# Supplementary material for: Coordination of alternative splicing and alternative polyadenylation revealed by targeted long read sequencing
Source: Nat Commun. 2023 Sep 7;14:5506. doi: 10.1038/s41467-023-41207-8 (PMC10484994; doi:10.1038/s41467-023-41207-8)
Supplement: Supplementary file 4 — Supplementary Dataset 1 [file 41467_2023_41207_MOESM4_ESM.xlsx]

## Sheet: 2-4hr vs 16-18hr embryo dPAU
APA_ID	Transcript	Gene	Gene_Name	Chr	LastExon.Start	LastExon.End	Strand	UTR3.Start	UTR3.End	Length	Num_Events	SRR1197368.PAU	SRR1197368.TPM	SRR767626.PAU	SRR767626.TPM	SRR1197336.PAU	SRR1197336.TPM	SRR1197365.PAU	SRR1197365.TPM	SRR767605.PAU	SRR767605.TPM	SRR1197330.PAU	SRR1197330.TPM	avg_embryos, 2-4 hr_PAU	avg_embryos, 16-18 hr_PAU	avg_embryos, 2-4 hr_TPM	avg_embryos, 16-18 hr_TPM	P-value	P_adj	Delta	Fold_change
FBgn0025394_1_D	FBtr0070260	FBgn0025394	inc	chrX	1515377	1517615	+	1515387	1517615	2228	2	4.569	2.171719	3.352	1.602448	2.095	1.044129	12.144	4.162788	9.736	3.574092	10.677	3.680072	3.33866666666667	10.8523333333333	1.60609866666667	3.80565066666667	0.00168488958150343	0.0208037994157069	7.51366666666667	3.2505
FBgn0001404_2_D	FBtr0070440	FBgn0001404	egh	chrX	2597326	2599111	+	2597896	2599111	1215	2	11.714	5.992083	15.422	9.101975	18.093	10.245308	77.552	31.485068	88.524	36.34269	80.783	32.388074	15.0763333333333	82.2863333333333	8.44645533333333	33.4052773333333	0.000270064262383442	0.0081864153006396	67.21	5.45798
FBgn0029687_2_D	FBtr0070618	FBgn0029687	Vap33	chrX	3952766	3955442	+	3952919	3955442	2523	2	4.091	8.259783	3.732	7.313904	3.322	6.690068	40.455	41.98541	35.799	34.770329	36.617	35.290938	3.715	37.6236666666667	7.42125166666667	37.3488923333333	0.00144192057876098	0.0189580843722995	33.9086666666667	10.1275
FBgn0262738_2_D	FBtr0070651	FBgn0262738	norpA	chrX	4361965	4365408	+	4362031	4365408	3377	2	0	0	8.584	0.189404	0	0	39.522	3.510479	48.168	3.535357	55.603	4.014785	2.86133333333333	47.7643333333333	0.0631346666666667	3.68687366666667	0.00253588552592413	0.0261700921624161	44.903	16.693
FBgn0011760_2_D	FBtr0070707	FBgn0011760	ctp	chrX	4698296	4702034	+	4698455	4702034	3579	2	3.539	19.826439	1.101	6.21997	0.976	5.566446	22.27	71.913597	17.473	60.811082	18.02	61.42007	1.872	19.2543333333333	10.5376183333333	64.7149163333333	0.00179957991908385	0.0215419886882884	17.3823333333333	10.2854
FBgn0029895_1_D	FBtr0070959	FBgn0029895	CG14441	chrX	6715988	6719389	+	6716976	6719389	2413	2	48.117	3.153934	35.625	2.230514	40.716	2.782951	100	11.783699	82.643	9.264411	80.892	8.988434	41.486	87.845	2.72246633333333	10.0121813333333	0.00562979158236437	0.039426441844698	46.359	2.11746
FBgn0028341_2_D	FBtr0071407,FBtr0100193	FBgn0028341	Ptpmeg2	chrX	9626293	9629332	-	9626293	9629108	2815	2	1.683	2.971799	1.228	2.119081	1.366	2.380879	19.267	15.381535	20.609	14.789237	20.45	14.154746	1.42566666666667	20.1086666666667	2.49058633333333	14.7751726666667	0.000167941060309249	0.00671725459789999	18.683	14.1047
FBgn0041582_1_D	FBtr0072281	FBgn0041582	tamo	chr2R	24126637	24128613	-	24126637	24127815	1178	2	34.898	7.117425	16.255	3.440384	21.365	4.637609	100	11.349713	100	11.154263	100	11.219115	24.1726666666667	100	5.06513933333333	11.2410303333333	0.00533703096088688	0.0387024611098528	75.8273333333333	4.1369
FBgn0024277_1_D	FBtr0072644	FBgn0024277	trio	chr3L	995981	998291	-	995981	998087	2106	2	2.544	1.573891	2.456	1.174127	2.539	1.214178	19.204	13.28616	20.158	13.233626	18.503	12.68591	2.513	19.2883333333333	1.320732	13.0685653333333	0.0007863534998788	0.0135575744204159	16.7753333333333	7.67542
FBgn0010909_1_D	FBtr0072956	FBgn0010909	msn	chr3L	2554846	2556729	-	2554846	2556558	1712	2	37.883	65.441426	32.383	48.146591	33.714	48.934102	76.242	85.477664	72.683	78.810817	74.202	82.517066	34.66	74.3756666666667	54.1740396666667	82.2685156666667	0.000126085554215208	0.00585358568341891	39.7156666666667	2.14586
FBgn0027259_1_D	FBtr0073541	FBgn0027259	Kmn1	chrX	11571382	11572132	-	11571382	11571791	409	2	24.334	11.733551	14.963	8.604177	15.955	8.709742	100	5.020403	100	3.888979	100	4.520599	18.4173333333333	100	9.68249	4.47666033333333	0.00132460174172033	0.0183486499128241	81.5826666666667	5.42967
FBgn0262740_1_D	FBtr0073547	FBgn0262740	Evi5	chrX	11430522	11433417	-	11430522	11433282	2760	2	22.584	0.940444	13.718	0.578998	22.575	0.888813	100	30.042895	100	21.952431	100	22.550742	19.6256666666667	100	0.802751666666667	24.8486893333333	0.00134790340751541	0.0185212851858657	80.3743333333333	5.09537
FBgn0000173_1_D	FBtr0073855	FBgn0000173	ben	chrX	13998094	13999805	+	13998613	13999805	1192	2	13.465	60.169045	11.383	47.792997	12.609	52.870439	44.75	53.402392	35.487	39.813544	38.346	43.081013	12.4856666666667	39.5276666666667	53.610827	45.4323163333333	0.00775563003257158	0.0459774593523093	27.042	3.16584
FBgn0262734_1_D	FBtr0074279	FBgn0262734	eIF4H1	chrX	16451918	16454972	+	16452082	16454972	2890	2	30.417	61.969724	21.978	42.119043	23.411	45.259615	66.164	69.041609	69.685	60.631959	70.738	61.24402	25.2686666666667	68.8623333333333	49.782794	63.639196	0.000623331980557856	0.0117340913434075	43.5936666666667	2.72521
FBgn0030791_1_D	FBtr0074353	FBgn0030791	CG9132	chrX	16796901	16798684	-	16796901	16798635	1734	2	9.324	2.262099	6.071	1.551724	7.706	2.074826	47.795	15.082357	43.603	12.174683	46.043	13.119147	7.70033333333333	45.8136666666667	1.962883	13.458729	2.62286871630541e-05	0.00310890502608004	38.1133333333333	5.94957
FBgn0026375_2_D	FBtr0074482	FBgn0026375	RhoGAPp190	chrX	17639146	17641816	-	17639146	17641620	2474	2	29.553	12.778291	20.948	8.773961	20.19	8.664477	71.607	13.203034	74.496	10.668885	63.525	10.383864	23.5636666666667	69.876	10.072243	11.4185943333333	0.000501092937195944	0.0108501807674828	46.3123333333333	2.96541
FBgn0262518_1_D	FBtr0074921	FBgn0262518	Rab8	chr3L	19867487	19868645	-	19867487	19868555	1068	3	25.306	31.690013	23.596	28.77509	23.956	29.883985	73.563	43.45056	68.066	39.019379	69.374	41.154862	24.286	70.3343333333333	30.1163626666667	41.208267	0.000521479264755532	0.0109386483868958	46.0483333333333	2.89609
FBgn0010352_1_D	FBtr0075263	FBgn0010352	Nc73EF	chr3L	16967381	16968724	+	16967478	16968724	1246	2	0.513	0.271519	1.05	0.638837	1.063	0.651224	23.662	36.206105	19.143	30.42669	19.455	29.756538	0.875333333333333	20.7533333333333	0.520526666666667	32.1297776666667	0.00479696785387791	0.0372674486707801	19.878	23.7091
FBgn0004108_1_D	FBtr0075322	FBgn0004108	Nrt	chr3L	16774429	16777465	+	16776357	16777465	1108	2	4.198	24.221588	3.006	15.679204	3.054	15.947432	65.03	34.099281	56.101	28.137856	55.378	27.81899	3.41933333333333	58.8363333333333	18.6160746666667	30.018709	0.00275803551655893	0.0269382404666122	55.417	17.207
FBgn0014163_1_D	FBtr0075412	FBgn0014163	fax	chr3L	16402795	16405170	-	16402795	16405119	2324	2	31.437	118.882651	23.903	68.19974	23.277	67.088385	55.952	186.250281	54.761	160.304618	58.026	163.810401	26.2056666666667	56.2463333333333	84.723592	170.121766666667	0.00358566630559411	0.0313390080875835	30.0406666666667	2.14634
FBgn0036111_1_D	FBtr0076250	FBgn0036111	Aps	chr3L	10894775	10896409	-	10894775	10896133	1358	2	13.702	52.757024	12.621	49.530248	14.847	58.070722	47.573	31.592336	40.303	24.962676	43.648	25.656043	13.7233333333333	43.8413333333333	53.4526646666667	27.403685	0.00259097096426654	0.0261700921624161	30.118	3.19466
FBgn0042185_1_D	FBtr0076970	FBgn0042185	MCU	chr3L	6591478	6593940	+	6591718	6593940	2222	2	0.459	0.103739	0.213	0.064381	0.162	0.045499	11.049	2.451866	12.301	2.367424	11.455	2.65448	0.278	11.6016666666667	0.0712063333333333	2.49125666666667	0.000577469889755752	0.0114069724859825	11.3236666666667	41.7326
FBgn0015600_1_D	FBtr0077662,FBtr0329907,FBtr0335389	FBgn0015600	toc	chr2L	3068344	3070731	-	3068344	3069572	1228	3	39.344	17.934141	50.561	20.467722	44.209	18.543952	100	44.698044	100	39.639062	100	41.165065	44.7046666666667	100	18.9819383333333	41.834057	0.00343156275790615	0.0305374423203567	55.2953333333333	2.2369
FBgn0267378_1_D	FBtr0077840,FBtr0100673	FBgn0267378	sau	chr2L	2229877	2231099	+	2230123	2231099	976	2	35.257	32.373211	32.92	32.323544	37.412	34.838318	91.366	99.610602	81.78	83.145241	76.426	85.09678	35.1963333333333	83.1906666666667	33.1783576666667	89.2842076666667	0.00497528646624249	0.0378431034279136	47.9943333333333	2.36362
FBgn0000579_1_D	FBtr0077906	FBgn0000579	Eno	chr2L	1724767	1726655	-	1724767	1725343	576	3	11.98	16.405913	16.263	27.52094	13.526	23.030701	41.064	46.770598	38.909	53.150983	39.036	53.022322	13.923	39.6696666666667	22.3191846666667	50.981301	0.000289209988607154	0.00838138157772706	25.7466666666667	2.84922
FBgn0004611_3_D	FBtr0078050	FBgn0004611	Plc21C	chr2L	345214	347927	+	345445	347927	2482	3	0.431	0.059482	0.481	0.066908	1.049	0.12413	55.945	9.288513	48.107	8.462654	46.512	7.933998	0.653666666666667	50.188	0.0835066666666667	8.56172166666667	0.00332454911512837	0.030247979073893	49.5343333333333	76.7792
FBgn0015924_1_D	FBtr0078087	FBgn0015924	crq	chr2L	448253	449170	-	448253	449023	770	2	14.092	7.428344	7.429	3.954443	9.462	5.20605	27.621	11.333674	22.324	8.912514	25.57	9.566207	10.3276666666667	25.1716666666667	5.52961233333333	9.937465	0.00483354216180547	0.0372885345407235	14.844	2.4373
FBgn0011205_2_D	FBtr0078187	FBgn0011205	fbl	chr3L	20390885	20391913	+	20391179	20391913	734	2	20.411	14.041867	17.432	14.41029	21.751	17.470104	44.185	52.340727	39.837	54.385839	39.472	55.108997	19.8646666666667	41.1646666666667	15.3074203333333	53.9451876666667	0.000490825918652536	0.0108501807674828	21.3	2.07226
FBgn0003415_2_D	FBtr0078329	FBgn0003415	skd	chr3L	20992813	20996087	-	20992813	20995706	2893	2	3.936	1.537166	4.983	1.506086	3.765	1.097635	56.007	9.396586	48.336	7.098076	51.48	6.883668	4.228	51.941	1.38029566666667	7.79277666666667	0.00169075146216188	0.0208037994157069	47.713	12.285
FBgn0029152_1_D	FBtr0078383	FBgn0029152	Mkrn1	chr3L	21529958	21531573	-	21529958	21531471	1513	2	15.888	40.687543	11.276	25.248956	11.353	24.544438	40.524	22.576781	30.873	16.929477	32.352	17.376251	12.839	34.583	30.1603123333333	18.9608363333333	0.00777598347729182	0.0459774593523093	21.744	2.69359
FBgn0012034_1_D	FBtr0078413	FBgn0012034	AcCoAS	chr3L	21270721	21272153	-	21270721	21271707	986	2	0	0	2.234	0.337949	2.666	0.414901	14.597	5.174062	11.422	4.121247	12.735	4.402142	1.63333333333333	12.918	0.25095	4.565817	0.000846653987373616	0.0140250263151994	11.2846666666667	7.90898
FBgn0013576_1_D	FBtr0078810	FBgn0013576	mtd	chr3R	5270115	5274082	-	5270115	5273949	3834	3	3.653	1.581848	2.906	1.25981	2.548	1.102897	7.759	9.319691	8.5	8.575673	8.665	8.71461	3.03566666666667	8.308	1.31485166666667	8.86999133333333	0.000286921683571109	0.00838138157772706	5.27233333333333	2.7368
FBgn0004436_1_D	FBtr0078849	FBgn0004436	Ubc6	chr3R	4948754	4950404	-	4948754	4950281	1527	2	7.351	8.760314	4.621	5.082351	5.317	5.434962	67.254	82.117325	64.979	70.195659	66.394	69.889414	5.763	66.209	6.42587566666667	74.067466	9.06741938263981e-07	0.000570946431671193	60.446	11.4886
FBgn0051522_2_D	FBtr0078941	FBgn0051522	CG31522	chr3R	4441414	4443055	-	4441414	4442749	1335	2	35.289	2.910397	44.313	3.970959	42.45	4.647891	100	305.956353	84.821	267.403116	86.681	275.695483	40.684	90.5006666666667	3.84308233333333	283.018317333333	0.00222539157029657	0.024880329612072	49.8166666666667	2.22448
FBgn0053113_3_D	FBtr0079044	FBgn0053113	Rtnl1	chr2L	4992807	4994277	-	4992807	4994210	1403	4	0.53	22.133047	0.394	14.539916	0.472	17.224568	2.059	73.004853	1.69	59.740339	1.614	58.988428	0.465333333333333	1.78766666666667	17.9658436666667	63.9112066666667	0.00694329730475623	0.043755686162305	1.32233333333333	3.84169
FBgn0266521_2_D	FBtr0079197	FBgn0266521	stai	chr2L	6122977	6124653	+	6123061	6124653	1592	2	0.343	0.357869	0	0	0.235	0.270567	41.211	37.224167	36.103	28.656591	37.157	30.749679	0.192666666666667	38.157	0.209478666666667	32.2101456666667	0.00161407018059658	0.0201988043907043	37.9643333333333	198.047
FBgn0000308_3_D	FBtr0079236	FBgn0000308	chic	chr2L	5972114	5973674	-	5972114	5973579	1465	5	4.377	45.923668	3.248	34.351656	3.3	34.31065	30.053	174.226458	28.89	167.512045	29.776	174.034351	3.64166666666667	29.573	38.1953246666667	171.924284666667	9.07292853961033e-07	0.000570946431671193	25.9313333333333	8.12073
FBgn0015776_1_D	FBtr0079384	FBgn0015776	nrv1	chr2L	6778554	6779651	-	6778554	6779375	821	2	49.568	27.266769	49.748	27.037182	46.706	24.818143	100	132.173605	100	109.289391	100	111.116227	48.674	100	26.3740313333333	117.526407666667	0.0003683703673332	0.00960160632013459	51.326	2.05448
FBgn0020309_1_D	FBtr0080260	FBgn0020309	crol	chr2L	11794326	11797741	-	11794326	11797127	2801	3	29.8	2.300653	21.582	1.135205	14.289	0.698621	100	29.903213	100	25.278104	100	25.32365	21.8903333333333	100	1.37815966666667	26.834989	0.00327390796548164	0.0299824627608038	78.1096666666667	4.56823
FBgn0015609_2_D	FBtr0081015	FBgn0015609	CadN	chr2L	17647052	17650505	-	17647052	17650386	3334	2	31.426	5.347695	26.272	2.909205	25.883	2.71234	66.397	50.67852	71.25	43.352923	64.24	41.444502	27.8603333333333	67.2956666666667	3.65641333333333	45.1586483333333	0.000154574969337951	0.00666975574305463	39.4353333333333	2.41547
FBgn0032901_1_D	FBtr0081440	FBgn0032901	sky	chr2L	20871334	20873890	-	20871334	20873751	2417	2	23.093	6.759394	18.782	4.960228	23.927	5.702903	93.28	52.056873	100	46.689175	100	47.890995	21.934	97.76	5.80750833333333	48.8790143333333	2.47603247178831e-05	0.00310890502608004	75.826	4.45701
FBgn0086372_1_D	FBtr0081572,FBtr0302183	FBgn0086372	lap	chr3R	7198327	7200941	+	7198507	7200941	2434	2	32.036	4.241157	22.998	2.373881	20.847	2.298676	72.874	36.471974	70.466	31.180162	66.861	31.120392	25.2936666666667	70.067	2.971238	32.924176	0.00142080741122835	0.0189580843722995	44.7733333333333	2.77014
FBgn0004889_2_D	FBtr0082187	FBgn0004889	tws	chr3R	10126128	10128515	-	10126128	10128149	2021	4	5.989	5.345186	4.565	3.861262	6.368	5.291753	55.379	13.623294	48.164	10.407569	47.769	10.269385	5.64066666666667	50.4373333333333	4.83273366666667	11.433416	0.00206877395988141	0.023486982714633	44.7966666666667	8.94173
FBgn0001235_1_D	FBtr0082255	FBgn0001235	hth	chr3R	10507560	10511537	-	10507560	10511379	3819	2	1.645	0.504662	1.647	0.366216	1.029	0.240241	31.719	12.128502	34.456	11.285795	28.67	9.68531	1.44033333333333	31.615	0.370373	11.0332023333333	0.00270771824777218	0.0266834426877773	30.1746666666667	21.9498
FBgn0017581_1_D	FBtr0082534	FBgn0017581	Lk6	chr3R	11750930	11755111	-	11750930	11752974	2044	2	9.547	14.409683	4.805	9.234226	5.015	9.742583	50.347	33.151845	44.696	30.172962	43.564	28.784641	6.45566666666667	46.2023333333333	11.1288306666667	30.7031493333333	0.000185130531531217	0.00693617929984437	39.7466666666667	7.15686
FBgn0003944_1_D	FBtr0083347	FBgn0003944	Ubx	chr3R	16656622	16659073	-	16656622	16658774	2152	4	11.025	1.356636	8.059	0.521763	9.741	0.595236	76.005	19.804599	71.045	14.058618	82.234	15.156069	9.60833333333333	76.428	0.824545	16.339762	0.00131324438339586	0.0183064604710721	66.8196666666667	7.95435
FBgn0011725_3_D	FBtr0084568	FBgn0011725	twin	chr3R	24196892	24199213	-	24196892	24198438	1546	3	31.549	20.113166	29.603	19.682601	26.742	17.969202	100	23.689439	100	21.329167	94.594	22.325408	29.298	98.198	19.2549896666667	22.4480046666667	1.23897276510565e-05	0.00284408883787723	68.9	3.3517
FBgn0000064_1_D	FBtr0084994	FBgn0000064	Ald	chr3R	26254068	26255431	-	26254068	26255344	1276	3	0.924	0.866103	0.178	0.310671	0.476	0.861366	26.44	154.058189	20.395	140.812642	20.484	143.585151	0.526	22.4396666666667	0.67938	146.151994	0.00767148667263754	0.0459774593523093	21.9136666666667	42.661
FBgn0261988_1_D	FBtr0085788	FBgn0261988	Gprk2	chr3R	31456373	31457873	+	31456463	31457873	1410	2	40.296	17.469028	28.524	15.748	31.734	16.994628	74.845	34.918692	74.024	32.549644	73.329	32.189116	33.518	74.066	16.7372186666667	33.2191506666667	0.00674548477507814	0.0432261805788174	40.548	2.20974
FBgn0033010_1_D	FBtr0086079	FBgn0033010	Atf6	chr2R	5152788	5154756	+	5154027	5154756	729	2	46.34	40.76444	46.427	38.557505	48.303	40.013994	100	74.128362	90.325	56.550263	94.818	60.607003	47.0233333333333	95.0476666666667	39.7786463333333	63.761876	0.00226691121948545	0.0250269271223895	48.0243333333333	2.02129
FBgn0014009_1_D	FBtr0086124	FBgn0014009	Rab2	chr2R	6698445	6699469	+	6698541	6699469	928	2	13.307	41.805355	8.434	20.215658	7.985	19.951603	24.523	64.180787	20.653	48.795828	21.805	48.914623	9.90866666666667	22.327	27.3242053333333	53.963746	0.00572763278653737	0.0397326337396806	12.4183333333333	2.25328
FBgn0265935_1_D	FBtr0086207	FBgn0265935	coro	chr2R	6862000	6863289	-	6862000	6863064	1064	2	9.989	13.439913	9.329	9.276263	8.67	9.201482	41.04	40.332588	40.103	34.669798	32.881	29.455455	9.32933333333333	38.008	10.6392193333333	34.8192803333333	0.00700313000710394	0.0440068297878643	28.6786666666667	4.07403
FBgn0034282_1_D	FBtr0086822	FBgn0034282	Mapmodulin	chr2R	17866177	17867253	-	17866177	17867212	1035	3	8.393	118.20181	8.953	125.263488	9.466	132.274882	17.8	29.186436	16.995	29.062554	19.595	33.546732	8.93733333333333	18.13	125.246726666667	30.598574	0.0027749518320631	0.0269606552673365	9.19266666666667	2.02857
FBgn0010226_2_D	FBtr0087006	FBgn0010226	GstS1	chr2R	17093245	17094228	-	17093245	17094063	818	3	11.22	33.467741	15.108	39.432448	14.423	39.351862	36.517	86.968116	34.083	72.152945	29.607	70.699149	13.5836666666667	33.4023333333333	37.4173503333333	76.6067366666667	0.0025782733590484	0.0261700921624161	19.8186666666667	2.45901
FBgn0004698_1_D	FBtr0087373	FBgn0004698	Xpc	chr2R	15317433	15318239	+	15317708	15318239	531	2	2.503	5.345857	1.233	2.720189	1.703	3.42155	8.772	5.592414	8.506	5.424258	10.734	6.419284	1.813	9.33733333333333	3.82919866666667	5.81198533333333	0.0023824036853258	0.0259443470961846	7.52433333333333	5.15021
FBgn0013750_1_D	FBtr0087375	FBgn0013750	Arf51F	chr2R	15324201	15325490	+	15324341	15325490	1149	2	1.079	1.596584	1.801	2.714086	1.647	2.563636	8.581	11.338269	7.414	8.43236	8.133	9.337411	1.509	8.04266666666667	2.29143533333333	9.70268	0.000237733799991072	0.00786079322016729	6.53366666666667	5.3298
FBgn0026370_2_D	FBtr0087384	FBgn0026370	SRPK	chr2R	15384495	15387851	+	15385388	15387851	2463	2	41.813	13.933174	27.837	12.639911	27.922	12.954978	100	19.571651	100	21.165131	100	21.537646	32.524	100	13.176021	20.7581426666667	0.00470455138861918	0.0370952533516568	67.476	3.07465
FBgn0033844_1_D	FBtr0087699	FBgn0033844	bbc	chr2R	13486633	13487909	-	13486633	13487570	937	2	37.27	16.39566	27.496	11.270396	26.921	11.486907	64.613	25.713776	73.466	28.316235	73.491	26.936686	30.5623333333333	70.5233333333333	13.0509876666667	26.988899	0.000934266593148282	0.0146123079941759	39.961	2.30752
FBgn0001122_3_D	FBtr0088272	FBgn0001122	Galphao	chr2R	10461512	10465701	+	10461697	10465701	4004	3	5.219	2.204329	4.759	2.253287	5.111	2.306889	39.984	39.46546	37.98	35.38947	36.871	35.999722	5.02966666666667	38.2783333333333	2.254835	36.9515506666667	0.000584949718736546	0.0115031406742611	33.2486666666667	7.61051
FBgn0004907_1_D	FBtr0088412	FBgn0004907	14-3-3zeta	chr2R	10107466	10109687	+	10107619	10109687	2068	3	0.281	4.086871	0.283	4.084096	0.238	3.347637	8.02	252.349004	7.304	208.860965	6.783	204.458078	0.267333333333333	7.369	3.83953466666667	221.889349	0.00250432839148049	0.0261700921624161	7.10166666666667	27.5648
FBgn0022382_2_D	FBtr0088438	FBgn0022382	Pka-R2	chr2R	9993889	9996621	-	9993889	9996493	2604	2	8.117	0.704119	10.368	1.410176	6.604	0.863095	91.966	77.402332	78.962	70.837018	78.4	72.265151	8.363	83.1093333333333	0.992463333333333	73.5015003333333	0.00222128520867372	0.024880329612072	74.7463333333333	9.93774
FBgn0042135_2_D	FBtr0088936	FBgn0042135	CG18812	chr2R	7716806	7719306	-	7716806	7719264	2458	3	0.295	0.28953	0.146	0.142774	0.182	0.17195	20.147	28.868813	21.628	26.659495	21.479	27.384211	0.207666666666667	21.0846666666667	0.201418	27.6375063333333	0.000457648235734021	0.0108501807674828	20.877	101.531
FBgn0040324_2_D	FBtr0089077	FBgn0040324	Ephrin	chr4	576978	580122	+	577319	580122	2803	2	14.766	18.187952	8.223	8.869362	7.873	8.697928	41.216	35.495402	34.697	27.044539	35.497	26.69801	10.2873333333333	37.1366666666667	11.918414	29.7459836666667	0.000938770297923217	0.0146123079941759	26.8493333333333	3.60994
FBgn0026199_3_D	FBtr0089095	FBgn0026199	myo	chr4	690685	692359	-	690685	691993	1308	3	7.9	7.449954	3.968	3.76214	5.623	5.04864	24.64	16.854926	24.1	15.893264	23.628	14.945806	5.83033333333333	24.1226666666667	5.42024466666667	15.8979986666667	0.00239877745551025	0.0259443470961846	18.2923333333333	4.13744
FBgn0005278_1_D	FBtr0089429	FBgn0005278	Sam-S	chr2L	113433	114432	+	113539	114432	893	2	14.582	72.86764	8.224	38.957851	7.678	37.004211	48.861	98.964187	40.233	87.451016	43.498	92.985695	10.1613333333333	44.1973333333333	49.6099006666667	93.1336326666667	0.000573576354562082	0.0114069724859825	34.036	4.34956
FBgn0022361_1_D	FBtr0089993	FBgn0022361	Pur-alpha	chr4	565600	567257	+	565753	567257	1504	2	5.902	3.565338	4.088	2.078884	6.494	3.191893	33.96	81.784808	31.311	58.541791	33.401	59.29966	5.49466666666667	32.8906666666667	2.94537166666667	66.5420863333333	1.60216622254014e-05	0.00284408883787723	27.396	5.98593
FBgn0013718_1_D	FBtr0100039	FBgn0013718	nuf	chr3L	14231926	14233250	+	14232052	14233250	1198	2	42.923	56.562456	32.782	37.134821	34.126	39.101924	94.483	137.871951	76.577	116.262974	82.718	118.815153	36.6103333333333	84.5926666666667	44.2664003333333	124.316692666667	0.00310846267252525	0.0287060336949135	47.9823333333333	2.31062
FBgn0022893_2_D	FBtr0100293	FBgn0022893	Df31	chr2L	21626308	21627757	-	21626308	21627602	1294	2	0.884	28.995145	0.937	24.80995	0.857	22.834399	2.724	11.499476	2.399	8.956879	2.28	8.489056	0.892666666666667	2.46766666666667	25.546498	9.64847033333333	0.0057805064523715	0.0397710644599674	1.575	2.76438
FBgn0052529_2_D	FBtr0100839	FBgn0052529	Hers	chrX	19904738	19908108	+	19904955	19908108	3153	2	15.555	0.465838	4.885	0.117951	8.13	0.173604	69.775	9.29015	47.851	5.868128	54.955	6.699525	9.52333333333333	57.527	0.252464333333333	7.28593433333333	0.00757309557729085	0.0457839515099573	48.0036666666667	6.04064
FBgn0260003_2_D	FBtr0110917	FBgn0260003	Dys	chr3R	19594499	19597288	+	19594654	19597288	2634	2	0.168	0.045498	0.116	0.028253	0.277	0.064946	25.252	16.73936	25.71	14.14015	24.332	12.959602	0.187	25.098	0.0462323333333333	14.6130373333333	0.000221874000721697	0.00759734941728508	24.911	134.214
FBgn0005640_2_D	FBtr0110924	FBgn0005640	Eip63E	chr3L	3607501	3610521	+	3607563	3610521	2958	2	1.83	1.081747	1.427	0.702078	0.939	0.431385	36.766	24.417658	36.087	22.299998	34.791	21.418411	1.39866666666667	35.8813333333333	0.738403333333333	22.7120223333333	2.88040668484994e-05	0.003172047861691	34.4826666666667	25.654
FBgn0031885_2_D	FBtr0110978	FBgn0031885	Mnn1	chr2L	7060965	7063586	+	7061718	7063586	1868	2	15.374	3.155811	12.766	2.812361	11.159	2.59343	57.77	7.115837	55.378	6.484489	51.906	6.263354	13.0996666666667	55.018	2.85386733333333	6.62122666666667	7.50652531800689e-05	0.00446713808744265	41.9183333333333	4.19995
FBgn0262115_3_D	FBtr0111300	FBgn0262115	CG17683	chr2R	4132036	4133484	+	4132653	4133484	831	3	5.857	10.194693	4.018	6.219268	3.907	6.256594	13.624	11.045447	13.225	10.534798	11.002	8.473436	4.594	12.617	7.55685166666667	10.0178936666667	0.00188287961388017	0.0221175591977124	8.023	2.74641
FBgn0085450_2_D	FBtr0112718	FBgn0085450	Snoo	chr2L	7891186	7896754	-	7891186	7894087	2901	3	7.531	0.059347	17.264	0.130531	0	0	81.638	12.481085	62.116	8.350244	67.56	8.739715	8.265	70.438	0.0632926666666667	9.85701466666667	0.00138311705950767	0.0189202978805124	62.173	8.52244
FBgn0000464_2_D	FBtr0112800	FBgn0000464	Lar	chr2L	19730093	19732069	+	19730159	19732069	1910	2	9.325	1.863786	3.002	0.437671	3.518	0.562638	100	30.086175	75.38	22.962288	82.079	23.726403	5.28166666666667	85.8196666666667	0.954698333333333	25.591622	0.00532874050744534	0.0387024611098528	80.538	16.2486
FBgn0001624_2_D	FBtr0112812	FBgn0001624	dlg1	chrX	11406071	11409776	+	11406175	11409776	3601	4	4.742	3.108735	2.563	1.169423	3.165	1.542293	19.355	12.569662	18.273	10.109043	17.388	9.85646	3.49	18.3386666666667	1.94015033333333	10.845055	7.58110764971103e-05	0.00446713808744265	14.8486666666667	5.25463
FBgn0005536_1_D	FBtr0112850	FBgn0005536	Mbs	chr3L	16080758	16082026	+	16080842	16082026	1184	2	25.752	9.59868	18.573	6.328544	17.577	6.411248	48.508	39.65894	48.412	36.333454	51.304	37.366302	20.634	49.408	7.44615733333333	37.786232	0.00375549831533641	0.0322447872914817	28.774	2.39449
FBgn0011224_5_D	FBtr0112866	FBgn0011224	heph	chr3R	31846986	31851987	-	31846986	31851857	4871	5	1.767	2.840468	0.469	0.815466	0.544	0.91816	55.667	44.832008	44.653	37.541906	45.901	38.005019	0.926666666666667	48.7403333333333	1.524698	40.126311	0.00476106434837824	0.0372674486707801	47.8136666666667	52.5975
FBgn0011742_2_D	FBtr0112868	FBgn0011742	Arp2	chrX	16548289	16549412	-	16548289	16549244	955	2	30.33	33.527273	20.658	21.797217	24.187	25.193271	79.562	51.064472	82.753	50.677438	83.034	50.096513	25.0583333333333	81.783	26.8392536666667	50.6128076666667	0.000756061201612881	0.0134292322302611	56.7246666666667	3.2637
FBgn0031374_3_D	FBtr0113011	FBgn0031374	Wdr62	chr2L	1942784	1944289	+	1942962	1944289	1327	4	0	0	0	0	1.705	0.332189	44.132	21.630193	35.521	14.457971	34.265	13.893086	0.568333333333333	37.9726666666667	0.110729666666667	16.6604166666667	0.00551240137631635	0.0390387910975458	37.4043333333333	66.8141
FBgn0034897_2_D	FBtr0113114	FBgn0034897	Sesn	chr2R	23732561	23734846	+	23732645	23734846	2201	2	0.313	0.053483	0.229	0.033215	0.605	0.100576	1.736	1.34757	1.406	1.363802	1.515	1.354995	0.382333333333333	1.55233333333333	0.0624246666666667	1.35545566666667	0.0016012591797589	0.0201529905338232	1.17	4.06016
FBgn0040397_2_D	FBtr0113327	FBgn0040397	CG3655	chrX	1073040	1076300	-	1073040	1075505	2465	2	1.95	0.752652	1.238	0.466711	1.696	0.627455	12.051	4.894682	15.519	5.471223	13.798	5.044472	1.628	13.7893333333333	0.615606	5.13679233333333	0.00511856212972826	0.0379893937319224	12.1613333333333	8.47011
FBgn0051092_2_D	FBtr0113384	FBgn0051092	LpR2	chr3R	25698726	25700026	-	25698726	25699987	1261	2	16.822	3.893602	4.039	1.919619	4.541	1.961102	69.926	27.759746	50.802	21.060137	47.638	18.234435	8.46733333333333	56.122	2.591441	22.3514393333333	0.00768323263318509	0.0459774593523093	47.6546666666667	6.62806
FBgn0053181_2_D	FBtr0113452	FBgn0053181	CG33181	chrX	8515722	8517029	+	8515923	8517029	1106	2	21.752	5.516699	26.209	9.888495	25.835	9.613808	68.943	9.812603	60.164	8.144743	54.172	8.528917	24.5986666666667	61.093	8.33966733333333	8.82875433333333	0.00813827114359282	0.0472319952404827	36.4943333333333	2.48359
FBgn0058191_2_D	FBtr0113825	FBgn0058191	CG40191	chr2R	1265342	1267747	+	1266023	1267747	1724	3	20.052	14.872596	11.841	9.372845	12.065	9.529085	41.63	40.62072	34.632	34.084839	33.56	32.814833	14.6526666666667	36.6073333333333	11.2581753333333	35.8401306666667	0.00410068712548859	0.0339539977213858	21.9546666666667	2.49834
FBgn0267861_2_D	FBtr0113830	FBgn0267861	Maf1	chr2R	1512809	1515836	-	1512809	1515784	2975	3	0.248	1.592995	0.298	1.34994	0.354	1.617403	1.273	5.1409	1.374	4.527369	1.555	4.717229	0.3	1.40066666666667	1.52011266666667	4.795166	0.00238474814362988	0.0259443470961846	1.10066666666667	4.66889
FBgn0063670_1_D	FBtr0113841	FBgn0063670	CG40228	chr3L	27082090	27083593	-	27082090	27083463	1373	2	0.958	9.443099	1.039	7.815039	1.167	8.01813	9.317	47.326181	9.224	32.389531	7.999	32.073412	1.05466666666667	8.84666666666667	8.42542266666667	37.2630413333333	0.00251149256111318	0.0261700921624161	7.792	8.38812
FBgn0004370_1_D	FBtr0273235	FBgn0004370	Ptp10D	chrX	11675330	11677338	+	11675359	11677338	1979	2	1.243	0.432776	0	0	1.401	0.466306	72.482	24.153428	70.55	21.869432	74.375	20.798479	0.881333333333333	72.469	0.299694	22.2737796666667	3.36564587698552e-05	0.00322297175828723	71.5876666666667	82.2266
FBgn0263197_3_D	FBtr0273446	FBgn0263197	Patronin	chr2R	17519023	17520579	-	17519023	17520437	1414	3	12.477	8.509647	10.541	4.271299	10.979	4.567589	34.936	23.174833	35.769	21.677397	36.163	20.984863	11.3323333333333	35.6226666666667	5.782845	21.9456976666667	2.10791968728962e-05	0.00310890502608004	24.2903333333333	3.14345
FBgn0033313_1_D	FBtr0290112	FBgn0033313	Cirl	chr2R	8623041	8625203	+	8623504	8625203	1699	2	10.278	4.095602	7.978	2.484618	6.84	2.398889	46.012	25.610031	45.656	23.595157	47.261	24.084445	8.36533333333333	46.3096666666667	2.99303633333333	24.4298776666667	7.80861822322542e-05	0.00446713808744265	37.9443333333333	5.5359
FBgn0027951_2_D	FBtr0290206	FBgn0027951	MTA1-like	chr3R	5638654	5640564	-	5638654	5640431	1777	2	10.562	12.132853	13.01	14.318749	11.427	12.804523	36.12	12.024351	43.258	12.40466	41.865	12.849094	11.6663333333333	40.4143333333333	13.085375	12.426035	0.00291886320138593	0.0278302865846429	28.748	3.46418
FBgn0042693_2_D	FBtr0290320	FBgn0042693	wrd	chr3R	18177902	18178605	+	18178043	18178605	562	2	13.543	1.630955	15.268	1.821806	11.422	1.272483	100	12.542469	77.264	10.743847	100	14.78688	13.411	92.4213333333333	1.57508133333333	12.6910653333333	0.00801868448294494	0.0468465585508918	79.0103333333333	6.89146
FBgn0259243_3_D	FBtr0299893	FBgn0259243	Pka-R1	chr3L	20834001	20836048	+	20834083	20836048	1965	4	5.988	6.330357	2.832	4.322244	2.677	4.228632	32.862	39.851969	23.979	31.816923	24.404	33.017626	3.83233333333333	27.0816666666667	4.960411	34.895506	0.00837090460345415	0.047950370322777	23.2493333333333	7.06663
FBgn0259745_3_D	FBtr0300082	FBgn0259745	wech	chr2R	7478852	7483564	-	7478852	7483396	4544	4	32.455	360.771829	26.719	276.113928	26.288	285.12934	73.365	63.878385	67.218	45.975027	58.297	44.718385	28.4873333333333	66.2933333333333	307.338365666667	51.5239323333333	0.00550424463150466	0.0390387910975458	37.806	2.32712
FBgn0266347_1_D	FBtr0300118	FBgn0266347	nAChRalpha4	chr3L	23283732	23287448	+	23283927	23287448	3521	2	4.108	1.56809	0.965	0.317756	1.082	0.436491	46.286	13.135353	42.114	10.088195	48.388	9.746807	2.05166666666667	45.596	0.774112333333333	10.9901183333333	0.000187379191074116	0.00693617929984437	43.5443333333333	22.2239
FBgn0025388_2_D	FBtr0300755	FBgn0025388	CG12179	chrX	4631051	4631730	-	4631051	4631670	619	2	8.197	4.661149	8.78	5.462772	7.152	4.077979	100	12.565696	100	8.651731	100	8.837718	8.043	100	4.73396666666667	10.0183816666667	2.68191580002364e-05	0.00310890502608004	91.957	12.4332
FBgn0260657_1_D	FBtr0301095	FBgn0260657	CG42540	chr3L	4590031	4592295	+	4590352	4592295	1943	2	2.933	0.057208	6.539	0.194772	7.687	0.16598	100	10.271509	100	9.440086	100	9.114058	5.71966666666667	100	0.13932	9.608551	0.000230683297573756	0.00775694599856788	94.2803333333333	17.4835
FBgn0029939_1_D	FBtr0301240	FBgn0029939	CG9650	chrX	7237050	7241932	+	7239899	7241932	2033	2	2.763	0.149265	5.017	0.247531	1.368	0.064779	100	9.847548	100	7.413896	100	7.55826	3.04933333333333	100	0.153858333333333	8.27323466666667	0.000120208650771924	0.00585358568341891	96.9506666666667	32.7941
FBgn0013759_2_D	FBtr0301327	FBgn0013759	CASK	chr3R	21783399	21786862	-	21783399	21786685	3286	2	8.374	0.86383	7.242	0.586305	5.406	0.39708	80.362	27.814487	76.025	23.539861	72.564	22.099286	7.00733333333333	76.317	0.615738333333333	24.4845446666667	0.000268369719142954	0.0081864153006396	69.3096666666667	10.891
FBgn0030505_2_D	FBtr0301449	FBgn0030505	NFAT	chrX	13662754	13664568	+	13662756	13664568	1812	2	15.922	4.057042	20.009	3.184824	20.35	2.769975	53.442	18.198489	68.613	14.402364	66.371	15.114647	18.7603333333333	62.8086666666667	3.33728033333333	15.9051666666667	0.00718757822410409	0.0447193249677663	44.0483333333333	3.34795
FBgn0285917_2_D	FBtr0301550	FBgn0285917	sbb	chr2R	18278197	18280176	-	18278197	18280105	1908	3	7.84	1.856059	11.444	2.223346	12.022	2.437438	88.729	12.072338	80.76	9.53884	79.477	9.14467	10.4353333333333	82.9886666666667	2.172281	10.2519493333333	0.000297967950909762	0.00846805692746775	72.5533333333333	7.95266
FBgn0003429_3_D	FBtr0301582	FBgn0003429	slo	chr3R	24707272	24711595	+	24707407	24711595	4188	4	0	0	19.413	0.113627	0	0	88.223	35.818631	66.83	28.382498	58.977	25.934649	6.471	71.3433333333333	0.0378756666666667	30.0452593333333	0.00512076967206995	0.0379893937319224	64.8723333333333	11.0251
FBgn0028397_1_D	FBtr0301652	FBgn0028397	Tob	chrX	16074716	16080705	-	16074716	16079822	5106	3	0	0	0.968	0.149198	1.003	0.159571	39.793	16.336343	34.904	16.022134	31.739	14.660427	0.657	35.4786666666667	0.102923	15.672968	0.00390649292057843	0.0331562645763931	34.8216666666667	54.001
FBgn0026313_2_D	FBtr0301696	FBgn0026313	X11L	chrX	17605237	17606879	+	17605306	17606879	1573	2	10.174	3.11012	6.873	2.939585	8.106	2.848369	59.372	18.24224	63.964	16.506869	59.564	15.437924	8.38433333333333	60.9666666666667	2.96602466666667	16.729011	3.14904348352253e-05	0.00322297175828723	52.5823333333333	7.2715
FBgn0035978_2_D	FBtr0301699	FBgn0035978	UGP	chr3L	9350866	9351850	-	9350866	9351745	879	2	0.39	0.480532	0.257	0.403091	0.215	0.356621	1.995	2.799974	1.877	2.671916	1.943	2.730276	0.287333333333333	1.93833333333333	0.413414666666667	2.73405533333333	4.49944485881545e-05	0.00364157887455555	1.651	6.74594
FBgn0000546_4_D	FBtr0302439	FBgn0000546	EcR	chr2R	6087872	6093733	-	6087872	6092590	4718	4	0.497	0.144153	0.221	0.065704	0.348	0.113775	9.05	3.444837	6.701	2.474516	8.858	3.132462	0.355333333333333	8.203	0.107877333333333	3.01727166666667	0.00851144848675942	0.0485659722592944	7.84766666666667	23.0854
FBgn0004369_3_D	FBtr0303454	FBgn0004369	Ptp99A	chr3R	29483468	29487131	+	29484486	29487131	2645	3	1.751	0.140581	2.266	0.23168	0.62	0.061032	100	13.294998	100	9.991443	87.183	9.370297	1.54566666666667	95.7276666666667	0.144431	10.8855793333333	0.0018323927344774	0.0216399195586406	94.182	61.9329
FBgn0041092_2_D	FBtr0303873	FBgn0041092	tai	chr2L	9245776	9250211	+	9245805	9250211	4406	2	0.685	0.060508	1.727	0.097651	1.247	0.069029	6.915	3.121798	8.275	2.868823	7.868	2.786566	1.21966666666667	7.686	0.0757293333333333	2.925729	0.000331351770216705	0.0090099046160777	6.46633333333333	6.30172
FBgn0011259_3_D	FBtr0303878	FBgn0011259	Sema1a	chr2L	8666035	8672041	+	8666208	8672041	5833	3	7.751	0.523539	0	0	4.41	0.225018	89.8	17.199648	100	16.994073	90.316	15.344669	4.05366666666667	93.372	0.249519	16.5127966666667	6.53456296469432e-05	0.00436132573628462	89.3183333333333	23.034
FBgn0004595_1_D	FBtr0304603	FBgn0004595	pros	chr3R	11391917	11407627	+	11392094	11407627	15533	3	0.546	0.06174	0.447	0.033507	0.346	0.023685	5.427	0.463744	4.992	0.410173	5.323	0.417467	0.446333333333333	5.24733333333333	0.039644	0.430461333333333	0.0001136979560632	0.00585358568341891	4.801	11.7565
FBgn0001078_2_D	FBtr0304627	FBgn0001078	ftz-f1	chr3L	18750606	18752895	-	18750606	18752748	2142	2	5.921	3.571926	2.893	1.314792	3.1	1.30509	91.577	487.411593	74.37	333.484193	78.924	343.966162	3.97133333333333	81.6236666666667	2.063936	388.287316	0.00337768910214919	0.0303925173287196	77.6523333333333	20.5532
FBgn0283477_2_D	FBtr0304727	FBgn0283477	SF2	chr3R	16338942	16340762	-	16338942	16340656	1714	2	6.942	34.944653	5.968	30.492991	6.462	33.250448	15.779	25.784368	15.27	22.94832	16.286	22.836164	6.45733333333333	15.7783333333333	32.8960306666667	23.856284	2.17052592541614e-05	0.00310890502608004	9.321	2.44348
FBgn0004435_3_D	FBtr0304955	FBgn0004435	Galphaq	chr2R	12619063	12623197	+	12619143	12623197	4054	3	1.082	1.387261	0.693	0.737046	0.64	0.674599	24.145	29.244185	28.08	26.058947	27.021	27.535421	0.805	26.4153333333333	0.932968666666667	27.612851	0.00185964531847794	0.0219030417858163	25.6103333333333	32.8141
FBgn0000253_3_D	FBtr0304963	FBgn0000253	Cam	chr2R	12273765	12278809	+	12273791	12278809	5018	4	0.014	0.524397	0.015	0.546975	0.021	0.817654	0.865	19.726734	0.798	17.616369	0.804	18.580922	0.0166666666666667	0.822333333333333	0.629675333333333	18.6413416666667	0.000629516595061568	0.0118000876648775	0.805666666666667	49.34
FBgn0262733_3_D	FBtr0304990	FBgn0262733	Src64B	chr3L	4592446	4595255	-	4592446	4594643	2197	3	15.001	26.284067	7.734	12.526633	7.275	11.820348	79.654	48.194579	63.194	34.632981	59.28	32.481489	10.0033333333333	67.376	16.877016	38.4363496666667	0.00551161678272427	0.0390387910975458	57.3726666666667	6.73535
FBgn0001139_2_D	FBtr0305047	FBgn0001139	gro	chr3R	26048497	26049911	+	26048602	26049911	1309	2	14.504	54.146027	12.757	42.592558	12.779	43.899781	33.594	21.615516	28.962	17.624441	31.728	19.805747	13.3466666666667	31.428	46.8794553333333	19.6819013333333	0.00183148649578512	0.0216399195586406	18.0813333333333	2.35475
FBgn0052062_4_D	FBtr0305095	FBgn0052062	Rbfox1	chr3L	10590520	10594012	+	10590562	10594012	3450	4	10.377	3.001784	4.067	1.363011	3.879	1.527761	39.716	51.514404	38.309	44.271989	35.268	41.125579	6.10766666666667	37.7643333333333	1.96418533333333	45.637324	0.000636425671303073	0.0118790469580086	31.6566666666667	6.1831
FBgn0267912_3_D	FBtr0305198	FBgn0267912	CanA-14F	chrX	16560683	16568276	-	16560683	16566278	5595	4	0	0	0.68	0.046424	1.103	0.076192	75.293	17.927703	74.384	16.532124	68.013	16.369133	0.594333333333333	72.5633333333333	0.040872	16.9429866666667	0.000828869188543576	0.0140250263151994	71.969	122.092
FBgn0262739_4_D	FBtr0305592	FBgn0262739	AGO1	chr2R	13943386	13948110	-	13943386	13947974	4588	4	24.143	30.625508	14.973	16.707535	13.368	14.313828	92.001	86.356856	75.589	70.484826	74.326	70.995559	17.4946666666667	80.6386666666667	20.548957	75.945747	0.00175651855607745	0.0211985321630717	63.144	4.60933
FBgn0266019_2_D	FBtr0305605	FBgn0266019	rudhira	chrX	11834712	11837460	+	11835260	11837460	2200	2	43.152	14.073781	35.311	11.665754	32.483	11.463596	100	35.791379	100	27.869534	90.648	27.829933	36.982	96.8826666666667	12.4010436666667	30.4969486666667	0.000178551358694836	0.0068699642239516	59.9006666666667	2.61972
FBgn0017418_2_D	FBtr0306057	FBgn0017418	ari-1	chrX	18130391	18132877	-	18130391	18132798	2407	3	11.531	6.640795	7.394	4.83055	7.119	4.892763	56.033	23.730052	54.187	19.820286	48.06	18.810546	8.68133333333333	52.76	5.45470266666667	20.7869613333333	0.000353042895955462	0.00931229914181922	44.0786666666667	6.07741
FBgn0034072_2_D	FBtr0306238	FBgn0034072	Dg	chr2R	16081175	16083393	-	16081175	16083274	2099	2	5.183	1.920013	1.703	0.449778	1.746	0.492483	17.317	20.86911	13.564	16.214771	13.74	15.880017	2.87733333333333	14.8736666666667	0.954091333333333	17.6546326666667	0.00206366587507106	0.023486982714633	11.9963333333333	5.16925
FBgn0026189_3_D	FBtr0306258	FBgn0026189	prominin-like	chr3L	3114449	3116031	-	3114449	3115922	1473	4	0	0	2.438	0.880368	4.075	1.416644	23.081	7.747906	24.532	10.561628	22.568	9.797941	2.171	23.3936666666667	0.765670666666667	9.36915833333333	0.000599220018650212	0.0116280360447321	21.2226666666667	10.7755
FBgn0000014_2_D	FBtr0306337	FBgn0000014	abd-A	chr3R	16807213	16810061	-	16807213	16809689	2476	2	22.367	1.591506	9.032	0.38831	1.358	0.063853	75.552	19.186918	63.831	14.232793	59.705	12.886023	10.919	66.3626666666667	0.681223	15.4352446666667	0.00255297489231429	0.0261700921624161	55.4436666666667	6.07772
FBgn0035533_2_D	FBtr0306534	FBgn0035533	Cip4	chr3L	4322490	4324220	-	4322490	4324059	1569	3	4.166	1.975555	2.204	1.554924	2.497	1.812406	33.325	19.01904	36.39	19.534071	31.974	19.743498	2.95566666666667	33.8963333333333	1.78096166666667	19.432203	0.000317445548516411	0.0087946392529232	30.9406666666667	11.4683
FBgn0036537_2_D	FBtr0306855	FBgn0036537	CG18081	chr3L	15833794	15834451	-	15833794	15834364	570	2	3.628	13.890353	2.879	10.02549	2.339	8.39564	7.762	14.055343	6.403	10.292633	6.434	9.974415	2.94866666666667	6.86633333333333	10.7704943333333	11.440797	0.00286396416198498	0.0274853205523831	3.91766666666667	2.32862
FBgn0004838_4_D	FBtr0307032	FBgn0004838	Hrb27C	chr2L	6924684	6932057	+	6925452	6932057	6605	4	0.779	4.839785	0.456	2.735454	0.445	2.682157	17.369	42.016493	17.091	37.94256	16.941	37.708907	0.56	17.1336666666667	3.419132	39.2226533333333	7.83542836040425e-08	0.000107915132707099	16.5736666666667	30.5958
FBgn0036576_2_D	FBtr0307521	FBgn0036576	CG5151	chr3L	16137801	16141264	-	16137801	16140463	2662	2	3.081	0.103064	3.346	0.135213	5.5	0.272352	26.467	4.604631	27.803	4.63394	24.725	4.287959	3.97566666666667	26.3316666666667	0.170209666666667	4.50884333333333	5.30712224399754e-05	0.00365279273200146	22.356	6.62321
FBgn0052264_2_D	FBtr0308639	FBgn0052264	CG32264	chr3L	3714825	3717407	-	3714825	3717394	2569	2	6.946	9.812409	5.447	8.041039	6.209	8.598298	15.924	26.561741	14.687	22.516572	12.646	23.495087	6.20066666666667	14.419	8.81724866666667	24.1911333333333	0.00560653435510991	0.0393888099429975	8.21833333333333	2.3254
FBgn0069969_2_D	FBtr0308892	FBgn0069969	CG40498	chr2R	924635	926682	-	924635	926521	1886	2	0.811	0.060889	0.717	0.038101	0	0	2.248	0.989919	3.181	0.870414	2.468	0.669784	0.509333333333333	2.63233333333333	0.0329966666666667	0.843372333333333	0.00520047834314576	0.0383078714072861	2.123	5.16819
FBgn0032172_2_D	FBtr0309209	FBgn0032172	CG5850	chr2L	9959247	9961617	-	9959247	9961357	2110	2	8.276	1.771732	4.738	1.203157	4.713	1.204748	28.29	2.947443	24.618	2.690244	25.562	2.689786	5.909	26.1566666666667	1.39321233333333	2.77582433333333	0.000240909667360405	0.00786079322016729	20.2476666666667	4.42658
FBgn0011826_3_D	FBtr0309793	FBgn0011826	Pp2B-14D	chrX	16554626	16560016	-	16554626	16557697	3071	3	0	0	1.005	0.195843	0.16	0.032899	64.401	6.772879	54.21	5.841602	53.563	5.444831	0.388333333333333	57.3913333333333	0.0762473333333333	6.01977066666667	0.00355214008206478	0.0313179471624953	57.003	147.789
FBgn0026238_3_D	FBtr0309848	FBgn0026238	gus	chr2R	5116989	5117802	-	5116989	5117665	676	4	1.192	10.011244	0.962	6.500299	1.068	7.097332	10.612	26.651825	9.681	19.165743	8.687	17.98587	1.074	9.66	7.869625	21.2678126666667	0.00375086810296444	0.0322447872914817	8.586	8.99441
FBgn0267001_2_D	FBtr0310078	FBgn0267001	Ten-a	chrX	12327290	12335214	+	12331180	12335214	4034	2	38.379	6.11232	30.608	3.772292	33.906	4.182186	100	21.107356	100	18.54836	100	18.362578	34.2976666666667	100	4.68893266666667	19.3394313333333	0.00117258333445654	0.0169351789779707	65.7023333333333	2.91565
FBgn0263706_2_D	FBtr0310339	FBgn0263706	CG43658	chrX	17456168	17460443	-	17456168	17458223	2055	2	49.345	2.990546	31.913	1.061432	31.34	0.97097	100	12.524457	100	10.586826	100	9.918792	37.5326666666667	100	1.674316	11.010025	0.00882805853360493	0.0497583978731003	62.4673333333333	2.66435
FBgn0039920_2_D	FBtr0310539	FBgn0039920	CG11360	chr4	684580	690650	+	686037	690650	4613	3	34.662	3.449137	18.294	1.501725	22.185	1.68734	79.833	25.572822	66.757	17.65175	60.682	16.39837	25.047	69.0906666666667	2.212734	19.874314	0.00444705659101762	0.035681756436125	44.0436666666667	2.75844
FBgn0250830_2_D	FBtr0329829	FBgn0250830	CG12547	chr2R	4785854	4787075	-	4785854	4786319	465	2	5.483	8.242959	5.014	6.33571	4.251	5.492598	26.341	16.023089	24.918	12.418661	20.511	10.629512	4.916	23.9233333333333	6.69042233333333	13.023754	0.00660028696389859	0.0429964420023606	19.0073333333333	4.86642
FBgn0020767_2_D	FBtr0329880	FBgn0020767	Spred	chr2R	14759645	14762796	-	14759645	14761762	2117	2	17.387	4.643075	12.647	2.840775	18.784	3.996226	100	36.845183	100	33.090465	100	32.924781	16.2726666666667	100	3.826692	34.2868096666667	0.000491629756978986	0.0108501807674828	83.7273333333333	6.14527
FBgn0019968_2_D	FBtr0329956	FBgn0019968	Khc-73	chr2R	15515777	15518831	-	15515777	15518754	2977	2	2.673	1.054954	4.558	0.969021	3.391	0.818512	59.869	21.21376	55.878	17.93831	54.608	17.350124	3.54066666666667	56.785	0.947495666666667	18.8340646666667	0.000271331812461608	0.0081864153006396	53.2443333333333	16.0379
FBgn0027865_2_D	FBtr0330164	FBgn0027865	Tsp96F	chr3R	25872899	25875239	-	25872899	25875092	2193	2	24.227	18.437452	23.299	12.489924	20.162	11.126675	86.503	76.450962	70.277	55.079115	70.03	52.749639	22.5626666666667	75.6033333333333	14.018017	61.426572	0.00791147180865992	0.0465909536325495	53.0406666666667	3.35082
FBgn0000183_2_D	FBtr0330225	FBgn0000183	BicD	chr2L	17459604	17461843	-	17459604	17461728	2124	2	1.819	1.192138	1.509	0.939863	1.631	1.088857	40.284	17.721466	35.583	14.080353	31.3	12.913848	1.653	35.7223333333333	1.07361933333333	14.9052223333333	0.00570240045815075	0.0396825813872893	34.0693333333333	21.6106
FBgn0260934_2_D	FBtr0330244	FBgn0260934	par-1	chr2R	19483348	19485686	+	19483404	19485686	2282	2	20.692	5.041869	16.799	5.383993	14.352	4.731132	84.312	45.6038	81.405	46.844919	73.863	43.93745	17.281	79.86	5.05233133333333	45.4620563333333	0.000259969254071013	0.0081864153006396	62.579	4.62126
FBgn0010113_2_D	FBtr0330311	FBgn0010113	hdc	chr3R	30360366	30372382	+	30360537	30372382	11845	2	10.491	2.664493	7.254	2.071513	7.649	2.260444	100	14.720217	100	12.914411	100	12.894357	8.46466666666667	100	2.33215	13.5096616666667	0.000124042301031041	0.00585358568341891	91.5353333333333	11.8138
FBgn0000581_2_D	FBtr0330621,FBtr0330623	FBgn0000581	E(Pc)	chr2R	11460590	11465270	+	11462032	11465270	3238	2	0.645	0.289194	1.094	0.521366	0.736	0.368726	24.686	4.149247	22.859	3.696865	27.149	4.165553	0.825	24.898	0.393095333333333	4.00388833333333	0.00240301784682026	0.0259443470961846	24.073	30.1794
FBgn0263355_3_D	FBtr0330661	FBgn0263355	CG31688	chr2L	20441641	20447905	+	20441854	20447905	6051	3	8.726	0.664751	3.485	0.357605	7.875	0.813837	59.039	9.828537	47.822	7.879943	52.276	8.284879	6.69533333333333	53.0456666666667	0.612064333333333	8.664453	0.00116730982327065	0.0169351789779707	46.3503333333333	7.92278
FBgn0016978_2_D	FBtr0331375	FBgn0016978	snRNP-U1-70K	chr2L	6968710	6971509	-	6968710	6970118	1408	2	16.596	11.104142	16.241	9.93761	19.409	11.450419	59.658	10.385038	52.23	9.39192	48.304	9.631402	17.4153333333333	53.3973333333333	10.8307236666667	9.80278666666667	0.00509622022135798	0.0379893937319224	35.982	3.06611
FBgn0264307_5_D	FBtr0331515	FBgn0264307	orb2	chr3L	8937099	8944520	-	8937099	8942893	5794	5	8.783	0.436099	2.558	0.146881	1.158	0.059182	88.838	26.013854	74.831	18.839504	71.94	18.810905	4.16633333333333	78.5363333333333	0.214054	21.221421	0.00143770885192705	0.0189580843722995	74.37	18.8502
FBgn0032974_3_D	FBtr0331657	FBgn0032974	CG3651	chr2L	22124781	22126614	+	22124936	22126614	1678	3	18.291	8.881091	18.013	9.319115	19.675	8.786768	42.82	6.042844	44.905	4.948275	44.874	4.466337	18.6596666666667	44.1996666666667	8.995658	5.15248533333333	1.55423080752824e-05	0.00284408883787723	25.54	2.36873
FBgn0052767_3_D	FBtr0331758	FBgn0052767	CG32767	chrX	5071026	5078026	-	5071026	5077139	6113	3	9.549	4.914257	4.889	2.502357	4.205	2.157155	69.394	15.643864	53.589	9.623306	54.893	9.826114	6.21433333333333	59.292	3.19125633333333	11.6977613333333	0.00497581566864504	0.0378431034279136	53.0776666666667	9.54117
FBgn0040505_2_D	FBtr0331926	FBgn0040505	Alk	chr2R	16625292	16630588	-	16625292	16629075	3783	2	0	0	0	0	2.801	0.03407	67.179	4.810579	65.247	3.961159	57.81	3.571001	0.933666666666667	63.412	0.0113566666666667	4.11424633333333	0.000863785379343132	0.0141976664030093	62.4783333333333	67.9172
FBgn0032229_2_D	FBtr0332189	FBgn0032229	CG5045	chr2L	10357491	10358078	+	10357782	10358078	296	2	26.003	22.471269	19.252	22.757362	20.378	24.761206	45.827	12.549887	48.943	14.722235	40.196	12.563966	21.8776666666667	44.9886666666667	23.3299456666667	13.278696	0.00254149002912758	0.0261700921624161	23.111	2.05637
FBgn0031233_2_D	FBtr0332339	FBgn0031233	Tbc1d15-17	chr2L	208728	210725	+	209855	210725	870	2	0	0	0	0	1.639	0.701246	8.925	1.225539	9.632	1.297344	9.349	1.208491	0.546333333333333	9.302	0.233748666666667	1.24379133333333	0.001471181449004	0.0191166793004798	8.75566666666667	17.0262
FBgn0023407_2_D	FBtr0332509	FBgn0023407	B4	chr2L	13500623	13506683	-	13500623	13504506	3883	2	1.878	0.754777	1.512	0.61742	1.28	0.542102	37.516	8.711882	38.816	8.670296	39.001	8.607432	1.55666666666667	38.4443333333333	0.638099666666667	8.66320333333333	2.61198231460562e-05	0.00310890502608004	36.8876666666667	24.6966
FBgn0040010_3_D	FBtr0332632	FBgn0040010	CG17493	chr2L	22550547	22556295	+	22551104	22556295	5191	3	1.187	3.938711	0.693	1.955476	0.769	2.157512	9.624	9.955017	9.555	8.873685	9.297	8.434006	0.883	9.492	2.68389966666667	9.08756933333333	6.11192945832547e-06	0.00207100378953259	8.609	10.7497
FBgn0043458_2_D	FBtr0332656	FBgn0043458	CG12084	chr3L	1490950	1491918	-	1490950	1491756	806	2	17.975	9.596306	13.021	6.681532	12.192	6.769051	74.409	25.474192	82.168	23.396116	63.898	21.069157	14.396	73.4916666666667	7.68229633333333	23.313155	0.00414124671599831	0.0340975547363973	59.0956666666667	5.10501
FBgn0264502_1_D	FBtr0332932	FBgn0264502	CG43901	chrX	10919834	10923436	+	10920293	10923436	3143	2	0	0	8.529	0.081291	5.263	0.077161	100	9.096331	100	7.431933	100	7.320234	4.59733333333333	100	0.0528173333333333	7.94949933333333	0.000677512270688041	0.0124351731349201	95.4026666666667	21.7517
FBgn0027066_2_D	FBtr0332939	FBgn0027066	Eb1	chr2R	6755184	6756300	+	6755232	6756300	1068	2	1.825	8.780311	0.834	3.145137	0.95	3.526974	7.913	9.208761	8.018	8.392793	6.971	7.483436	1.203	7.634	5.15080733333333	8.36166333333333	0.000151350425034251	0.00666975574305463	6.431	6.3458
FBgn0026533_3_D	FBtr0332946	FBgn0026533	Dek	chr2R	16859849	16861738	+	16859861	16861738	1877	3	0.806	2.472109	0.762	2.678332	0.542	1.954684	10.098	6.00376	7.83	4.689206	7.858	4.759492	0.703333333333333	8.59533333333333	2.368375	5.15081933333333	0.00834917607330779	0.0478881778683865	7.892	12.2209
FBgn0030243_2_D	FBtr0332961	FBgn0030243	CG2186	chrX	10861817	10866246	+	10862780	10866246	3466	2	20.122	6.622257	14.389	4.563332	14.527	4.69102	100	9.481087	100	8.835269	100	7.981759	16.346	100	5.292203	8.76603833333333	0.000509204289178392	0.0108501807674828	83.654	6.1177
FBgn0040372_2_D	FBtr0332992	FBgn0040372	G9a	chrX	253068	254650	+	253258	254650	1392	2	18.937	6.257127	16.744	3.977242	15.01	3.551858	57.095	10.894207	50.043	6.993321	49.63	7.857483	16.897	52.256	4.595409	8.58167033333333	0.00123087944797803	0.017547003133797	35.359	3.09262
FBgn0033402_2_D	FBtr0333000	FBgn0033402	Myd88	chr2R	9302822	9304335	-	9302822	9303896	1074	2	0.901	0.096406	2.511	0.413672	2.814	0.493141	21.926	4.749843	25.542	6.082042	21.614	5.034605	2.07533333333333	23.0273333333333	0.334406333333333	5.28883	0.000846751627802991	0.0140250263151994	20.952	11.0957
FBgn0052676_2_D	FBtr0333017	FBgn0052676	stx	chrX	10711162	10715139	-	10711162	10714401	3239	2	3.509	0.589444	1.308	0.179424	1.031	0.148814	54.142	22.620346	51.674	18.343047	43.418	15.967176	1.94933333333333	49.7446666666667	0.305894	18.9768563333333	0.00304828548778503	0.0284096042570732	47.7953333333333	25.5188
FBgn0010105_2_D	FBtr0333023	FBgn0010105	comm	chr3L	15721510	15723271	-	15721510	15722669	1159	2	1.331	0.809022	1.917	0.724743	2.221	0.879621	13.89	4.956557	11.303	4.068019	12.803	4.495564	1.823	12.6653333333333	0.804462	4.50671333333333	0.00214634857106986	0.0242427319373405	10.8423333333333	6.94752
FBgn0061515_2_D	FBtr0333052	FBgn0061515	endos	chr3L	14029578	14030420	-	14029578	14030249	671	2	12.686	13.818359	8.415	8.583421	6.812	7.279168	38.043	22.870022	29.911	20.561861	31.924	21.610394	9.30433333333333	33.2926666666667	9.89364933333333	21.680759	0.00200215970944293	0.0232704842218895	23.9883333333333	3.57819
FBgn0033636_3_D	FBtr0333070	FBgn0033636	tou	chr2R	11577484	11579983	-	11577484	11579829	2345	3	10.676	4.887331	6.81	3.162714	7.542	3.404304	36.951	9.15298	39.475	8.025754	38.317	7.800672	8.34266666666667	38.2476666666667	3.81811633333333	8.32646866666667	0.000110555722971313	0.005797594758198	29.905	4.58459
FBgn0020443_2_D	FBtr0333089	FBgn0020443	eRF3	chr2L	12439520	12441279	+	12439561	12441279	1718	2	0.851	0.825679	0.99	0.780867	1.053	0.868622	2.916	2.519251	3.675	2.51605	3.758	2.652358	0.964666666666667	3.44966666666667	0.825056	2.562553	0.00883338641016214	0.0497583978731003	2.485	3.57602
FBgn0264542_1_D	FBtr0333154	FBgn0264542	hwt	chrX	12516633	12519165	-	12516633	12518981	2348	2	20.62	0.48505	38.58	0.473573	21.075	0.325137	100	15.801065	100	12.577313	100	12.245979	26.7583333333333	100	0.42792	13.5414523333333	0.00645320709094656	0.0425008994851556	73.2416666666667	3.73715
FBgn0085430_2_D	FBtr0333160	FBgn0085430	CG34401	chrX	18878054	18884075	+	18878118	18884075	5957	2	13.004	1.21681	7.961	0.596199	10.676	0.820474	74.299	8.785833	67.795	6.338701	73.069	6.610637	10.547	71.721	0.877827666666667	7.245057	3.27747297799561e-05	0.00322297175828723	61.174	6.80013
FBgn0001325_2_D	FBtr0333162	FBgn0001325	Kr	chr2R	25227361	25231394	+	25228830	25231394	2564	2	5.102	8.418186	3.037	4.029737	3.334	4.357796	60.881	9.963673	47.934	8.270937	46.259	7.443497	3.82433333333333	51.6913333333333	5.60190633333333	8.559369	0.00821809048316531	0.0475074653259097	47.867	13.5164
FBgn0259677_2_D	FBtr0333178	FBgn0259677	CG42346	chrX	22881009	22885541	+	22882014	22885541	3527	2	3.133	0.126916	6.29	0.125751	4.368	0.088628	46.872	4.859191	45.423	3.980563	37.483	3.397563	4.597	43.2593333333333	0.113765	4.07910566666667	0.00301911017731343	0.0284096042570732	38.6623333333333	9.41034
FBgn0000719_2_D	FBtr0333182	FBgn0000719	fog	chrX	22824316	22829277	-	22824316	22827049	2733	2	2.605	0.937814	2.047	0.713274	2.207	0.759917	8.942	2.554471	7.294	2.127571	7.849	2.271419	2.28633333333333	8.02833333333333	0.803668333333333	2.31782033333333	0.00355481806611752	0.0313179471624953	5.742	3.51144
FBgn0020386_4_D	FBtr0333218	FBgn0020386	Pdk1	chr3L	143514	145895	+	143817	145895	2078	4	4.804	7.090148	3.188	4.299051	3.376	4.694906	14.198	23.599369	11.557	17.836048	10.424	16.587636	3.78933333333333	12.0596666666667	5.36136833333333	19.3410176666667	0.00831467700374502	0.0478289385480104	8.27033333333333	3.18253
FBgn0011817_2_D	FBtr0333223	FBgn0011817	nmo	chr3L	8049868	8054147	+	8049920	8054147	4227	2	23.394	33.48819	17.389	17.51552	16.474	17.597489	46.879	35.324917	39.094	27.141953	43.944	28.185961	19.0856666666667	43.3056666666667	22.8670663333333	30.2176103333333	0.00153393006122514	0.0195287916754241	24.22	2.26902
FBgn0036621_3_D	FBtr0333265	FBgn0036621	roq	chr3L	16370937	16374667	-	16370937	16374523	3586	3	1.648	1.024911	1.585	0.595339	1.473	0.59258	13.748	6.329689	16.357	4.845005	16.771	4.92569	1.56866666666667	15.6253333333333	0.73761	5.36679466666667	0.00440708531551677	0.0356335197642612	14.0566666666667	9.9609
FBgn0052479_2_D	FBtr0333267	FBgn0052479	Usp10	chr3L	891834	895313	+	892172	895313	3141	2	42.368	32.478015	33.432	15.67128	31.74	16.122887	100	21.868588	95.045	17.208578	100	17.657105	35.8466666666667	98.3483333333333	21.4240606666667	18.9114236666667	0.000498201345065802	0.0108501807674828	62.5016666666667	2.74358
FBgn0030090_2_D	FBtr0333304	FBgn0030090	fend	chrX	9121972	9125654	-	9121972	9125246	3274	2	3.249	1.536619	1.706	0.712523	1.825	0.759583	53.331	11.052344	48.213	7.738925	53.724	8.705394	2.26	51.756	1.00290833333333	9.16555433333333	0.000619466112527738	0.0117340913434075	49.496	22.9009
FBgn0000711_2_D	FBtr0333305	FBgn0000711	flw	chrX	10407365	10409817	+	10407476	10409817	2341	2	11.942	8.240589	8.072	5.632627	10.659	7.138466	31.441	29.712731	27.641	26.430805	26.999	24.132178	10.2243333333333	28.6936666666667	7.003894	26.7585713333333	0.000605628950581759	0.0116497621280029	18.4693333333333	2.80641
FBgn0004656_2_D	FBtr0333307	FBgn0004656	fs(1)h	chrX	8037807	8041044	-	8037807	8040981	3174	2	5.604	1.162236	8.206	1.21506	8.96	1.208236	54.51	8.264717	53.657	6.277349	52.321	6.150005	7.59	53.496	1.19517733333333	6.897357	1.4810859695823e-05	0.00284408883787723	45.906	7.04822
FBgn0000611_2_D	FBtr0333322	FBgn0000611	exd	chrX	15994684	15996509	+	15994969	15996509	1540	2	9.444	25.810233	7.943	17.90749	7.037	16.589544	68.599	110.645962	57.61	90.858845	56.922	87.284887	8.14133333333333	61.0436666666667	20.1024223333333	96.2632313333333	0.0040104981542524	0.0337142068119882	52.9023333333333	7.49799
FBgn0002921_3_D	FBtr0333324	FBgn0002921	Atpalpha	chr3R	20973810	20976239	+	20973928	20976239	2311	3	0.556	0.390841	0.306	0.254208	0.696	0.502278	14.796	49.495183	14.874	45.230745	14.295	44.608932	0.519333333333333	14.655	0.382442333333333	46.4449533333333	2.32790444526304e-06	0.00113937989793152	14.1356666666667	28.2189
FBgn0041210_3_D	FBtr0333331	FBgn0041210	HDAC4	chrX	13262686	13265036	-	13262686	13264984	2298	3	10.491	1.901384	1.629	0.205041	4.726	0.632213	35.066	10.947439	36.736	7.80098	33.394	7.796985	5.61533333333333	35.0653333333333	0.912879333333333	8.848468	0.00357659789556142	0.0313390080875835	29.45	6.24457
FBgn0023091_2_D	FBtr0333354	FBgn0023091	dimm	chr2L	21339348	21342155	+	21340344	21342155	1811	2	0	0	0	0	6.627	0.022774	100	2.916973	100	2.886625	100	2.713265	2.209	100	0.00759133333333333	2.83895433333333	0.000509872285781825	0.0108501807674828	97.791	45.2694
FBgn0026206_2_D	FBtr0333473	FBgn0026206	mei-P26	chrX	9170710	9189309	+	9170812	9189309	18497	3	1.014	0.358891	0.469	0.15411	0.501	0.169686	31.194	10.715261	24.604	7.992059	23.873	7.995662	0.661333333333333	26.557	0.227562333333333	8.900994	0.0077120197338401	0.0459774593523093	25.8956666666667	40.1568
FBgn0010473_3_D	FBtr0333485	FBgn0010473	tutl	chr2L	4319329	4323781	+	4319355	4323781	4426	3	10.865	1.551011	4.957	0.66259	7.817	0.975805	78.386	24.210237	62.674	18.639754	62.627	19.50252	7.87966666666667	67.8956666666667	1.06313533333333	20.7841703333333	0.00411950856765258	0.0340458447289111	60.016	8.61657
FBgn0015320_2_D	FBtr0333492	FBgn0015320	Ubc2	chr2L	10765009	10766130	-	10765009	10766120	1111	2	22.805	64.117679	17.556	49.155826	15.581	46.405012	46.678	19.437707	39.01	15.007827	42.851	15.326539	18.6473333333333	42.8463333333333	53.2261723333333	16.590691	0.00143919621775789	0.0189580843722995	24.199	2.29772
FBgn0031090_4_D	FBtr0333549	FBgn0031090	Rab35	chrX	20155765	20157836	-	20155765	20157585	1820	4	2.897	2.87582	0.897	1.088598	0.785	0.903253	18.917	5.574592	14.469	4.392792	14.003	4.403727	1.52633333333333	15.7963333333333	1.622557	4.79037033333333	0.00502025743208285	0.0379893937319224	14.27	10.3492
FBgn0011666_3_D	FBtr0333664	FBgn0011666	msi	chr3R	25600269	25608423	+	25600744	25608423	7679	3	23.959	9.899486	20.067	7.243618	17.791	6.693799	80.924	27.483533	71.097	22.027816	68.917	21.935768	20.6056666666667	73.646	7.94563433333333	23.8157056666667	0.00118579816234468	0.0170144654890173	53.0403333333333	3.57407
FBgn0003165_3_D	FBtr0333667	FBgn0003165	pum	chr3R	9066342	9071437	-	9066342	9070947	4605	3	0.088	0.053965	0.074	0.033549	0.048	0.023672	4.927	2.267597	5.553	2.031133	4.26	1.592784	0.07	4.91333333333333	0.037062	1.963838	0.00585010904631815	0.0401397668988029	4.84333333333333	70.1905
FBgn0039927_2_D	FBtr0333701	FBgn0039927	CG11155	chr4	1135538	1137919	+	1135813	1137919	2106	2	1.524	0.096008	2.988	0.090299	2.033	0.063592	4.799	3.812307	6.398	4.397945	5.273	3.682037	2.18166666666667	5.49	0.0832996666666667	3.96409633333333	0.00681737795461662	0.0433377280389526	3.30833333333333	2.51642
FBgn0003392_2_D	FBtr0333717	FBgn0003392	shi	chrX	15905773	15906716	+	15905921	15906716	795	2	9.718	2.508915	2.115	0.502571	6.521	1.376245	67.571	29.157975	62.637	22.285652	62.199	23.348567	6.118	64.1356666666667	1.462577	24.9307313333333	4.93585980558524e-05	0.00365279273200146	58.0176666666667	10.4831
FBgn0283657_5_D	FBtr0333751	FBgn0283657	Tlk	chrX	3786143	3789770	+	3786401	3789770	3369	5	1.184	2.22594	0.431	0.871354	0.44	0.88626	13.404	11.583761	11.364	7.742892	10.266	8.313711	0.685	11.678	1.32785133333333	9.21345466666667	0.00443295546670037	0.0356335197642612	10.993	17.0482
FBgn0040395_2_D	FBtr0333754	FBgn0040395	Unc-76	chrX	2091961	2093948	+	2092041	2093948	1907	2	12.153	1.576273	13.278	1.687136	16.641	1.945943	70.412	51.056843	65.796	48.214521	59.732	45.235365	14.024	65.3133333333333	1.73645066666667	48.1689096666667	0.00101158756780305	0.0153687945822566	51.2893333333333	4.65725
FBgn0265523_2_D	FBtr0333767	FBgn0265523	Smr	chrX	12684202	12689211	-	12684202	12687302	3100	2	52.62	18.624173	30.882	10.11978	34.803	11.624444	100	16.937481	88.298	12.445399	84.125	12.414363	39.435	90.8076666666667	13.4561323333333	13.9324143333333	0.00464978497558978	0.0368386741321456	51.3726666666667	2.30272
FBgn0028476_2_D	FBtr0333818	FBgn0028476	Usp1	chr3R	29232862	29235302	+	29233960	29235302	1342	2	36.675	12.424464	17.65	5.041056	14.076	3.864307	100	9.739967	69.891	5.97582	100	8.618152	22.8003333333333	89.9636666666667	7.10994233333333	8.111313	0.00739850730328194	0.0453274334783824	67.1633333333333	3.94572
FBgn0036872_2_D	FBtr0333844	FBgn0036872	CG12519	chr3L	19472609	19473145	+	19472990	19473145	155	2	0	0	0	0	0.723	0.362715	6.563	18.543487	6.41	12.596452	8.689	15.88794	0.241	7.22066666666667	0.120905	15.6759596666667	0.00637523829293109	0.0422299619253555	6.97966666666667	29.9613
FBgn0083963_2_D	FBtr0333927	FBgn0083963	Nlg3	chr3R	7570280	7573403	-	7570280	7572246	1966	2	22.341	0.27315	2.782	0.043062	16.464	0.202935	100	8.831461	81.951	6.491886	79.488	6.854527	13.8623333333333	87.1463333333333	0.173049	7.39262466666667	0.00113666236933537	0.0167458118291717	73.284	6.28656
FBgn0053207_2_D	FBtr0334025	FBgn0053207	pxb	chr3R	15686595	15690513	+	15687933	15690513	2580	2	5.363	2.120586	1.895	0.522743	2.304	0.639766	39.011	11.156461	33.683	7.98191	31.717	7.792376	3.18733333333333	34.8036666666667	1.094365	8.97691566666667	0.00107938744334782	0.0161176328404989	31.6163333333333	10.9194
FBgn0003169_2_D	FBtr0334030	FBgn0003169	put	chr3R	14619029	14621213	-	14619029	14621036	2007	2	1.111	1.864134	0.441	0.644493	0.557	0.818275	14.169	7.15594	12.982	6.287823	14.134	6.538171	0.703	13.7616666666667	1.10896733333333	6.66064466666667	7.64521549108255e-05	0.00446713808744265	13.0586666666667	19.5756
FBgn0000384_2_D	FBtr0334157	FBgn0000384	cta	chr2L	22991582	22992951	+	22991940	22992951	1011	2	15.993	29.030801	8.112	13.331493	9.242	14.784116	33.093	24.119487	28.133	17.358395	30.409	18.784655	11.1156666666667	30.545	19.0488033333333	20.0875123333333	0.00513137100351732	0.0379893937319224	19.4293333333333	2.74792
FBgn0032986_2_D	FBtr0334168	FBgn0032986	CG3262	chr2L	22240153	22246988	+	22240860	22246988	6128	3	2.353	0.878801	1.755	0.49467	2.165	0.535874	7.325	2.709432	8.019	2.584713	6.96	2.441658	2.091	7.43466666666667	0.636448333333333	2.578601	0.000478090396407759	0.0108501807674828	5.34366666666667	3.55556
FBgn0266756_1_D	FBtr0334285	FBgn0266756	btsz	chr3R	14804091	14807331	-	14804091	14807182	3091	2	4.224	7.958642	2.939	4.890127	3.471	5.730867	12.583	6.737048	11.588	5.766896	11.901	5.904222	3.54466666666667	12.024	6.193212	6.13605533333333	8.42321679058156e-05	0.00469674303322951	8.47933333333333	3.39214
FBgn0024326_3_D	FBtr0334320	FBgn0024326	Mkk4	chr3R	8646171	8648896	-	8646171	8648724	2553	3	6.524	2.283979	3.799	1.320077	4.948	1.66626	40.043	12.497014	33.344	9.485612	30.613	9.056199	5.09033333333333	34.6666666666667	1.756772	10.346275	0.00569639407161626	0.0396825813872893	29.5763333333333	6.81029
FBgn0003134_2_D	FBtr0334334	FBgn0003134	Pp1alpha-96A	chr3R	24520342	24522331	+	24520491	24522331	1840	2	1.667	2.050895	1.382	2.007379	1.738	2.589458	21.613	19.198868	18.606	16.12359	18.407	16.382587	1.59566666666667	19.542	2.21591066666667	17.235015	0.00305056590547005	0.0284096042570732	17.9463333333333	12.2469
FBgn0004882_3_D	FBtr0334498	FBgn0004882	orb	chr3R	23260609	23266225	-	23260609	23265855	5246	3	0.387	0.045723	0.84	0.103375	0.49	0.073099	53.307	1.955558	67.13	1.824317	55.37	1.782776	0.572333333333333	58.6023333333333	0.0740656666666667	1.854217	0.00542138523055184	0.0387024611098528	58.03	102.392
FBgn0267698_3_D	FBtr0334542	FBgn0267698	Pak	chr3R	6359381	6361614	+	6359462	6361614	2152	3	0.35	0.274854	0.391	0.303892	0.269	0.214795	15.081	6.569027	13.733	5.251535	14.958	5.642176	0.336666666666667	14.5906666666667	0.264513666666667	5.82091266666667	0.000846914188386615	0.0140250263151994	14.254	43.3386
FBgn0002413_2_D	FBtr0334548	FBgn0002413	dco	chr3R	31054084	31057928	-	31054084	31056531	2447	2	2.261	3.782512	1.513	2.677521	2.06	3.761338	27.079	15.50945	24.807	13.697373	24.041	13.105038	1.94466666666667	25.309	3.40712366666667	14.1039536666667	0.000880734014683934	0.0142845527862451	23.3643333333333	13.0146
FBgn0250823_3_D	FBtr0334606	FBgn0250823	gish	chr3R	16301822	16304768	+	16301871	16304768	2897	3	10.884	3.809898	7.971	2.482526	8.951	2.509386	48.2	17.585778	45.146	15.840357	41.076	14.414159	9.26866666666667	44.8073333333333	2.93393666666667	15.9467646666667	0.00101528245707983	0.0153687945822566	35.5386666666667	4.83428
FBgn0037468_2_D	FBtr0334668	FBgn0037468	CG1943	chr3R	7076889	7077981	+	7077272	7077981	709	2	1.834	18.300984	0.453	4.659943	0.815	8.255497	10.314	12.489661	7.057	9.745236	7.864	10.350002	1.034	8.41166666666667	10.4054746666667	10.861633	0.00864327818590371	0.0491272779469753	7.37766666666667	8.13507
FBgn0031384_2_D	FBtr0334773	FBgn0031384	CG4238	chr2L	2029835	2030788	+	2029935	2030788	853	2	6.018	0.660169	11.07	1.138308	25.173	2.688038	100	8.747307	100	6.232671	100	6.414531	14.087	100	1.495505	7.131503	0.00442132999441304	0.0356335197642612	85.913	7.09874
FBgn0033159_2_D	FBtr0334801	FBgn0033159	Dscam1	chr2R	7317923	7320764	-	7317923	7320678	2755	2	14.422	2.506101	12.218	1.518865	12.77	1.442333	77.718	19.131765	65.041	15.383653	65.757	16.664859	13.1366666666667	69.5053333333333	1.822433	17.0600923333333	0.00442552847454165	0.0356335197642612	56.3686666666667	5.29094
FBgn0001185_2_D	FBtr0335138	FBgn0001185	her	chr2L	16678642	16679691	+	16678972	16679691	719	2	19.042	6.593625	20.246	5.472429	19.808	5.296247	71.545	17.567982	72.364	14.390631	71.489	14.764404	19.6986666666667	71.7993333333333	5.78743366666667	15.574339	6.47541195313094e-08	0.000107915132707099	52.1006666666667	3.64488
FBgn0038755_2_D	FBtr0335240	FBgn0038755	Hs6st	chr3R	19929276	19930532	-	19929276	19930399	1123	2	5.874	3.248201	11.205	4.481595	10.23	3.844078	46.675	19.204038	49.871	15.069985	53.167	17.7308	9.103	49.9043333333333	3.857958	17.334941	9.1591266925515e-05	0.0049809818618135	40.8013333333333	5.48219
FBgn0266580_2_D	FBtr0335270	FBgn0266580	Gp210	chr2R	5772066	5774324	+	5772197	5774324	2127	2	1.277	2.769612	1.177	2.13583	1.006	1.795035	6.961	2.789893	7.887	2.245122	7.698	2.407521	1.15333333333333	7.51533333333333	2.23349233333333	2.48084533333333	0.00100910508942288	0.0153687945822566	6.362	6.51618
FBgn0000635_2_D	FBtr0336884	FBgn0000635	Fas2	chrX	4132886	4134903	-	4132886	4134782	1896	2	33.889	5.234494	37.069	2.522388	42.659	2.644508	100	57.044723	87.569	58.86816	78.36	57.83556	37.8723333333333	88.643	3.46713	57.9161476666667	0.00744309968256633	0.0454741388373158	50.7706666666667	2.34057
FBgn0031032_2_D	FBtr0336898	FBgn0031032	CG14204	chrX	19586246	19587057	+	19586543	19587057	514	2	27.307	3.225289	32.562	2.959261	30.905	3.374398	100	0.157553	100	0.160867	100	0.055402	30.258	100	3.186316	0.124607333333333	0.000494273669731944	0.0108501807674828	69.742	3.30491
FBgn0261444_4_D	FBtr0336978	FBgn0261444	CG3638	chrX	1215288	1221595	-	1215288	1221462	6174	4	2.201	0.255682	0.991	0.119318	4.695	0.568819	12.957	1.882041	12.05	1.540663	13.614	1.794355	2.629	12.8736666666667	0.314606333333333	1.73901966666667	0.00496957132684738	0.0378431034279136	10.2446666666667	4.89679
FBgn0004395_5_D	FBtr0337052	FBgn0004395	unk	chr3R	23149652	23154137	-	23149652	23153942	4290	5	7.98	6.317833	3.635	2.07537	4.339	2.650112	66.286	26.114786	67.485	21.763455	61.837	19.714695	5.318	65.2026666666667	3.681105	22.5309786666667	1.70726261880546e-05	0.00284408883787723	59.8846666666667	12.2607
FBgn0039451_2_D	FBtr0339242	FBgn0039451	CG6420	chr3R	26719846	26720847	-	26719846	26720790	944	2	7.314	1.81349	11.146	3.045852	8.496	2.416351	46.652	5.570472	36.124	4.469495	43.254	4.392476	8.98533333333333	42.01	2.425231	4.81081433333333	0.00428105738528849	0.0350062944751123	33.0246666666667	4.6754
FBgn0033538_2_D	FBtr0339461	FBgn0033538	CG11883	chr2R	10640513	10641807	+	10640585	10641807	1222	2	NA	0	9.829	0.143235	3.624	0.046985	50.261	9.618371	55.928	8.900124	47.981	7.814511	6.7265	51.39	0.0634066666666667	8.77766866666667	0.00591188044049922	0.0403749354114714	44.6635	7.63993
FBgn0037551_3_D	FBtr0339724	FBgn0037551	Gie	chr3R	8128489	8129835	+	8128607	8129835	1228	3	0.327	0.413408	0.269	0.348396	0.083	0.116534	0.799	0.70976	0.946	0.826687	0.676	0.56809	0.226333333333333	0.807	0.292779333333333	0.701512333333333	0.00569891899143547	0.0396825813872893	0.580666666666667	3.56554
FBgn0030336_2_D	FBtr0339749	FBgn0030336	CG1578	chrX	11808505	11810463	-	11808505	11809933	1428	2	12.149	8.014557	19.292	12.960595	20.883	13.038771	68.893	11.40053	66.223	10.091352	76.803	11.296907	17.4413333333333	70.6396666666667	11.3379743333333	10.9295963333333	0.00025305117558483	0.00813642648504508	53.1983333333333	4.05013
FBgn0033900_2_D	FBtr0339965	FBgn0033900	CysRS-m	chr2R	14159095	14161091	-	14159095	14159428	333	2	0	0	0	0	13.907	0.533577	41.595	2.417022	46.001	2.739595	59.81	3.801887	4.63566666666667	49.1353333333333	0.177859	2.986168	0.00377839637546524	0.0322447872914817	44.4996666666667	10.5994
FBgn0265767_4_D	FBtr0340198	FBgn0265767	zyd	chrX	23033701	23035550	+	23034036	23035550	1514	4	4.031	0.592927	7.071	0.839791	2.122	0.219905	17.103	16.422997	13.836	13.794786	12.296	12.094356	4.408	14.4116666666667	0.550874333333333	14.1040463333333	0.0077695544837798	0.0459774593523093	10.0036666666667	3.26943
FBgn0004828_2_D	FBtr0340343	FBgn0004828	His3.3B	chrX	9152522	9154240	-	9152522	9154114	1592	2	27.114	153.492773	17.961	105.426182	17.951	106.137072	100	678.362646	86.974	603.442458	87.031	605.038839	21.0086666666667	91.335	121.685342333333	628.947981	0.000350588810764542	0.00930327536998678	70.3263333333333	4.34749
FBgn0265598_2_D	FBtr0340366	FBgn0265598	Bx	chrX	18570563	18572809	+	18570933	18572809	1876	2	50.778	2.007338	34.687	1.958809	33.7	1.701483	100	12.139843	100	11.236043	100	11.214244	39.7216666666667	100	1.88921	11.5300433333333	0.00832798998100431	0.0478289385480104	60.2783333333333	2.51752
FBgn0052758_3_D	FBtr0340670	FBgn0052758	CG32758	chrX	5719373	5721696	-	5719373	5721630	2257	3	26.36	4.790355	14.77	2.968143	11.88	2.212204	77.496	12.425986	100	12.577871	100	12.677004	17.67	92.4986666666667	3.32356733333333	12.560287	0.00244938082746979	0.0261700921624161	74.8286666666667	5.23479
FBgn0052756_2_D	FBtr0343295	FBgn0052756	CG32756	chrX	5946754	5948353	+	5947412	5948353	941	2	7.756	4.416974	9.688	5.515178	7.652	4.326385	67.54	11.189162	53.39	8.773753	61.687	9.779403	8.36533333333333	60.8723333333333	4.75284566666667	9.914106	0.00511166997888892	0.0379893937319224	52.507	7.27674
FBgn0030890_3_D	FBtr0343317	FBgn0030890	CG7536	chrX	18078490	18079930	-	18078490	18079656	1166	3	14.384	9.855218	16.367	11.683709	19.015	13.990792	66.795	22.915964	65.588	21.490467	59.298	19.777727	16.5886666666667	63.8936666666667	11.8432396666667	21.3947193333333	0.000269771666901947	0.0081864153006396	47.305	3.85165
FBgn0025864_2_D	FBtr0343356	FBgn0025864	Crag	chrX	8600309	8602036	+	8600625	8602036	1411	2	9.977	4.58434	6.705	3.295317	6.363	3.12614	57.821	12.655481	61.732	13.143933	64.886	14.553873	7.68166666666667	61.4796666666667	3.668599	13.4510956666667	0.000128972953102567	0.00585696761254443	53.798	8.00343
FBgn0026250_2_D	FBtr0343927	FBgn0026250	eIF1A	chr3R	18281693	18283005	+	18281933	18283005	1072	2	15.499	45.49026	12.142	34.034741	12.87	37.062033	35.037	134.478818	37.457	124.176672	36.031	119.326488	13.5036666666667	36.175	38.8623446666667	125.993992666667	0.000121499770446739	0.00585358568341891	22.6713333333333	2.6789
FBgn0028342_3_D	FBtr0343981	FBgn0028342	ATPsyndelta	chrX	10214098	10217393	+	10214158	10217393	3235	3	0.116	0.790196	0.071	0.618804	0.088	0.890425	0.294	1.485129	0.232	1.622	0.218	1.519186	0.0916666666666667	0.248	0.766475	1.542105	0.00875331178772578	0.0496246311775188	0.156333333333333	2.70545
FBgn0002566_4_D	FBtr0344082	FBgn0002566	lt	chr2L	22940072	22943135	+	22940443	22943135	2692	4	1.932	1.747592	1.986	1.639612	2.19	1.722365	13.714	9.891584	12.007	9.131027	13.164	8.806905	2.036	12.9616666666667	1.70318966666667	9.27650533333333	0.00171280964992946	0.0209618413636848	10.9256666666667	6.36624
FBgn0004655_2_D	FBtr0344159	FBgn0004655	wapl	chrX	2149935	2151152	-	2149935	2150879	944	2	23.333	7.839421	22.603	5.217849	11.097	2.918757	69.764	7.738531	64.729	4.870133	58.453	5.129803	19.011	64.3153333333333	5.32534233333333	5.91282233333333	0.00107044799273967	0.0160932539522807	45.3043333333333	3.38306
FBgn0259834_2_D	FBtr0344324	FBgn0259834	out	chrX	19310512	19311630	-	19310512	19311493	981	2	9.914	5.502184	15.732	6.858242	13.46	5.933555	28.913	4.86551	22.689	4.438333	28.994	4.886544	13.0353333333333	26.8653333333333	6.09799366666667	4.730129	0.007576958150002	0.0457839515099573	13.83	2.06096
FBgn0266410_1_D	FBtr0344363	FBgn0266410	CG45050	chr3R	9358255	9362994	+	9358401	9362994	4593	2	22.492	77.580248	17.815	59.005315	17.464	59.53387	63.879	196.790939	53.36	163.541233	53.774	165.554062	19.257	57.0043333333333	65.3731443333333	175.295411333333	0.00270675475103394	0.0266834426877773	37.7473333333333	2.96019
FBgn0038286_2_D	FBtr0344380	FBgn0038286	CG6966	chr3R	15079319	15081383	-	15079319	15081200	1881	2	11.326	4.491283	6.481	2.523821	6.956	2.762128	52.842	23.419692	42.091	20.123263	39.199	18.082845	8.25433333333333	44.7106666666667	3.25907733333333	20.5419333333333	0.00675148648597465	0.0432261805788174	36.4563333333333	5.41663
FBgn0003499_2_D	FBtr0344633	FBgn0003499	sr	chr3R	18130394	18135583	+	18132478	18135583	3105	2	0.846	0.039206	1.784	0.090294	0	0	9.981	1.607072	8.237	1.287218	8.413	1.301497	0.876666666666667	8.877	0.0431666666666667	1.39859566666667	0.000465813254802862	0.0108501807674828	8.00033333333333	10.1259
FBgn0266098_1_D	FBtr0344647	FBgn0266098	rg	chrX	5250728	5254864	+	5250816	5254864	4048	2	12.638	0.479866	9.212	0.500499	8.385	0.453062	35.724	24.144387	30.854	19.08208	35.221	19.989134	10.0783333333333	33.933	0.477809	21.071867	0.000346302952383721	0.00930161283689205	23.8546666666667	3.36693
FBgn0039465_3_D	FBtr0344665	FBgn0039465	Tsp97E	chr3R	26961063	26962451	-	26961063	26962358	1295	3	2.607	6.009477	2.809	4.803084	3.46	6.070922	11.812	7.331234	12.159	7.010198	11.103	6.875423	2.95866666666667	11.6913333333333	5.62782766666667	7.072285	3.53034123683505e-05	0.00323982357255383	8.73266666666667	3.95155
FBgn0035959_2_D	FBtr0345351	FBgn0035959	CG4911	chr3L	9067194	9070647	-	9067194	9070518	3324	2	22.122	47.228861	23.408	47.006712	23.645	46.950649	48.053	18.439262	45.519	17.755103	47.302	17.298425	23.0583333333333	46.958	47.062074	17.83093	4.71214519522509e-05	0.00364157887455555	23.8996666666667	2.03649
FBgn0035285_3_D	FBtr0345381	FBgn0035285	CG12025	chr3L	1867140	1869491	+	1867489	1869491	2002	3	2.038	1.234693	1.163	0.623186	1.808	0.946582	9.678	4.268664	11.39	4.456333	8.64	3.554543	1.66966666666667	9.90266666666667	0.934820333333333	4.09318	0.00530369457961535	0.0387024611098528	8.233	5.93092
FBgn0036734_3_D	FBtr0345387	FBgn0036734	CG7564	chr3L	17514297	17524740	+	17515727	17524740	9013	3	27.208	12.342188	17.138	7.5209	17.994	7.522656	100	35.566329	100	29.953291	100	30.1059	20.78	100	9.12858133333333	31.8751733333333	0.00165159951708448	0.0206099033222582	79.22	4.81232
FBgn0028953_2_D	FBtr0345418	FBgn0028953	CG14478	chr2R	17461993	17465795	+	17464230	17465795	1565	2	49.336	19.991492	38.018	17.419467	31.185	14.890903	100	27.388021	100	27.423005	100	27.35975	39.513	100	17.433954	27.3902586666667	0.00756993999636498	0.0457839515099573	60.487	2.53081
FBgn0264693_3_D	FBtr0345589	FBgn0264693	ens	chr3L	4122906	4124852	-	4122906	4124838	1932	3	16.317	19.752056	14.18	9.727484	15.387	10.591065	63.197	36.01222	58.772	18.94141	63.029	20.549096	15.2946666666667	61.666	13.3568683333333	25.1675753333333	0.00017935207395106	0.0068699642239516	46.3713333333333	4.03186
FBgn0029685_2_D	FBtr0345712	FBgn0029685	CG2938	chrX	3931999	3935179	-	3931999	3932958	959	2	1.769	0.978184	1.9	0.995038	5.529	2.905531	15.719	2.0318	14.778	1.823877	15.259	1.921856	3.066	15.252	1.626251	1.92584433333333	0.00773123904292288	0.0459774593523093	12.186	4.97456
FBgn0021767_2_D	FBtr0345983	FBgn0021767	org-1	chrX	8447690	8449160	-	8447690	8448235	545	2	0	0	0	0	23.816	0.205635	100	6.645523	100	7.077702	100	6.801576	7.93866666666667	100	0.068545	6.84160033333333	0.00735409420048052	0.045181011092213	92.0613333333333	12.5966
FBgn0027610_2_D	FBtr0346113	FBgn0027610	Dic1	chr3R	13368251	13369278	+	13368690	13369278	588	2	10.227	0.354004	5.677	0.212519	22.437	0.861258	68.559	13.21631	55.651	10.603122	59.028	10.08843	12.7803333333333	61.0793333333333	0.475927	11.3026206666667	0.00201714520056445	0.0233215868989145	48.299	4.77917
FBgn0030863_3_D	FBtr0346186	FBgn0030863	CG8188	chrX	17698916	17701165	-	17698916	17701018	2102	3	0.146	0.084312	0.167	0.122602	0.364	0.236989	2.505	1.046328	2.051	0.87088	2.457	1.04521	0.225666666666667	2.33766666666667	0.147967666666667	0.987472666666667	0.00114457356067588	0.0168061551159242	2.112	10.3589
FBgn0038590_2_D	FBtr0347215	FBgn0038590	CG12320	chr3R	18251068	18252734	-	18251068	18251562	494	2	47.396	2.978438	50.672	2.4221	47.188	2.405478	100	2.287818	100	1.532636	100	2.413575	48.4186666666667	100	2.60200533333333	2.07800966666667	0.000478107952278191	0.0108501807674828	51.5813333333333	2.06532
FBgn0027497_2_D	FBtr0347493	FBgn0027497	Madm	chr3R	5744967	5747138	+	5745747	5747138	1391	2	35.77	6.615452	41.663	7.22503	48.187	8.230618	100	12.03446	100	12.134203	100	13.157032	41.8733333333333	100	7.35703333333333	12.4418983333333	0.00378446198176981	0.0322447872914817	58.1266666666667	2.38815
FBgn0037231_2_D	FBtr0347550	FBgn0037231	Vps24	chr3R	4307434	4310358	-	4307434	4309975	2541	2	3.192	1.187677	2.66	1.147812	2.466	1.044195	6.071	2.610024	6.658	3.337303	6.848	3.090249	2.77266666666667	6.52566666666667	1.12656133333333	3.01252533333333	0.000308251943090513	0.00859398613489691	3.753	2.35357
FBgn0283438_2_D	FBtr0445183	FBgn0283438	CG46280	chr3R	13026282	13027966	-	13026282	13027303	1021	2	35.95	21.855572	27.454	16.325145	24.059	14.785579	100	29.831414	100	28.434182	100	30.582967	29.1543333333333	100	17.655432	29.6161876666667	0.00248235858000947	0.0261700921624161	70.8456666666667	3.43002

## Sheet: 2-4hr vs 16-18hr embryo CE
GeneID	geneSymbol	chr	strand	exonStart_0base	exonEnd	upstreamES	upstreamEE	downstreamES	downstreamEE	ID.1	IJC_SAMPLE_1	SJC_SAMPLE_1	IJC_SAMPLE_2	SJC_SAMPLE_2	IncFormLen	SkipFormLen	PValue	FDR	IncLevel1	IncLevel2	IncLevelDifference
FBgn0010352	Nc73EF	chr3L	+	16966067	16966358	16964823	16964978	16967381	16968080	59	10,10,14	52,111,164	277,369,523	104,185,239	390	99	0	0	0.047,0.022,0.021	0.403,0.336,0.357	-0.335
FBgn0041210	HDAC4	chrX	-	13268693	13268840	13267321	13268262	13269827	13269958	99	31,38,70	0,0,0	40,60,79	18,16,28	246	99	0	0	1.0,1.0,1.0	0.472,0.601,0.532	0.465
FBgn0029939	CG9650	chrX	+	7217765	7217888	7192986	7193149	7232363	7232780	505	1,2,0	2,11,14	3,3,10	3,0,0	222	99	9.65436426359e-08	8.31389291776e-07	0.182,0.075,0.0	0.308,1.0,1.0	-0.684
FBgn0004370	Ptp10D	chrX	+	11667196	11667244	11666697	11666979	11668238	11668911	596	0,2,3	40,86,111	32,20,57	86,57,91	147	99	0	0	0.0,0.015,0.018	0.2,0.191,0.297	-0.218
FBgn0004370	Ptp10D	chrX	+	11672029	11672047	11670416	11671814	11672249	11672932	597	0,0,0	62,101,171	28,29,66	122,102,144	117	99	0	0	0.0,0.0,0.0	0.163,0.194,0.279	-0.212
FBgn0004370	Ptp10D	chrX	+	11673730	11674902	11673332	11673461	11675330	11677338	598	74,158,183	36,58,85	482,457,803	61,60,80	1271	99	0	0	0.138,0.175,0.144	0.381,0.372,0.439	-0.245
FBgn0004370	Ptp10D	chrX	+	11673730	11675026	11673332	11673461	11675330	11676253	599	91,174,194	36,58,85	566,540,922	61,60,80	1395	99	0	0	0.152,0.176,0.139	0.397,0.39,0.45	-0.257
FBgn0266098	rg	chrX	+	5225913	5225999	5225236	5225293	5228326	5228467	667	1,2,9	0,0,0	22,18,39	27,29,41	185	99	1.23576471278e-09	1.28096166292e-08	1.0,1.0,1.0	0.304,0.249,0.337	0.703
FBgn0266098	rg	chrX	+	5243882	5244050	5243376	5243486	5246522	5249400	669	0,0,0	4,9,11	69,73,82	54,32,76	267	99	2.77555756156e-13	3.90029710063e-12	0.0,0.0,0.0	0.321,0.458,0.286	-0.355
FBgn0052264	CG32264	chr3L	-	3721536	3721566	3718637	3718990	3722155	3722522	813	0,0,0	14,36,63	24,20,39	28,34,51	129	99	0	0	0.0,0.0,0.0	0.397,0.311,0.37	-0.359
FBgn0052264	CG32264	chr3L	-	3780422	3781412	3769241	3769406	3799885	3801288	818	309,599,822	0,0,2	478,449,721	11,16,29	1089	99	0	0	1.0,1.0,0.974	0.798,0.718,0.693	0.255
FBgn0011259	Sema1a	chr2L	+	8665445	8665518	8663197	8663251	8666035	8667776	891	4,4,5	0,0,0	8,19,33	3,2,3	172	99	4.64799816211e-05	0.000283565882424	1.0,1.0,1.0	0.606,0.845,0.864	0.228
FBgn0004395	unk	chr3R	-	23155131	23155240	23154844	23154970	23155808	23156011	1032	2,2,8	0,3,9	3,4,7	0,0,0	208	99	7.53436427248e-07	5.89153955975e-06	1.0,0.241,0.297	1.0,1.0,1.0	-0.487
FBgn0260003	Dys	chr3R	+	19464499	19464846	19461084	19461465	19477122	19477277	1125	192,350,479	0,0,2	336,324,453	44,47,44	446	99	0	0	1.0,1.0,0.982	0.629,0.605,0.696	0.351
FBgn0260003	Dys	chr3R	+	19483903	19484944	19482563	19482651	19485039	19485272	1126	80,101,152	37,64,84	644,733,1000	36,30,64	1140	99	0	0	0.158,0.121,0.136	0.608,0.68,0.576	-0.483
FBgn0260003	Dys	chr3R	+	19505867	19505936	19494212	19494318	19506247	19506338	1127	0,0,0	24,43,49	37,52,81	32,34,98	168	99	0	0	0.0,0.0,0.0	0.405,0.474,0.328	-0.402
FBgn0260003	Dys	chr3R	+	19571020	19571071	19562668	19562826	19590123	19590383	1130	0,0,0	19,26,35	23,35,48	79,58,76	150	99	3.44169137634e-15	5.43949199409e-14	0.0,0.0,0.0	0.161,0.285,0.294	-0.247
FBgn0260003	Dys	chr3R	+	19585240	19586514	19562668	19562826	19590123	19590383	1131	11,7,4	19,26,35	314,331,497	79,58,76	1373	99	0	0	0.04,0.019,0.008	0.223,0.292,0.32	-0.256
FBgn0027066	Eb1	chr2R	+	6753226	6753503	6752842	6752988	6754701	6754844	1259	19,22,13	0,1,9	30,26,44	0,0,2	376	99	0.00255583583527	0.0119634489934	1.0,0.853,0.276	1.0,1.0,0.853	-0.241
FBgn0003944	Ubx	chr3R	-	16725255	16725306	16710561	16710612	16732724	16734426	2168	4,10,13	1,0,1	36,32,39	14,12,26	150	99	7.55452048784e-06	5.24211922694e-05	0.725,1.0,0.896	0.629,0.638,0.497	0.286
FBgn0002921	Atpalpha	chr3R	+	20959236	20959380	20948779	20948829	20960725	20960825	2274	5,24,36	2,1,0	38,50,64	198,145,213	243	99	3.59712259979e-14	5.33374668936e-13	0.505,0.907,1.0	0.073,0.123,0.109	0.702
FBgn0002921	Atpalpha	chr3R	+	20959236	20959380	20948779	20948829	20962214	20962295	2275	49,104,163	50,62,80	112,134,161	328,190,280	243	99	5.06116226706e-09	4.92693144172e-08	0.285,0.406,0.454	0.122,0.223,0.19	0.203
FBgn0002921	Atpalpha	chr3R	+	20959236	20959380	20957733	20958167	20960725	20960825	2277	21,68,99	0,0,0	102,80,117	28,20,40	243	99	0	0	1.0,1.0,1.0	0.597,0.62,0.544	0.413
FBgn0002921	Atpalpha	chr3R	+	20959236	20959380	20957733	20958167	20963724	20963856	2279	21,68,99	14,6,9	106,75,117	732,771,1113	243	99	0	0	0.379,0.822,0.818	0.056,0.038,0.041	0.628
FBgn0002921	Atpalpha	chr3R	+	20960725	20960825	20948713	20948829	20962214	20962295	2280	2,1,0	50,62,80	203,149,219	328,190,280	199	99	0	0	0.02,0.008,0.0	0.235,0.281,0.28	-0.256
FBgn0002921	Atpalpha	chr3R	+	20960725	20960825	20957733	20958167	20962214	20962295	2282	0,0,0	7,15,27	33,24,46	0,2,5	199	99	0	0	0.0,0.0,0.0	1.0,0.857,0.821	-0.893
FBgn0002921	Atpalpha	chr3R	+	20962214	20962295	20957733	20958167	20963724	20963856	2287	129,174,233	14,6,9	349,284,444	732,771,1113	180	99	0	0	0.835,0.941,0.934	0.208,0.168,0.18	0.718
FBgn0002921	Atpalpha	chr3R	+	20962214	20962295	20960725	20960825	20963724	20963856	2289	122,159,206	4,2,2	350,284,439	238,239,324	180	99	0	0	0.944,0.978,0.983	0.447,0.395,0.427	0.545
FBgn0002921	Atpalpha	chr3R	+	20967107	20967202	20966397	20966613	20968391	20968486	2291	13,9,14	39,78,97	740,750,1130	56,80,92	194	99	0	0	0.145,0.056,0.069	0.871,0.827,0.862	-0.763
FBgn0002921	Atpalpha	chr3R	+	20968391	20968486	20967107	20967202	20973172	20973347	2294	65,97,109	7,4,2	86,86,137	771,692,1023	194	99	0	0	0.826,0.925,0.965	0.054,0.06,0.064	0.846
FBgn0001624	dlg1	chrX	+	11387110	11387512	11382935	11383112	11387771	11387933	2465	6,7,1	26,28,33	44,36,43	26,14,27	501	99	0	0	0.044,0.047,0.006	0.251,0.337,0.239	-0.243
FBgn0001624	dlg1	chrX	+	11390230	11390540	11387771	11387933	11395239	11395791	2470	202,325,388	0,0,0	297,247,375	22,12,23	409	99	0	0	1.0,1.0,1.0	0.766,0.833,0.798	0.201
FBgn0001624	dlg1	chrX	+	11394222	11394246	11387771	11387933	11395239	11395791	2473	7,15,12	0,0,0	30,23,28	22,12,23	123	99	4.3461900745e-12	5.64668447397e-11	1.0,1.0,1.0	0.523,0.607,0.495	0.458
FBgn0001624	dlg1	chrX	+	11399741	11399816	11398719	11398822	11400787	11400832	2475	167,193,260	3,0,0	205,217,340	36,55,50	174	99	0	0	0.969,1.0,1.0	0.764,0.692,0.795	0.239
FBgn0052062	Rbfox1	chr3L	+	10584815	10585539	10580308	10580329	10587626	10587687	2491	17,59,47	0,0,1	69,65,105	11,4,6	823	99	7.2363458925e-07	5.6727512414e-06	1.0,1.0,0.85	0.43,0.662,0.678	0.36
FBgn0000546	EcR	chr2R	-	6156157	6156368	6152068	6152550	6168755	6169087	2545	131,198,296	6,2,5	111,87,116	17,13,36	310	99	1.75415237891e-13	2.48578935214e-12	0.875,0.969,0.95	0.676,0.681,0.507	0.31
FBgn0005536	Mbs	chr3L	+	16065047	16065434	16064226	16064317	16066022	16066109	2563	69,164,278	1,3,3	129,136,186	49,49,92	486	99	0	0	0.934,0.918,0.95	0.349,0.361,0.292	0.6
FBgn0005536	Mbs	chr3L	+	16066184	16066313	16066022	16066109	16066612	16066829	2564	3,1,0	33,49,64	95,85,136	61,59,72	228	99	0	0	0.038,0.009,0.0	0.403,0.385,0.451	-0.397
FBgn0005536	Mbs	chr3L	+	16068112	16068943	16066612	16066829	16070119	16070264	2565	187,332,444	7,2,5	280,338,455	46,32,51	930	99	3.47533113398e-12	4.54159518034e-11	0.74,0.946,0.904	0.393,0.529,0.487	0.394
FBgn0005536	Mbs	chr3L	+	16077722	16077809	16077191	16077282	16080758	16081187	2568	2,12,23	34,58,90	257,316,441	81,63,71	186	99	0	0	0.03,0.099,0.12	0.628,0.728,0.768	-0.625
FBgn0026375	RhoGAPp190	chrX	-	17643680	17644178	17643013	17643247	17646519	17646585	2594	466,568,853	1,1,7	182,166,268	11,9,15	597	99	4.19664303308e-14	6.1817656257e-13	0.987,0.989,0.953	0.733,0.754,0.748	0.231
FBgn0026375	RhoGAPp190	chrX	-	17644763	17644808	17643680	17644178	17646519	17646585	2597	0,0,2	87,124,155	19,18,23	14,21,27	144	99	0	0	0.0,0.0,0.009	0.483,0.371,0.369	-0.405
FBgn0026375	RhoGAPp190	chrX	-	17645886	17646012	17643680	17644178	17646519	17646585	2598	2,0,0	87,124,155	25,30,37	14,21,27	225	99	0	0	0.01,0.0,0.0	0.44,0.386,0.376	-0.397
FBgn0004907	14-3-3zeta	chr2R	+	10106633	10106797	10105701	10105825	10107466	10108474	2843	11,8,16	1,1,3	1875,1702,2592	3,1,3	263	99	0.00407419802789	0.0185158241903	0.805,0.751,0.668	0.996,0.998,0.997	-0.256
FBgn0030505	NFAT	chrX	+	13645177	13645804	13624744	13625589	13649376	13649501	2844	58,59,120	21,29,42	640,435,633	22,11,34	726	99	0	0	0.274,0.217,0.28	0.799,0.844,0.717	-0.53
FBgn0011666	msi	chr3R	+	25584218	25584774	25519260	25519729	25595073	25595602	2962	2,2,2	0,0,0	48,52,78	4,6,6	655	99	7.94297408513e-07	6.19662682112e-06	1.0,1.0,1.0	0.645,0.567,0.663	0.375
FBgn0011666	msi	chr3R	+	25584218	25584774	25574883	25574922	25595073	25595602	2964	2,2,2	0,0,0	50,51,77	4,5,18	655	99	2.07968723642e-06	1.54186083521e-05	1.0,1.0,1.0	0.654,0.607,0.393	0.449
FBgn0039465	Tsp97E	chr3R	-	26962539	26963080	26961063	26962451	26963157	26963520	3015	2,11,18	195,278,413	439,290,445	43,47,71	640	99	0	0	0.002,0.006,0.007	0.612,0.488,0.492	-0.526
FBgn0250823	gish	chr3R	+	16282080	16282408	16274953	16275169	16289630	16289839	3084	91,124,194	165,322,450	332,371,493	106,109,160	427	99	0	0	0.113,0.082,0.091	0.421,0.441,0.417	-0.331
FBgn0034072	Dg	chr2R	-	16086930	16087725	16085563	16085620	16088304	16088365	3377	285,579,779	8,2,7	460,441,639	284,259,445	894	99	0	0	0.798,0.97,0.925	0.152,0.159,0.137	0.748
FBgn0051522	CG31522	chr3R	-	4445331	4445415	4444505	4444562	4446165	4446246	3476	14,9,24	2,0,0	480,474,678	468,333,591	183	99	7.4433792463e-12	9.4334298863e-11	0.791,1.0,1.0	0.357,0.435,0.383	0.539
FBgn0013759	CASK	chr3R	-	21790708	21790738	21789661	21789760	21791530	21791599	3628	2,5,4	6,2,6	41,51,54	6,2,19	129	99	0.000599153841468	0.00310399487968	0.204,0.657,0.338	0.84,0.951,0.686	-0.426
FBgn0032901	sky	chr2L	-	20875079	20875136	20874273	20874432	20876586	20876616	4038	18,19,52	0,0,0	5,2,5	29,26,53	156	99	0	0	1.0,1.0,1.0	0.099,0.047,0.056	0.933
FBgn0032901	sky	chr2L	-	20875079	20875136	20874273	20874432	20876911	20877083	4039	53,77,121	18,30,25	12,6,16	75,74,105	156	99	0	0	0.651,0.62,0.754	0.092,0.049,0.088	0.599
FBgn0032901	sky	chr2L	-	20875637	20875724	20874273	20874432	20876911	20877083	4041	0,0,0	18,30,25	49,45,62	75,74,105	186	99	0	0	0.0,0.0,0.0	0.258,0.245,0.239	-0.247
FBgn0032901	sky	chr2L	-	20876586	20876616	20874273	20874432	20876911	20877083	4044	6,0,1	18,30,25	39,39,82	75,74,105	129	99	6.82842647981e-08	5.979992264e-07	0.204,0.0,0.03	0.285,0.288,0.375	-0.238
FBgn0032901	sky	chr2L	-	20876586	20876616	20875079	20875136	20876911	20877083	4045	6,0,2	35,58,70	12,14,33	7,4,12	129	99	0	0	0.116,0.0,0.021	0.568,0.729,0.679	-0.613
FBgn0015609	CadN	chr2L	-	17716677	17716689	17715722	17715913	17717842	17718034	4156	0,0,0	34,20,34	9,5,9	22,10,12	111	99	1.45816692054e-12	1.95499145814e-11	0.0,0.0,0.0	0.267,0.308,0.401	-0.325
FBgn0011742	Arp2	chrX	-	16551474	16551489	16550249	16550465	16552339	16552450	4367	63,83,95	39,66,96	13,9,20	113,94,138	114	99	0	0	0.584,0.522,0.462	0.091,0.077,0.112	0.429
FBgn0285917	sbb	chr2R	-	18288559	18288727	18288126	18288388	18289534	18289850	4454	119,232,363	2,6,10	36,41,57	16,16,28	267	99	0	0	0.957,0.935,0.931	0.455,0.487,0.43	0.484
FBgn0019968	Khc-73	chr2R	-	15520416	15520479	15519925	15520336	15521841	15521940	4554	0,1,0	30,51,62	75,42,63	51,41,68	162	99	0	0	0.0,0.012,0.0	0.473,0.385,0.362	-0.403
FBgn0019968	Khc-73	chr2R	-	15522435	15522465	15522001	15522104	15522873	15523019	4555	0,0,0	11,11,21	31,45,38	46,37,51	129	99	9.7699626167e-15	1.50861698612e-13	0.0,0.0,0.0	0.341,0.483,0.364	-0.396
FBgn0019968	Khc-73	chr2R	-	15522435	15522465	15522001	15522128	15522873	15523019	4556	0,0,0	11,11,15	7,12,12	1,0,0	129	99	0	0	0.0,0.0,0.0	0.843,1.0,1.0	-0.948
FBgn0010473	tutl	chr2L	+	4312027	4312111	4307562	4308426	4314201	4314615	4689	0,13,8	4,6,2	15,12,23	1,2,0	183	99	6.33966433546e-05	0.000379194348542	0.0,0.54,0.684	0.89,0.764,1.0	-0.477
FBgn0010473	tutl	chr2L	+	4318906	4318977	4318593	4318708	4319329	4321233	4692	0,0,1	29,57,71	162,143,234	85,72,127	170	99	0	0	0.0,0.0,0.008	0.526,0.536,0.518	-0.524
FBgn0033636	tou	chr2R	-	11587537	11587582	11587096	11587138	11587645	11587711	4697	32,52,76	35,49,85	50,40,79	25,10,27	144	99	1.54812998376e-06	1.16447806281e-05	0.386,0.422,0.381	0.579,0.733,0.668	-0.264
FBgn0033636	tou	chr2R	-	11599375	11599640	11591992	11592175	11615578	11616045	4701	7,16,20	103,116,162	56,17,34	23,25,49	364	99	5.49560397189e-14	8.0598191876e-13	0.018,0.036,0.032	0.398,0.156,0.159	-0.209
FBgn0264693	ens	chr3L	-	4129650	4129791	4126988	4127162	4131120	4131236	4950	18,13,19	121,144,197	118,91,132	15,31,18	240	99	0	0	0.058,0.036,0.038	0.764,0.548,0.752	-0.644
FBgn0264693	ens	chr3L	-	4130388	4130643	4126988	4127162	4131120	4131236	4952	6,5,6	121,144,197	94,75,113	15,31,18	354	99	0	0	0.014,0.01,0.008	0.637,0.404,0.637	-0.549
FBgn0264693	ens	chr3L	-	4130388	4130643	4129650	4129791	4131120	4131236	4953	6,6,4	10,7,11	130,100,148	58,45,64	354	99	4.38558760085e-06	3.13382892712e-05	0.144,0.193,0.092	0.385,0.383,0.393	-0.244
FBgn0000464	Lar	chr2L	+	19643330	19643372	19611303	19611626	19644267	19644399	5146	0,1,0	16,34,51	36,32,51	78,66,95	141	99	0	0	0.0,0.02,0.0	0.245,0.254,0.274	-0.251
FBgn0000464	Lar	chr2L	+	19719702	19719999	19717317	19717454	19725894	19726034	5149	86,90,167	0,0,0	57,39,87	29,30,48	396	99	0	0	1.0,1.0,1.0	0.329,0.245,0.312	0.705
FBgn0000464	Lar	chr2L	+	19719708	19719999	19717317	19717454	19725894	19726034	5150	69,51,106	0,0,0	39,33,64	29,30,48	390	99	0	0	1.0,1.0,1.0	0.254,0.218,0.253	0.758
FBgn0266756	btsz	chr3R	-	14830361	14830694	14827528	14827656	14853472	14853919	5160	0,1,2	2,2,11	9,20,26	7,13,12	432	99	8.0959854043e-07	6.30866983303e-06	0.0,0.103,0.04	0.228,0.261,0.332	-0.226
FBgn0003415	skd	chr3L	-	21003735	21004185	21002016	21002197	21004977	21005662	5551	12,18,22	13,21,34	23,11,38	5,4,8	549	99	3.55714102285e-07	2.85463754486e-06	0.143,0.134,0.104	0.453,0.332,0.461	-0.288
FBgn0011224	heph	chr3R	-	31921632	31921674	31881747	31881871	31931774	31932614	5674	4,9,13	0,1,2	7,5,8	1,6,9	141	99	0.000579952477207	0.00301745994531	1.0,0.863,0.82	0.831,0.369,0.384	0.366
FBgn0011224	heph	chr3R	-	31921632	31921674	31881747	31881871	31933453	31933887	5676	4,9,13	0,2,4	7,5,10	40,46,60	141	99	7.43249906066e-12	9.4334298863e-11	1.0,0.76,0.695	0.109,0.071,0.105	0.723
FBgn0011224	heph	chr3R	-	31921632	31921674	31881747	31881871	31945621	31945658	5677	4,10,13	2,0,2	6,5,9	5,7,5	141	99	0.00121744573771	0.00600851066877	0.584,1.0,0.82	0.457,0.334,0.558	0.352
FBgn0011224	heph	chr3R	-	31932071	31932614	31881747	31881871	31933453	31933887	5682	32,33,64	0,2,4	38,64,72	40,46,60	642	99	1.74604775083e-12	2.31782662892e-11	1.0,0.718,0.712	0.128,0.177,0.156	0.656
FBgn0011224	heph	chr3R	-	31932071	31932614	31921632	31921674	31933453	31933887	5685	38,37,66	0,0,0	42,68,80	4,3,2	642	99	3.72751624433e-06	2.69222866808e-05	1.0,1.0,1.0	0.618,0.778,0.86	0.248
FBgn0011224	heph	chr3R	-	31933453	31933887	31881747	31881871	31959034	31959127	5690	19,28,38	148,229,330	272,230,349	45,37,53	533	99	0	0	0.023,0.022,0.021	0.529,0.536,0.55	-0.516
FBgn0011224	heph	chr3R	-	31933453	31933887	31932071	31932614	31959034	31959127	5693	20,27,35	4,9,9	233,190,295	4,0,2	533	99	1.11022302463e-16	1.89754912378e-15	0.482,0.358,0.419	0.915,1.0,0.965	-0.54
FBgn0011224	heph	chr3R	-	31935665	31935775	31873833	31874099	31959034	31959127	5694	3,2,12	28,28,49	23,15,17	5,9,9	209	99	1.11999298724e-12	1.5197965445e-11	0.048,0.033,0.104	0.685,0.441,0.472	-0.471
FBgn0011224	heph	chr3R	-	31935665	31935775	31932071	31932614	31959034	31959127	5696	3,2,11	4,9,9	31,23,18	4,0,2	209	99	1.13322050632e-08	1.07360255867e-07	0.262,0.095,0.367	0.786,1.0,0.81	-0.624
FBgn0011224	heph	chr3R	-	31979522	31979619	31975447	31975565	31985711	31985768	5727	1,8,7	1,7,6	2,1,2	0,1,0	196	99	9.66172360852e-05	0.000561071400855	0.336,0.366,0.371	1.0,0.336,1.0	-0.421
FBgn0020386	Pdk1	chr3L	+	135057	135384	131811	132530	135457	135842	5920	17,12,17	40,46,64	199,179,273	131,106,148	426	99	0	0	0.09,0.057,0.058	0.261,0.282,0.3	-0.213
FBgn0086372	lap	chr3R	+	7194197	7194458	7193592	7193688	7195615	7195895	6284	2,11,19	8,23,13	57,42,75	22,20,34	360	99	0.000111499534265	0.000642868988548	0.064,0.116,0.287	0.416,0.366,0.378	-0.231
FBgn0086372	lap	chr3R	+	7197569	7197659	7193592	7193688	7198327	7199283	6290	7,21,27	0,2,0	48,44,68	10,7,12	189	99	2.3933009108e-05	0.00015137290224	1.0,0.846,1.0	0.715,0.767,0.748	0.205
FBgn0010909	msn	chr3L	-	2561931	2562843	2560115	2560295	2563817	2563959	6301	77,93,141	13,26,38	713,694,1050	6,6,7	1011	99	0	0	0.367,0.259,0.267	0.921,0.919,0.936	-0.628
FBgn0263197	Patronin	chr2R	-	17521705	17521900	17520645	17520928	17524083	17524282	6326	8,18,24	4,0,1	67,68,105	0,0,0	294	99	0.00996047535178	0.0426686944757	0.402,1.0,0.89	1.0,1.0,1.0	-0.236
FBgn0263197	Patronin	chr2R	-	17521831	17521900	17520645	17520928	17523499	17523571	6328	25,19,23	0,0,0	21,9,14	1,6,13	168	99	1.78705026332e-08	1.66255077822e-07	1.0,1.0,1.0	0.925,0.469,0.388	0.406
FBgn0263197	Patronin	chr2R	-	17521831	17521906	17520645	17520928	17523499	17523571	6331	25,20,24	0,0,0	14,10,15	1,6,13	174	99	4.17836121258e-09	4.10923166397e-08	1.0,1.0,1.0	0.888,0.487,0.396	0.41
FBgn0263197	Patronin	chr2R	-	17521831	17521906	17520645	17520928	17523823	17523898	6332	25,22,25	2,5,3	14,10,12	7,4,22	174	99	0.00017550831153	0.000984869948661	0.877,0.715,0.826	0.532,0.587,0.237	0.354
FBgn0263197	Patronin	chr2R	-	17522852	17522960	17520645	17520928	17523499	17523571	6334	1,2,1	0,0,0	12,13,10	1,6,13	207	99	4.79883466298e-08	4.28927380193e-07	1.0,1.0,1.0	0.852,0.509,0.269	0.457
FBgn0263197	Patronin	chr2R	-	17522852	17522960	17520645	17520928	17524083	17524282	6336	1,4,5	4,0,1	5,8,4	0,0,0	207	99	0.00218766700504	0.0104290697465	0.107,1.0,0.705	1.0,1.0,1.0	-0.396
FBgn0263197	Patronin	chr2R	-	17522852	17522960	17521831	17521900	17523499	17523571	6337	5,12,3	0,0,0	41,41,29	10,1,4	207	99	6.81062068131e-06	4.75539907654e-05	1.0,1.0,1.0	0.662,0.951,0.776	0.204
FBgn0263197	Patronin	chr2R	-	17522852	17522960	17521831	17521900	17523823	17523898	6338	9,20,7	11,7,11	71,71,74	7,1,3	207	99	4.25928736725e-10	4.56293991161e-09	0.281,0.577,0.233	0.829,0.971,0.922	-0.544
FBgn0263197	Patronin	chr2R	-	17522852	17522960	17521831	17521900	17524083	17524282	6339	5,14,7	11,23,21	34,36,23	1,1,2	207	99	0	0	0.179,0.225,0.137	0.942,0.945,0.846	-0.731
FBgn0263197	Patronin	chr2R	-	17522852	17522960	17521831	17521906	17523823	17523898	6341	5,9,6	0,3,2	47,44,57	0,1,0	207	99	0.00243089187966	0.0114665033397	1.0,0.589,0.589	1.0,0.955,1.0	-0.259
FBgn0263197	Patronin	chr2R	-	17523499	17523571	17520645	17520928	17523823	17523898	6343	0,0,0	2,5,3	12,9,27	7,4,22	171	99	4.01635058545e-09	3.95569309127e-08	0.0,0.0,0.0	0.498,0.566,0.415	-0.493
FBgn0263197	Patronin	chr2R	-	17523499	17523571	17521831	17521900	17523823	17523898	6345	0,0,0	11,7,11	16,5,17	7,1,3	171	99	1.11022302463e-16	1.89754912378e-15	0.0,0.0,0.0	0.57,0.743,0.766	-0.693
FBgn0263197	Patronin	chr2R	-	17523499	17523571	17521831	17521900	17524083	17524282	6346	0,0,0	11,23,21	18,6,10	1,1,2	171	99	0	0	0.0,0.0,0.0	0.912,0.776,0.743	-0.81
FBgn0263197	Patronin	chr2R	-	17523823	17523898	17521705	17521900	17524083	17524282	6352	22,19,39	11,23,21	46,39,56	1,1,2	174	99	3.44169137634e-15	5.43949199409e-14	0.532,0.32,0.514	0.963,0.957,0.941	-0.498
FBgn0263197	Patronin	chr2R	-	17523823	17523898	17523499	17523571	17524083	17524282	6355	11,12,28	0,0,0	51,42,73	17,7,10	174	99	3.00014079135e-08	2.73432098989e-07	1.0,1.0,1.0	0.631,0.773,0.806	0.263
FBgn0263197	Patronin	chr2R	-	17526833	17526980	17524703	17526416	17527213	17527315	6358	45,72,141	0,0,0	60,79,96	9,7,15	246	99	9.72777414177e-13	1.32538456207e-11	1.0,1.0,1.0	0.728,0.82,0.72	0.244
FBgn0263197	Patronin	chr2R	-	17528621	17528852	17527822	17528105	17531046	17531147	6362	20,55,83	1,0,0	61,49,77	4,8,10	330	99	4.88789411168e-08	4.35437463503e-07	0.857,1.0,1.0	0.821,0.648,0.698	0.23
FBgn0262740	Evi5	chrX	-	11434499	11434814	11431332	11433417	11435382	11435481	6370	7,19,27	8,10,7	177,141,185	27,12,27	414	99	0.000212527497545	0.00117881684642	0.173,0.312,0.48	0.611,0.738,0.621	-0.335
FBgn0283657	Tlk	chrX	+	3775814	3777360	3739896	3740204	3781654	3783559	6492	926,1785,2612	2,0,2	487,486,659	28,7,9	1645	99	5.77315972805e-15	9.08157234035e-14	0.965,1.0,0.987	0.511,0.807,0.815	0.273
FBgn0266347	nAChRalpha4	chr3L	+	23238836	23239017	23227437	23227547	23251452	23251579	6498	15,14,40	1,3,11	85,92,177	1,0,0	280	99	1.58771218395e-10	1.78041114184e-09	0.841,0.623,0.563	0.968,1.0,1.0	-0.314
FBgn0266347	nAChRalpha4	chr3L	+	23238836	23239017	23227437	23227547	23262707	23262823	6499	21,20,50	43,52,91	154,132,256	9,12,25	280	99	0	0	0.147,0.12,0.163	0.858,0.795,0.784	-0.669
FBgn0266347	nAChRalpha4	chr3L	+	23247006	23247187	23227437	23227547	23262707	23262823	6500	0,5,2	43,52,91	15,12,21	9,12,25	280	99	0	0	0.0,0.033,0.008	0.371,0.261,0.229	-0.273
FBgn0266347	nAChRalpha4	chr3L	+	23251452	23251579	23238836	23239017	23262707	23262823	6502	12,8,17	6,6,10	4,8,7	69,42,82	226	99	1.11022302463e-15	1.8100407904e-14	0.467,0.369,0.427	0.025,0.077,0.036	0.375
FBgn0005278	Sam-S	chr2L	+	111906	112019	111004	111117	112689	113369	6555	582,994,1461	66,111,182	420,441,676	179,164,268	212	99	0	0	0.805,0.807,0.789	0.523,0.557,0.541	0.26
FBgn0051092	LpR2	chr3R	-	25705930	25706035	25701524	25701661	25706286	25706485	6643	99,163,228	0,3,2	24,39,61	70,66,134	204	99	0	0	1.0,0.963,0.982	0.143,0.223,0.181	0.799
FBgn0013718	nuf	chr3L	+	14201621	14201666	14200738	14200807	14212193	14212232	6664	6,1,2	126,181,308	82,86,141	54,46,75	144	99	0	0	0.032,0.004,0.004	0.511,0.562,0.564	-0.532
FBgn0013718	nuf	chr3L	+	14225430	14226403	14213088	14213203	14230175	14230310	6667	124,150,231	142,191,343	2126,1874,2661	145,144,236	1072	99	0	0	0.075,0.068,0.059	0.575,0.546,0.51	-0.476
FBgn0013718	nuf	chr3L	+	14231596	14231635	14231176	14231325	14231926	14232500	6670	14,29,26	143,194,265	172,206,254	182,193,270	138	99	0	0	0.066,0.097,0.066	0.404,0.434,0.403	-0.337
FBgn0042693	wrd	chr3R	+	18173125	18174190	18171528	18171703	18175332	18175529	6746	12,17,11	55,138,164	149,163,285	46,46,58	1164	99	0	0	0.018,0.01,0.006	0.216,0.232,0.295	-0.236
FBgn0267001	Ten-a	chrX	+	12229665	12230370	12197185	12197255	12273934	12274240	6794	189,250,355	6,21,9	350,421,568	3,2,4	804	99	3.21812576698e-07	2.60435551528e-06	0.795,0.594,0.829	0.935,0.963,0.946	-0.209
FBgn0033844	bbc	chr2R	-	13489741	13489873	13487973	13488132	13490739	13490871	6899	4,2,4	47,44,103	33,19,49	42,30,54	231	99	0	0	0.035,0.019,0.016	0.252,0.213,0.28	-0.225
FBgn0033844	bbc	chr2R	-	13490739	13490871	13489741	13489873	13491434	13491593	6905	55,105,114	0,6,3	84,70,136	28,14,25	231	99	7.2012140695e-10	7.62942506385e-09	1.0,0.882,0.942	0.563,0.682,0.7	0.293
FBgn0002566	lt	chr2L	+	22938773	22938842	22925565	22925919	22939353	22939540	6961	0,3,1	2,2,0	2,2,1	0,0,1	168	99	0.000891113944238	0.00448024877503	0.0,0.469,1.0	1.0,1.0,0.371	-0.301
FBgn0260934	par-1	chr2R	+	19464309	19465694	19459794	19460616	19470596	19470812	7014	38,48,67	109,204,280	1068,1114,1566	141,124,223	1484	99	0	0	0.023,0.015,0.016	0.336,0.375,0.319	-0.325
FBgn0260934	par-1	chr2R	+	19468789	19470338	19459794	19460616	19470596	19470812	7015	63,81,143	109,204,280	2124,2125,3097	141,124,223	1648	99	0	0	0.034,0.023,0.03	0.475,0.507,0.455	-0.45
FBgn0260934	par-1	chr2R	+	19474527	19474641	19473804	19473967	19477615	19477704	7016	0,2,4	121,203,276	60,36,77	32,41,63	213	99	0	0	0.0,0.005,0.007	0.466,0.29,0.362	-0.369
FBgn0260934	par-1	chr2R	+	19474527	19474641	19473804	19473967	19477660	19477704	7018	0,0,3	3,9,11	68,46,83	84,71,97	213	99	1.52786645691e-06	1.15052455057e-05	0.0,0.0,0.113	0.273,0.231,0.285	-0.225
FBgn0031374	Wdr62	chr2L	+	1937865	1937910	1937440	1937583	1938507	1938619	7057	0,0,0	40,36,74	46,44,59	77,66,113	144	99	0	0	0.0,0.0,0.0	0.291,0.314,0.264	-0.29
FBgn0031374	Wdr62	chr2L	+	1938864	1941393	1938507	1938619	1941581	1941677	7058	10,17,32	27,31,62	829,848,1181	85,89,126	2628	99	0	0	0.014,0.02,0.019	0.269,0.264,0.261	-0.247
FBgn0266521	stai	chr2L	+	6109772	6110224	6101693	6101798	6121773	6121943	7080	6,12,15	237,347,465	618,621,986	124,89,121	551	99	0	0	0.005,0.006,0.006	0.472,0.556,0.594	-0.535
FBgn0266521	stai	chr2L	+	6113029	6113113	6101693	6101798	6121773	6121943	7081	3,3,2	237,347,465	150,116,178	124,89,121	183	99	0	0	0.007,0.005,0.002	0.396,0.414,0.443	-0.413
FBgn0026313	X11L	chrX	+	17603973	17603979	17603695	17603835	17604070	17604436	7088	0,0,0	68,98,110	38,44,50	39,52,58	105	99	0	0	0.0,0.0,0.0	0.479,0.444,0.448	-0.457
FBgn0033159	Dscam1	chr2R	-	7321582	7321649	7319553	7320764	7322559	7322718	7351	18,38,35	0,3,2	22,30,30	28,35,54	166	99	0	0	1.0,0.883,0.913	0.319,0.338,0.249	0.63
FBgn0033159	Dscam1	chr2R	-	7323818	7323968	7323021	7323332	7324569	7324728	7352	7,12,15	0,0,0	9,21,15	6,10,20	249	99	4.79483119875e-12	6.2055647711e-11	1.0,1.0,1.0	0.374,0.455,0.23	0.647
FBgn0033159	Dscam1	chr2R	-	7323818	7323968	7323021	7323332	7324581	7324737	7353	13,18,20	0,0,0	21,31,24	2,1,8	249	99	2.33131657046e-06	1.71893012116e-05	1.0,1.0,1.0	0.807,0.925,0.544	0.241
FBgn0033159	Dscam1	chr2R	-	7340154	7340442	7339782	7340070	7347848	7348010	7358	4,18,21	0,0,0	23,15,26	0,1,5	387	99	0.000907736507419	0.00455703203526	1.0,1.0,1.0	1.0,0.793,0.571	0.212
FBgn0033159	Dscam1	chr2R	-	7350157	7350281	7348130	7348975	7350373	7350497	7364	7,2,4	0,0,2	1,2,0	4,3,4	223	99	2.0362789499e-07	1.69278288447e-06	1.0,1.0,0.47	0.1,0.228,0.0	0.714
FBgn0033159	Dscam1	chr2R	-	7350373	7350497	7350157	7350281	7361717	7361867	7367	2,5,1	2,1,2	4,6,1	0,0,1	223	99	8.76300964596e-05	0.000512281425517	0.307,0.689,0.182	1.0,1.0,0.307	-0.376
FBgn0033159	Dscam1	chr2R	-	7358806	7358930	7348130	7348975	7359015	7359139	7401	17,3,4	0,0,0	3,2,4	0,2,4	223	99	3.54909544966e-05	0.000220122568194	1.0,1.0,1.0	1.0,0.307,0.307	0.462
FBgn0033159	Dscam1	chr2R	-	7363331	7363490	7363023	7363194	7368387	7368732	7419	14,6,17	0,0,2	5,3,13	2,0,3	258	99	0.00264993059311	0.0123866275532	1.0,1.0,0.765	0.49,1.0,0.624	0.217
FBgn0041092	tai	chr2L	+	9244262	9244586	9243611	9243900	9245385	9245712	7647	2,3,5	7,4,3	40,31,36	8,13,11	423	99	0.000266720996735	0.00146250198781	0.063,0.149,0.281	0.539,0.358,0.434	-0.279
FBgn0026199	myo	chr4	-	695213	695337	693380	694416	695696	696055	7681	130,112,199	49,46,65	94,64,91	80,66,90	223	99	2.69746447401e-10	2.96544498722e-09	0.541,0.519,0.576	0.343,0.301,0.31	0.227
