# Supplementary material for: Coordination of alternative splicing and alternative polyadenylation revealed by targeted long read sequencing
Source: Nat Commun. 2023 Sep 7;14:5506. doi: 10.1038/s41467-023-41207-8 (PMC10484994; doi:10.1038/s41467-023-41207-8)
Supplement: Supplementary file 5 — Supplementary Dataset 2 [file 41467_2023_41207_MOESM5_ESM.xlsx]

## Sheet: ovary vs head dPAU
APA_ID	Transcript	Gene	Gene_Name	Chr	LastExon.Start	LastExon.End	Strand	UTR3.Start	UTR3.End	Length	Num_Events	SRR1197376.PAU	SRR1197376.TPM	SRR1197480.PAU	SRR1197480.TPM	SRR1197296.PAU	SRR1197296.TPM	SRR1197486.PAU	SRR1197486.TPM	SRR1197374.PAU	SRR1197374.TPM	SRR1197294.PAU	SRR1197294.TPM	avg_Ovaries_PAU	avg_Heads_PAU	avg_Ovaries_TPM	avg_Heads_TPM	P-value	P_adj	Delta	Fold_change
FBgn0025394_1_D	FBtr0070260	FBgn0025394	inc	chrX	1515377	1517615	+	1515387	1517615	2228	2	2.576	1.103557	1.257	0.543125	4.316	1.787264	15.223	3.295438	15.164	3.512772	12.699	2.611486	2.71633333333333	14.362	1.14464866666667	3.13989866666667	0.000675104066685633	0.0120484298352848	11.6456666666667	5.28727
FBgn0026086_2_D	FBtr0070300	FBgn0026086	Adar	chrX	1783655	1788065	+	1783751	1788065	4314	2	20.853	1.894157	12.707	1.007142	16.506	1.775048	49.491	68.393638	62.755	96.553524	63.222	104.107894	16.6886666666667	58.4893333333333	1.55878233333333	89.6850186666667	0.00367622274371088	0.0340757086212513	41.8006666666667	3.50473
FBgn0001404_2_D	FBtr0070440	FBgn0001404	egh	chrX	2597326	2599111	+	2597896	2599111	1215	2	17.715	10.47503	13.778	5.879558	20.376	11.676532	100	48.737248	100	63.254317	100	61.751001	17.2896666666667	100	9.34370666666667	57.9141886666667	0.000536481851720624	0.0108661948162724	82.7103333333333	5.7838
FBgn0029687_2_D	FBtr0070618	FBgn0029687	Vap33	chrX	3952766	3955442	+	3952919	3955442	2523	2	4.827	14.284406	2.99	7.788802	4.895	14.979452	63.716	100.824838	74.835	162.875438	71.477	168.28577	4.23733333333333	70.0093333333333	12.3508866666667	143.995348666667	0.00185777870185378	0.0221085872619607	65.772	16.522
FBgn0262738_2_D	FBtr0070651	FBgn0262738	norpA	chrX	4361965	4365408	+	4362031	4365408	3377	2	1.276	0.110177	5.197	0.29777	3.849	0.349192	26.529	113.256918	29.785	184.704271	28.687	183.009262	3.44066666666667	28.3336666666667	0.252379666666667	160.323483666667	9.57111564685656e-05	0.00450656998436037	24.893	8.23494
FBgn0003028_2_D	FBtr0070739	FBgn0003028	ovo	chrX	5068894	5070929	+	5069077	5070929	1852	2	1.829	1.50694	1.345	0.988454	2.753	2.409384	100	8.199789	100	8.324716	100	8.169257	1.97566666666667	100	1.634926	8.231254	1.77523835062009e-05	0.00217324989445612	98.0243333333333	50.6158
FBgn0263987_2_D	FBtr0070795	FBgn0263987	spoon	chrX	5412385	5415041	-	5412385	5414975	2590	2	32.968	118.354268	27.637	76.454656	35.215	123.949425	71.299	49.418007	81.04	73.802495	86.721	78.590424	31.94	79.6866666666667	106.252783	67.2703086666667	0.00270384739544684	0.0283583615456107	47.7466666666667	2.49489
FBgn0029903_1_D	FBtr0070964	FBgn0029903	pod1	chrX	6811479	6813830	+	6811569	6813830	2261	2	10.919	6.00065	11.52	2.263984	10.873	5.721985	100	22.705773	100	44.084348	100	44.407556	11.104	100	4.66220633333333	37.0658923333333	5.49699230058001e-06	0.0012805098906509	88.896	9.00576
FBgn0030174_2_D	FBtr0071423,FBtr0309220	FBgn0030174	CG15312	chrX	10055628	10057729	-	10055628	10057246	1618	3	20.593	1.188118	20.946	0.741996	9.067	0.541226	100	16.542465	100	20.799243	100	21.079058	16.8686666666667	100	0.82378	19.4735886666667	0.002196084831535	0.0246697245288679	83.1313333333333	5.92815
FBgn0024277_1_D	FBtr0072644	FBgn0024277	trio	chr3L	995981	998291	-	995981	998087	2106	2	1.443	0.434305	1.893	0.271456	1.112	0.358714	74.953	69.017806	84.312	95.587355	78.81	94.91398	1.48266666666667	79.3583333333333	0.354825	86.5063803333333	0.00113394967903391	0.0170709567326669	77.8756666666667	53.5241
FBgn0010909_1_D	FBtr0072956	FBgn0010909	msn	chr3L	2554846	2556729	-	2554846	2556558	1712	2	28.337	33.178588	24.199	25.438788	31.422	37.727809	88.304	56.521497	100	75.049072	100	77.852288	27.986	96.1013333333333	32.1150616666667	69.807619	0.00052968250241628	0.0108661948162724	68.1153333333333	3.43391
FBgn0035400_2_D	FBtr0073116	FBgn0035400	CG11537	chr3L	3128033	3129423	-	3128033	3129328	1295	3	20.851	4.840279	13.653	2.250945	18.874	4.847	57.248	47.051592	73.88	69.798595	76.137	70.903559	17.7926666666667	69.0883333333333	3.979408	62.584582	0.00731495613478572	0.0499629565625951	51.2956666666667	3.88297
FBgn0003710_2_D	FBtr0073220	FBgn0003710	tipE	chr3L	4192191	4193788	+	4192252	4193788	1536	2	23.961	0.466387	12.727	0.188883	15.405	0.560796	75.72	19.443602	100	30.074718	100	30.270168	17.3643333333333	91.9066666666667	0.405355333333333	26.5961626666667	0.00518678040388096	0.0417884992843687	74.5423333333333	5.29284
FBgn0030268_3_D	FBtr0073477	FBgn0030268	Klp10A	chrX	11129361	11131300	-	11129361	11130982	1621	3	19.134	14.426561	12.183	8.601773	18.257	13.708876	95.032	33.272006	100	42.342631	100	43.020184	16.5246666666667	98.344	12.2457366666667	39.5449403333333	1.42140046748979e-05	0.00211070515113482	81.8193333333333	5.95135
FBgn0027259_1_D	FBtr0073541	FBgn0027259	Kmn1	chrX	11571382	11572132	-	11571382	11571791	409	2	20.086	11.117682	9.165	4.96793	17.83	8.823068	100	2.88936	100	2.859663	100	3.257459	15.6936666666667	100	8.30289333333333	3.00216066666667	0.00155526813970339	0.0206526931976002	84.3063333333333	6.372
FBgn0262740_1_D	FBtr0073547	FBgn0262740	Evi5	chrX	11430522	11433417	-	11430522	11433282	2760	2	9.327	1.89945	12.274	1.960735	10	2.089207	100	25.916636	100	32.313474	100	33.2033	10.5336666666667	100	1.98313066666667	30.4778033333333	9.92995234456883e-05	0.0045781217788606	89.4663333333333	9.49337
FBgn0030421_2_D	FBtr0073689	FBgn0030421	CG3812	chrX	12769914	12772851	+	12770618	12772851	2233	2	12.597	1.890098	10.324	2.339083	13.745	2.168877	100	68.636203	100	86.707576	100	88.501327	12.222	100	2.132686	81.281702	0.000131113639849711	0.00519056765253687	87.778	8.18197
FBgn0262734_1_D	FBtr0074279	FBgn0262734	eIF4H1	chrX	16451918	16454972	+	16452082	16454972	2890	2	30.526	48.860394	27.698	38.462927	27.491	46.863965	96.081	62.368142	100	89.659409	90.437	88.574775	28.5716666666667	95.506	44.7290953333333	80.2007753333333	0.000594149878339017	0.0112631043519836	66.9343333333333	3.34268
FBgn0040068_2_D	FBtr0074678	FBgn0040068	Vav	chrX	19271518	19273280	+	19271575	19273280	1705	2	12.559	5.508558	10.186	3.339929	15.393	6.4639	89.192	21.778551	100	27.934659	100	27.398389	12.7126666666667	96.3973333333333	5.104129	25.7038663333333	0.000451158197486101	0.00998413091036741	83.6846666666667	7.58278
FBgn0010352_1_D	FBtr0075263	FBgn0010352	Nc73EF	chr3L	16967381	16968724	+	16967478	16968724	1246	2	3.207	1.2758	1.99	0.464386	2.628	1.246886	45.991	107.141341	42.12	139.595096	43.312	151.217505	2.60833333333333	43.8076666666667	0.995690666666667	132.651314	0.000292893924200374	0.0078566576273385	41.1993333333333	16.7953
FBgn0004108_1_D	FBtr0075322	FBgn0004108	Nrt	chr3L	16774429	16777465	+	16776357	16777465	1108	2	7.682	0.892256	3.356	0.569986	7.091	0.775525	100	21.587569	100	15.450164	100	17.290408	6.043	100	0.745922333333333	18.1093803333333	0.000207696497320991	0.00663226724558609	93.957	16.5481
FBgn0014163_1_D	FBtr0075412	FBgn0014163	fax	chr3L	16402795	16405170	-	16402795	16405119	2324	2	2.52	2.934076	3.052	1.638651	2.546	3.090017	43.932	47.615639	41.841	70.673714	40.842	74.013529	2.706	42.205	2.554248	64.1009606666667	0.000352537459652617	0.00857324613418945	39.499	15.5968
FBgn0036374_1_D	FBtr0075812	FBgn0036374	Spt20	chr3L	13509397	13511541	+	13509795	13511541	1746	2	8.051	0.671443	3.135	0.190618	6.172	0.552146	100	7.166045	100	8.676667	100	9.103631	5.786	100	0.471402333333333	8.31544766666667	0.000231004443938345	0.00686191724074575	94.214	17.2831
FBgn0036111_1_D	FBtr0076250	FBgn0036111	Aps	chr3L	10894775	10896409	-	10894775	10896133	1358	2	26.295	71.273527	19.598	42.480221	28.676	78.612523	100	66.282958	100	107.210401	100	104.357605	24.8563333333333	100	64.1220903333333	92.616988	0.00130530399066276	0.0186379340718492	75.1436666666667	4.02312
FBgn0036090_2_D	FBtr0076255	FBgn0036090	CG8009	chr3L	10639214	10639678	+	10639366	10639678	312	2	5.075	2.885414	2.25	1.207957	4.013	2.223473	31.686	7.067186	25.687	8.122797	32.919	9.717822	3.77933333333333	30.0973333333333	2.10561466666667	8.30260166666667	0.00328471641695205	0.0324584609105345	26.318	7.96366
FBgn0035945_2_D	FBtr0076516	FBgn0035945	CG5026	chr3L	8971102	8971752	+	8971177	8971752	575	3	22.915	46.160287	22.554	27.878392	26.241	51.727465	53.404	15.474698	62.209	26.280181	57.643	25.919305	23.9033333333333	57.752	41.922048	22.5580613333333	0.00164347565010495	0.021520778779185	33.8486666666667	2.41606
FBgn0035601_2_D	FBtr0077156	FBgn0035601	Uev1A	chr3L	5362883	5364015	-	5362883	5363877	994	3	3.311	17.975398	3.214	17.086075	3.864	21.037131	26.753	63.200401	32.952	81.954179	30.56	73.941745	3.463	30.0883333333333	18.6995346666667	73.0321083333333	0.0041723252002674	0.0367432642611359	26.6253333333333	8.68852
FBgn0003557_1_D	FBtr0077822	FBgn0003557	Su(dx)	chr2L	2042913	2044372	+	2043180	2044372	1192	2	31.934	19.491345	26.799	9.828654	31.908	19.17561	100	44.528689	100	56.242023	100	53.92038	30.2136666666667	100	16.165203	51.5636973333333	0.000598018419050192	0.0112631043519836	69.7863333333333	3.30976
FBgn0031357_1_D	FBtr0077882	FBgn0031357	mRpL48	chr2L	1710850	1711465	+	1711282	1711465	183	2	2.597	0.602121	3.39	1.254397	5.545	1.038734	100	15.969956	100	11.661873	100	9.310105	3.844	100	0.965084	12.313978	8.38912720500335e-05	0.00413799316337092	96.156	26.0146
FBgn0003310_1_D	FBtr0077993	FBgn0003310	S	chr2L	1049673	1052265	-	1049673	1052040	2367	2	33.474	17.172903	20.045	12.324578	33.974	17.479683	100	17.285532	100	24.645587	100	23.677146	29.1643333333333	100	15.6590546666667	21.8694216666667	0.00412197625405247	0.0367079816910186	70.8356666666667	3.42885
FBgn0004611_3_D	FBtr0078050	FBgn0004611	Plc21C	chr2L	345214	347927	+	345445	347927	2482	3	0.935	0.190573	0.652	0.070042	1.201	0.247484	83.19	36.567374	100	54.585383	100	57.17276	0.929333333333333	94.3966666666667	0.169366333333333	49.441839	0.00355283088106745	0.0339802682974796	93.4673333333333	101.575
FBgn0015924_1_D	FBtr0078087	FBgn0015924	crq	chr2L	448253	449170	-	448253	449023	770	2	6.346	18.659831	8.855	17.635274	7.5	22.986392	37.961	60.767979	42.253	90.821725	42.563	93.289489	7.567	40.9256666666667	19.760499	81.6263976666667	0.0003267141862583	0.00834050004537299	33.3586666666667	5.40844
FBgn0016977_1_D	FBtr0078121	FBgn0016977	spen	chr2L	201126	203397	+	201411	203397	1986	3	0.558	0.138869	0	0	0.521	0.107068	56.698	47.549027	65.269	74.346648	70.174	85.544395	0.359666666666667	64.047	0.081979	69.14669	0.00374180650785445	0.0345025741745079	63.6873333333333	178.073
FBgn0004865_1_D	FBtr0078306	FBgn0004865	Eip78C	chr3L	21264045	21266503	+	21264420	21266503	2083	3	7.668	0.036468	27.586	0.09742	7.143	0.023701	69.919	11.801748	100	18.791271	91.016	18.368785	14.1323333333333	86.9783333333333	0.0525296666666667	16.3206013333333	0.00365956756761226	0.0340757086212513	72.846	6.15456
FBgn0003415_2_D	FBtr0078329	FBgn0003415	skd	chr3L	20992813	20996087	-	20992813	20995706	2893	2	1.173	0.211637	0.81	0.096453	1.477	0.269586	100	27.369114	100	41.25667	100	42.722873	1.15333333333333	100	0.192558666666667	37.116219	3.80430311844058e-06	0.00113180772366098	98.8466666666667	86.7052
FBgn0005694_1_D	FBtr0078348	FBgn0005694	Aef1	chr3L	21436072	21438639	+	21436206	21438639	2433	2	48.506	45.702363	29.807	24.473164	47.822	46.155695	91.499	19.731629	100	27.691909	100	27.625618	42.045	97.1663333333333	38.777074	25.0163853333333	0.0048036005915842	0.039888810916232	55.1213333333333	2.31101
FBgn0029152_1_D	FBtr0078383	FBgn0029152	Mkrn1	chr3L	21529958	21531573	-	21529958	21531471	1513	2	8.693	17.913355	5.909	9.809432	9.29	20.321221	53.428	31.938459	69.559	54.492318	65.872	54.552159	7.964	62.953	16.0146693333333	46.994312	0.00593576429778277	0.0445282928508247	54.989	7.9047
FBgn0013576_1_D	FBtr0078810	FBgn0013576	mtd	chr3R	5270115	5274082	-	5270115	5273949	3834	3	2.082	1.805174	2.856	1.523236	1.922	1.800432	38.21	70.149928	39.907	101.743248	39.307	100.734422	2.28666666666667	39.1413333333333	1.709614	90.875866	4.22897462893828e-06	0.00113180772366098	36.8546666666667	17.1172
FBgn0266521_2_D	FBtr0079197	FBgn0266521	stai	chr2L	6122977	6124653	+	6123061	6124653	1592	2	0.079	0.370954	0.11	0.440058	0.109	0.545748	100	81.93934	100	104.319396	100	111.139651	0.0993333333333333	100	0.452253333333333	99.1327956666667	1.03650259077977e-08	2.29378023339618e-05	99.9006666666667	1006.71
FBgn0000308_3_D	FBtr0079236	FBgn0000308	chic	chr2L	5972114	5973674	-	5972114	5973579	1465	5	2.791	16.969172	1.8	11.450624	2.849	17.576364	18.097	55.920525	23.051	82.762955	19.861	78.70571	2.48	20.3363333333333	15.3320533333333	72.4630633333333	0.00462468142381056	0.0394389980381224	17.8563333333333	8.20013
FBgn0015776_1_D	FBtr0079384	FBgn0015776	nrv1	chr2L	6778554	6779651	-	6778554	6779375	821	2	39.867	76.914109	23.539	56.599556	40.645	79.3117	78.562	122.138565	100	131.535525	100	132.460629	34.6836666666667	92.854	70.9417883333333	128.711573	0.0036801149392133	0.0340757086212513	58.1703333333333	2.67717
FBgn0260749_2_D	FBtr0080076	FBgn0260749	Utx	chr2L	10272324	10272906	-	10272324	10272714	390	2	10.228	8.566453	12.063	8.111373	15.838	12.143061	34.969	15.07933	45.736	14.188063	43.771	16.045136	12.7096666666667	41.492	9.60696233333333	15.1041763333333	0.00476038038365379	0.0398075118924054	28.7823333333333	3.2646
FBgn0020309_1_D	FBtr0080260	FBgn0020309	crol	chr2L	11794326	11797741	-	11794326	11797127	2801	3	13.289	2.854967	5.179	0.957246	8.842	2.04264	100	41.504665	100	58.336606	100	60.22139	9.10333333333333	100	1.95161766666667	53.3542203333333	0.000664786313286158	0.0119607488723762	90.8966666666667	10.985
FBgn0259982_1_D	FBtr0080708	FBgn0259982	l(2)35Cc	chr2L	15256748	15257642	+	15257187	15257642	455	2	19.288	13.627153	13.361	7.890897	16.559	11.983416	39.755	3.275283	40.541	4.981197	43.594	4.206319	16.4026666666667	41.2966666666667	11.1671553333333	4.15426633333333	0.00054598489493809	0.0108661948162724	24.894	2.51768
FBgn0015609_2_D	FBtr0081015	FBgn0015609	CadN	chr2L	17647052	17650505	-	17647052	17650386	3334	2	21.604	0.461973	16.69	0.254176	23.794	0.605352	64.97	36.194954	76.159	52.943138	80.058	57.438907	20.696	73.729	0.440500333333333	48.8589996666667	0.00230812129653929	0.0251619331489726	53.033	3.56248
FBgn0032901_1_D	FBtr0081440	FBgn0032901	sky	chr2L	20871334	20873890	-	20871334	20873751	2417	2	10.025	8.438648	6.04	4.747272	9.993	8.577804	100	88.63571	100	116.206024	100	118.323859	8.686	100	7.25457466666667	107.721864333333	0.000209859869203532	0.00663226724558609	91.314	11.5128
FBgn0086372_1_D	FBtr0081572,FBtr0302183	FBgn0086372	lap	chr3R	7198327	7200941	+	7198507	7200941	2434	2	20.967	12.988958	9.676	7.028154	19.989	13.681738	79.229	81.537688	100	119.523888	100	126.969368	16.8773333333333	93.0763333333333	11.23295	109.343648	0.0022444586515045	0.0247730024727155	76.199	5.51487
FBgn0002932_1_D	FBtr0082002,FBtr0082001	FBgn0002932	neur	chr3R	9020347	9022044	-	9020347	9021795	1448	2	44.01	10.566653	31.877	6.059195	42.682	11.073161	100	9.516134	100	11.712142	100	12.373604	39.523	100	9.233003	11.2006266666667	0.00401193331934071	0.0360910912020366	60.477	2.53017
FBgn0004889_2_D	FBtr0082187	FBgn0004889	tws	chr3R	10126128	10128515	-	10126128	10128149	2021	4	2.904	6.990159	3.472	4.953329	3.8	9.068027	63.001	32.156572	74.822	48.832335	77.284	52.093634	3.392	71.7023333333333	7.00383833333333	44.360847	0.00403269415836524	0.0362042684481228	68.3103333333333	21.1387
FBgn0017581_1_D	FBtr0082534	FBgn0017581	Lk6	chr3R	11750930	11755111	-	11750930	11752974	2044	2	11.413	14.707746	7.299	9.576214	12.509	16.497906	100	278.954698	100	307.322539	100	317.854075	10.407	100	13.5939553333333	301.377104	0.000313176215035015	0.00816863762723704	89.593	9.60892
FBgn0000463_1_D	FBtr0083739	FBgn0000463	Dl	chr3R	19302730	19306589	-	19302730	19304830	2100	3	20.949	7.786587	14.584	4.22723	22.239	8.347166	100	3.964995	100	4.221505	100	4.305922	19.2573333333333	100	6.78699433333333	4.16414066666667	0.000857671422405926	0.0137538178100313	80.7426666666667	5.19283
FBgn0261285_1_D	FBtr0083752,FBtr0330044	FBgn0261285	Ppcs	chr3R	19139053	19141643	-	19139053	19141418	2365	2	25.312	1.782393	18.697	1.050624	24.815	1.537005	100	16.441794	100	14.946575	100	16.589443	22.9413333333333	100	1.456674	15.992604	0.000761027713679397	0.0128561399265077	77.0586666666667	4.35894
FBgn0023097_1_D	FBtr0083912,FBtr0330043,FBtr0334637,FBtr0334639	FBgn0023097	bon	chr3R	20610572	20612540	+	20611055	20612540	1485	2	47.715	19.785744	35.537	10.98251	44.087	19.174249	100	25.713284	100	31.313895	100	32.194539	42.4463333333333	100	16.647501	29.7405726666667	0.00391108848673221	0.0357467076461063	57.5536666666667	2.35592
FBgn0001169_1_D	FBtr0083914	FBgn0001169	H	chr3R	20626759	20628915	+	20626785	20628915	2130	2	36.145	11.19426	28.416	5.627043	36.355	12.499178	65.599	9.896454	81.91	16.327038	71.77	17.548496	33.6386666666667	73.093	9.77349366666667	14.5906626666667	0.00476682812990845	0.0398075118924054	39.4543333333333	2.17289
FBgn0011725_3_D	FBtr0084568	FBgn0011725	twin	chr3R	24196892	24199213	-	24196892	24198438	1546	3	21.269	14.905257	10.632	9.084041	25.235	17.451474	100	22.367004	100	21.891515	100	23.471537	19.0453333333333	100	13.8135906666667	22.5766853333333	0.00288762704846876	0.0295848086030619	80.9546666666667	5.25063
FBgn0039261_1_D	FBtr0084794	FBgn0039261	Ythdf	chr3R	25033875	25034623	-	25033875	25034584	709	2	6.612	6.745739	6.804	4.056132	5.369	5.940983	57.723	19.39406	56.41	28.479709	59.947	34.972975	6.26166666666667	58.0266666666667	5.58095133333333	27.6155813333333	4.97988767935955e-05	0.00319434534331094	51.765	9.26697
FBgn0000064_1_D	FBtr0084994	FBgn0000064	Ald	chr3R	26254068	26255431	-	26254068	26255344	1276	3	0.653	1.061952	0.282	0.556243	0.902	1.709129	27.988	197.191292	36.771	318.657085	35.147	335.934359	0.612333333333333	33.302	1.109108	283.927578666667	0.00655354318087419	0.0469303115541404	32.6896666666667	54.3854
FBgn0027492_2_D	FBtr0085204	FBgn0027492	wdb	chr3R	27561674	27565854	-	27561674	27565571	3897	2	7.556	3.561873	5.488	1.675026	8.334	3.65009	100	30.841237	100	56.722451	100	55.370215	7.126	100	2.96232966666667	47.6446343333333	8.36014395270389e-05	0.00413799316337092	92.874	14.0331
FBgn0032956_1_D	FBtr0085899	FBgn0032956	Cul2	chr2L	21662688	21663698	+	21662817	21663698	881	2	1.273	2.434689	1.111	1.664695	1.802	3.487538	21.073	17.125544	22.456	25.670103	23.013	25.357091	1.39533333333333	22.1806666666667	2.528974	22.7175793333333	0.000206231052013385	0.00663226724558609	20.7853333333333	15.8963
FBgn0033010_1_D	FBtr0086079	FBgn0033010	Atf6	chr2R	5152788	5154756	+	5154027	5154756	729	2	41.784	44.537918	35.184	32.949369	41.363	48.247572	100	98.142462	100	133.551135	100	130.622067	39.4436666666667	100	41.9116196666667	120.771888	0.00123872911038296	0.018214667915465	60.5563333333333	2.53526
FBgn0034282_1_D	FBtr0086822	FBgn0034282	Mapmodulin	chr2R	17866177	17867253	-	17866177	17867212	1035	3	2.792	40.537764	4.237	33.178138	3.189	48.161823	36.921	71.053612	37.537	132.15365	31.058	121.774778	3.406	35.172	40.6259083333333	108.327346666667	0.00307166988758175	0.0311103224769721	31.766	10.3265
FBgn0014020_2_D	FBtr0087212	FBgn0014020	Rho1	chr2R	16105859	16107229	+	16106048	16107229	1181	2	17.224	62.121068	14.839	38.739949	17.653	61.473668	50.93	154.377931	54.725	214.922199	59.07	214.193012	16.572	54.9083333333333	54.1115616666667	194.497714	0.00143396238521356	0.0198956661973518	38.3363333333333	3.31332
FBgn0013750_1_D	FBtr0087375	FBgn0013750	Arf51F	chr2R	15324201	15325490	+	15324341	15325490	1149	2	1.339	2.397951	0.671	1.011024	1.436	2.787818	9.382	9.292767	11.522	14.979071	10.145	13.814293	1.14866666666667	10.3496666666667	2.06559766666667	12.695377	0.0017698869480135	0.0220042686289546	9.201	9.01016
FBgn0026370_2_D	FBtr0087384	FBgn0026370	SRPK	chr2R	15384495	15387851	+	15385388	15387851	2463	2	22.136	12.071896	11.838	7.283951	24.104	12.031662	100	28.136946	100	30.102334	100	29.217442	19.3593333333333	100	10.462503	29.1522406666667	0.00221704777952153	0.0247170112648925	80.6406666666667	5.16547
FBgn0011763_2_D	FBtr0087741	FBgn0011763	Dp	chr2R	13226985	13228202	+	13227167	13228202	1035	2	26.288	34.056809	20.271	23.046715	31.283	38.710164	100	40.7205	100	45.787053	100	47.683608	25.9473333333333	100	31.937896	44.730387	0.00184294767654249	0.0221085872619607	74.0526666666667	3.85396
FBgn0001122_3_D	FBtr0088272	FBgn0001122	Galphao	chr2R	10461512	10465701	+	10461697	10465701	4004	3	5.189	2.339846	3.703	1.453241	4.595	2.035044	75.648	78.527559	86.662	119.944172	87.994	121.545484	4.49566666666667	83.4346666666667	1.94271033333333	106.672405	0.00220988884042684	0.0247170112648925	78.939	18.5589
FBgn0022382_2_D	FBtr0088438	FBgn0022382	Pka-R2	chr2R	9993889	9996621	-	9993889	9996493	2604	2	25.388	17.457082	22.514	11.277036	24.902	18.411164	100	90.514936	100	132.696232	100	133.333261	24.268	100	15.715094	118.848143	0.000137507083643184	0.00519056765253687	75.732	4.12065
FBgn0015509_2_D	FBtr0088846	FBgn0015509	Cul1	chr2R	7920003	7921579	+	7920402	7921579	1177	2	5.914	19.665307	4.332	14.41098	5.009	16.075604	20.346	22.843281	24.831	26.514341	26.337	27.950451	5.085	23.838	16.717297	25.7693576666667	0.00633050362002757	0.0465428721299702	18.753	4.68791
FBgn0042135_2_D	FBtr0088936	FBgn0042135	CG18812	chr2R	7716806	7719306	-	7716806	7719264	2458	3	1.656	1.740296	1.4	1.450781	1.671	1.747834	39.352	69.195445	49.808	103.252556	49.585	103.909181	1.57566666666667	46.2483333333333	1.64630366666667	92.1190606666667	0.00588162482205615	0.0445282928508247	44.6726666666667	29.3516
FBgn0033166_2_D	FBtr0089007	FBgn0033166	Eaf	chr2R	7396849	7398809	-	7396849	7398398	1549	2	13.597	3.980272	7.136	1.703465	14.663	4.559632	100	16.937587	100	25.953733	100	27.135457	11.7986666666667	100	3.41445633333333	23.342259	0.000710063625308142	0.0123244768847601	88.2013333333333	8.47553
FBgn0040324_2_D	FBtr0089077	FBgn0040324	Ephrin	chr4	576978	580122	+	577319	580122	2803	2	11.074	11.610588	7.091	5.647354	10.111	11.65196	47.462	37.22225	44.376	50.24129	48.387	56.559622	9.42533333333333	46.7416666666667	9.636634	48.0077206666667	2.58638892805605e-05	0.00232550098236951	37.3163333333333	4.95915
FBgn0026199_3_D	FBtr0089095	FBgn0026199	myo	chr4	690685	692359	-	690685	691993	1308	3	3.532	3.628674	4.285	3.48596	3.504	3.878795	33.398	29.579217	34.373	40.078026	32.708	39.208616	3.77366666666667	33.493	3.66447633333333	36.2886196666667	1.21048818503452e-05	0.00207431902359482	29.7193333333333	8.87545
FBgn0278608_3_D	FBtr0089263	FBgn0278608	Dsp1	chrX	16337624	16340624	+	16337804	16340624	2820	4	0.138	0.112213	1.193	0.676763	0.273	0.241554	29.298	15.377643	24.415	21.195447	23.081	21.376383	0.534666666666667	25.598	0.34351	19.316491	0.00459437951601875	0.0392562234322374	25.0633333333333	47.8766
FBgn0016930_2_D	FBtr0089289,FBtr0329933	FBgn0016930	Dyrk2	chr2L	14184477	14187153	-	14184477	14186068	1591	3	27.043	4.193622	17.31	2.646014	34.08	5.587881	85.675	37.096906	100	58.774592	100	61.233767	26.1443333333333	95.225	4.14250566666667	52.3684216666667	0.000533994018776451	0.0108661948162724	69.0806666666667	3.64228
FBgn0259481_2_D	FBtr0089332	FBgn0259481	Mob2	chr3L	11522756	11525513	-	11522756	11524483	1727	2	4.527	0.745004	2.282	0.658495	5.88	1.029318	100	130.411455	100	162.004471	100	164.468941	4.22966666666667	100	0.810939	152.294955666667	0.000120007537174142	0.00505860342412146	95.7703333333333	23.6425
FBgn0264855_1_D	FBtr0089488	FBgn0264855	AP-2alpha	chr2L	408029	409465	-	408029	409390	1361	2	4.197	9.161123	3.641	6.87089	4.438	10.056271	57.654	65.580267	68.69	84.214296	70.027	88.463338	4.092	65.457	8.69609466666667	79.4193003333333	0.0039495512013986	0.0357885235075458	61.365	15.9963
FBgn0086676_1_D	FBtr0089591	FBgn0086676	spin	chr2R	16137204	16138238	+	16137251	16138238	987	2	17.38	17.686724	15.126	11.514085	19.622	20.394683	100	92.743565	100	118.91455	100	121.862373	17.376	100	16.5318306666667	111.173496	0.000246660296897214	0.00706347878561826	82.624	5.75506
FBgn0261397_2_D	FBtr0089745	FBgn0261397	didum	chr2R	7507714	7508625	+	7507855	7508625	770	2	9.972	13.612118	8.012	6.141357	12.419	16.864836	50.019	37.657018	62.624	61.675562	53.155	55.125728	10.1343333333333	55.266	12.2061036666667	51.4861026666667	0.00359701856057857	0.0339802682974796	45.1316666666667	5.45334
FBgn0013718_1_D	FBtr0100039	FBgn0013718	nuf	chr3L	14231926	14233250	+	14232052	14233250	1198	2	19.441	25.833232	20.882	18.012473	19.817	28.763022	100	111.164666	100	170.450947	100	178.934568	20.0466666666667	100	24.202909	153.516727	2.91306384041553e-05	0.00232973746224698	79.9533333333333	4.98836
FBgn0263397_1_D	FBtr0100369	FBgn0263397	Ih	chr2R	14298374	14300095	+	14298507	14300095	1588	2	29.894	0.905474	15.337	0.793855	26.157	1.00138	83.181	92.001824	100	124.755251	100	123.951282	23.796	94.3936666666667	0.900236333333333	113.569452333333	0.000767448355731393	0.0128663879638907	70.5976666666667	3.96679
FBgn0027101_2_D	FBtr0100406	FBgn0027101	Dyrk3	chr4	1225088	1226444	-	1225088	1226160	1072	2	4.074	3.326462	4.222	2.718162	4.784	4.294778	32.692	39.54428	34.186	57.622232	35.292	58.24524	4.36	34.0566666666667	3.44646733333333	51.8039173333333	0.000266372560587471	0.00746180350101359	29.6966666666667	7.81116
FBgn0010263_2_D	FBtr0100468	FBgn0010263	Rbp9	chr2L	2963224	2968434	+	2963383	2968434	5051	2	2.565	0.059163	2.498	0.065297	4.839	0.10812	19.104	55.502333	25.719	74.653725	25.814	76.028559	3.30066666666667	23.5456666666667	0.0775266666666667	68.7282056666667	0.00664057875507866	0.0473288270047957	20.245	7.13361
FBgn0259984_1_D	FBtr0100660	FBgn0259984	kuz	chr2L	13637287	13639411	+	13637318	13639411	2093	2	36.429	7.431577	20.682	3.554977	35.289	7.485984	100	16.466317	100	23.34268	100	25.107662	30.8	100	6.15751266666667	21.6388863333333	0.00532441221898522	0.0423085251009489	69.2	3.24675
FBgn0052529_2_D	FBtr0100839	FBgn0052529	Hers	chrX	19904738	19908108	+	19904955	19908108	3153	2	14.95	0.426476	14.137	0.28268	11.092	0.368745	100	28.233574	100	40.355084	100	41.850518	13.393	100	0.359300333333333	36.8130586666667	0.000183761203943925	0.00625636222042936	86.607	7.46659
FBgn0005640_2_D	FBtr0110924	FBgn0005640	Eip63E	chr3L	3607501	3610521	+	3607563	3610521	2958	2	0.36	0.16184	0.802	0.221645	0.269	0.125221	77.523	37.797458	64.742	50.190963	66.314	50.951289	0.477	69.5263333333333	0.169568666666667	46.3132366666667	0.00333534220186026	0.0325876922415751	69.0493333333333	145.758
FBgn0031885_2_D	FBtr0110978	FBgn0031885	Mnn1	chr2L	7060965	7063586	+	7061718	7063586	1868	2	12.291	5.583167	9.268	4.381673	11.665	5.438798	100	68.334926	100	73.574369	100	74.974458	11.0746666666667	100	5.134546	72.2945843333333	0.000107304178054969	0.00470226031753753	88.9253333333333	9.02962
FBgn0261387_2_D	FBtr0111277	FBgn0261387	CG17528	chr2R	4815425	4817730	-	4815425	4817451	2026	2	4.688	11.683363	2.873	6.157542	4.951	12.368018	11.727	8.903172	14.543	13.413194	14.201	13.154963	4.17066666666667	13.4903333333333	10.069641	11.8237763333333	0.00153948082436639	0.0206526931976002	9.31966666666667	3.23457
FBgn0262115_3_D	FBtr0111300	FBgn0262115	CG17683	chr2R	4132036	4133484	+	4132653	4133484	831	3	3.87	7.020706	2.884	5.089835	4.598	8.103493	23.961	17.504806	24.748	21.65528	23.676	19.503132	3.784	24.1283333333333	6.73801133333333	19.554406	1.81677013318744e-05	0.00217324989445612	20.3443333333333	6.37641
FBgn0085450_2_D	FBtr0112718	FBgn0085450	Snoo	chr2L	7891186	7896754	-	7891186	7894087	2901	3	35.892	1.10467	20.597	0.649985	45.353	1.415213	92.394	17.406511	100	18.91967	100	19.593512	33.9473333333333	97.4646666666667	1.05662266666667	18.6398976666667	0.0071096679713438	0.0490146268554014	63.5173333333333	2.87106
FBgn0000464_2_D	FBtr0112800	FBgn0000464	Lar	chr2L	19730093	19732069	+	19730159	19732069	1910	2	14.544	1.895718	26.655	1.794912	9.574	1.190869	77.145	56.382238	94.743	86.707842	87.661	84.322464	16.9243333333333	86.5163333333333	1.62716633333333	75.8041813333333	0.000641805942915757	0.011738153319608	69.592	5.11195
FBgn0001624_2_D	FBtr0112812	FBgn0001624	dlg1	chrX	11406071	11409776	+	11406175	11409776	3601	4	2.956	0.896177	2.888	0.49164	2.517	0.751477	44.242	27.006096	50.324	39.405647	51.438	40.135955	2.787	48.668	0.713098	35.5158993333333	0.00229366851205298	0.0251281604810557	45.881	17.4625
FBgn0005536_1_D	FBtr0112850	FBgn0005536	Mbs	chr3L	16080758	16082026	+	16080842	16082026	1184	2	7.495	4.452268	5.639	1.710066	8.258	5.079705	50.638	57.872501	53.878	81.023187	59.835	81.111371	7.13066666666667	54.7836666666667	3.74734633333333	73.3356863333333	0.0016973045717415	0.0217117631055719	47.653	7.68283
FBgn0011224_5_D	FBtr0112866	FBgn0011224	heph	chr3R	31846986	31851987	-	31846986	31851857	4871	5	0.816	1.43502	0.851	1.118965	1.213	2.315843	74.299	52.051742	94.967	68.077363	91.639	70.704845	0.96	86.9683333333333	1.623276	63.6113166666667	0.00548888440486345	0.0431992499095874	86.0083333333333	90.592
FBgn0011742_2_D	FBtr0112868	FBgn0011742	Arp2	chrX	16548289	16549412	-	16548289	16549244	955	2	6.6	14.709718	7.2	13.322909	8.384	18.199688	100	41.170335	100	47.834144	100	49.134274	7.39466666666667	100	15.4107716666667	46.046251	3.20300830960741e-05	0.00236275246305375	92.6053333333333	13.5233
FBgn0020762_2_D	FBtr0112898	FBgn0020762	Atet	chr2L	4344268	4345776	+	4344477	4345776	1299	2	5.245	0.362918	7.181	0.343317	11.242	0.741502	60.114	29.102684	72.834	40.458102	77.656	44.468651	7.88933333333333	70.2013333333333	0.482579	38.0098123333333	0.00358291875787006	0.0339802682974796	62.312	8.89826
FBgn0031374_3_D	FBtr0113011	FBgn0031374	Wdr62	chr2L	1942784	1944289	+	1942962	1944289	1327	4	0.465	0.173726	0	0	0.865	0.297328	25.275	18.486586	27.953	30.184898	28.275	30.633572	0.443333333333333	27.1676666666667	0.157018	26.4350186666667	0.000659031353359385	0.0119384947568192	26.7243333333333	61.2805
FBgn0033639_2_D	FBtr0113067	FBgn0033639	CG9003	chr2R	11641476	11643296	-	11641476	11643191	1715	2	9.846	1.949074	7.131	1.666437	13.908	2.91756	89.53	28.228885	100	33.569963	100	33.838309	10.295	96.51	2.17769033333333	31.8790523333333	0.000157037401444993	0.00556030629582555	86.215	9.37445
FBgn0034897_2_D	FBtr0113114	FBgn0034897	Sesn	chr2R	23732561	23734846	+	23732645	23734846	2201	2	0.142	0.149632	0.201	0.120697	0.292	0.316953	5.107	4.607804	4.809	7.042675	4.501	6.528336	0.211666666666667	4.80566666666667	0.195760666666667	6.059605	0.000817156334369889	0.013395310873782	4.594	22.7039
FBgn0040397_2_D	FBtr0113327	FBgn0040397	CG3655	chrX	1073040	1076300	-	1073040	1075505	2465	2	1.827	0.52766	0.536	0.1441	1.776	0.472721	13.726	2.740216	15.587	3.044669	12.003	2.343358	1.37966666666667	13.772	0.381493666666667	2.70941433333333	0.00271781698361785	0.0283704197393696	12.3923333333333	9.98212
FBgn0058191_2_D	FBtr0113825	FBgn0058191	CG40191	chr2R	1265342	1267747	+	1266023	1267747	1724	3	4.714	9.039923	4.076	7.584665	4.208	8.242849	55.763	51.317409	61.618	61.758717	56.245	59.518664	4.33266666666667	57.8753333333333	8.28914566666667	57.5315966666667	0.001104099205183	0.0168286876143332	53.5426666666667	13.3579
FBgn0039955_1_D	FBtr0113989	FBgn0039955	CG41099	chr3R	3867499	3868401	+	3867635	3868401	766	3	2.07	14.729869	1.395	6.0798	1.889	13.193912	6.906	10.633477	5.983	14.575421	5.805	14.226508	1.78466666666667	6.23133333333333	11.334527	13.1451353333333	0.00104913258270407	0.0161793059618404	4.44666666666667	3.4916
FBgn0024555_2_D	FBtr0114604	FBgn0024555	flfl	chr3R	13691634	13693905	+	13691730	13693905	2175	2	7.558	8.862336	5.458	5.836142	9.104	9.918968	66.726	42.969953	88.727	53.07496	80.629	55.221494	7.37333333333333	78.694	8.20581533333333	50.4221356666667	0.00682156517250896	0.047959000626911	71.3206666666667	10.6728
FBgn0004370_1_D	FBtr0273235	FBgn0004370	Ptp10D	chrX	11675330	11677338	+	11675359	11677338	1979	2	12.213	4.841106	12.752	2.971736	11.973	4.851432	85.814	15.751805	100	23.906545	100	25.223342	12.3126666666667	95.2713333333333	4.22142466666667	21.6272306666667	0.00317353276875208	0.0317784073178658	82.9586666666667	7.73767
FBgn0033313_1_D	FBtr0290112	FBgn0033313	Cirl	chr2R	8623041	8625203	+	8623504	8625203	1699	2	5.358	1.612265	5.06	0.980225	5.46	1.665069	100	59.416008	100	74.468197	100	77.265385	5.29266666666667	100	1.41918633333333	70.3831966666667	1.60549010544427e-06	0.00105357322806641	94.7073333333333	18.8941
FBgn0027951_2_D	FBtr0290206	FBgn0027951	MTA1-like	chr3R	5638654	5640564	-	5638654	5640431	1777	2	3.929	2.380502	1.036	0.633781	2.915	1.901744	68.699	19.604139	88.956	28.360805	88.78	28.617589	2.62666666666667	82.145	1.63867566666667	25.527511	0.00640308914711916	0.0466928375236346	79.5183333333333	31.2735
FBgn0259170_2_D	FBtr0299633	FBgn0259170	alpha-Man-Ia	chrX	10276054	10277702	-	10276054	10277558	1504	2	17.565	14.24858	21.057	14.376217	19.638	17.234889	100	89.08022	100	106.335817	100	110.713048	19.42	100	15.286562	102.043028333333	0.000158291593600094	0.00556030629582555	80.58	5.14933
FBgn0259745_3_D	FBtr0300082	FBgn0259745	wech	chr2R	7478852	7483564	-	7478852	7483396	4544	4	12.721	45.81491	11.067	34.916458	16.08	57.025808	100	47.633451	100	69.456144	100	87.512384	13.2893333333333	100	45.9190586666667	68.2006596666667	0.000289142632218151	0.00785119809937138	86.7106666666667	7.52483
FBgn0266347_1_D	FBtr0300118	FBgn0266347	nAChRalpha4	chr3L	23283732	23287448	+	23283927	23287448	3521	2	1.088	0.400691	1.521	0.430547	1.562	0.51684	66.927	39.573528	66.734	46.156165	61.273	47.847246	1.39033333333333	64.978	0.449359333333333	44.5256463333333	0.000790799189817516	0.0130599896049714	63.5876666666667	46.7356
FBgn0025388_2_D	FBtr0300755	FBgn0025388	CG12179	chrX	4631051	4631730	-	4631051	4631670	619	2	6.321	2.432633	3.292	1.078235	4.771	2.137205	100	20.888702	100	28.082079	100	26.245266	4.79466666666667	100	1.882691	25.0720156666667	8.43566492184554e-05	0.00413799316337092	95.2053333333333	20.8565
FBgn0260657_1_D	FBtr0301095	FBgn0260657	CG42540	chr3L	4590031	4592295	+	4590352	4592295	1943	2	0	0	15.268	0.155095	5.486	0.053062	100	185.264996	100	251.380869	100	257.1147	6.918	100	0.0693856666666667	231.253521666667	0.00229333854524172	0.0251281604810557	93.082	14.455
FBgn0013759_2_D	FBtr0301327	FBgn0013759	CASK	chr3R	21783399	21786862	-	21783399	21786685	3286	2	2.427	0.37937	1.884	0.228469	2.948	0.458809	100	81.60434	100	131.094314	100	127.713683	2.41966666666667	100	0.355549333333333	113.470779	9.90906885647307e-06	0.00190684951124999	97.5803333333333	41.328
FBgn0030505_2_D	FBtr0301449	FBgn0030505	NFAT	chrX	13662754	13664568	+	13662756	13664568	1812	2	13.586	1.57628	6.81	0.553047	13.448	1.800904	79.162	24.395654	69.473	36.440001	75.093	39.170128	11.2813333333333	74.576	1.310077	33.335261	8.60134141505026e-05	0.00413799316337092	63.2946666666667	6.61057
FBgn0285917_2_D	FBtr0301550	FBgn0285917	sbb	chr2R	18278197	18280176	-	18278197	18280105	1908	3	9.825	1.279739	16.744	1.130806	15.238	1.91485	100	23.774299	100	28.638253	100	34.049028	13.9356666666667	100	1.44179833333333	28.8205266666667	0.000595303925393513	0.0112631043519836	86.0643333333333	7.17583
FBgn0028397_1_D	FBtr0301652	FBgn0028397	Tob	chrX	16074716	16080705	-	16074716	16079822	5106	3	2.27	0.713714	1.174	0.362465	2.143	0.675322	86.932	66.806539	100	93.138709	100	98.175052	1.86233333333333	95.644	0.583833666666667	86.0401	0.0020361297695838	0.0235297920631277	93.7816666666667	51.3571
FBgn0026160_3_D	FBtr0301658	FBgn0026160	tna	chr3L	10874335	10876496	+	10874464	10876496	2032	3	2.471	0.034959	0	0	3.879	0.063971	30.281	15.949135	41.244	26.571679	37.205	26.849097	2.11666666666667	36.2433333333333	0.0329766666666667	23.1233036666667	0.00442899771305041	0.0383615340077517	34.1266666666667	17.1228
FBgn0026313_2_D	FBtr0301696	FBgn0026313	X11L	chrX	17605237	17606879	+	17605306	17606879	1573	2	3.348	1.608856	3.806	1.212708	2.8	1.566678	66.131	30.513074	65.082	43.766671	68.437	46.595255	3.318	66.55	1.46274733333333	40.2916666666667	8.30858121792956e-05	0.00413799316337092	63.232	20.0573
FBgn0014037_2_D	FBtr0302047	FBgn0014037	Su(Tpl)	chr3L	19889119	19895038	-	19889119	19891526	2407	2	39.77	15.471668	21.928	10.719006	40.629	15.461895	75.89	18.862252	100	21.317011	100	20.695289	34.109	91.9633333333333	13.8841896666667	20.2915173333333	0.00565477514943712	0.0437724638528175	57.8543333333333	2.69616
FBgn0261608_2_D	FBtr0302570	FBgn0261608	RpL37A	chr2L	5071608	5072055	+	5071752	5072055	303	2	2.257	15.195173	1.852	15.571105	2.41	16.306929	5.007	37.247203	5.23	27.018663	4.709	27.200531	2.173	4.982	15.691069	30.488799	0.000248961294748407	0.00706347878561826	2.809	2.29268
FBgn0032382_2_D	FBtr0303220	FBgn0032382	Mal-B2	chr2L	11852377	11852881	+	11852441	11852881	440	2	0.896	1.090633	0.348	0.376777	1.495	1.796879	4.548	15.752234	4.924	14.78052	5.159	14.132433	0.913	4.877	1.08809633333333	14.8883956666667	0.00165573525654042	0.0215537771924938	3.964	5.34173
FBgn0038332_2_D	FBtr0303236	FBgn0038332	CG6136	chr3R	15370035	15372212	-	15370035	15371024	989	2	24.282	1.334552	6.776	0.774053	27.662	1.427262	100	6.669658	100	4.33283	100	5.10437	19.5733333333333	100	1.17862233333333	5.36895266666667	0.00641456639124854	0.0466928375236346	80.4266666666667	5.10899
FBgn0004369_3_D	FBtr0303454	FBgn0004369	Ptp99A	chr3R	29483468	29487131	+	29484486	29487131	2645	3	0.391	0.051024	0.932	0.129412	3.092	0.36734	100	25.150411	100	29.152381	100	34.351276	1.47166666666667	100	0.182592	29.551356	7.01174556050537e-05	0.00413799316337092	98.5283333333333	67.9502
FBgn0261931_3_D	FBtr0303710	FBgn0261931	CG42797	chrX	9620592	9623243	+	9621664	9623243	1579	3	35.832	6.385309	18.967	3.700319	40.466	7.327178	85.112	11.09382	100	10.214154	100	10.836797	31.755	95.0373333333333	5.80426866666667	10.7149236666667	0.00200683788318918	0.023252001232972	63.2823333333333	2.99283
FBgn0041092_2_D	FBtr0303873	FBgn0041092	tai	chr2L	9245776	9250211	+	9245805	9250211	4406	2	0.704	0.058038	1.411	0.088485	1.045	0.100192	46.486	15.185009	50.419	21.144733	47.108	21.85871	1.05333333333333	48.0043333333333	0.0822383333333333	19.3961506666667	0.000498187825792691	0.0107037830920313	46.951	45.5737
FBgn0031030_2_D	FBtr0303999	FBgn0031030	Tao	chrX	19569720	19571704	-	19569720	19571583	1863	3	5.888	27.918007	3.994	15.442882	5.836	28.137015	27.119	22.874392	21.339	27.271874	21.89	24.719889	5.23933333333333	23.4493333333333	23.8326346666667	24.955385	0.00559870430322324	0.0435906787077541	18.21	4.47563
FBgn0051716_2_D	FBtr0304112	FBgn0051716	Cnot4	chr2L	10402630	10403206	+	10402767	10403206	439	2	1.822	7.726746	1.088	4.139993	1.38	5.851935	15.044	32.953534	15.705	40.514397	16.203	39.479546	1.43	15.6506666666667	5.90622466666667	37.649159	1.72762894172859e-05	0.00217324989445612	14.2206666666667	10.9445
FBgn0010905_2_D	FBtr0304614	FBgn0010905	Spn	chr3L	2505244	2508573	-	2505244	2508309	3065	3	0.758	0.319191	0.949	0.327318	1.047	0.4575	68.122	33.42331	86.701	43.998301	86.931	45.497949	0.918	80.5846666666667	0.368003	40.9731866666667	0.00605564729375519	0.0452419417529528	79.6666666666667	87.7829
FBgn0001078_2_D	FBtr0304627	FBgn0001078	ftz-f1	chr3L	18750606	18752895	-	18750606	18752748	2142	2	11.613	8.037253	10.877	4.875388	9.897	7.585451	100	45.038344	100	63.655419	100	64.8001	10.7956666666667	100	6.83269733333333	57.8312876666667	3.10440430101336e-05	0.00236275246305375	89.2043333333333	9.26298
FBgn0000404_2_D	FBtr0304650	FBgn0000404	CycA	chr3L	11826718	11827805	-	11826718	11827654	936	2	7.372	93.28657	6.892	52.115183	7.157	89.259677	100	0.471252	100	1.509022	100	2.305314	7.14033333333333	100	78.2204766666667	1.42852933333333	2.23467050692473e-06	0.001098961295961	92.8596666666667	14.0049
FBgn0003435_4_D	FBtr0304656	FBgn0003435	sm	chr2R	19517863	19530700	-	19517863	19530566	12703	5	0.558	0.060094	0.731	0.045211	0.516	0.051215	37.433	41.983044	42.327	59.868189	42.667	63.450673	0.601666666666667	40.809	0.0521733333333333	55.1006353333333	0.00173974730507692	0.0220042686289546	40.2073333333333	67.8266
FBgn0283477_2_D	FBtr0304727	FBgn0283477	SF2	chr3R	16338942	16340762	-	16338942	16340656	1714	2	4.438	13.084591	3.235	8.783031	4.245	13.350259	46.831	45.140621	42.66	60.860629	39.658	60.637863	3.97266666666667	43.0496666666667	11.7392936666667	55.546371	0.00218037797209285	0.0246697245288679	39.077	10.8365
FBgn0028408_2_D	FBtr0304798	FBgn0028408	Drep2	chr2R	9298266	9302821	+	9299429	9302821	3392	3	13.319	9.244177	6.871	5.326919	15.396	10.11995	100	17.57107	100	22.928607	100	22.528982	11.862	100	8.23034866666667	21.009553	0.000846857376395525	0.0137538178100313	88.138	8.43028
FBgn0030812_2_D	FBtr0304840	FBgn0030812	wcy	chrX	17068716	17070431	-	17068716	17070355	1639	2	26.555	15.768959	22.543	9.003918	25.74	16.182364	62.647	9.999582	57.739	12.711396	63.117	13.836375	24.946	61.1676666666667	13.651747	12.182451	0.000135838691240183	0.00519056765253687	36.2216666666667	2.452
FBgn0000286_2_D	FBtr0304887	FBgn0000286	Cf2	chr2L	4876890	4879196	-	4876890	4879023	2133	2	10.221	1.254118	13.06	1.030819	16.297	2.120618	100	18.587206	100	29.523855	100	30.121205	13.1926666666667	100	1.46851833333333	26.077422	0.000408597697628548	0.00941902817554141	86.8073333333333	7.57997
FBgn0004435_3_D	FBtr0304955	FBgn0004435	Galphaq	chr2R	12619063	12623197	+	12619143	12623197	4054	3	0.652	0.954409	0.637	0.726707	0.584	0.881078	40.66	50.987759	35.253	65.386045	35.216	65.5025	0.624333333333333	37.043	0.854064666666667	60.6254346666667	0.00245428961154407	0.0261751465558893	36.4186666666667	59.3321
FBgn0000253_3_D	FBtr0304963	FBgn0000253	Cam	chr2R	12273765	12278809	+	12273791	12278809	5018	4	0.017	0.605167	0.03	0.664287	0.02	0.71029	3.042	157.008862	3.194	234.478338	3.308	243.91209	0.0223333333333333	3.18133333333333	0.659914666666667	211.799763333333	0.000577226199650904	0.0112546394698454	3.159	142.448
FBgn0001139_2_D	FBtr0305047	FBgn0001139	gro	chr3R	26048497	26049911	+	26048602	26049911	1309	2	9.112	22.595999	7.159	16.329028	7.763	19.956573	56.063	36.54475	59.83	45.023295	65.254	49.648119	8.01133333333333	60.3823333333333	19.6272	43.7387213333333	0.00176748101246464	0.0220042686289546	52.371	7.53711
FBgn0052062_4_D	FBtr0305095	FBgn0052062	Rbfox1	chr3L	10590520	10594012	+	10590562	10594012	3450	4	1.592	0.453348	1.604	0.372081	1.646	0.488196	50.163	57.427889	48.966	73.618057	48.52	73.462008	1.614	49.2163333333333	0.437875	68.169318	0.000104449186059013	0.00467027745965321	47.6023333333333	30.4934
FBgn0267912_3_D	FBtr0305198	FBgn0267912	CanA-14F	chrX	16560683	16568276	-	16560683	16566278	5595	4	0.395	0.206081	0.382	0.160875	0.3	0.159101	94.832	28.980314	100	46.353941	100	47.441036	0.359	98.2773333333333	0.175352333333333	40.925097	0.000308211528201656	0.00816852828635047	97.9183333333333	273.753
FBgn0017418_2_D	FBtr0306057	FBgn0017418	ari-1	chrX	18130391	18132877	-	18130391	18132798	2407	3	10.61	4.723244	7.171	2.149502	10.066	4.076584	100	44.595132	100	66.085158	100	66.772137	9.28233333333333	100	3.64977666666667	59.150809	0.000138383864211331	0.00519056765253687	90.7176666666667	10.7732
FBgn0034072_2_D	FBtr0306238	FBgn0034072	Dg	chr2R	16081175	16083393	-	16081175	16083274	2099	2	3.4	1.001594	2.784	0.460351	2.341	0.717956	52.74	15.144621	47.49	17.365808	50.479	19.017989	2.84166666666667	50.2363333333333	0.726633666666667	17.1761393333333	0.000684097258987644	0.0121112578731172	47.3946666666667	17.6785
FBgn0052296_1_D	FBtr0306331	FBgn0052296	Mrtf	chr3L	2717614	2724058	-	2717614	2719790	2176	3	39.507	5.175001	31.208	3.554115	50.245	5.726504	86.274	7.851848	100	6.763912	100	7.020952	40.32	95.4246666666667	4.81854	7.21223733333333	0.00175531860996146	0.0220042686289546	55.1046666666667	2.36668
FBgn0259822_2_D	FBtr0306386	FBgn0259822	Ca-beta	chr2L	11156117	11159729	-	11156117	11159272	3155	3	20.877	0.632646	15.596	0.439969	19.58	0.546807	95.101	31.0315	100	40.705377	100	41.898321	18.6843333333333	98.367	0.539807333333333	37.8783993333333	4.01887608538882e-06	0.00113180772366098	79.6826666666667	5.26468
FBgn0000568_3_D	FBtr0306814	FBgn0000568	Eip75B	chr3L	17950952	17955049	-	17950952	17953643	2691	3	18.21	0.528533	10.118	0.217425	9.924	0.316591	100	31.449351	100	43.715812	100	46.933613	12.7506666666667	100	0.354183	40.699592	0.000977778391586867	0.0153462665289485	87.2493333333333	7.84273
FBgn0004838_4_D	FBtr0307032	FBgn0004838	Hrb27C	chr2L	6924684	6932057	+	6925452	6932057	6605	4	0.251	1.222285	0.186	0.871927	0.253	1.2754	49.51	91.573538	54.392	136.953724	56.572	142.472855	0.23	53.4913333333333	1.123204	123.666705666667	0.00153140693547946	0.0206526931976002	53.2613333333333	232.571
FBgn0263112_1_D	FBtr0307326	FBgn0263112	Mitf	chr4	1222221	1224467	+	1222788	1224467	1679	2	2.48	3.320812	3.307	3.233648	4.896	6.763779	38.268	15.712363	29.678	18.424148	39.513	25.127686	3.561	35.8196666666667	4.439413	19.7547323333333	0.00674332874013931	0.0477535568061706	32.2586666666667	10.0589
FBgn0036576_2_D	FBtr0307521	FBgn0036576	CG5151	chr3L	16137801	16141264	-	16137801	16140463	2662	2	4.824	0.949396	0.822	0.135631	4.799	0.948268	94.141	10.329904	100	17.208171	100	18.271825	3.48166666666667	98.047	0.677765	15.2699666666667	8.14817094158199e-06	0.00171732402797344	94.5653333333333	28.1609
FBgn0025726_2_D	FBtr0308805	FBgn0025726	unc-13	chr4	867823	871654	-	867823	871495	3672	2	3.435	0.602926	3.078	0.448046	3.753	0.71778	10.537	31.30137	11.378	43.13718	11.11	42.384518	3.422	11.0083333333333	0.589584	38.9410226666667	2.77660606655361e-05	0.00232973746224698	7.58633333333333	3.21693
FBgn0034046_2_D	FBtr0308814	FBgn0034046	tun	chr2R	15853064	15855645	+	15853192	15855645	2453	3	1.151	0.583831	0.196	0.086019	1.139	0.577879	60.59	13.029989	72.131	19.542498	77.34	20.925415	0.828666666666667	70.0203333333333	0.415909666666667	17.832634	0.00493493379134224	0.0404481795564459	69.1916666666667	84.4976
FBgn0033958_2_D	FBtr0309056	FBgn0033958	jef	chr2R	14739358	14741362	-	14739358	14741182	1824	2	40.78	1.220546	26.254	1.213419	42.801	1.471083	81.692	76.589193	100	108.202913	100	112.039669	36.6116666666667	93.8973333333333	1.30168266666667	98.943925	0.00223182984955204	0.0247570900103192	57.2856666666667	2.56468
FBgn0035986_3_D	FBtr0309089	FBgn0035986	CG4022	chr3L	9406178	9409191	-	9406178	9408215	2037	3	33.431	10.983442	20.187	6.648576	34.221	10.945205	100	8.122445	100	10.538043	100	10.440358	29.2796666666667	100	9.525741	9.700282	0.00411752810680167	0.0367079816910186	70.7203333333333	3.41534
FBgn0013995_5_D	FBtr0309205	FBgn0013995	Calx	chr3R	21012890	21015613	+	21013092	21015613	2521	5	0	0	0	0	0.121	0.066477	33.28	23.74183	38.319	33.334076	39.721	33.501	0.0403333333333333	37.1066666666667	0.022159	30.192302	0.00276256786478319	0.0287021722289446	37.0663333333333	920
FBgn0011826_3_D	FBtr0309793	FBgn0011826	Pp2B-14D	chrX	16554626	16560016	-	16554626	16557697	3071	3	1.137	0.459102	0.262	0.107582	1.069	0.420906	87.683	26.758646	100	30.217636	100	30.578706	0.822666666666667	95.8943333333333	0.329196666666667	29.184996	0.00178336398372714	0.0221023341117901	95.0716666666667	116.565
FBgn0259994_4_D	FBtr0310286	FBgn0259994	OtopLa	chrX	5625675	5629024	-	5625675	5628886	3211	4	5.675	0.027457	0	0	11.715	0.054488	44.283	55.490054	56.013	86.024671	57.219	89.173527	5.79666666666667	52.505	0.027315	76.896084	0.00111085788289789	0.016837866403103	46.7083333333333	9.05779
FBgn0029504_3_D	FBtr0310287	FBgn0029504	CHES-1-like	chrX	7682337	7686506	-	7682337	7685917	3580	3	2.16	0.311367	0.915	0.111623	1.759	0.265721	57.716	16.613624	65.994	24.173881	75.737	28.150652	1.61133333333333	66.4823333333333	0.229570333333333	22.9793856666667	0.00618062192366899	0.0457559058549119	64.871	41.2592
FBgn0263706_2_D	FBtr0310339	FBgn0263706	CG43658	chrX	17456168	17460443	-	17456168	17458223	2055	2	19.305	1.271257	10.163	0.581295	16.68	1.05421	92.955	12.407429	100	11.99353	100	12.571274	15.3826666666667	97.6516666666667	0.968920666666667	12.3240776666667	2.55057321092775e-05	0.00232550098236951	82.269	6.34816
FBgn0086674_3_D	FBtr0310433	FBgn0086674	Tango13	chrX	13589921	13593224	+	13590371	13593224	2853	3	7.877	3.020954	5.264	1.759599	7.879	3.079965	59.713	32.143535	71.417	45.557759	76.321	45.949014	7.00666666666667	69.1503333333333	2.62017266666667	41.2167693333333	0.00508899951596176	0.0414805006586497	62.1436666666667	9.86922
FBgn0039920_2_D	FBtr0310539	FBgn0039920	CG11360	chr4	684580	690650	+	686037	690650	4613	3	4.071	0.642957	3.27	0.316434	5.317	0.842029	67.177	25.017153	78.028	42.387378	84.146	46.381314	4.21933333333333	76.4503333333333	0.600473333333333	37.928615	0.00423114586348774	0.0370832704788054	72.231	18.1191
FBgn0004574_2_D	FBtr0310632	FBgn0004574	Rop	chr3L	4136358	4138996	-	4136358	4137023	665	2	17.237	4.844768	10.622	4.726206	22.252	6.609565	86.481	103.371922	100	77.463271	100	79.836239	16.7036666666667	95.4936666666667	5.393513	86.8904773333333	0.000242266229848976	0.00706347878561826	78.79	5.71693
FBgn0029133_2_D	FBtr0310646	FBgn0029133	REG	chrX	13213155	13214408	+	13213520	13214408	888	2	0.746	1.641137	0.288	0.762525	0.559	1.269244	2.202	1.481516	2.609	1.68009	2.012	1.260366	0.531	2.27433333333333	1.224302	1.47399066666667	0.00186449630254452	0.0221085872619607	1.74333333333333	4.28311
FBgn0250830_2_D	FBtr0329829	FBgn0250830	CG12547	chr2R	4785854	4787075	-	4785854	4786319	465	2	7.52	7.23705	4.084	3.600802	8.093	7.905662	29.038	20.331103	32.652	27.283521	35.161	30.474736	6.56566666666667	32.2836666666667	6.247838	26.0297866666667	0.000525820652152218	0.0108661948162724	25.718	4.91704
FBgn0261698_2_D	FBtr0329872	FBgn0261698	SLO2	chr2R	10322194	10324068	-	10322194	10323783	1589	2	8.108	1.00404	2.098	0.13107	10.652	1.288492	100	34.16346	100	43.455846	100	43.873709	6.95266666666667	100	0.807867333333333	40.4976716666667	0.000742002971697104	0.0126311736643515	93.0473333333333	14.383
FBgn0020767_2_D	FBtr0329880	FBgn0020767	Spred	chr2R	14759645	14762796	-	14759645	14761762	2117	2	18.335	3.503295	12.772	3.01194	22.932	4.464785	100	58.738255	100	69.638984	100	71.872445	18.013	100	3.66000666666667	66.7498946666667	0.00128111372924955	0.0185300959662043	81.987	5.55155
FBgn0046704_3_D	FBtr0329941	FBgn0046704	Liprin-alpha	chr2L	6730598	6732766	+	6730685	6732766	2081	3	17.697	7.033642	13.019	4.232124	18.878	6.844595	81.946	30.25877	100	43.06785	100	43.284273	16.5313333333333	93.982	6.036787	38.8702976666667	0.00343969727617759	0.0333861845271097	77.4506666666667	5.68508
FBgn0019968_2_D	FBtr0329956	FBgn0019968	Khc-73	chr2R	15515777	15518831	-	15515777	15518754	2977	2	0.264	0.053256	1.003	0.10311	0.463	0.09898	96.604	49.528081	100	64.699212	100	66.301607	0.576666666666667	98.868	0.0851153333333333	60.1763	7.76527446945824e-05	0.00413799316337092	98.2913333333333	171.447
FBgn0038740_2_D	FBtr0330034	FBgn0038740	CG4562	chr3R	19865416	19868770	-	19865416	19867472	2056	2	1.901	0.043499	0	0	2.657	0.052735	92.644	7.932425	100	8.760917	100	9.243877	1.51933333333333	97.548	0.032078	8.64573966666667	0.000217788722803981	0.00663226724558609	96.0286666666667	64.2045
FBgn0000183_2_D	FBtr0330225	FBgn0000183	BicD	chr2L	17459604	17461843	-	17459604	17461728	2124	2	1.951	1.569448	1.555	0.97608	1.58	1.421333	68.11	30.250193	84.834	47.847845	75.391	48.167389	1.69533333333333	76.1116666666667	1.322287	42.0884756666667	0.00418404997460743	0.0367432642611359	74.4163333333333	44.8948
FBgn0260934_2_D	FBtr0330244	FBgn0260934	par-1	chr2R	19483348	19485686	+	19483404	19485686	2282	2	34.42	10.274771	26.023	6.917168	39.072	10.614089	92.79	110.976111	100	129.205231	100	130.663611	33.1716666666667	97.5966666666667	9.268676	123.614984333333	0.000393041660948539	0.00930268658480342	64.425	2.94217
FBgn0000581_2_D	FBtr0330621,FBtr0330623	FBgn0000581	E(Pc)	chr2R	11460590	11465270	+	11462032	11465270	3238	2	1.31	0.281095	0.26	0.045963	0.598	0.127546	80.404	19.160383	100	24.892755	100	26.003558	0.722666666666667	93.468	0.151534666666667	23.352232	0.00484663104050062	0.0400956803462725	92.7453333333333	129.338
FBgn0263355_3_D	FBtr0330661	FBgn0263355	CG31688	chr2L	20441641	20447905	+	20441854	20447905	6051	3	13.342	1.082903	6.101	1.181678	13.86	1.398758	75.931	9.809234	100	12.452713	100	12.091922	11.101	91.977	1.221113	11.4512896666667	0.005792997344644	0.044282418683825	80.876	8.28547
FBgn0264270_3_D	FBtr0331258	FBgn0264270	Sxl	chrX	7074549	7079367	-	7074549	7079305	4756	4	0	0	0.069	0.090643	0.163	0.216258	52.504	61.567918	60.085	84.841383	61.651	84.941094	0.0773333333333333	58.08	0.102300333333333	77.1167983333333	0.00235715060175353	0.0255079426977044	58.0026666666667	751.034
FBgn0001990_2_D	FBtr0331282	FBgn0001990	wek	chr2L	15766132	15766668	-	15766132	15766637	505	2	5.415	9.136549	3.287	5.398876	6.634	9.971514	19.858	6.762133	25.985	12.403619	27.197	11.551335	5.112	24.3466666666667	8.16897966666667	10.239029	0.00623141845654019	0.0459670968144116	19.2346666666667	4.76265
FBgn0263220_3_D	FBtr0331336	FBgn0263220	Hk	chrX	10233346	10239545	-	10233346	10239446	6100	3	0	0	0.675	0.018538	5.551	0.041059	17.402	10.884499	22.946	18.788302	21.649	18.101465	2.07533333333333	20.6656666666667	0.0198656666666667	15.9247553333333	0.00155851774243074	0.0206526931976002	18.5903333333333	9.95776
FBgn0016978_2_D	FBtr0331375	FBgn0016978	snRNP-U1-70K	chr2L	6968710	6971509	-	6968710	6970118	1408	2	11.353	4.22872	5.116	3.012479	10.931	4.226476	100	15.373382	100	14.230701	100	14.297635	9.13333333333333	100	3.82255833333333	14.633906	0.000490096561042963	0.0106331734273341	90.8666666666667	10.9489
FBgn0264307_5_D	FBtr0331515	FBgn0264307	orb2	chr3L	8937099	8944520	-	8937099	8942893	5794	5	0.544	0.049481	2.271	0.203267	1.128	0.109288	90.604	47.417673	100	58.918374	100	63.415196	1.31433333333333	96.868	0.120678666666667	56.5837476666667	0.000826200089848404	0.0134935852312511	95.5536666666667	73.7012
FBgn0029666_2_D	FBtr0331612	FBgn0029666	CG10803	chrX	3488074	3490915	+	3488213	3490915	2702	2	19.13	7.077715	19.183	5.207629	21.352	7.140282	100	11.422061	100	19.09389	100	18.521246	19.8883333333333	100	6.47520866666667	16.3457323333333	8.34772684612499e-05	0.00413799316337092	80.1116666666667	5.02807
FBgn0030400_3_D	FBtr0331718	FBgn0030400	Pits	chrX	12569168	12572626	-	12569168	12572488	3320	3	0.8	0.667228	0.83	0.463127	1.09	0.87115	59.122	25.839704	55.163	37.496168	59.788	40.620502	0.906666666666667	58.0243333333333	0.667168333333333	34.6521246666667	0.00060996317248449	0.0112958033532065	57.1176666666667	63.9974
FBgn0004198_2_D	FBtr0331733	FBgn0004198	ct	chrX	7671403	7678859	+	7674614	7678859	4245	2	0	0	0	0	7.777	0.030087	92.435	19.253104	100	25.105518	100	26.248873	2.59233333333333	97.4783333333333	0.010029	23.5358316666667	1.26240446296773e-05	0.00207431902359482	94.886	37.6025
FBgn0052767_3_D	FBtr0331758	FBgn0052767	CG32767	chrX	5071026	5078026	-	5071026	5077139	6113	3	3.553	1.523388	1.952	0.786475	3.969	1.810907	69.489	22.203927	86.732	29.657384	89.827	31.77089	3.158	82.016	1.37359	27.8774003333333	0.00599655325629408	0.0449081974828386	78.858	25.9709
FBgn0003091_2_D	FBtr0331960	FBgn0003091	Pkc53E	chr2R	16942673	16945126	+	16942823	16945126	2303	2	25.033	1.630325	17.405	1.300264	29.304	1.688937	44.676	69.273836	56.484	92.707128	58.002	98.143959	23.914	53.054	1.539842	86.7083076666667	0.0065634574902876	0.0469303115541404	29.14	2.21853
FBgn0036516_4_D	FBtr0332095	FBgn0036516	CG7656	chr3L	15585430	15586594	-	15585430	15586204	774	4	43.649	4.158677	34.054	2.544675	40.184	4.193577	100	17.315412	100	19.796008	100	21.571785	39.2956666666667	100	3.63230966666667	19.5610683333333	0.00212866598965364	0.024219731800018	60.7043333333333	2.54481
FBgn0032821_3_D	FBtr0332179	FBgn0032821	CdGAPr	chr2L	19774873	19777020	-	19774873	19776944	2071	3	0.958	0.270656	3.8	0.513121	1.993	0.605631	59.326	15.252944	60.991	21.61593	61.889	21.742618	2.25033333333333	60.7353333333333	0.463136	19.537164	9.01550391874359e-07	0.000997565508608978	58.485	26.9895
FBgn0040010_3_D	FBtr0332632	FBgn0040010	CG17493	chr2L	22550547	22556295	+	22551104	22556295	5191	3	0.79	1.927973	0.676	1.533171	0.761	1.841967	29.156	26.820967	32.16	33.086324	27.961	30.081764	0.742333333333333	29.759	1.76770366666667	29.9963516666667	0.0018355065662186	0.0221085872619607	29.0166666666667	40.0885
FBgn0041775_2_D	FBtr0332635	FBgn0041775	tral	chr3L	12519143	12520954	+	12519148	12520954	1806	2	39.815	283.911387	19.928	213.015403	37.264	278.519901	95.293	62.212473	100	75.585053	100	74.667518	32.3356666666667	98.431	258.482230333333	70.8216813333333	0.00618211290131887	0.0457559058549119	66.0953333333333	3.04404
FBgn0043458_2_D	FBtr0332656	FBgn0043458	CG12084	chr3L	1490950	1491918	-	1490950	1491756	806	2	14.55	10.038249	15.203	7.27897	15.571	10.780721	70.946	31.237557	82.196	38.627015	81.927	36.811534	15.108	78.3563333333333	9.36598	35.558702	0.00324845724793869	0.0323093747851161	63.2483333333333	5.18641
FBgn0264502_1_D	FBtr0332932	FBgn0264502	CG43901	chrX	10919834	10923436	+	10920293	10923436	3143	2	13.836	0.032057	2.634	0.013521	3.099	0.011119	100	30.341106	100	45.460373	100	45.432586	6.523	100	0.018899	40.411355	0.00152865615494419	0.0206526931976002	93.477	15.3304
FBgn0027066_2_D	FBtr0332939	FBgn0027066	Eb1	chr2R	6755184	6756300	+	6755232	6756300	1068	2	0.249	0.637816	0.158	0.342817	0.265	0.705756	23.639	31.450008	22.973	38.601154	21.634	37.827214	0.224	22.7486666666667	0.562129666666667	35.9594586666667	0.000660852059516651	0.0119384947568192	22.5246666666667	101.557
FBgn0026533_3_D	FBtr0332946	FBgn0026533	Dek	chr2R	16859849	16861738	+	16859861	16861738	1877	3	0.531	1.88096	0.614	1.305249	0.659	2.324779	26.862	20.646129	29.619	33.034704	32.895	36.379392	0.601333333333333	29.792	1.836996	30.020075	0.00353677849430088	0.0339561423335699	29.1906666666667	49.5432
FBgn0030243_2_D	FBtr0332961	FBgn0030243	CG2186	chrX	10861817	10866246	+	10862780	10866246	3466	2	7.455	1.092498	4.588	0.686447	9.312	1.514709	100	16.362764	100	23.551429	100	25.278528	7.11833333333333	100	1.09788466666667	21.730907	0.000218777907332934	0.00663226724558609	92.8816666666667	14.0482
FBgn0051687_2_D	FBtr0332968	FBgn0051687	CG31687	chr2L	20451334	20456978	+	20451411	20456978	5567	2	6.938	1.112875	2.922	0.452829	4.258	0.671184	100	12.008676	100	16.013531	100	16.973453	4.706	100	0.745629333333333	14.9985533333333	0.000153494610799002	0.00556030629582555	95.294	21.2495
FBgn0040372_2_D	FBtr0332992	FBgn0040372	G9a	chrX	253068	254650	+	253258	254650	1392	2	4.678	3.887561	3.086	1.747359	4.581	3.752278	77.02	17.194011	100	27.471208	100	27.886127	4.115	92.34	3.129066	24.183782	0.00724781113874781	0.0496576038701204	88.225	22.4399
FBgn0020443_2_D	FBtr0333089	FBgn0020443	eRF3	chr2L	12439520	12441279	+	12439561	12441279	1718	2	0.155	0.357953	0.186	0.287518	0.099	0.235821	18.251	11.995155	15.973	13.906845	17.276	14.376756	0.146666666666667	17.1666666666667	0.293764	13.426252	0.00147893314708615	0.0203917698099792	17.02	117.045
FBgn0036741_2_D	FBtr0333121	FBgn0036741	CG7510	chr3L	17629784	17630971	+	17629983	17630971	988	2	3.888	2.406509	0.111	0.05337	2.89	1.804229	15.208	12.749929	16.349	16.090711	15.843	15.022262	2.29633333333333	15.8	1.42136933333333	14.6209673333333	0.00415564803549281	0.0367432642611359	13.5036666666667	6.88053
FBgn0004880_2_D	FBtr0333136	FBgn0004880	scrt	chr3L	3986523	3994003	+	3988055	3994003	5948	2	2.329	0.012636	1.366	0.043144	3.041	0.020043	100	61.015418	100	88.435858	100	89.109443	2.24533333333333	100	0.0252743333333333	79.5202396666667	2.46488093155981e-05	0.00232550098236951	97.7546666666667	44.5368
FBgn0085430_2_D	FBtr0333160	FBgn0085430	CG34401	chrX	18878054	18884075	+	18878118	18884075	5957	2	6.387	0.312641	5.207	0.186219	5.214	0.282378	100	22.314532	100	31.409697	100	32.876065	5.60266666666667	100	0.260412666666667	28.8667646666667	1.72592607019749e-05	0.00217324989445612	94.3973333333333	17.8486
FBgn0265974_2_D	FBtr0333164	FBgn0265974	ttv	chr2R	14584117	14587917	+	14584223	14587917	3694	2	0.231	0.067618	0.143	0.024558	0.141	0.041587	56.409	11.867821	56.221	16.302742	62.12	17.062404	0.171666666666667	58.25	0.0445876666666667	15.0776556666667	0.00110645008941956	0.0168286876143332	58.0783333333333	339.32
FBgn0004635_2_D	FBtr0333207	FBgn0004635	rho	chr3L	1467039	1468944	+	1467350	1468944	1594	2	2.636	0.051896	3.181	0.049081	7.497	0.100553	14.86	4.157008	18.56	7.222189	18.316	7.502539	4.438	17.2453333333333	0.0671766666666667	6.293912	0.00339640781875357	0.0330384637490183	12.8073333333333	3.88583
FBgn0036844_3_D	FBtr0333220	FBgn0036844	Mkp3	chr3L	19066154	19069282	-	19066154	19068914	2760	3	2.255	0.475144	1.011	0.275932	2.687	0.526689	100	33.811984	100	39.438737	100	42.576125	1.98433333333333	100	0.425921666666667	38.6089486666667	2.62709103295245e-05	0.00232550098236951	98.0156666666667	50.3948
FBgn0283472_2_D	FBtr0333264	FBgn0283472	S6k	chr3L	5797548	5800717	-	5797548	5800432	2884	2	20.657	7.285251	15.58	4.731811	21.217	7.54721	55.332	21.609544	67.58	31.855228	62.881	32.016267	19.1513333333333	61.931	6.521424	28.4936796666667	0.00187318577117832	0.0221085872619607	42.7796666666667	3.23377
FBgn0036621_3_D	FBtr0333265	FBgn0036621	roq	chr3L	16370937	16374667	-	16370937	16374523	3586	3	0.864	0.426342	0.939	0.288914	0.972	0.478474	40.148	13.124521	38.742	16.033205	40.844	16.632477	0.925	39.9113333333333	0.39791	15.263401	0.000242815981402783	0.00706347878561826	38.9863333333333	43.1474
FBgn0052479_2_D	FBtr0333267	FBgn0052479	Usp10	chr3L	891834	895313	+	892172	895313	3141	2	38.433	11.752826	34.618	5.989889	38.557	13.135263	100	24.124486	100	32.677941	100	34.836642	37.2026666666667	100	10.2926593333333	30.5463563333333	0.000423568599093842	0.00961190957108668	62.7973333333333	2.68798
FBgn0030090_2_D	FBtr0333304	FBgn0030090	fend	chrX	9121972	9125654	-	9121972	9125246	3274	2	1.603	0.471568	1.266	0.37729	1.567	0.49425	91.484	11.769719	91.967	16.402759	81.866	15.495486	1.47866666666667	88.439	0.447702666666667	14.555988	0.00141359846373863	0.0197368668785717	86.9603333333333	59.81
FBgn0004656_2_D	FBtr0333307	FBgn0004656	fs(1)h	chrX	8037807	8041044	-	8037807	8040981	3174	2	13.707	1.017042	18.049	1.064323	17.567	1.383072	81.301	24.701014	100	41.830918	100	41.278313	16.441	93.767	1.15481233333333	35.9367483333333	0.00473642827846498	0.0398075118924054	77.326	5.70324
FBgn0037108_2_D	FBtr0333392	FBgn0037108	Alg11	chr3L	21628192	21628571	+	21628271	21628571	300	2	3.95	11.679424	2.505	6.616691	2.45	7.599256	8.306	24.019454	9.424	29.525668	8.112	32.262672	2.96833333333333	8.614	8.63179033333333	28.602598	0.00104843797052397	0.0161793059618404	5.64566666666667	2.90197
FBgn0015320_2_D	FBtr0333492	FBgn0015320	Ubc2	chr2L	10765009	10766130	-	10765009	10766120	1111	2	11.072	22.672559	9.23	16.490059	11.227	24.179831	60.59	24.145793	69.83	38.767318	68.822	38.397453	10.5096666666667	66.414	21.1141496666667	33.770188	0.00185851279048713	0.0221085872619607	55.9043333333333	6.31933
FBgn0259171_2_D	FBtr0333525	FBgn0259171	Pde9	chrX	12785562	12792963	-	12785562	12791757	6195	2	19.806	0.013093	32.639	0.019296	37.885	0.031112	100	11.916329	100	17.868939	100	17.952952	30.11	100	0.021167	15.91274	0.00585176689454163	0.0444252491856625	69.89	3.32116
FBgn0259824_2_D	FBtr0333577	FBgn0259824	Hip14	chr3L	15990462	15992464	+	15990854	15992464	1610	2	38.025	13.813609	28.784	7.706502	39.448	14.612602	100	23.032273	100	25.345436	100	24.669134	35.419	100	12.0442376666667	24.3489476666667	0.00266857487421821	0.0281216961744995	64.581	2.82334
FBgn0011666_3_D	FBtr0333664	FBgn0011666	msi	chr3R	25600269	25608423	+	25600744	25608423	7679	3	2.183	0.653523	1.967	0.492117	2.665	0.765718	100	47.976054	100	71.360301	97.651	74.71842	2.27166666666667	99.217	0.637119333333333	64.684925	2.25275750465743e-05	0.00231876853851483	96.9453333333333	43.6759
FBgn0003165_3_D	FBtr0333667	FBgn0003165	pum	chr3R	9066342	9071437	-	9066342	9070947	4605	3	0.087	0.048819	0.12	0.046177	0.11	0.060312	51.77	28.867319	55.665	43.172912	54.165	42.88622	0.105666666666667	53.8666666666667	0.0517693333333333	38.308817	0.000444431912721626	0.00993462447326221	53.761	509.779
FBgn0026777_2_D	FBtr0333679	FBgn0026777	Rad23	chr4	310078	310822	+	310186	310822	636	2	1.76	22.887778	1.471	12.601668	1.58	22.152643	9.634	19.365443	10.751	30.078693	10.679	30.592777	1.60366666666667	10.3546666666667	19.2140296666667	26.678971	0.00104406691730392	0.0161793059618404	8.751	6.45687
FBgn0039927_2_D	FBtr0333701	FBgn0039927	CG11155	chr4	1135538	1137919	+	1135813	1137919	2106	2	0.372	0.071546	0.547	0.067393	0.746	0.125148	10.851	18.82413	8.8	24.035776	8.316	22.982113	0.555	9.32233333333333	0.088029	21.9473396666667	0.00690420719020045	0.047959000626911	8.76733333333333	16.797
FBgn0262866_2_D	FBtr0333715	FBgn0262866	S6kII	chrX	22532855	22536371	+	22533436	22536371	2935	2	11.876	1.548145	5.175	1.02752	9.849	1.393522	100	12.753081	100	13.834368	100	14.457613	8.96666666666667	100	1.32306233333333	13.6816873333333	0.000474688450265177	0.0104008469350182	91.0333333333333	11.1524
FBgn0003392_2_D	FBtr0333717	FBgn0003392	shi	chrX	15905773	15906716	+	15905921	15906716	795	2	15.193	4.133189	10.273	1.832294	14.264	4.098924	83.109	52.414627	100	68.914956	100	75.313599	13.2433333333333	94.3696666666667	3.35480233333333	65.5477273333333	0.00293783707645529	0.0298230892210805	81.1263333333333	7.12582
FBgn0040395_2_D	FBtr0333754	FBgn0040395	Unc-76	chrX	2091961	2093948	+	2092041	2093948	1907	2	3.275	1.001091	2.152	0.586611	4.261	1.329423	100	74.471336	100	88.087528	100	93.006908	3.22933333333333	100	0.972375	85.1885906666667	3.96341064511736e-05	0.0028087961044036	96.7706666666667	30.9661
FBgn0028476_2_D	FBtr0333818	FBgn0028476	Usp1	chr3R	29232862	29235302	+	29233960	29235302	1342	2	26.286	8.67544	7.014	2.570137	16.356	5.702287	100	19.808232	100	19.085379	100	20.368081	16.552	100	5.649288	19.7538973333333	0.00441662567566995	0.0383293828245397	83.448	6.04157
FBgn0037792_2_D	FBtr0333825	FBgn0037792	TAF1B	chr3R	10140102	10142398	-	10140102	10140772	670	2	12.885	3.986696	10.938	3.241271	19.535	5.460704	74.806	1.742205	100	2.79144	82.883	2.103171	14.4526666666667	85.8963333333333	4.229557	2.212272	0.00576041802630501	0.0441100522221903	71.4436666666667	5.94329
FBgn0264707_1_D	FBtr0333952	FBgn0264707	RhoGEF3	chr3L	302748	305292	+	303880	305292	1412	4	5.42	1.391618	4.014	1.035677	6.538	1.618822	87.584	31.334361	100	38.942056	100	40.207871	5.324	95.8613333333333	1.34870566666667	36.828096	0.00159326098948788	0.0209874200579564	90.5373333333333	18.0055
FBgn0053207_2_D	FBtr0334025	FBgn0053207	pxb	chr3R	15686595	15690513	+	15687933	15690513	2580	2	9.506	0.014825	0	0	13.448	0.02525	100	3.889615	100	4.482684	100	4.706152	7.65133333333333	100	0.0133583333333333	4.35948366666667	0.00186276490026854	0.0221085872619607	92.3486666666667	13.0696
FBgn0003169_2_D	FBtr0334030	FBgn0003169	put	chr3R	14619029	14621213	-	14619029	14621036	2007	2	0.091	0.134034	0.101	0.126429	0.221	0.339515	53.403	26.250721	56.947	33.540964	55.49	35.687869	0.137666666666667	55.28	0.199992666666667	31.826518	0.00034067696198511	0.00847099007722525	55.1423333333333	401.55
FBgn0030757_2_D	FBtr0334035	FBgn0030757	CG9902	chrX	16542123	16544923	-	16542123	16543685	1562	2	14.957	2.086495	13.963	1.928751	17.141	2.408827	100	7.495457	83.689	6.605276	81.673	5.319163	15.3536666666667	88.454	2.14135766666667	6.47329866666667	0.00527020947894331	0.0421045977505471	73.1003333333333	5.7611
FBgn0264815_3_D	FBtr0334137	FBgn0264815	Pde1c	chr2L	11814155	11816706	-	11814155	11816560	2405	3	0	0	3.733	0.017046	6.888	0.04466	100	51.430568	100	71.432795	100	76.184521	3.54033333333333	100	0.0205686666666667	66.3492946666667	0.000425651666500902	0.00961190957108668	96.4596666666667	28.2459
FBgn0000384_2_D	FBtr0334157	FBgn0000384	cta	chr2L	22991582	22992951	+	22991940	22992951	1011	2	7.953	15.872511	7.443	12.847994	8.659	17.369827	40.813	27.072748	45.776	37.775568	45.461	39.746856	8.01833333333333	44.0166666666667	15.363444	34.8650573333333	0.00130541336698446	0.0186379340718492	35.9983333333333	5.4895
FBgn0000547_2_D	FBtr0334265	FBgn0000547	ed	chr2L	4113620	4115749	+	4113799	4115749	1950	2	35.849	29.185441	24.961	14.959916	38.695	32.710716	61.485	32.708195	76.495	48.52298	80.559	50.206783	33.1683333333333	72.8463333333333	25.618691	43.8126526666667	0.00679759583252485	0.047959000626911	39.678	2.19626
FBgn0266756_1_D	FBtr0334285	FBgn0266756	btsz	chr3R	14804091	14807331	-	14804091	14807182	3091	2	0.327	0.072191	0.541	0.081975	0.77	0.169584	36.187	19.008583	35.064	26.748722	35.109	27.59439	0.546	35.4533333333333	0.107916666666667	24.450565	2.03689072781846e-05	0.00221325525220774	34.9073333333333	64.9328
FBgn0037606_2_D	FBtr0334318	FBgn0037606	CG8032	chr3R	8666913	8667772	+	8667093	8667772	679	2	36.072	9.319624	20.008	6.802088	31.395	8.997763	100	22.203403	100	24.029251	100	26.072582	29.1583333333333	100	8.37315833333333	24.1017453333333	0.0045035807342148	0.0387798605634917	70.8416666666667	3.42955
FBgn0024326_3_D	FBtr0334320	FBgn0024326	Mkk4	chr3R	8646171	8648896	-	8646171	8648724	2553	3	0.945	0.560136	1.018	0.479121	0.942	0.531381	65.779	23.643662	73.692	31.367176	72.592	31.6282	0.968333333333333	70.6876666666667	0.523546	28.8796793333333	0.00125638726698688	0.0182920067226446	69.7193333333333	72.9993
FBgn0003134_2_D	FBtr0334334	FBgn0003134	Pp1alpha-96A	chr3R	24520342	24522331	+	24520491	24522331	1840	2	0.839	1.412571	0.785	0.920436	0.833	1.459345	17.27	27.915446	18.285	38.58511	18.654	40.927914	0.819	18.0696666666667	1.26411733333333	35.80949	0.000563868874321491	0.0110919272788752	17.2506666666667	22.0631
FBgn0004882_3_D	FBtr0334498	FBgn0004882	orb	chr3R	23260609	23266225	-	23260609	23265855	5246	3	0.213	0.311252	0.168	0.234752	0.243	0.358199	87.215	13.548593	100	18.712513	100	20.02876	0.208	95.7383333333333	0.301401	17.4299553333333	0.00198372683023981	0.0231661608196343	95.5303333333333	460.28
FBgn0002413_2_D	FBtr0334548	FBgn0002413	dco	chr3R	31054084	31057928	-	31054084	31056531	2447	2	2.568	4.078819	1.269	2.181805	2.391	3.687588	77.772	33.117024	100	39.760421	100	38.115206	2.076	92.5906666666667	3.31607066666667	36.9975503333333	0.0065066317708955	0.0468323743588503	90.5146666666667	44.6005
FBgn0037998_2_D	FBtr0334597	FBgn0037998	Cog1	chr3R	12213791	12215953	-	12213791	12215836	2045	2	0.53	0.272557	0.785	0.44108	0.373	0.225861	6.503	2.555593	6.973	2.417408	7.848	2.408593	0.562666666666667	7.108	0.313166	2.46053133333333	0.00184283132281251	0.0221085872619607	6.54533333333333	12.6327
FBgn0039186_2_D	FBtr0334603	FBgn0039186	CG5746	chr3R	24343894	24346760	-	24343894	24346713	2819	2	1.039	1.364502	0.78	0.624601	1.144	1.452445	45.144	19.190615	40.48	30.251467	50.477	33.509562	0.987666666666667	45.367	1.14718266666667	27.650548	0.00416507434054472	0.0367432642611359	44.3793333333333	45.9335
FBgn0250823_3_D	FBtr0334606	FBgn0250823	gish	chr3R	16301822	16304768	+	16301871	16304768	2897	3	5.04	0.719715	3.241	0.429865	6.631	1.087987	83.598	53.072112	100	73.579598	100	78.389996	4.97066666666667	94.5326666666667	0.745855666666667	68.3472353333333	0.00291663520337633	0.0297443027883495	89.562	19.0181
FBgn0037636_3_D	FBtr0334659	FBgn0037636	CG9821	chr3R	8813489	8819263	-	8813489	8817865	4376	3	13.766	12.015518	13.642	7.299479	14.516	12.883997	58.638	51.985339	67.551	109.985635	68.464	115.362044	13.9746666666667	64.8843333333333	10.732998	92.4443393333333	0.0035593944747767	0.0339802682974796	50.9096666666667	4.643
FBgn0031384_2_D	FBtr0334773	FBgn0031384	CG4238	chr2L	2029835	2030788	+	2029935	2030788	853	2	18.717	9.84425	13.702	6.174566	18.307	9.604369	100	35.097784	100	43.285944	100	46.908376	16.9086666666667	100	8.54106166666667	41.7640346666667	0.000374155866662963	0.00900007535788193	83.0913333333333	5.91413
FBgn0031456_2_D	FBtr0335126	FBgn0031456	Tnpo-SR	chr2L	2763150	2763889	+	2763208	2763889	681	2	1.854	0.763444	2.272	0.586953	3.367	1.188454	23.641	2.734505	22.3	3.089331	21.247	2.842632	2.49766666666667	22.396	0.846283666666667	2.88882266666667	5.91214787463061e-05	0.00363432867959938	19.8983333333333	8.96677
FBgn0001185_2_D	FBtr0335138	FBgn0001185	her	chr2L	16678642	16679691	+	16678972	16679691	719	2	9.106	2.791176	6.557	1.660631	7.291	2.092884	70.033	45.931404	60.62	52.335381	54.355	42.340108	7.65133333333333	61.6693333333333	2.18156366666667	46.8689643333333	0.00592691523037565	0.0445282928508247	54.018	8.05995
FBgn0038755_2_D	FBtr0335240	FBgn0038755	Hs6st	chr3R	19929276	19930532	-	19929276	19930399	1123	2	7.117	2.989572	6.591	2.052328	7.451	3.131111	58.024	18.297183	71.555	26.918269	65.149	25.485434	7.053	64.9093333333333	2.724337	23.566962	0.00439968472144318	0.0383293828245397	57.8563333333333	9.20308
FBgn0039528_2_D	FBtr0335247	FBgn0039528	dsd	chr3R	27597562	27599192	-	27597562	27599037	1475	2	25.826	7.776417	26.514	5.277298	24.192	7.422795	100	29.360364	100	42.46069	100	43.589107	25.5106666666667	100	6.82550333333333	38.4700536666667	8.54449433478003e-05	0.00413799316337092	74.4893333333333	3.91993
FBgn0266580_2_D	FBtr0335270	FBgn0266580	Gp210	chr2R	5772066	5774324	+	5772197	5774324	2127	2	0.62	1.117021	0.712	0.80464	0.671	1.213231	18.431	5.68878	19.291	8.231384	22.119	8.655355	0.667666666666667	19.947	1.044964	7.525173	0.00330744823105536	0.0324584609105345	19.2793333333333	29.8757
FBgn0004395_5_D	FBtr0337052	FBgn0004395	unk	chr3R	23149652	23154137	-	23149652	23153942	4290	5	3.39	1.949569	3.322	1.601205	2.969	1.830386	85.039	33.594295	74.827	40.826369	74.147	42.275001	3.227	78.0043333333333	1.79372	38.898555	0.00218604454254654	0.0246697245288679	74.7773333333333	24.1724
FBgn0266053_2_D	FBtr0339155	FBgn0266053	Patr-1	chr3R	17046850	17048421	+	17047126	17048421	1295	2	27.728	29.99615	20.386	15.972446	27.884	31.385232	63.065	15.182106	67.038	23.272672	81.504	25.38307	25.3326666666667	70.5356666666667	25.7846093333333	21.2792826666667	0.00686312362366959	0.047959000626911	45.203	2.78438
FBgn0267792_2_D	FBtr0339354	FBgn0267792	rgr	chr2R	8609913	8612295	+	8610885	8612295	1410	2	4.143	1.389356	3.863	0.989333	3.263	1.022212	84.607	9.950898	100	9.578167	100	9.911153	3.75633333333333	94.869	1.13363366666667	9.813406	0.00309311909113253	0.0311139661303468	91.1126666666667	25.2557
FBgn0259234_2_D	FBtr0339381	FBgn0259234	Camta	chr2R	9477542	9480076	+	9477615	9480076	2461	2	15.072	3.558435	12.782	2.020507	14.559	3.87613	72.875	38.858395	77.805	57.852473	78.048	59.554005	14.1376666666667	76.2426666666667	3.15169066666667	52.088291	0.000137527748279744	0.00519056765253687	62.105	5.39287
FBgn0266848_4_D	FBtr0339498	FBgn0266848	wap	chrX	22451444	22453428	-	22451444	22453232	1788	4	36.298	44.663359	27.671	26.840832	35.749	44.627892	73.615	19.782842	71.714	30.39236	78.864	32.916485	33.2393333333333	74.731	38.7106943333333	27.697229	0.000422375925073739	0.00961190957108668	41.4916666666667	2.24827
FBgn0031187_2_D	FBtr0339506	FBgn0031187	Usp2	chrX	22468111	22470146	+	22468181	22470146	1965	3	22.22	16.478473	18.592	9.338121	21.668	16.850515	44.794	46.01752	46.911	73.368833	46.391	74.520475	20.8266666666667	46.032	14.2223696666667	64.6356093333333	0.000215387730227592	0.00663226724558609	25.2053333333333	2.21024
FBgn0002973_2_D	FBtr0339526	FBgn0002973	numb	chr2L	9460937	9464184	+	9462275	9464184	1909	2	3.012	1.042375	0.834	0.278609	3.509	1.279471	81.544	21.258155	100	27.5921	100	27.93955	2.45166666666667	93.848	0.866818333333333	25.5966016666667	0.00396212754602292	0.0357885235075458	91.3963333333333	38.2793
FBgn0262730_3_D	FBtr0339696	FBgn0262730	dtn	chrX	6231042	6236218	+	6231054	6236218	5164	3	14.715	1.179335	20.837	1.090634	19.704	1.793492	63.969	13.372907	82.121	19.698315	78.438	18.853342	18.4186666666667	74.8426666666667	1.354487	17.308188	0.00519287722693239	0.0417884992843687	56.424	4.06341
FBgn0030336_2_D	FBtr0339749	FBgn0030336	CG1578	chrX	11808505	11810463	-	11808505	11809933	1428	2	32.994	15.858866	15.971	10.878773	32.091	16.334495	90.548	33.906672	100	40.277343	100	40.675702	27.0186666666667	96.8493333333333	14.357378	38.2865723333333	0.0012495303379195	0.0182522154311278	69.8306666666667	3.58453
FBgn0034002_3_D	FBtr0339993	FBgn0034002	CG8079	chr2R	15223383	15224795	+	15223545	15224795	1250	3	0.514	0.220518	0.315	0.101372	0.127	0.058977	16.295	2.302009	12.388	2.111225	14.996	2.712287	0.318666666666667	14.5596666666667	0.126955666666667	2.37517366666667	0.00606156155885699	0.0452419417529528	14.241	45.6893
FBgn0027932_3_D	FBtr0340240	FBgn0027932	Akap200	chr2L	8430280	8431297	+	8430364	8431297	933	3	0.983	4.47604	0.389	1.457342	0.855	3.89636	13.377	9.167451	13.899	11.756767	13.375	11.69561	0.742333333333333	13.5503333333333	3.27658066666667	10.873276	8.93960396029192e-07	0.000997565508608978	12.808	18.2537
FBgn0030457_2_D	FBtr0340299	FBgn0030457	CG12096	chrX	13161089	13162854	+	13161456	13162854	1398	2	0.196	0.08982	0	0	0.252	0.117753	5.551	1.008162	6.976	1.190339	7.104	1.249291	0.149333333333333	6.54366666666667	0.069191	1.149264	0.00514526264526192	0.0417851971888611	6.39433333333333	43.8192
FBgn0265598_2_D	FBtr0340366	FBgn0265598	Bx	chrX	18570563	18572809	+	18570933	18572809	1876	2	14.291	2.755441	9.034	2.002603	17.723	3.162048	100	23.617566	100	34.787906	100	35.847264	13.6826666666667	100	2.64003066666667	31.4175786666667	0.000855745000426891	0.0137538178100313	86.3173333333333	7.30852
FBgn0030581_2_D	FBtr0340466	FBgn0030581	CG14408	chrX	14826866	14828031	-	14826866	14827790	924	2	43.909	20.176605	41.165	13.689679	49.704	22.619738	82.981	56.799111	100	84.809109	91.198	82.114738	44.926	91.393	18.828674	74.5743193333333	0.00360071076175281	0.0339802682974796	46.467	2.0343
FBgn0263511_2_D	FBtr0340495	FBgn0263511	Vsx1	chrX	5610844	5612865	+	5612035	5612865	830	2	0	0	0	0	21.339	0.078056	100	6.761122	100	6.693719	100	6.441535	7.113	100	0.0260186666666667	6.63212533333333	0.00581294289545918	0.044282418683825	92.887	14.0588
FBgn0052758_3_D	FBtr0340670	FBgn0052758	CG32758	chrX	5719373	5721696	-	5719373	5721630	2257	3	3.91	1.05981	1.808	0.62435	5.112	1.359731	83.824	35.983087	100	48.676922	100	49.449906	3.61	94.608	1.01463033333333	44.703305	0.002738857649142	0.0285227857767118	90.998	26.2072
FBgn0024365_2_D	FBtr0342738	FBgn0024365	CG12773	chrX	1349622	1351037	-	1349622	1350880	1258	2	46.412	19.373202	41.795	15.07032	43.094	16.243004	100	15.122901	100	17.61611	100	17.882335	43.767	100	16.8955086666667	16.873782	0.000597040217733812	0.0112631043519836	56.233	2.28483
FBgn0052756_2_D	FBtr0343295	FBgn0052756	CG32756	chrX	5946754	5948353	+	5947412	5948353	941	2	5.134	4.499501	3.327	2.48468	3.796	3.427885	40.879	8.191644	32.972	8.749765	35.296	8.997503	4.08566666666667	36.3823333333333	3.47068866666667	8.646304	0.0036674825163669	0.0340757086212513	32.2966666666667	8.90487
FBgn0030034_2_D	FBtr0343353	FBgn0030034	CG10555	chrX	8400948	8404516	+	8402561	8404516	1955	2	9.796	3.178901	5.322	1.458734	10.81	3.285501	100	9.746843	100	11.72845	100	12.096268	8.64266666666667	100	2.64104533333333	11.1905203333333	0.000340388607847977	0.00847099007722525	91.3573333333333	11.5705
FBgn0025864_2_D	FBtr0343356	FBgn0025864	Crag	chrX	8600309	8602036	+	8600625	8602036	1411	2	13.042	3.796296	8.387	1.765272	12.278	3.939581	86.892	25.947245	100	32.592119	100	32.427617	11.2356666666667	95.6306666666667	3.16704966666667	30.322327	0.00115005875562156	0.0171385860349529	84.395	8.51135
FBgn0001994_2_D	FBtr0343814	FBgn0001994	crp	chr2L	16263555	16267017	-	16263555	16265523	1968	2	31.597	6.817194	20.785	4.936137	34.792	7.953526	88.61	26.584605	100	27.818902	100	28.721665	29.058	96.2033333333333	6.56895233333333	27.7083906666667	0.000315598064676352	0.00816863762723704	67.1453333333333	3.31073
FBgn0002566_4_D	FBtr0344082	FBgn0002566	lt	chr2L	22940072	22943135	+	22940443	22943135	2692	4	2.097	1.718905	2.291	1.637529	2.322	2.042256	31.557	24.026433	31.119	27.348069	27.524	25.526787	2.23666666666667	30.0666666666667	1.79956333333333	25.633763	0.00204598667808357	0.0235821277010362	27.83	13.4426
FBgn0023510_2_D	FBtr0344155	FBgn0023510	Rbcn-3B	chrX	1910640	1916825	+	1915331	1916825	1494	2	30.921	2.25312	17.557	1.028484	33.635	2.390191	100	30.664231	100	21.652628	100	21.919136	27.371	100	1.89059833333333	24.7453316666667	0.00464844709579399	0.0394894949059198	72.629	3.6535
FBgn0004655_2_D	FBtr0344159	FBgn0004655	wapl	chrX	2149935	2151152	-	2149935	2150879	944	2	17.471	4.780388	10.78	1.91805	22.056	5.986342	100	13.893414	100	17.925815	100	17.977268	16.769	100	4.22826	16.5988323333333	0.00154373488493856	0.0206526931976002	83.231	5.96338
FBgn0260634_2_D	FBtr0344335	FBgn0260634	eIF4G2	chr3R	23808284	23812585	-	23808284	23810296	2012	2	35.838	10.877627	26.309	6.119914	41.983	13.022684	89.704	21.274857	100	24.533347	100	24.106259	34.71	96.568	10.0067416666667	23.304821	0.000603581615265226	0.0112719503340249	61.858	2.78214
FBgn0266418_2_D	FBtr0344405	FBgn0266418	wake	chr3R	22679103	22683827	+	22681576	22683827	2251	2	17.946	4.926033	11.956	3.329769	23.464	6.108056	92.568	19.342545	100	17.848465	100	18.171977	17.7886666666667	97.5226666666667	4.78795266666667	18.454329	7.64481895636704e-05	0.00413799316337092	79.734	5.48229
FBgn0086694_2_D	FBtr0344538	FBgn0086694	Bre1	chr3L	5789830	5791643	-	5789830	5790547	717	2	34.819	10.364944	13.911	3.172565	34.912	9.805445	73.795	7.376361	100	8.519953	100	8.122457	27.8806666666667	91.265	7.78098466666667	8.006257	0.00550541033065253	0.0431992499095874	63.3843333333333	3.27342
FBgn0039465_3_D	FBtr0344665	FBgn0039465	Tsp97E	chr3R	26961063	26962451	-	26961063	26962358	1295	3	0.891	0.926651	0.534	0.571583	1.049	1.131311	3.914	5.914219	4.21	7.961953	3.723	7.214694	0.824666666666667	3.949	0.876515	7.03028866666667	0.000118492394904451	0.00505860342412146	3.12433333333333	4.7886
FBgn0010379_2_D	FBtr0344717	FBgn0010379	Akt1	chr3R	16103030	16105670	+	16103111	16105670	2559	2	13.126	4.858963	10.307	4.083882	13.832	5.545434	61.454	23.641735	63.514	28.305635	62.052	29.903957	12.4216666666667	62.34	4.82942633333333	27.2837756666667	2.10024221854326e-05	0.00221325525220774	49.9183333333333	5.01865
FBgn0035959_2_D	FBtr0345351	FBgn0035959	CG4911	chr3L	9067194	9070647	-	9067194	9070518	3324	2	21.372	46.651578	21.752	41.194653	19.772	44.887828	75.424	50.906051	84.485	68.296816	82.406	67.261787	20.9653333333333	80.7716666666667	44.2446863333333	62.1548846666667	0.00137850584074624	0.0194307861501366	59.8063333333333	3.85263
FBgn0033155_2_D	FBtr0345370	FBgn0033155	Br140	chr2R	7272274	7274889	-	7272274	7273274	1000	2	43.406	9.761548	22.961	6.285686	43.628	10.051185	76.923	4.284984	100	4.730666	100	5.093849	36.665	92.3076666666667	8.699473	4.70316633333333	0.00590496525934989	0.0445282928508247	55.6426666666667	2.5176
FBgn0035285_3_D	FBtr0345381	FBgn0035285	CG12025	chr3L	1867140	1869491	+	1867489	1869491	2002	3	0.984	0.413143	0.151	0.068889	1.304	0.582947	44.408	45.176246	45.151	58.254641	46.386	59.25504	0.813	45.315	0.354993	54.2286423333333	3.23528514638225e-06	0.00113180772366098	44.502	55.738
FBgn0028953_2_D	FBtr0345418	FBgn0028953	CG14478	chr2R	17461993	17465795	+	17464230	17465795	1565	2	12.669	5.462312	6.285	1.832683	12.36	4.883029	100	18.657792	100	21.023071	100	20.710734	10.438	100	4.05934133333333	20.1305323333333	0.000538104129595879	0.0108661948162724	89.562	9.58038
FBgn0034368_2_D	FBtr0345423	FBgn0034368	zda	chr2R	18629593	18630276	-	18629593	18630201	608	2	9.402	16.730126	9.03	13.322704	10.452	20.424278	30.309	30.129062	36.281	49.336231	33.861	54.697149	9.628	33.4836666666667	16.8257026666667	44.720814	0.00351106155023066	0.0337825183072195	23.8556666666667	3.47774
FBgn0264693_3_D	FBtr0345589	FBgn0264693	ens	chr3L	4122906	4124852	-	4122906	4124838	1932	3	11.799	9.799067	8.641	4.615556	11.19	9.868662	63.917	57.964561	65.59	82.322692	71.382	90.137566	10.5433333333333	66.963	8.09442833333333	76.808273	0.000351140607959736	0.00857324613418945	56.4196666666667	6.35122
FBgn0035743_2_D	FBtr0345590	FBgn0035743	CG15829	chr3L	7129034	7129673	+	7129271	7129673	402	2	0	0	0	0	3.392	0.084398	NA	0	100	0.2451	100	0.084677	1.13066666666667	100	0.0281326666666667	0.109925666666667	0.000130755745139049	0.00519056765253687	98.8693333333333	88.4434
FBgn0024236_2_D	FBtr0345601	FBgn0024236	foi	chr3L	8532940	8534503	+	8533102	8534503	1401	2	1.657	0.812501	0.631	0.177115	1.805	0.897202	34.125	12.14708	35.572	15.602323	33.026	15.410227	1.36433333333333	34.241	0.628939333333333	14.3865433333333	4.06152170541861e-05	0.0028087961044036	32.8766666666667	25.0972
FBgn0062449_2_D	FBtr0345619	FBgn0062449	CG13197	chr2R	11694917	11697785	+	11695306	11697785	2479	2	1.183	1.494256	1.084	1.162354	1.068	1.287101	9.597	4.198236	9.45	5.011652	10.713	5.548889	1.11166666666667	9.92	1.31457033333333	4.91959233333333	0.00190284549904746	0.022339507105528	8.80833333333333	8.92354
FBgn0042180_2_D	FBtr0345664	FBgn0042180	CG18870	chr2R	21613844	21615737	-	21613844	21615596	1752	2	1.081	0.65854	1.099	0.621304	1.024	0.661334	10.374	1.162068	9.909	1.316842	9.227	1.284407	1.068	9.83666666666667	0.647059333333333	1.254439	0.00137836679162722	0.0194307861501366	8.76866666666667	9.21036
FBgn0004055_2_D	FBtr0345678	FBgn0004055	uzip	chr2R	25028945	25031737	+	25029350	25031737	2387	2	0.1	0.018413	0	0	0.348	0.064694	3.584	3.985232	4.894	5.093283	4.391	4.909348	0.149333333333333	4.28966666666667	0.0277023333333333	4.662621	0.00552435053068831	0.0431992499095874	4.14033333333333	28.7254
FBgn0267033_1_D	FBtr0346001	FBgn0267033	mamo	chrX	13846115	13854372	-	13846115	13854101	7986	2	6.532	0.097878	5.762	0.063597	9.553	0.152396	57.04	8.069979	63.837	13.174017	61.148	13.661122	7.28233333333333	60.675	0.104623666666667	11.6350393333333	0.000104463955830471	0.00467027745965321	53.3926666666667	8.33181
FBgn0028292_2_D	FBtr0346166	FBgn0028292	ric8a	chrX	9256442	9259202	+	9258080	9259202	1122	2	14.433	3.635782	5.062	2.21329	13.27	3.594306	89.926	11.29018	100	9.569955	100	8.967307	10.9216666666667	96.642	3.14779266666667	9.94248066666667	4.92707331923366e-05	0.00319434534331094	85.7203333333333	8.84865
FBgn0266581_2_D	FBtr0346345	FBgn0266581	pit	chr3R	22037956	22038925	+	22038280	22038925	645	2	5.047	3.266512	3.504	2.690424	4.106	2.576037	40.876	4.52974	47.275	3.766875	41.623	4.090205	4.219	43.258	2.84432433333333	4.12894	0.00179275597517682	0.0221023341117901	39.039	10.2531
FBgn0020272_2_D	FBtr0346380	FBgn0020272	mst	chrX	21389936	21391533	+	21390847	21391533	686	2	23.948	3.134063	6.179	2.022688	23.031	3.639595	100	1.532553	100	0.763318	100	0.877011	17.7193333333333	100	2.93211533333333	1.05762733333333	0.00489213153463069	0.0401717517110862	82.2806666666667	5.64355
FBgn0013717_2_D	FBtr0346438	FBgn0013717	not	chr3L	18618304	18619207	-	18618304	18619167	863	2	2.825	3.126708	2.524	1.574146	3.268	3.429044	34.258	7.75883	32.458	9.86141	39.002	10.219763	2.87233333333333	35.2393333333333	2.709966	9.280001	0.00329494073449393	0.0324584609105345	32.367	12.2685
FBgn0032938_3_D	FBtr0346464	FBgn0032938	CG8671	chr2L	21281395	21282790	+	21281511	21282790	1279	3	0.715	0.605688	0.297	0.201387	0.391	0.36714	23.584	11.322727	26.126	12.656983	23.49	14.207391	0.467666666666667	24.4	0.391405	12.7290336666667	0.00105692417979051	0.0162428695130305	23.9323333333333	52.1739
FBgn0022986_3_D	FBtr0346637	FBgn0022986	qkr58E-1	chr2R	22412555	22413340	-	22412555	22413197	642	3	38.996	4.184444	26.22	2.711311	40.56	4.551866	100	15.885064	100	21.181388	100	23.287599	35.2586666666667	100	3.81587366666667	20.118017	0.00488547358877935	0.0401717517110862	64.7413333333333	2.83618
FBgn0036389_2_D	FBtr0346645	FBgn0036389	ssp2	chr3L	13971420	13973067	+	13971660	13973067	1407	2	44.601	45.757539	22.883	28.405147	46.27	49.62866	79.798	30.857564	100	40.963742	100	45.94924	37.918	93.266	41.263782	39.2568486666667	0.00560395304670403	0.0435906787077541	55.348	2.45968
FBgn0027083_3_D	FBtr0347148	FBgn0027083	MetRS-m	chr3R	14249042	14252011	-	14249042	14251526	2484	3	2.445	0.125311	0.584	0.083735	4.842	0.238093	100	1.919684	100	2.168082	100	2.075759	2.62366666666667	100	0.149046333333333	2.05450833333333	0.00016014257200281	0.00558103168255464	97.3763333333333	38.1146
FBgn0037755_2_D	FBtr0347361	FBgn0037755	CG12945	chr3R	9787815	9789881	-	9787815	9789432	1617	2	0.119	0.131756	0.057	0.058784	0.329	0.365228	24.205	6.909919	26.365	8.851165	28.071	9.680119	0.168333333333333	26.2136666666667	0.185256	8.480401	0.00175220597416163	0.0220042686289546	26.0453333333333	155.725
FBgn0037231_2_D	FBtr0347550	FBgn0037231	Vps24	chr3R	4307434	4310358	-	4307434	4309975	2541	2	0.334	0.177735	0.285	0.198395	0.31	0.150648	14.078	8.060851	13.286	6.953264	16.909	7.328319	0.309666666666667	14.7576666666667	0.175592666666667	7.447478	0.00573708915209879	0.0440839524083148	14.448	47.6566
FBgn0283438_2_D	FBtr0445183	FBgn0283438	CG46280	chr3R	13026282	13027966	-	13026282	13027303	1021	2	18.08	6.058207	10.623	5.419249	11.889	4.099626	100	34.820654	100	32.214131	100	32.618931	13.5306666666667	100	5.19236066666667	33.2179053333333	0.000709116630424492	0.0123244768847601	86.4693333333333	7.39062

## Sheet: ovary vs head CE
GeneID	geneSymbol	chr	strand	exonStart_0base	exonEnd	upstreamES	upstreamEE	downstreamES	downstreamEE	ID.1	IJC_SAMPLE_1	SJC_SAMPLE_1	IJC_SAMPLE_2	SJC_SAMPLE_2	IncFormLen	SkipFormLen	PValue	FDR	IncLevel1	IncLevel2	IncLevelDifference
FBgn0010352	Nc73EF	chr3L	+	16966067	16966358	16964823	16964978	16967381	16968080	48	10,10,5	9,45,10	414,110,123	134,8,3	390	99	5.83111336994e-12	3.93221061176e-11	0.22,0.053,0.113	0.44,0.777,0.912	0.581
FBgn0025726	unc-13	chr4	-	881842	881949	876869	877194	882960	883081	274	20,27,25	2,6,2	358,302,320	0,0,1	206	99	9.49348657464e-08	4.90582798083e-07	0.828,0.684,0.857	1.0,1.0,0.994	0.208
FBgn0025726	unc-13	chr4	-	882616	882723	881842	881949	882960	883081	279	172,144,224	11,10,16	678,520,585	225,199,206	206	99	0	0	0.883,0.874,0.871	0.592,0.557,0.577	-0.301
FBgn0025726	unc-13	chr4	-	884045	884120	883566	883641	885759	885891	281	0,0,1	371,385,432	48,46,51	89,64,75	174	99	0	0	0.0,0.0,0.001	0.235,0.29,0.279	0.268
FBgn0025726	unc-13	chr4	-	885453	885462	883566	883641	885759	885891	282	1,3,3	371,385,432	788,586,724	89,64,75	108	99	0	0	0.002,0.007,0.006	0.89,0.894,0.898	0.889
FBgn0039927	CG11155	chr4	+	1128488	1128655	1127001	1127415	1129434	1129488	412	168,127,162	27,29,25	1509,1788,2181	24,22,33	266	99	0	0	0.698,0.62,0.707	0.959,0.968,0.961	0.288
FBgn0004370	Ptp10D	chrX	+	11667196	11667244	11666697	11666979	11668238	11668911	527	8,3,3	82,104,94	27,16,15	29,10,12	147	99	0	0	0.062,0.019,0.021	0.385,0.519,0.457	0.42
FBgn0004370	Ptp10D	chrX	+	11672029	11672047	11670416	11671814	11672249	11672932	528	0,0,0	222,215,198	34,17,19	73,50,41	117	99	0	0	0.0,0.0,0.0	0.283,0.223,0.282	0.263
FBgn0004370	Ptp10D	chrX	+	11673730	11674902	11673332	11673461	11675330	11677338	529	90,93,96	93,129,110	333,149,158	29,11,11	1271	99	0	0	0.07,0.053,0.064	0.472,0.513,0.528	0.442
FBgn0004370	Ptp10D	chrX	+	11673730	11675026	11673332	11673461	11675330	11676253	530	116,100,113	93,129,110	369,176,194	29,11,11	1395	99	0	0	0.081,0.052,0.068	0.475,0.532,0.556	0.454
FBgn0039955	CG41099	chr3R	+	3846980	3847059	3846728	3846911	3864291	3864417	717	27,13,33	11,14,22	10,10,20	2,4,1	178	99	0.00461321651823	0.0149197280252	0.577,0.341,0.455	0.736,0.582,0.918	0.288
FBgn0003392	shi	chrX	+	15900254	15900260	15899443	15899455	15901543	15901747	1071	0,0,0	175,154,168	349,306,290	161,103,88	105	99	0	0	0.0,0.0,0.0	0.671,0.737,0.757	0.722
FBgn0027066	Eb1	chr2R	+	6753226	6753503	6752842	6752988	6754701	6754844	1117	4,1,3	0,1,3	242,172,172	3,3,3	376	99	0.0148838549687	0.0455538586891	1.0,0.208,0.208	0.955,0.938,0.938	0.472
FBgn0261698	SLO2	chr2R	-	10326361	10326538	10325688	10325894	10328782	10328989	1175	5,23,1	1,1,0	18,3,5	5,2,1	276	99	0.000536172334379	0.00194090302515	0.642,0.892,1.0	0.564,0.35,0.642	-0.326
FBgn0261698	SLO2	chr2R	-	10388133	10388735	10340122	10340202	10412235	10412896	1182	1,4,4	60,17,72	296,214,218	23,27,28	701	99	0	0	0.002,0.032,0.008	0.645,0.528,0.524	0.552
FBgn0259234	Camta	chr2R	+	9475308	9475425	9475094	9475204	9476100	9476168	1314	97,82,70	0,0,0	115,47,49	34,14,21	216	99	0	0	1.0,1.0,1.0	0.608,0.606,0.517	-0.423
FBgn0259234	Camta	chr2R	+	9477218	9477246	9477062	9477137	9477373	9477487	1315	0,0,0	72,50,71	122,124,112	15,14,7	127	99	0	0	0.0,0.0,0.0	0.864,0.873,0.926	0.888
FBgn0003435	sm	chr2R	-	19564440	19564512	19538029	19538211	19573987	19574066	1323	1,0,3	4,7,3	57,50,46	20,13,9	171	99	7.41225237966e-07	3.5806011707e-06	0.126,0.0,0.367	0.623,0.69,0.747	0.522
FBgn0003435	sm	chr2R	-	19564440	19564512	19538029	19538391	19573987	19574066	1325	1,0,4	3,2,2	39,44,41	0,0,0	171	99	9.07837471864e-10	5.41192557679e-09	0.162,0.0,0.537	1.0,1.0,1.0	0.767
FBgn0003435	sm	chr2R	-	19564440	19564512	19546011	19546059	19573987	19574066	1327	1,0,3	3,2,3	72,73,59	4,7,5	171	99	6.09762053849e-07	2.97070240581e-06	0.162,0.0,0.367	0.912,0.858,0.872	0.704
FBgn0003435	sm	chr2R	-	19564461	19564512	19538029	19538211	19573987	19574066	1329	3,2,3	4,7,3	86,72,54	20,13,9	150	99	6.75848546638e-06	3.0052345741e-05	0.331,0.159,0.398	0.739,0.785,0.798	0.478
FBgn0003435	sm	chr2R	-	19564461	19564512	19538029	19538391	19573987	19574066	1332	1,0,3	3,2,2	33,37,34	0,0,0	150	99	7.02649050055e-10	4.21959245323e-09	0.18,0.0,0.497	1.0,1.0,1.0	0.774
FBgn0003435	sm	chr2R	-	19564461	19564512	19546011	19546059	19573987	19574066	1335	1,0,3	3,2,3	42,41,39	4,7,5	150	99	1.4264745643e-05	6.13728309904e-05	0.18,0.0,0.398	0.874,0.794,0.837	0.642
FBgn0003435	sm	chr2R	-	19567058	19567160	19538029	19538211	19573987	19574066	1337	1,0,0	4,7,3	26,18,16	20,13,9	201	99	8.95208907004e-09	4.9826017702e-08	0.11,0.0,0.0	0.39,0.405,0.467	0.384
FBgn0267033	mamo	chrX	-	13914629	13915349	13901482	13901643	13932481	13933343	1349	14,21,10	0,1,0	106,86,122	39,27,29	819	99	1.35453435912e-07	6.93059956841e-07	1.0,0.717,1.0	0.247,0.278,0.337	-0.618
FBgn0264270	Sxl	chrX	-	7080988	7081054	7074549	7079367	7084598	7084819	1408	134,122,118	191,312,204	135,145,185	106,69,80	165	99	2.12208028927e-12	1.45861060847e-11	0.296,0.19,0.258	0.433,0.558,0.581	0.276
FBgn0264270	Sxl	chrX	-	7090133	7090504	7087613	7087659	7091673	7092170	1421	11,14,15	526,391,529	428,504,592	156,143,177	470	99	0	0	0.004,0.007,0.006	0.366,0.426,0.413	0.396
FBgn0264270	Sxl	chrX	-	7090133	7090504	7087613	7087683	7091673	7092170	1424	11,14,15	16,14,16	384,484,557	3,4,4	470	99	0	0	0.126,0.174,0.165	0.964,0.962,0.967	0.809
FBgn0264270	Sxl	chrX	-	7096814	7096935	7091673	7092122	7096997	7097066	1437	82,55,76	241,188,221	86,104,103	10,7,10	220	99	0	0	0.133,0.116,0.134	0.795,0.87,0.823	0.702
FBgn0264270	Sxl	chrX	-	7096814	7096935	7091673	7092170	7096997	7097066	1438	62,39,64	45,32,58	82,113,103	11,15,20	220	99	1.11022302463e-16	9.31444464046e-16	0.383,0.354,0.332	0.77,0.772,0.699	0.391
FBgn0264270	Sxl	chrX	-	7096902	7096935	7091673	7092122	7096997	7097066	1442	53,36,57	241,188,221	49,63,53	10,7,10	132	99	0	0	0.142,0.126,0.162	0.786,0.871,0.799	0.675
FBgn0264270	Sxl	chrX	-	7096902	7096935	7091673	7092170	7096997	7097066	1444	44,28,48	45,32,58	49,63,55	11,15,20	132	99	1.38825284601e-10	8.62743190249e-10	0.423,0.396,0.383	0.77,0.759,0.673	0.333
FBgn0259481	Mob2	chr3L	-	11541777	11542834	11527181	11527342	11561893	11562233	1585	43,47,63	226,218,224	640,503,519	107,85,95	1156	99	0	0	0.016,0.018,0.024	0.339,0.336,0.319	0.312
FBgn0040068	Vav	chrX	+	19269256	19269365	19264684	19265306	19269483	19269651	1633	83,106,57	0,0,0	37,8,8	20,2,0	208	99	5.25286529829e-08	2.76453842498e-07	1.0,1.0,1.0	0.468,0.656,1.0	-0.292
FBgn0029903	pod1	chrX	+	6807798	6808341	6807495	6807648	6808811	6808995	1726	5,8,3	87,70,79	283,198,195	23,4,4	642	99	0	0	0.009,0.017,0.006	0.655,0.884,0.883	0.797
FBgn0029903	pod1	chrX	+	6809373	6809406	6809063	6809137	6809484	6809657	1727	9,4,4	157,115,139	94,70,79	7,7,7	132	99	0	0	0.041,0.025,0.021	0.91,0.882,0.894	0.866
FBgn0026086	Adar	chrX	+	1775649	1775738	1773724	1774222	1778611	1778699	1978	62,52,59	28,34,29	11,21,18	137,153,150	188	99	0	0	0.538,0.446,0.517	0.041,0.067,0.059	-0.445
FBgn0026086	Adar	chrX	+	1775698	1775738	1773724	1774222	1778611	1778699	1980	200,214,212	28,34,29	72,69,80	137,153,150	139	99	0	0	0.836,0.818,0.839	0.272,0.243,0.275	-0.568
FBgn0026086	Adar	chrX	+	1778369	1778560	1773724	1774222	1778611	1778699	1983	83,73,80	28,34,29	93,88,118	137,153,150	290	99	2.22044604925e-16	1.84390752707e-15	0.503,0.423,0.485	0.188,0.164,0.212	-0.282
FBgn0026086	Adar	chrX	+	1778369	1778560	1775698	1775738	1778611	1778699	1984	100,80,93	144,119,164	93,87,119	44,49,47	290	99	3.5527136788e-15	2.84266921985e-14	0.192,0.187,0.162	0.419,0.377,0.464	0.24
FBgn0001624	dlg1	chrX	+	11382935	11383112	11381855	11381980	11387771	11387933	2120	13,14,19	8,22,13	372,273,287	91,34,45	276	99	1.36868051337e-08	7.52972259284e-08	0.368,0.186,0.344	0.595,0.742,0.696	0.378
FBgn0001624	dlg1	chrX	+	11394222	11394246	11387771	11387933	11395239	11395791	2126	7,24,13	0,0,0	15,3,6	155,15,25	123	99	0	0	1.0,1.0,1.0	0.072,0.139,0.162	-0.876
FBgn0001624	dlg1	chrX	+	11399741	11399816	11398719	11398822	11400787	11400832	2129	219,172,215	0,0,0	94,92,74	119,126,132	174	99	0	0	1.0,1.0,1.0	0.31,0.294,0.242	-0.718
FBgn0001624	dlg1	chrX	+	11402706	11402787	11400787	11400832	11405273	11405423	2134	1,0,1	128,102,95	303,259,253	60,48,37	180	99	0	0	0.004,0.0,0.006	0.735,0.748,0.79	0.754
FBgn0052062	Rbfox1	chr3L	+	10568128	10568605	10517961	10518306	10573449	10574154	2137	55,133,44	6,2,7	323,81,65	35,26,27	576	99	0.0101509540319	0.0315420439826	0.612,0.92,0.519	0.613,0.349,0.293	-0.265
FBgn0052062	Rbfox1	chr3L	+	10577282	10577324	10576420	10576475	10580308	10580329	2142	0,0,0	8,16,10	46,15,33	12,5,1	141	99	0	0	0.0,0.0,0.0	0.729,0.678,0.959	0.789
FBgn0052062	Rbfox1	chr3L	+	10581841	10582118	10580308	10580329	10587626	10587687	2143	1,6,3	0,1,0	20,2,5	6,2,4	376	99	4.40952015247e-05	0.000180461352007	1.0,0.612,1.0	0.467,0.208,0.248	-0.563
FBgn0052062	Rbfox1	chr3L	+	10584815	10585539	10580308	10580329	10587626	10587687	2144	2,26,5	0,1,0	36,2,3	6,2,4	823	99	1.06786734888e-06	5.06415895707e-06	1.0,0.758,1.0	0.419,0.107,0.083	-0.716
FBgn0052062	Rbfox1	chr3L	+	10588659	10588731	10587842	10587896	10589355	10589516	2150	0,1,2	5,4,0	49,14,11	5,7,0	171	99	0.00203271764783	0.00684572265695	0.0,0.126,1.0	0.85,0.537,1.0	0.42
FBgn0025864	Crag	chrX	+	8598073	8598154	8597411	8597714	8599030	8599463	2165	134,134,133	0,4,0	19,7,16	33,11,14	180	99	0	0	1.0,0.949,1.0	0.241,0.259,0.386	-0.688
FBgn0003091	Pkc53E	chr2R	+	16928124	16928151	16926345	16926807	16931111	16931143	2185	0,0,0	10,14,10	87,50,64	134,100,99	126	99	7.57294227327e-12	5.04715369965e-11	0.0,0.0,0.0	0.338,0.282,0.337	0.319
FBgn0005536	Mbs	chr3L	+	16063298	16063737	16063087	16063173	16063885	16063999	2196	4,2,1	56,64,83	155,126,145	83,42,37	538	99	0	0	0.013,0.006,0.002	0.256,0.356,0.419	0.337
FBgn0005536	Mbs	chr3L	+	16063542	16063737	16063087	16063173	16063885	16063999	2197	1,0,0	56,64,83	166,108,116	83,42,37	294	99	0	0	0.006,0.0,0.0	0.402,0.464,0.514	0.458
FBgn0005536	Mbs	chr3L	+	16065047	16065434	16064226	16064317	16066022	16066109	2198	398,240,443	2,0,0	11,9,19	31,12,8	486	99	0	0	0.976,1.0,1.0	0.067,0.133,0.326	-0.817
FBgn0005536	Mbs	chr3L	+	16066184	16066313	16066022	16066109	16066612	16066829	2199	4,1,2	71,31,68	95,45,40	63,39,40	228	99	0	0	0.024,0.014,0.013	0.396,0.334,0.303	0.327
FBgn0005536	Mbs	chr3L	+	16068112	16068943	16066612	16066829	16070119	16070264	2200	410,509,401	2,0,0	662,200,200	56,31,38	930	99	0	0	0.956,1.0,1.0	0.557,0.407,0.359	-0.544
FBgn0005536	Mbs	chr3L	+	16077722	16077809	16077191	16077282	16080758	16081187	2203	35,30,59	145,102,142	423,374,406	96,81,70	186	99	0	0	0.114,0.135,0.181	0.701,0.711,0.755	0.579
FBgn0030505	NFAT	chrX	+	13645177	13645804	13624744	13625589	13649376	13649501	2446	19,16,36	25,30,31	480,638,874	34,12,7	726	99	0	0	0.094,0.068,0.137	0.658,0.879,0.945	0.728
FBgn0030505	NFAT	chrX	+	13658107	13658645	13655850	13656034	13660739	13662686	2449	27,20,39	28,35,30	166,193,178	31,7,10	637	99	6.13953332618e-14	4.64536308035e-13	0.13,0.082,0.168	0.454,0.811,0.734	0.54
FBgn0039465	Tsp97E	chr3R	-	26962539	26963080	26961063	26962451	26963157	26963520	2576	14,9,7	131,371,150	1510,1344,1727	52,13,24	640	99	0	0	0.016,0.004,0.007	0.818,0.941,0.918	0.883
FBgn0250823	gish	chr3R	+	16282080	16282408	16274953	16275169	16289630	16289839	2634	209,286,240	355,459,356	485,336,364	137,58,47	427	99	0	0	0.12,0.126,0.135	0.451,0.573,0.642	0.428
FBgn0250823	gish	chr3R	+	16293986	16294153	16292723	16292834	16295668	16295820	2639	1004,915,1072	92,91,107	101,115,138	163,203,200	266	99	0	0	0.802,0.789,0.789	0.187,0.174,0.204	-0.605
FBgn0250823	gish	chr3R	+	16295668	16295820	16293986	16294153	16296661	16296776	2642	248,275,302	899,880,1032	474,502,639	109,70,112	251	99	0	0	0.098,0.11,0.103	0.632,0.739,0.692	0.584
FBgn0250823	gish	chr3R	+	16298830	16298896	16298469	16298550	16299590	16299689	2645	0,0,0	518,583,561	176,124,149	104,58,65	165	99	0	0	0.0,0.0,0.0	0.504,0.562,0.579	0.548
FBgn0250823	gish	chr3R	+	16298830	16298896	16298469	16298550	16301244	16301351	2646	0,0,0	242,221,258	80,77,97	59,41,38	165	99	0	0	0.0,0.0,0.0	0.449,0.53,0.605	0.528
FBgn0250823	gish	chr3R	+	16299590	16299689	16297174	16297345	16301244	16301351	2647	364,640,338	2,3,3	235,52,67	19,11,9	198	99	0	0	0.989,0.991,0.983	0.861,0.703,0.788	-0.204
FBgn0034072	Dg	chr2R	-	16086044	16086293	16085563	16085620	16086930	16087725	2872	0,0,1	73,54,65	32,17,23	8,4,5	348	99	0	0	0.0,0.0,0.004	0.532,0.547,0.567	0.547
FBgn0034072	Dg	chr2R	-	16086044	16086293	16085563	16085620	16088304	16088365	2873	0,0,1	29,30,20	38,7,17	27,5,9	348	99	0	0	0.0,0.0,0.014	0.286,0.285,0.35	0.302
FBgn0034072	Dg	chr2R	-	16086930	16087725	16086044	16086293	16088304	16088365	2875	303,256,284	0,0,0	269,135,168	15,2,6	894	99	5.75657299606e-11	3.64497768507e-10	1.0,1.0,1.0	0.665,0.882,0.756	-0.232
FBgn0013759	CASK	chr3R	-	21788873	21788927	21787982	21788102	21789448	21789587	3102	0,0,0	33,40,33	97,44,34	54,16,21	153	99	0	0	0.0,0.0,0.0	0.538,0.64,0.512	0.563
FBgn0013759	CASK	chr3R	-	21790708	21790738	21789661	21789760	21791530	21791599	3103	8,7,4	21,24,19	79,30,29	53,11,13	129	99	4.60293692051e-10	2.78765978042e-09	0.226,0.183,0.139	0.534,0.677,0.631	0.431
FBgn0030581	CG14408	chrX	-	14830432	14830500	14829135	14830347	14831091	14831510	3133	58,79,65	0,1,0	28,9,10	51,6,9	167	99	0	0	1.0,0.979,1.0	0.246,0.471,0.397	-0.622
FBgn0030581	CG14408	chrX	-	14830432	14830507	14828660	14830347	14831091	14831510	3134	91,151,111	0,1,0	53,15,17	51,6,9	174	99	0	0	1.0,0.988,1.0	0.372,0.587,0.518	-0.504
FBgn0032901	sky	chr2L	-	20875079	20875136	20874273	20874432	20875637	20875724	3421	141,179,147	0,0,0	10,3,5	74,73,75	156	99	0	0	1.0,1.0,1.0	0.079,0.025,0.041	-0.952
FBgn0032901	sky	chr2L	-	20875079	20875136	20874273	20874432	20876911	20877083	3422	441,424,469	59,54,64	5,3,1	73,49,33	156	99	0	0	0.826,0.833,0.823	0.042,0.037,0.019	-0.795
FBgn0032901	sky	chr2L	-	20875637	20875724	20874273	20874432	20876586	20876613	3423	0,0,0	13,5,15	84,81,80	28,13,8	186	99	0	0	0.0,0.0,0.0	0.615,0.768,0.842	0.742
FBgn0032901	sky	chr2L	-	20875637	20875724	20874273	20874432	20876911	20877083	3424	0,0,0	59,54,64	189,157,177	73,49,33	186	99	0	0	0.0,0.0,0.0	0.579,0.63,0.741	0.65
FBgn0032901	sky	chr2L	-	20875637	20875724	20875079	20875136	20876911	20877083	3425	0,0,0	300,245,322	122,88,106	1,2,0	186	99	0	0	0.0,0.0,0.0	0.985,0.959,1.0	0.981
FBgn0032901	sky	chr2L	-	20876586	20876616	20875637	20875724	20876911	20877083	3429	12,7,12	0,0,0	41,55,36	125,92,109	129	99	0	0	1.0,1.0,1.0	0.201,0.315,0.202	-0.761
FBgn0015609	CadN	chr2L	-	17652666	17652905	17651278	17651491	17655668	17655910	3511	6,13,12	0,0,0	44,17,17	101,66,60	338	99	0	0	1.0,1.0,1.0	0.113,0.07,0.077	-0.913
FBgn0015609	CadN	chr2L	-	17655668	17655910	17652666	17652905	17657062	17657233	3512	0,0,0	1,2,1	262,192,147	6,0,2	341	99	1.47888368218e-11	9.66441169168e-11	0.0,0.0,0.0	0.927,1.0,0.955	0.961
FBgn0015609	CadN	chr2L	-	17665378	17665540	17664086	17664224	17666611	17666776	3513	5,9,11	0,0,0	13,23,18	122,70,63	261	99	0	0	1.0,1.0,1.0	0.039,0.111,0.098	-0.917
FBgn0015609	CadN	chr2L	-	17714305	17714496	17711219	17711409	17715722	17715913	3515	5,3,0	2,0,12	362,262,319	25,24,30	290	99	0.00686445304017	0.021624353724	0.46,1.0,0.0	0.832,0.788,0.784	0.315
FBgn0015609	CadN	chr2L	-	17715722	17715913	17714305	17714496	17717842	17718034	3521	10,19,10	0,0,0	73,77,73	112,117,128	290	99	0	0	1.0,1.0,1.0	0.182,0.183,0.163	-0.824
FBgn0015609	CadN	chr2L	-	17716677	17716689	17715722	17715913	17717842	17718034	3524	0,0,0	1,4,3	8,14,7	3,0,6	111	99	4.90748552906e-11	3.12468805171e-10	0.0,0.0,0.0	0.704,1.0,0.51	0.738
FBgn0285917	sbb	chr2R	-	18288559	18288727	18288126	18288388	18289534	18289850	3805	384,202,455	5,5,5	8,12,8	25,24,20	267	99	0	0	0.966,0.937,0.971	0.106,0.156,0.129	-0.828
FBgn0285917	sbb	chr2R	-	18306030	18306135	18289534	18289850	18355499	18357296	3806	2,1,0	10,9,7	13,9,18	19,19,17	204	99	8.66755276163e-06	3.82135923532e-05	0.088,0.051,0.0	0.249,0.187,0.339	0.212
FBgn0019968	Khc-73	chr2R	-	15520416	15520479	15519925	15520336	15521841	15521940	3897	0,2,0	43,42,33	117,53,49	42,21,11	162	99	0	0	0.0,0.028,0.0	0.63,0.607,0.731	0.647
FBgn0019968	Khc-73	chr2R	-	15522435	15522465	15522001	15522104	15522873	15523019	3898	0,0,0	28,31,18	118,31,35	32,11,9	129	99	0	0	0.0,0.0,0.0	0.739,0.684,0.749	0.724
FBgn0264693	ens	chr3L	-	4129650	4129791	4126988	4127162	4131120	4131236	4238	7,21,9	37,178,32	197,48,46	1,0,0	240	99	0	0	0.072,0.046,0.104	0.988,1.0,1.0	0.922
FBgn0264693	ens	chr3L	-	4129650	4129791	4128307	4128973	4131120	4131236	4240	7,24,7	2,4,0	179,50,43	4,0,0	240	99	0.00489154565017	0.0157662530702	0.591,0.712,1.0	0.949,1.0,1.0	0.215
FBgn0264693	ens	chr3L	-	4130388	4130643	4126988	4127162	4131120	4131236	4241	9,6,5	37,178,32	281,86,101	1,0,0	354	99	0	0	0.064,0.009,0.042	0.987,1.0,1.0	0.957
FBgn0264693	ens	chr3L	-	4130388	4130643	4128307	4128973	4131120	4131236	4242	7,6,5	2,4,0	283,87,97	4,0,0	354	99	0.000210972567909	0.000799202191182	0.495,0.296,1.0	0.952,1.0,1.0	0.387
FBgn0264693	ens	chr3L	-	4130388	4130643	4129650	4129791	4131120	4131236	4243	8,6,6	5,17,6	389,159,169	111,33,30	354	99	1.81319478987e-07	9.16233505421e-07	0.309,0.09,0.219	0.495,0.574,0.612	0.354
FBgn0004435	Galphaq	chr2R	+	12617071	12617200	12616786	12616941	12617455	12617584	4250	860,957,877	0,0,0	503,391,463	1674,1290,1465	228	99	0	0	1.0,1.0,1.0	0.115,0.116,0.121	-0.883
FBgn0004435	Galphaq	chr2R	+	12617455	12617584	12617071	12617200	12617794	12617924	4252	0,2,1	542,404,442	1816,1806,1767	255,314,294	228	99	0	0	0.0,0.002,0.001	0.756,0.714,0.723	0.73
FBgn0004435	Galphaq	chr2R	+	12618203	12618311	12617986	12618140	12618442	12618550	4253	1,1,2	636,481,749	1769,1512,1910	274,376,401	207	99	0	0	0.001,0.001,0.001	0.755,0.658,0.695	0.702
FBgn0004435	Galphaq	chr2R	+	12618442	12618550	12618203	12618311	12618780	12618983	4254	95,88,132	0,0,0	50,82,89	1155,1156,1533	207	99	0	0	1.0,1.0,1.0	0.02,0.033,0.027	-0.973
FBgn0259822	Ca-beta	chr2L	-	11161554	11161834	11159879	11160336	11162983	11163098	4310	4,0,1	0,4,0	40,43,65	0,0,0	379	99	0.0153638472773	0.0469222423539	1.0,0.0,1.0	1.0,1.0,1.0	0.333
FBgn0010905	Spn	chr3L	-	2509363	2509500	2508638	2508907	2511162	2511763	4322	6,28,15	0,0,0	83,8,12	10,3,2	236	99	4.61862169732e-07	2.26952943869e-06	1.0,1.0,1.0	0.777,0.528,0.716	-0.326
FBgn0010905	Spn	chr3L	-	2511877	2511931	2511162	2511763	2512148	2512157	4325	22,38,21	0,0,0	4,0,1	51,4,3	153	99	0	0	1.0,1.0,1.0	0.048,0.0,0.177	-0.925
FBgn0000464	Lar	chr2L	+	19643330	19643372	19611303	19611626	19644267	19644399	4400	1,0,0	25,43,34	55,42,48	180,49,64	141	99	2.22044604925e-16	1.84390752707e-15	0.027,0.0,0.0	0.177,0.376,0.345	0.29
FBgn0000464	Lar	chr2L	+	19719702	19719999	19717317	19717454	19725894	19726034	4402	33,96,29	0,0,0	84,23,18	65,12,21	396	99	0	0	1.0,1.0,1.0	0.244,0.324,0.176	-0.752
FBgn0000464	Lar	chr2L	+	19719708	19719999	19717317	19717454	19725894	19726034	4403	21,58,12	0,0,0	73,22,16	65,12,21	390	99	0	0	1.0,1.0,1.0	0.222,0.318,0.162	-0.766
FBgn0032938	CG8671	chr2L	+	21277196	21278429	21275723	21275806	21281131	21281337	4417	1256,1694,1534	278,367,327	1098,706,757	78,44,51	1332	99	0	0	0.251,0.255,0.259	0.511,0.544,0.525	0.272
FBgn0032938	CG8671	chr2L	+	21277229	21278429	21275723	21275806	21281131	21281337	4418	1263,1689,1537	278,367,327	1056,646,695	78,44,51	1299	99	0	0	0.257,0.26,0.264	0.508,0.528,0.509	0.255
FBgn0032938	CG8671	chr2L	+	21277277	21278429	21275723	21275806	21279883	21280447	4419	1254,1642,1542	0,0,0	1011,609,647	52,68,55	1251	99	0	0	1.0,1.0,1.0	0.606,0.415,0.482	-0.499
FBgn0032938	CG8671	chr2L	+	21277277	21278429	21275723	21275806	21281131	21281337	4420	1338,1776,1633	278,367,327	1032,616,661	78,44,51	1251	99	0	0	0.276,0.277,0.283	0.511,0.526,0.506	0.236
FBgn0032938	CG8671	chr2L	+	21279883	21280447	21275723	21275806	21281131	21281337	4421	17,35,28	278,367,327	523,346,326	78,44,51	663	99	0	0	0.009,0.014,0.013	0.5,0.54,0.488	0.497
FBgn0032938	CG8671	chr2L	+	21279883	21280447	21277277	21278429	21281131	21281337	4422	18,35,29	85,134,92	475,280,277	25,9,20	663	99	0	0	0.031,0.038,0.045	0.739,0.823,0.674	0.707
FBgn0034002	CG8079	chr2R	+	15221898	15221980	15221727	15221823	15222043	15222425	4445	20,15,10	86,162,85	17,9,7	14,8,4	181	99	2.57279753058e-11	1.65850959457e-10	0.113,0.048,0.06	0.399,0.381,0.489	0.349
FBgn0262738	norpA	chrX	+	4325347	4325616	4322625	4323155	4332795	4332840	4584	91,54,103	197,114,226	328,485,481	194,201,239	368	99	0	0	0.111,0.113,0.109	0.313,0.394,0.351	0.242
FBgn0262738	norpA	chrX	+	4353943	4354023	4353466	4353613	4354470	4354550	4589	141,93,124	0,0,0	104,106,88	945,783,894	179	99	0	0	1.0,1.0,1.0	0.057,0.07,0.052	-0.94
FBgn0262738	norpA	chrX	+	4354470	4354550	4353943	4354023	4357039	4357276	4592	0,0,0	191,93,172	1154,1047,1111	108,138,109	179	99	0	0	0.0,0.0,0.0	0.855,0.808,0.849	0.837
FBgn0016977	spen	chr2L	+	199902	199983	199636	199743	200119	200315	4637	0,2,0	48,20,57	140,75,100	55,73,57	180	99	0	0	0.0,0.052,0.0	0.583,0.361,0.491	0.461
FBgn0032821	CdGAPr	chr2L	-	19791269	19791341	19782420	19782825	19791763	19791882	4761	5,3,8	103,55,131	32,28,39	46,30,40	171	99	0	0	0.027,0.031,0.034	0.287,0.351,0.361	0.302
FBgn0003415	skd	chr3L	-	21003735	21004185	21002016	21002197	21004977	21005662	4774	2,5,1	18,22,20	115,23,30	39,10,7	549	99	0	0	0.02,0.039,0.009	0.347,0.293,0.436	0.336
FBgn0011224	heph	chr3R	-	31881747	31881871	31873833	31874099	31959034	31959127	4877	416,594,414	66,43,61	108,44,60	0,0,1	223	99	3.98714394834e-12	2.70150311464e-11	0.737,0.86,0.751	1.0,1.0,0.964	0.205
FBgn0011224	heph	chr3R	-	31921632	31921674	31873833	31874099	31959034	31959127	4884	4,2,4	66,43,61	3,4,8	0,0,1	141	99	0	0	0.041,0.032,0.044	1.0,1.0,0.849	0.911
FBgn0011224	heph	chr3R	-	31921632	31921674	31881747	31881871	31931774	31932614	4886	7,8,6	0,0,0	5,4,3	5,1,0	141	99	0.000820643081549	0.00290612587228	1.0,1.0,1.0	0.413,0.737,1.0	-0.283
FBgn0011224	heph	chr3R	-	31921632	31921674	31881747	31881871	31933453	31933887	4888	7,8,5	0,2,1	8,7,6	35,20,13	141	99	3.70121866489e-09	2.11154524832e-08	1.0,0.737,0.778	0.138,0.197,0.245	-0.645
FBgn0011224	heph	chr3R	-	31921632	31921674	31881747	31881871	31935665	31935775	4889	7,8,5	0,6,2	5,4,3	0,0,0	141	99	2.07440541481e-05	8.83170365037e-05	1.0,0.484,0.637	1.0,1.0,1.0	0.293
FBgn0011224	heph	chr3R	-	31921632	31921674	31881747	31881871	31945621	31945658	4890	7,8,5	0,0,0	7,4,3	1,2,3	141	99	7.44256519395e-05	0.000296093685017	1.0,1.0,1.0	0.831,0.584,0.412	-0.391
FBgn0011224	heph	chr3R	-	31931774	31932614	31873833	31874099	31959034	31959127	4893	6,52,11	66,43,61	23,5,3	0,0,1	939	99	1.86175987626e-07	9.39110529979e-07	0.009,0.113,0.019	1.0,1.0,0.24	0.7
FBgn0011224	heph	chr3R	-	31932071	31932614	31881747	31881871	31933453	31933887	4896	1,38,7	0,2,1	12,3,2	35,20,13	642	99	2.53436915898e-09	1.46193893347e-08	1.0,0.746,0.519	0.05,0.023,0.023	-0.723
FBgn0011224	heph	chr3R	-	31932071	31932614	31881747	31881871	31945621	31945658	4897	1,39,7	0,0,0	9,3,2	1,2,3	642	99	2.09569517295e-09	1.22124013909e-08	1.0,1.0,1.0	0.581,0.188,0.093	-0.713
FBgn0011224	heph	chr3R	-	31932071	31932614	31921632	31921674	31933453	31933887	4899	2,44,11	0,0,0	14,4,2	5,6,3	642	99	1.11022302463e-16	9.31444464046e-16	1.0,1.0,1.0	0.302,0.093,0.093	-0.837
FBgn0011224	heph	chr3R	-	31932071	31932614	31921632	31921674	31959034	31959127	4901	5,54,15	4,3,7	11,4,2	6,8,13	642	99	0.00285563231879	0.00942788332101	0.162,0.735,0.248	0.22,0.072,0.023	-0.277
FBgn0011224	heph	chr3R	-	31933453	31933799	31881747	31881871	31935665	31935775	4903	6,3,6	0,6,2	147,107,126	0,0,0	445	99	1.11002353076e-06	5.25533962074e-06	1.0,0.1,0.4	1.0,1.0,1.0	0.5
FBgn0011224	heph	chr3R	-	31933453	31933887	31881747	31881871	31935665	31935775	4905	15,4,10	0,6,2	240,210,286	0,0,0	533	99	2.19999918083e-06	1.02123639761e-05	1.0,0.11,0.482	1.0,1.0,1.0	0.469
FBgn0011224	heph	chr3R	-	31933453	31933887	31881747	31881871	31959034	31959127	4906	16,3,10	293,350,288	237,210,286	38,20,34	533	99	0	0	0.01,0.002,0.006	0.537,0.661,0.61	0.597
FBgn0011224	heph	chr3R	-	31933453	31933887	31921632	31921674	31959034	31959127	4908	16,1,9	4,3,7	207,196,276	6,8,13	533	99	2.33905476099e-08	1.26486326175e-07	0.426,0.058,0.193	0.865,0.82,0.798	0.602
FBgn0011224	heph	chr3R	-	31933453	31933887	31932071	31932614	31959034	31959127	4909	16,1,9	3,10,4	205,190,273	0,0,0	533	99	0	0	0.498,0.018,0.295	1.0,1.0,1.0	0.73
FBgn0011224	heph	chr3R	-	31935665	31935775	31873833	31874099	31959034	31959127	4911	4,12,9	66,43,61	16,26,27	0,0,1	209	99	0	0	0.028,0.117,0.065	1.0,1.0,0.927	0.906
FBgn0011224	heph	chr3R	-	31935665	31935775	31881747	31881871	31959034	31959127	4913	4,17,11	293,350,288	16,26,27	38,20,34	209	99	0	0	0.006,0.022,0.018	0.166,0.381,0.273	0.258
FBgn0011224	heph	chr3R	-	31945621	31945658	31873833	31874099	31959034	31959127	4919	1,0,0	66,43,61	3,1,2	0,0,1	136	99	2.90414026161e-10	1.77769529962e-09	0.011,0.0,0.0	1.0,1.0,0.593	0.861
FBgn0011224	heph	chr3R	-	31945621	31945658	31935665	31935775	31959034	31959127	4923	0,0,1	4,9,6	3,1,2	0,3,3	136	99	0.000341937369252	0.001266722527	0.0,0.0,0.108	1.0,0.195,0.327	0.471
FBgn0011224	heph	chr3R	-	31969755	31969785	31959034	31959127	31975447	31975965	4933	124,104,145	173,142,186	11,12,13	55,61,75	129	99	5.09481346e-13	3.62417840266e-12	0.355,0.36,0.374	0.133,0.131,0.117	-0.236
FBgn0011224	heph	chr3R	-	31972501	31972553	31969755	31969785	31975447	31975965	4937	33,25,40	42,46,63	13,13,23	9,6,11	151	99	0.000208129091158	0.000789479032617	0.34,0.263,0.294	0.486,0.587,0.578	0.251
FBgn0011224	heph	chr3R	-	31972501	31972553	31969755	31969785	31979522	31979619	4938	32,21,43	207,161,221	4,7,15	12,9,10	151	99	0.000114724381982	0.000444937185049	0.092,0.079,0.113	0.179,0.338,0.496	0.243
FBgn0011224	heph	chr3R	-	31975447	31975965	31969755	31969785	31979522	31979619	4944	1490,1430,1690	207,161,221	545,520,614	12,9,10	617	99	0	0	0.536,0.588,0.551	0.879,0.903,0.908	0.338
FBgn0013576	mtd	chr3R	-	5291989	5292079	5274965	5275087	5292639	5292841	4961	0,2,0	93,179,103	209,79,64	51,20,23	189	99	0	0	0.0,0.006,0.0	0.682,0.674,0.593	0.648
FBgn0013576	mtd	chr3R	-	5293629	5293761	5293218	5293370	5294061	5294234	4962	4,1,2	133,145,154	255,171,178	69,23,34	231	99	0	0	0.013,0.003,0.006	0.613,0.761,0.692	0.681
FBgn0013576	mtd	chr3R	-	5298201	5298489	5296146	5296635	5299469	5299573	4963	39,148,35	0,1,0	130,11,17	11,1,2	387	99	1.31018563443e-07	6.71573139661e-07	1.0,0.974,1.0	0.751,0.738,0.685	-0.267
FBgn0013576	mtd	chr3R	-	5304110	5304182	5299469	5299573	5312988	5313497	4964	33,46,30	6,30,15	3,1,1	21,2,5	171	99	2.04330845577e-08	1.10808695249e-07	0.761,0.47,0.537	0.076,0.224,0.104	-0.455
FBgn0013750	Arf51F	chr2R	+	15323123	15323141	15322500	15322712	15323448	15323565	5135	66,77,85	90,89,84	10,15,18	61,51,63	117	99	1.68643987664e-10	1.0457760322e-09	0.383,0.423,0.461	0.122,0.199,0.195	-0.25
FBgn0027492	wdb	chr3R	-	27580156	27580325	27568278	27568591	27582001	27582241	5235	108,107,152	370,290,384	315,363,495	54,60,62	268	99	0	0	0.097,0.12,0.128	0.683,0.691,0.747	0.592
FBgn0013995	Calx	chr3R	+	20991574	20991680	20989365	20989599	20992240	20994423	5246	9,13,3	75,89,74	18,13,11	18,7,6	205	99	1.49880108324e-14	1.17293006583e-13	0.055,0.066,0.019	0.326,0.473,0.47	0.376
FBgn0013995	Calx	chr3R	+	21008721	21008736	21008148	21008240	21009475	21009514	5250	58,92,43	3,1,2	13,5,9	19,18,20	114	99	0	0	0.944,0.988,0.949	0.373,0.194,0.281	-0.678
FBgn0013995	Calx	chr3R	+	21008721	21008736	21008148	21008240	21011266	21011415	5252	58,93,45	3,1,3	31,18,25	70,51,38	114	99	0	0	0.944,0.988,0.929	0.278,0.235,0.364	-0.661
FBgn0013995	Calx	chr3R	+	21008721	21010150	21008148	21008240	21011266	21011415	5255	435,409,490	3,1,3	648,976,1077	70,51,38	1528	99	2.57360799338e-12	1.7625970711e-11	0.904,0.964,0.914	0.375,0.554,0.647	-0.402
FBgn0013995	Calx	chr3R	+	21010585	21010615	21008721	21010150	21011266	21011415	5264	0,3,2	12,19,25	10,2,4	2,5,7	129	99	0.000130252219774	0.00050276651814	0.0,0.108,0.058	0.793,0.235,0.305	0.389
FBgn0086372	lap	chr3R	+	7193592	7193688	7192720	7192970	7198327	7199283	5436	19,27,19	0,0,0	35,12,8	38,2,2	195	99	6.36355634853e-10	3.82550990183e-09	1.0,1.0,1.0	0.319,0.753,0.67	-0.419
FBgn0086372	lap	chr3R	+	7194197	7194458	7193592	7193688	7195615	7195895	5439	80,85,99	60,110,57	107,63,74	26,5,6	360	99	1.60919433334e-09	9.43520418469e-09	0.268,0.175,0.323	0.531,0.776,0.772	0.438
FBgn0086372	lap	chr3R	+	7194197	7194458	7193592	7193688	7195693	7195895	5440	94,98,114	44,73,45	103,64,76	10,10,8	360	99	4.23990287324e-10	2.57600062746e-09	0.37,0.27,0.411	0.739,0.638,0.723	0.35
FBgn0086372	lap	chr3R	+	7195615	7195895	7192720	7192970	7198327	7199283	5443	155,215,120	0,0,0	101,54,42	38,2,2	379	99	2.33002761529e-09	1.34952360865e-08	1.0,1.0,1.0	0.41,0.876,0.846	-0.289
FBgn0086372	lap	chr3R	+	7196293	7196393	7194197	7194458	7198327	7200941	5454	1,1,2	0,0,0	34,16,11	9,0,2	199	99	1.19223778239e-05	5.18423517419e-05	1.0,1.0,1.0	0.653,1.0,0.732	-0.205
FBgn0086372	lap	chr3R	+	7197569	7197659	7196293	7196393	7198327	7199283	5458	488,661,563	1,1,1	130,91,82	33,14,11	189	99	0	0	0.996,0.997,0.997	0.674,0.773,0.796	-0.249
FBgn0262740	Evi5	chrX	-	11434499	11434814	11431332	11433417	11435382	11435481	5527	88,56,83	19,52,25	260,225,267	8,0,1	414	99	0	0	0.526,0.205,0.443	0.886,1.0,0.985	0.566
FBgn0262740	Evi5	chrX	-	11436774	11436792	11435728	11436396	11437022	11437137	5528	7,18,8	42,105,45	42,16,7	5,0,1	117	99	0	0	0.124,0.127,0.131	0.877,1.0,0.856	0.784
FBgn0261397	didum	chr2R	+	7503171	7503195	7502801	7503028	7503648	7503762	5588	54,63,45	146,210,170	99,44,50	55,16,16	123	99	0	0	0.229,0.194,0.176	0.592,0.689,0.716	0.466
FBgn0266347	nAChRalpha4	chr3L	+	23238836	23239017	23227437	23227547	23251452	23251579	5659	39,39,49	12,9,11	223,296,378	7,12,9	280	99	3.34787753076e-12	2.27106317634e-11	0.535,0.605,0.612	0.918,0.897,0.937	0.333
FBgn0266347	nAChRalpha4	chr3L	+	23238836	23239017	23227437	23227547	23262707	23262823	5660	56,57,64	88,78,117	315,401,533	54,55,73	280	99	0	0	0.184,0.205,0.162	0.673,0.721,0.721	0.521
FBgn0266347	nAChRalpha4	chr3L	+	23247006	23247187	23227437	23227547	23251452	23251579	5662	4,9,2	12,9,11	94,90,123	7,12,9	280	99	0	0	0.105,0.261,0.06	0.826,0.726,0.829	0.652
FBgn0266347	nAChRalpha4	chr3L	+	23247006	23247187	23227437	23227547	23262707	23262823	5663	4,9,2	88,78,117	131,142,180	54,55,73	280	99	0	0	0.016,0.039,0.006	0.462,0.477,0.466	0.448
FBgn0266347	nAChRalpha4	chr3L	+	23247006	23247187	23238836	23239017	23262707	23262823	5665	3,7,1	19,18,16	112,119,143	94,113,162	280	99	1.47047947152e-08	8.05867952452e-08	0.053,0.121,0.022	0.296,0.271,0.238	0.203
FBgn0266347	nAChRalpha4	chr3L	+	23251452	23251579	23238836	23239017	23262707	23262823	5667	18,21,31	19,18,16	31,32,57	94,113,162	226	99	4.85927237337e-08	2.56686563797e-07	0.293,0.338,0.459	0.126,0.11,0.134	-0.24
FBgn0266347	nAChRalpha4	chr3L	+	23251452	23251579	23247006	23247187	23262707	23262823	5668	16,21,30	0,0,0	32,27,52	40,55,59	226	99	0	0	1.0,1.0,1.0	0.26,0.177,0.279	-0.761
FBgn0266347	nAChRalpha4	chr3L	+	23251452	23251579	23249028	23249125	23262707	23262823	5669	16,23,30	11,6,9	29,24,51	0,0,0	226	99	6.71129818386e-13	4.73860843303e-12	0.389,0.627,0.594	1.0,1.0,1.0	0.463
FBgn0013718	nuf	chr3L	+	14201621	14201666	14200738	14200807	14212193	14212232	5794	21,28,23	296,428,335	61,38,35	9,3,2	144	99	0	0	0.047,0.043,0.045	0.823,0.897,0.923	0.836
FBgn0013718	nuf	chr3L	+	14231596	14231635	14231176	14231325	14231926	14232500	5799	83,102,97	165,192,210	236,164,220	34,21,36	138	99	0	0	0.265,0.276,0.249	0.833,0.849,0.814	0.569
FBgn0046704	Liprin-alpha	chr2L	+	6727193	6727322	6726598	6726718	6727862	6728780	5917	134,170,128	2,3,1	98,43,30	14,12,8	228	99	7.484013409e-13	5.27114771585e-12	0.967,0.961,0.982	0.752,0.609,0.62	-0.31
FBgn0046704	Liprin-alpha	chr2L	+	6727193	6727334	6726598	6726718	6727862	6728780	5918	147,238,193	2,3,1	114,49,32	14,12,8	240	99	3.29736238314e-14	2.52164241231e-13	0.968,0.97,0.988	0.771,0.627,0.623	-0.302
FBgn0005640	Eip63E	chr3L	+	3588041	3588080	3578288	3578480	3593328	3593546	6041	161,219,165	18,27,13	141,54,78	77,26,35	138	99	0	0	0.865,0.853,0.901	0.568,0.598,0.615	-0.279
FBgn0263397	Ih	chr2R	+	14294092	14294188	14292228	14292381	14296700	14296850	6125	4,1,2	2,10,6	104,104,102	94,55,60	195	99	0.00498716376259	0.0160472471887	0.504,0.048,0.145	0.36,0.49,0.463	0.205
FBgn0260934	par-1	chr2R	+	19468789	19470338	19464309	19465694	19470596	19470812	6135	766,1008,808	11,13,2	1707,849,915	103,53,50	1648	99	1.99840144433e-15	1.61485555806e-14	0.807,0.823,0.96	0.499,0.49,0.524	-0.359
FBgn0260934	par-1	chr2R	+	19474527	19474641	19473804	19473967	19477615	19477704	6136	4,4,9	271,336,327	187,52,42	25,11,18	213	99	0	0	0.007,0.006,0.013	0.777,0.687,0.52	0.653
FBgn0260934	par-1	chr2R	+	19474527	19474641	19473804	19473967	19477633	19477704	6137	3,4,8	48,36,34	197,58,52	112,65,62	213	99	3.44169137634e-15	2.75770355365e-14	0.028,0.049,0.099	0.45,0.293,0.28	0.282
FBgn0260934	par-1	chr2R	+	19474527	19474641	19473804	19473967	19477660	19477704	6138	3,4,8	20,30,17	196,57,49	56,29,39	213	99	1.5489609595e-11	1.01107806338e-10	0.065,0.058,0.179	0.619,0.477,0.369	0.388
FBgn0260934	par-1	chr2R	+	19474527	19474641	19473804	19473967	19478751	19478865	6140	3,4,8	0,2,0	254,53,56	201,76,68	213	99	5.47502076006e-05	0.000220898114824	1.0,0.482,1.0	0.37,0.245,0.277	-0.53
FBgn0260934	par-1	chr2R	+	19477660	19477704	19473804	19473967	19478751	19478865	6149	9,11,7	0,2,0	23,7,11	201,76,68	143	99	0	0	1.0,0.792,1.0	0.073,0.06,0.101	-0.853
FBgn0031374	Wdr62	chr2L	+	1913208	1913663	1910066	1910149	1932055	1932147	6186	107,77,113	21,27,28	348,322,356	46,16,23	554	99	3.73696400713e-06	1.70011002079e-05	0.477,0.338,0.419	0.575,0.782,0.734	0.286
FBgn0031374	Wdr62	chr2L	+	1938864	1941393	1938507	1938619	1941581	1941677	6188	31,37,55	38,74,56	2756,2111,2266	138,19,27	2628	99	0	0	0.03,0.018,0.036	0.429,0.807,0.76	0.637
FBgn0266521	stai	chr2L	+	6109772	6110224	6101693	6101798	6121773	6121943	6212	39,43,50	2333,3524,2716	1045,1060,1157	22,16,19	551	99	0	0	0.003,0.002,0.003	0.895,0.923,0.916	0.909
FBgn0266521	stai	chr2L	+	6113029	6113113	6101693	6101798	6121773	6121943	6213	3,8,6	2333,3524,2716	198,76,93	22,16,19	183	99	0	0	0.001,0.001,0.001	0.83,0.72,0.726	0.758
FBgn0266521	stai	chr2L	+	6122697	6122853	6122263	6122410	6122977	6123899	6215	5512,5812,6225	9,13,5	116,108,114	201,81,74	255	99	0	0	0.996,0.994,0.998	0.183,0.341,0.374	-0.697
FBgn0026313	X11L	chrX	+	17603973	17603979	17603695	17603835	17604070	17604436	6221	0,0,0	123,178,109	56,15,22	68,24,12	105	99	0	0	0.0,0.0,0.0	0.437,0.371,0.634	0.481
FBgn0030174	CG15312	chrX	-	10059690	10059840	10056075	10057729	10060447	10060577	6222	6,5,7	1,7,2	108,70,72	4,1,0	249	99	1.85110790374e-06	8.64203812671e-06	0.705,0.221,0.582	0.915,0.965,1.0	0.457
FBgn0027932	Akap200	chr2L	+	8428319	8429462	8427614	8428067	8430280	8430544	6289	3260,2269,3068	407,606,360	1009,824,932	42,44,30	1242	99	4.79027928435e-12	3.23797906602e-11	0.39,0.23,0.405	0.657,0.599,0.712	0.314
FBgn0002973	numb	chr2L	+	9460046	9460368	9447017	9447047	9460504	9460753	6679	67,98,65	114,83,147	162,74,65	39,21,48	421	99	1.76457767842e-07	8.96430601548e-07	0.121,0.217,0.094	0.494,0.453,0.242	0.252
