# Supplementary material for: Coordination of alternative splicing and alternative polyadenylation revealed by targeted long read sequencing
Source: Nat Commun. 2023 Sep 7;14:5506. doi: 10.1038/s41467-023-41207-8 (PMC10484994; doi:10.1038/s41467-023-41207-8)
Supplement: Supplementary file 6 — Supplementary Dataset 3 [file 41467_2023_41207_MOESM6_ESM.xlsx]

## Sheet: Probe_sequence
Probe set	Target gene	Probe sequence
1	Dscam1	TCATTCAACTCCCACGCACTTCATGCACCTAAAACACTAAGCTAAAATGCCACGCCCACCGCCGCAGAGGGCGCTTACAAATTACACTGCCATAGTATCGTAGGCTGTGAATCCTGCGCC
1	Dscam1	TGTTCCACAAGATGCCAATGGGCTTCTCGCCCTTCGCCTCGCACTGGAGTACGGCGGGTTCTCCTCGTCGGGCGGTCTGGTTGCGCAGCTTCTCCGTGAACTCTGGAGGGGCCTGAACGC
1	Dscam1	TCTTGATCACTCCGTTGGCGGATTCCAGGGGTGGGCTCACCCATCCGACGCGAATGGTCTGCGAAGTTAAGGTGGTGCAGGCGGTGTCACTGGGTGGCTGGCTGGGCGTTCCCTCGGCCG
1	Dscam1	GACGTAGTAGCCCAGGATCTCTCCGTTCCACTCGGTGCGTGGTGGTGGCTTCCAGGTGACGCGCATGGTGGTCTGGTTCACGGGTTCTACCTTGATGTTCTGGGGCTTGCCGGAGGGTGC
1	Dscam1	GGCAGGGCATCTTGGCGTCCTCCTTGAAGGTGGCAGTGAAGGTGTCGTCGAAGGAGGCGATCTTGGCGGGCACCTGGTCGCTGGGCATGGCCACTATGCTCTTAGACTGCTGGCCTTCGC
1	stai	GCTGAGCTCGTGCGCCAGAACAAGGCCCAGGCCCAGGATTTGGATGGTCAGCAGAGCGCCATTGCCTCCTCAGGCTAAGTGGAGAACGATCCTGCATCGAGAGCTGTGCTCACCCACTGC
1	stai	TAACGTTCTTGCCAGGGGTGACCGGTCGTTTTGGAACGGCCACATTGGGTGCCGGTTCGGCCAGGATGACCTCATAGCTCAATCCCCCGCGGGACTTCTCCTGGCAGCGAATCTCTGTGG
1	Nc73EF	catctTCATCAAGACCCATCTCCTTAGGTCGAAATCGCGTCGTTGAGCAGCGCATTCAGCTCACGGATGTGCTGGGCCTTGGATCCGGTGGCGGTGGAGGCTCCGCAGGCGCGTCCGACG
1	Nc73EF	GAAAGGCGCACATGGATTCCCTCCTTCAGCAGAGAGCCGAAGGCCATGGCCTCTCCCAAAGCCCAATCAGCGACCTTTTCGTCCACCATTGCCTTGCGAGCGGCCAACACTCGCAATAGA
1	Nc73EF	GGCCGTGTTGCTGAAGTCTCCGAACTGAGCCTCCCACAGCACCAGGGCATTGGGATTGGTCATCGAGTAACCGTGCTCGAAACCAAGCACTGCGTACTCCGACAGCGAGCTGTTGGAGAC
1	tutl	CCATCCTCGAGATTTGGCGAACTGTAGATGGAGTGGCAGTTGGTGCAGCGATCAGGTGGCCAGATCCAGTGGAGTATGGCAATGAGAATGGCGGTTAGACTTGATATTCGGGTTTGTTTG
1	tutl	TTGCTGTTCCGCCGCTCGAAGAGACCACCGTCCACCACATCCACGTTGCCGGACTCCAGCGTCTGTTGCGAGTATCCCAGTTTCGAGACGCCCTCCACATCCAGCACAAAGCGTCCATCG
1	tutl	GAACTGGAACGGGATTCCGGAGAGGCCTCCAGGCCGCCCGGATTCATGGAGTTGCGCAGGTTCAGATTGAGTTGCGGCAGTGGAGAGAGCATCTCGTGCTGCTGCTGACGGTTACTAAAG
1	tutl	CTTGTCCTTCGTCCAGGTCACGTACTGCAGCTGCGGACTCGACTTGATGTAGCACTGAACAACGCCGGCTAGGCGAAACGGCAGGTATTGCACCGTGGGCGTGAAGGTGACCTTGGCGGG
1	tutl	GTGGCCACTTCATTGGAGACCACGCACTGATAGTAGCCAAAGTCCTCCCTCCTCAGATTCTCAATGGTGATATTGCCCCCGGAGATCTTGATGCGATTGCGCTGTGACTCGGTCAGCTGC
1	CASK	CTGTCTTGTCAGTACAGCCAGGATACGGGCACCCACTGCGGGGTGGTATGCACCCGGTCGATGGCCGTCTCCAGCGTGGCAATCGTCTCGCTAATATCGTTGTTCACAATCGTCAGATCG
1	CASK	GCGTGTATCTGCATCGTCGTGCGCATCTGCATCTGTGCCTCAGTATAGGGCTACGTTGGAGGCCTGTGTGTAGGCTTCCCACTCGCATTCACAGCCCTCGAGGCAGTCGGGGCATTCCAG
1	CASK	TGAACTCGGCGGTGCGGAGTATTTTTAGTGCCTGCGGCTCCACATCCAATATGGCCATCTTGCCCTCGGTGTGAATCCGTCGGATGGTGTCCAACTTGGTGCCGTACATGGCATCCTCGT
1	Ubx	CAGCTTCATTCGCCGGTTCTGGAACCAGATCTTGATCTGCCGCTCCGTCAGGCATAGCGCGTGCGCCATCTCGATTCTCCGTCTGCGGGTCAGATAATGATTCGTGTGGAACTCCTTCTC
1	Ubx	AGGATCTACTGATCTAAGTGTCCACCTTGGACCGCCGCCGCCGCAGCCGCTGCCGCCGCCGCCTTCTGGGCCTGCGCCTGCTTCTCCTGTTCGTTCAGCTCCTTGATCGCCTGGATCTCC
1	Lar	CACCACAATCGCAGCACTCCGGTCACCATCTCCTTTACGAGTTAGTGCCGCCACCTGAATGGAGTACTTTGTATCCGGCTGCAAGCCAGTCACATTGAACTCCAGCGTGTCTACCACATC
1	Lar	GGTCCTTGACGCCCCATCGAAGTCGATAGCCACGCAATTCGCCATAGGTCTGCGCCGGTCGCTCCCATTCTAGTTCGATGGACACGATCGGTTCCCGCTCCATGATCTTCAGACTCACCG
1	Lar	GGTAATGTTAGAAGGCGGTCCACCGGGTGTTCCCTCGGGTGTCTGAAATATTTTCACCGTCTCTTGCCCGATACCAATATGATTGCTGCCCGCCACACGAAATTCGTACTCAACTCCGCG
1	Lar	CTCAAGGTCATCGAATGGGTGCTGACATCGTGAGCGCGAAGATTTAAGGGCACATCCTCCGGCTTGATGCGTACTGTAACCTTTTCACTAAGACGTCCCAATCCGTTCTTGAACCTCGCC
1	spen	CCGGATATCGCTGCAGCAGAGTAACCAGCGAATCACCTGGTGGCGGTGCCATCGCTGGTGGTGCTTGCTGGGAGGCCAATTCCATGCCTGCAGGCAAAGCAGGTGGCAGATGTTCCTGCT
1	spen	CTTGGCTACTCCCTCCAGTTGTGTCTGCTCTAGTCGCATTCTTTGCGCAATCCTCAGCAGCGGTGTATTAGTCTCCACCAAACTGGGAAGCGACGCTCTTGCCACATTAGGGTTTCCGTG
1	spen	GGGCGATGGGCCGGCGGTGGTTCCAGTTGTAAGGCACCACTATCGTACAAGCCCCTTGATGCAATTTCGCTGAAATGGGCCGGGGGAATGCGCGTATTGTGTACGTAAACCTGAGCCATT
1	spen	CCAACTGCATATCCATTGCCTTGCCTGGATGATGGTGGCTTCCTGGCTGCACGCTCCCATCACGACCGATAAACGGACTTCCAGAGGAAACTGCAGGCATTTGTTGTGGCACCACCACAC
1	CG15312	GGCCAAAGATGATGGTGCGCGGAAATGGCATGGCCACATCGTCATCGTCATCCTCCCCAGCATCCTGATCGCCAGCACTGCCCCCATGACCTTGGCCACCAGGCTCTGGTCCGCCGTCCG
1	CG15312	GGCTAGATACTCCACTTCCTCCTCCATTTCGGCTTCCTTCAGCTGGTCATCCTTGGGGGATACGCTTTCCCCTTGGCCATCATCCTCATCCTCCAGTGGCCGCGTTTCTTTATCCTGCAG
1	CG15312	GGATCCATCCTGCTCCAGGCGTGCTCGAAACTGGCATTCGCCGGCGGCGTCTTGTAGGAGACGTTGCGGTACTCCGCCGTAAAGCTGCGCACCGGATAGCCACCGGATTGAGTCTTATTG
1	tou	GGCTAGTGGTGCAGGATCAGGAGTGCTTGTCAGTCAGTTCACCCCAGCGGGACTCGAAGAACTTGCGCATGCCGTGGCCTGCCTTGCCAACGGGCGAATCGTCCTCGTTAAACATCTCGC
1	tou	CTCATCCTCCTGCGTTGCCGCGACCAGGGTGACCATTTCAATGGGATGCGTTGCTGTGACGGCCATGTTGTTCGGTGTGACGGTGGTGCCAATGGTGATCGTGCTGCTGGTGCTGGTAGC
1	Dys	GCCGTGGTCGTCGTCGTCGTCGTGGTGTTCGTAGTGTTGCTGCTCGACGAGTCCTCCAGATCATCGTTGATGCTCTCCAATTCCTGCTCTGTGATTACGGTCACTAGGCCACTTGAGTTC
1	Dys	GAACCGGGAGCGCTGGGTAGACCGCTGCTGGTGGCGCTACTGCCGCCGCCATTGGGTTCATCGAGAAGTTGGCGTAGTCGCTGCAACTGAGCTTCCAGTTGCCGATTGTGATCCTCCAGG
1	Dys	CACTGTCCGGCGTGGAATTCGAGCCCGTTCCGCCGTACTCCACCTGAGCCAGTCGCGAGGCGTACATCTCCAGGCGGGAGTGCATGTCGTTCTGCAGCTGGTGGGTTGTGTGCTGCGGAC
1	Dys	CGTTTTCCTCCTCAAGATCGCGGATGATCGCCTCTAGTTCTTCCCGCTGCTCGGCATCCATGGCGGCCATTACTTGGACAGGCGACTTGGGTGCACTTCCATTTGAAGTTCCGGGCAGAG
1	Camta	GTCGAAATGTGTGTTGGGCAGCGAATCCAGCAGTGGGTCCATAAAGCTGTCCGTCAGCGCTGAAGATTCTGAAGTGAGGGGTTCTGTCAAGGGACTGCCCAGCACCATCATTTCATCGGC
1	Camta	GGGTGAACTGACTGAGGGATCGGTTCCCAAAATAGAGTAACTGGCCGGGGACTGCAGCGGTCCCGAGCTGGCGGGACTCAAACTGGAGCACGGCGTGCTGACGTCGTGATAGCGATAGCT
1	Camta	GGGACCCGAAGGGCTGGTTTCCTTAGGCGTGCTCGGTTGGGAGCCCAACTCGTGAAGCTGCTGCTGATCCTGTTTGTAGTGATCGTAGAAGCTGGACAGGCACTGAGAATTGCTGCTCAC
1	Khc-73	CAATTAGTCCAACGCTGCAGCTGATGCGAACACTTTGGGTACAATCATTTACGCGCCGAAAGGTTTAGCGAATCGCCGCGGCTCTTGGAGCGTGTCATCGAGCCAGTCATCGAGGTACTC
1	Khc-73	GGTTGGCATGAGGAGTATGCTCCGCATTGTTCGTTGCTTGTCGAGTCGCTTCTCCTTCGTCCACCTCGTTCTCGACATTGTCATCTTGGGTGGCGGCTTTAGAAGGCCGTCGAGCGTCGA
1	Khc-73	CCGGGTTGGAATTCCGTGGTTCCCACAAAGCGAATGACGCCGCTGGTGTTATACGGCCGGATTAACACTGACTCGCCCACCACTATCCACTCGGGCAGAACCAATTCCACATCCTTGCTC
1	Crag	GTCGCGATAGAACGAGTGCGATCGCTCCACGCCGTTGCTCTTCAGCTTGTGTCGCTCATTGGCCAAGCGCTTGAGAGGAGTGGCGAAGTCATTGCACCGGATGGCCGAAATGATTTGCTG
1	Crag	TCCTGATTGCGATAGTACATGTTGCACTCCCGCTCCGTCAGCTTGTCGAACACGGCTGCATACTCGCGATGGAATGTGGCCAGGTCCACGTTGGACCTACCGATGGCGGTCAGGGCCAGG
1	Crag	CATGTGTCCACTTCGGCATCGCTTGAAGCTGCTCCTGCCTCCAGCTGGGAGCCACTGCGTCAGGGCAGCAGAAGCGGGCGGAAGTAAGCACGACAGAAGATCGTCGATGCCGAGGGCGGC
1	Eip63E	GGCTGTCGATTGCTGGATGATGCGATAGGTTGATTGACAGATTGATAGTCCAGGAGGATGTTGATTGGGTGATTTGGATCCTAACAGTAGAAACGTACGCCATCCACAGAGAGGACTTGC
1	Eip63E	GCTGATCGTAGGTATCACGTATGCCCGGAAACGTCGGCATCCCGGTCACCATCTCCACGAAGATGCAGCCCACGCCCCACATGTCCAGCGAGGTCGAGTACTCCGTGCTGCCCAGCAGGA
1	Eip63E	GCATCATCGGCGCCCAAACGCTGCTCCGGATTCAGTTGCAGGAAGCCGTTAGCTATCGTCTCGCCCTCGATGATGTCGTATAGCCGTGGGAAGTTGTGACCCAGTTTCCGTGGTCGATAG
2	Ptp10D	CGGTGCCGTTAACTATCATCTTGGTGCTCCTGGTGACACTTTTGTTCTACAAACGACGTCGCAACAATTGCCGTAAGACGACCAAGGATTCGAGGGCCAACGACAATATGTCCCTGCCGG
2	Ptp10D	GAATCGCCCCATTCTGATCAAGAACTTTGCCGAGCACTATCGCCTAATGTCCGCCGATTCGGACTTCCGTTTCAGCGAGGAATTCGAGGAACTGAAGCACGTTGGCCGGGATCAGCCGTG
2	Ptp10D	CCCTGCAATCGTCCGAAAAACAGGTTCACCAATATACTGCCCTACGATCACTCACGTTTCAAGCTTCAGCCGGTGGACGATGATGAGGGTAGTGATTATATCAATGCCAATTACGTGCCG
2	Calx	CGCCGTGGCGCTCTTCTGCGGCGAGGCCCTGATTGCCATAATGCTCATCATGTTCCGGCGCTGGCACAAGGGCATTGGCGCCGAGCTGGGCGGTCCGAAAGTATCGAAGTACATCAGCGC
2	Calx	CGCCAGCATGATTGCCGCCAAGCATGACGAGGGTGCCGATAATTGCATCGGCAATGTCACGGGCAGCAATGCGGTCAACGTGTTCCTGGGCATCGGCCTGGCCTGGACCATCGCCGCCGT
2	Calx	TCGTGATTGGCGTCATCACTGCCATCATCGGAGATGCCGCCTCCTATTTCGGCTGCGCCCTCAACATCAAGGACTCGGTAACGGCCATCCTGTTTGTCGCCCTGGGCACAAGCATACCAG
2	Mbs	GTGAGCGGACATCCCGTTCCCGGCTGGGCAGCACCGCGAGTACGGCCACCACCAGCGAGTCAAAGAGCTCCAGCAGCAATGACAAGACGGAGAATGGCGATGGCATTGACTACAAGGCGC
2	Mbs	CATCGAGGATCCAGACCGCCAGTTCATGAGACTCCGGAGATGTGTCGAAACCAGCCCACGCGTCAACTTACTAAGTGTAATCATTATCATCCAATTGTAATTGTTTTTAGTGCTGCACAG
2	nuf	CTGCGTGCCGAGGAGCGTTTGGCAGAGGAGCAGAAGCGGCACCGCGAGATTTTGGCCCGCGTGGAGCGTGAAGCCTCGCTGCAGAACGAGAACTGCCAGATGAAGATCCGTGCCACCGAG
2	nuf	CGAGGCAACGGCACTGCGGGAAGAAGCCGCCCGACTGCGTGTCCTGTGTGACAAGCAGGCCAATGACCTCCATCGCACCGAGGAACAGTTGGAGCTGGCGCGCGACCAAATCGGCGTCCT
2	nuf	CAGGAGCACGAGGAGCAGGCACAGGCACTGCGCCGCCACGAACAGGAGAAGAAGTCCACCGAGGAGCTGATGCTGGAGCTGGGCCGGGAACTGCAGCGTGCTCGCGAGGAGAGTGGAGCC
2	mtd	CGGTCGTTTTGGCCTGTGGCTGGATGGTGATCTGAACCAGGGACGATCGCAACAGTGCAGCACATACGGCAATGAGCCTCTGGCGCCACAAGAAGACTTTGTTATCAAAACACTCGAATG
2	mtd	GTACTTGTACTAAAAACCAGCAACCTGAGAAAGATGTCAAAAGCTGGTGTGCGTCCAAGGATCATCCCTTCGGAACGGTCCACACAGCCCGAACCCCGAAACACTTGAATACACGAACAC
2	mtd	GGTGCCCTCACCTCCTGCTCACTGCATGTGTCGGATCACTTTTACGGCACCGGTGAGTCCCTGCTCTACAAGTTTAACCCCAGCTTCAAGGTGTTCCATTGGACTGGCGAGAATATGTAC
2	Camta	GCCGATGAAATGATGGTGCTGGGCAGTCCCTTGACAGAACCCCTCACTTCAGAATCTTCAGCGCTGACGGACAGCTTTATGGACCCACTGCTGGATTCGCTGCCCAACACACATTTCGAC
2	Camta	CCATGACCATAGCTATCGCTATCACGACGTCAGCACGCCGTGCTCCAGTTTGAGTCCCGCCAGCTCGGGACCGCTGCAGTCCCCGGCCAGTTACTCTATTTTGGGAACCGATCCCTCAGT
2	Camta	GAGCAGCAATTCTCAGTGCCTGTCCAGCTTCTACGATCACTACAAACAGGATCAGCAGCAGCTTCACGAGTTGGGCTCCCAACCGAGCACGCCTAAGGAAACCAGCCCTTCGGGTCCCTT
2	ens	GACAACAAACCCCTAGTATAAACAACAACGCGAGATTCTACGGGGCACCCAGATCGAATTGTGTGTGGACGGGTCCCGAGCAAGCAATAAAAGAATACGAAGACGCGGTATCCACATACC
2	ens	CTGCTGCAGGACGTAGTCGCTCCGGTCGCCACCCAGCTGATTGACCTGAGCATCGAGTCACAAGATCTACACCTGAACAATAACAACAGCTTGCTGACGAGCACAGCGGCAACCACCACG
2	ens	TGAGGGCTCGCCCAGCGCAGCAGATTCCACGCCAGCACCAACGGCAACGGAAACTGTCCAGGAGGCGCCAAACAGTCAGGCGATGTACGAGCAATCGGTGCTAGACAAGGAGAACTCGCT
2	gish	CGAAAGAAGAAGAAATCGACGCGCCAAAAATGACTAGACGGTGTACAATGTAGTCCAGAACGCGAGGCAGTCACCCTGCTGCGTGCCACTTCACATTCAAACTCACGGGATAGCGTATTG
2	gish	TCCGAGTCAGGATTATATCCAGCAGGCAACGTCGCAGCATACGTTGCGTTATCCTCCATCCGCGTCGATGTTGACGCCAACACCAACTACAAACACACCGACACTTCCGTTGTAATTTAT
2	gish	CCATATCGGGAGCATAAATCCCTAACTGGAACGGCACGTTATATGTCAATCAACACGCACATGGGGCGTGAGCAGTCGCGACGCGATGATCTGGAGGCATTGGGGCATATGTTTATGTAT
2	X11L	GGCCTACATGGAGTTCCTGAAGGCGAACGGCATCGAAAACGAGAGTCTGGCCAAAGAGATGGACTACCAGGAGGTGCTCAACAGTCAGGAGATTTTCGGTGATGAGCTGGAGATCTTTGC
2	X11L	GGAGCTGCAAAAGGAGGTAGTTGTGCCGAAGGCGAAAGGCGAGATCCTAGGCGTGGTGATCGTAGAGAGTGGCTGGGGATCCATGCTGCCCACCGTGGTGATTGCCAACCTGATGAGTTC
2	X11L	GCTGCCCGCTGCGGCCAGCTGAACATCGGTGACCAGCTGATCGCCATTAACGGCATGAGCCTGGTGGGACTGCCGCTGTCCACCTGCCAGAGCTACATACGCAATGCCAAGAACCAAACT
2	par-1	GACCTCAAGCTGTGACTTAACCAAACGAACAACGAGGGGAATGCGGCCGCCACCGCCTCGCGGCCCACTGATCCAACTGACACCATGACCACCACCAATTGTCGGAGGCCTAGCAACGAC
2	par-1	CCGTGGATGTGCCACTCTTCGCTGACTTTAGCCCAATAAATCCGATTATGGAAGAGGATGCTGAGGGCGTTGAAGGCGGCAAAACCAGTGAAGCCAAAGTCATTAGTGGTGGCAGTGGGC
2	par-1	CACTGAACAGTCCCGCCAAGCCGCGAACGGCAACGAAGTACGATCCGACGAATGGCAATCGCACGGTCAGCGGCACAAGTGGCATCATTCCACGTCGCTCCACCACGCTTTATGAAAAGA
2	Vav	GGAGTATGTGCAGGAGCAGAAATTGGCCAGCGAAGAGCTTTGATATTACAACTACGAGGTTTACTTTGCACCCAAGGCCATTACGCCCACAGCGGCAGCCATTGCTGAATTGCCAGGAGC
2	Vav	CGCCTGGCTGCCAAAGCACAGACCACAAAATGGAGATCTACACGTTTGACGCCCCGACAACGTGCCGTCACTGCTCCAAGTTCCTCAAGGGCCGCATCCACCAGGGCTATCGATGCAAGG
2	Vav	GCGTGCACAAGGGCTGCATCTCGTCGACGGGTCGCTGCAAACAGAATCCGGTAAGTGTGCCGCCACCCGTCTGCGATCGTCAGTTGTCCGAGTTCAATTGGTTTGCGGGCAACATGGATC
2	CG8671	CCTCAGGCCTTCAACTGTACATCGCTCGCGATGGAACCGCCTCCCTGGGCGGACATGAGGTTAAATCAAGCGTACGAGCGGGCGCCCTAAAGCAGGTGGTAATGCAGGATAGAAGATAGT
2	CG8671	CGATAACCAGGCTTTGATAGCAGCTATTGTGACAGACTCCGGCTTGTCGGAGTCCTCGGAATCGGGGGTAACGTTGACTACGGATAATCTCCAGCAGCATGGCTCAGTCGTCGTAGCTAA
2	CG8671	GTCCTGTGACGCAGGCGCTACCGCAACTGGGAATCATTGGCAGCAACAATTACGGAACAACAGGAGGGGCTATCGGATTTACTGGCGCCGGCAACGCCACCCTCATAGAAATGGGTCATT
2	pod1	CCAGAAATCGGTTAGCGCGCGCATGGAATTCACCACCAAGCTGGAGCAGGACGACATGGAGGGTGTGGATGAGAACGAGTGGCAGGAGTAGCAGTATAGCCAACGTCTGCGGCGGACATG
2	pod1	CTAAACATGACACGACATCATGACGACAACAGCAAGGTGCTCGATATCTACAATCTACTTGGGAGCGAGCGTATATAGAGAACTCGTAGCTAAGCCGAAAGTTAAACTAACACACTCCCG
2	pod1	GACTTGATCAGCGGATGGGTCAGTTGCCCAGCTGCCGCCCATCTCCATCCTTAGAATCCCTCTTCCCCAAAATGCCCCCTACTAACGCAAAAGAAAAGGTACGAGATGCCAATGAGAACG
2	Evi5	CTGACGGCATTGAAAAGTCGTGGCAAATTTCCGGGCGCCAAACTGCGCAGCTCCTCGATCCAATCGATCGAATCGACCGAGATCGACTTCAATGATCTGAATATGGTGAGGCGCGGAAGT
2	Evi5	GGCAATCGTCCATTGACGAGCTCTGCATGAAGGAGGAGGCGCTGAAGCAGCGCGACGAGATGGTCTCCTGTTTGCTGGAGGAACTGGTGAAGGTGCGTCAGGGACTGGCCGAAAGCGAGG
2	Evi5	GGCCAAGGTCGAGGAGCTGGAGGAGGATAAGAAGACGCTGCGGGAAACGACGCCAGACAATTCGGTGGCTCATCTGCAGGATGAACTGATTGCTAGTAAACTTCGCGAGGCTGAGGCCTC
2	CdGAPr	CCACCATGATGCTGAGCAGCGTGATATGAATGCCCTAAAAAGGGAGCTATCCTTGGACCTTAACCCACTGCAGCCGCGCTTACCACAGCCCGCAAATCGAGCTGCCACTTTACCGGTTAA
2	CdGAPr	GACACCGAGCGAGTATGGTTATCAGCACTTGCAGCGACAGCTAAGCATGCACTCTCTGCTGGCGACTGATGAGAGTTCGCCCGTGTACGAGGACTTCGAACAGACCCCCGTCAAGATGGT
2	CdGAPr	CCATTAGCATCACATACAAGTCGCCCGAGAAGGAAAAGAAACCTTCGGCCATCTTAGAGACCAACTTCGATGAAAACACTGTATATGAGCAGGTGAAGCTGTTCCGGAACTCGGTAACCG
2	lap	GGAATGCCGGTGATGGGACAGCCAAGTATGATGGGGGGGCAGGCAGCAGCCCCTTTGACTGGGGTGCAACCGACGATGATGGCGGCGCCGCACAGTAATGCAACGGGCATCATGCAACCC
2	lap	CGCAGAATGGCAGCAATAAAGGCGTCCCACTCGACCCATTTGGTGCGTTATAAGCGGTCCAGAAGAAGCTCATACGTGCAACCCACTCACCACTCACTCACTCACTCAGTCTAAGCGCTC
2	lap	GACAAGGGTGACATACCCGATTTGACCAAGGCGCCCAGTTCGTTGTTAGATGCCTTGGAGCAGCACTTGGCCACGCTTGAGGGTCGAAAAGTATCCGCTGCTAATACTCCTACGCAGTCA
2	shi	CCGTGTGTCCGGAGCTGTCGGCGGCGCCATTGTCCAGCAATCGGGAGCCAATCGCTATGTGCCGGAGAGTATGCGTGGACAGGTGAACCAGGCGGTGGGCCAGGCAGCCATCAATGAGTT
2	shi	AGCTCCTTGGGTGGACGGAACCCACCATTGCCACCATCTACAGGTCGCCCAGCGCCAGCGATTCCGAATCGCCCAGGAGGTGGGGCACCACCACTACCCGGCGGTCGTCCCGGAGGATCT
2	shi	GTGACGTATCAATGGCCACCGTGTCGTCGCCATTGCCACCGCCGGTTAAGAACGATTGGCTGCCCAGCGGCTTGGACAACCCACGTCTTTCTCCTCCAAGTCCGGGTGGCGTTCGAGGAA
3	Ptp10D	CGGTGCCGTTAACTATCATCTTGGTGCTCCTGGTGACACTTTTGTTCTACAAACGACGTCGCAACAATTGCCGTAAGACGACCAAGGATTCGAGGGCCAACGACAATATGTCCCTGCCGG
3	Ptp10D	GAATCGCCCCATTCTGATCAAGAACTTTGCCGAGCACTATCGCCTAATGTCCGCCGATTCGGACTTCCGTTTCAGCGAGGAATTCGAGGAACTGAAGCACGTTGGCCGGGATCAGCCGTG
3	Ptp10D	CCCTGCAATCGTCCGAAAAACAGGTTCACCAATATACTGCCCTACGATCACTCACGTTTCAAGCTTCAGCCGGTGGACGATGATGAGGGTAGTGATTATATCAATGCCAATTACGTGCCG
3	Calx	CGCCGTGGCGCTCTTCTGCGGCGAGGCCCTGATTGCCATAATGCTCATCATGTTCCGGCGCTGGCACAAGGGCATTGGCGCCGAGCTGGGCGGTCCGAAAGTATCGAAGTACATCAGCGC
3	Calx	CGCCAGCATGATTGCCGCCAAGCATGACGAGGGTGCCGATAATTGCATCGGCAATGTCACGGGCAGCAATGCGGTCAACGTGTTCCTGGGCATCGGCCTGGCCTGGACCATCGCCGCCGT
3	Calx	TCGTGATTGGCGTCATCACTGCCATCATCGGAGATGCCGCCTCCTATTTCGGCTGCGCCCTCAACATCAAGGACTCGGTAACGGCCATCCTGTTTGTCGCCCTGGGCACAAGCATACCAG
3	Mbs	GTGAGCGGACATCCCGTTCCCGGCTGGGCAGCACCGCGAGTACGGCCACCACCAGCGAGTCAAAGAGCTCCAGCAGCAATGACAAGACGGAGAATGGCGATGGCATTGACTACAAGGCGC
3	Mbs	CATCGAGGATCCAGACCGCCAGTTCATGAGACTCCGGAGATGTGTCGAAACCAGCCCACGCGTCAACTTACTAAGTGTAATCATTATCATCCAATTGTAATTGTTTTTAGTGCTGCACAG
3	nuf	CTGCGTGCCGAGGAGCGTTTGGCAGAGGAGCAGAAGCGGCACCGCGAGATTTTGGCCCGCGTGGAGCGTGAAGCCTCGCTGCAGAACGAGAACTGCCAGATGAAGATCCGTGCCACCGAG
3	nuf	CGAGGCAACGGCACTGCGGGAAGAAGCCGCCCGACTGCGTGTCCTGTGTGACAAGCAGGCCAATGACCTCCATCGCACCGAGGAACAGTTGGAGCTGGCGCGCGACCAAATCGGCGTCCT
3	nuf	CAGGAGCACGAGGAGCAGGCACAGGCACTGCGCCGCCACGAACAGGAGAAGAAGTCCACCGAGGAGCTGATGCTGGAGCTGGGCCGGGAACTGCAGCGTGCTCGCGAGGAGAGTGGAGCC
3	mtd	CGGTCGTTTTGGCCTGTGGCTGGATGGTGATCTGAACCAGGGACGATCGCAACAGTGCAGCACATACGGCAATGAGCCTCTGGCGCCACAAGAAGACTTTGTTATCAAAACACTCGAATG
3	mtd	GTACTTGTACTAAAAACCAGCAACCTGAGAAAGATGTCAAAAGCTGGTGTGCGTCCAAGGATCATCCCTTCGGAACGGTCCACACAGCCCGAACCCCGAAACACTTGAATACACGAACAC
3	mtd	GGTGCCCTCACCTCCTGCTCACTGCATGTGTCGGATCACTTTTACGGCACCGGTGAGTCCCTGCTCTACAAGTTTAACCCCAGCTTCAAGGTGTTCCATTGGACTGGCGAGAATATGTAC
3	Camta	GCCGATGAAATGATGGTGCTGGGCAGTCCCTTGACAGAACCCCTCACTTCAGAATCTTCAGCGCTGACGGACAGCTTTATGGACCCACTGCTGGATTCGCTGCCCAACACACATTTCGAC
3	Camta	CCATGACCATAGCTATCGCTATCACGACGTCAGCACGCCGTGCTCCAGTTTGAGTCCCGCCAGCTCGGGACCGCTGCAGTCCCCGGCCAGTTACTCTATTTTGGGAACCGATCCCTCAGT
3	Camta	GAGCAGCAATTCTCAGTGCCTGTCCAGCTTCTACGATCACTACAAACAGGATCAGCAGCAGCTTCACGAGTTGGGCTCCCAACCGAGCACGCCTAAGGAAACCAGCCCTTCGGGTCCCTT
3	X11L	GGCCTACATGGAGTTCCTGAAGGCGAACGGCATCGAAAACGAGAGTCTGGCCAAAGAGATGGACTACCAGGAGGTGCTCAACAGTCAGGAGATTTTCGGTGATGAGCTGGAGATCTTTGC
3	X11L	GGAGCTGCAAAAGGAGGTAGTTGTGCCGAAGGCGAAAGGCGAGATCCTAGGCGTGGTGATCGTAGAGAGTGGCTGGGGATCCATGCTGCCCACCGTGGTGATTGCCAACCTGATGAGTTC
3	X11L	GCTGCCCGCTGCGGCCAGCTGAACATCGGTGACCAGCTGATCGCCATTAACGGCATGAGCCTGGTGGGACTGCCGCTGTCCACCTGCCAGAGCTACATACGCAATGCCAAGAACCAAACT
3	par-1	GACCTCAAGCTGTGACTTAACCAAACGAACAACGAGGGGAATGCGGCCGCCACCGCCTCGCGGCCCACTGATCCAACTGACACCATGACCACCACCAATTGTCGGAGGCCTAGCAACGAC
3	par-1	CCGTGGATGTGCCACTCTTCGCTGACTTTAGCCCAATAAATCCGATTATGGAAGAGGATGCTGAGGGCGTTGAAGGCGGCAAAACCAGTGAAGCCAAAGTCATTAGTGGTGGCAGTGGGC
3	par-1	CACTGAACAGTCCCGCCAAGCCGCGAACGGCAACGAAGTACGATCCGACGAATGGCAATCGCACGGTCAGCGGCACAAGTGGCATCATTCCACGTCGCTCCACCACGCTTTATGAAAAGA
3	CG8671	CCTCAGGCCTTCAACTGTACATCGCTCGCGATGGAACCGCCTCCCTGGGCGGACATGAGGTTAAATCAAGCGTACGAGCGGGCGCCCTAAAGCAGGTGGTAATGCAGGATAGAAGATAGT
3	CG8671	CGATAACCAGGCTTTGATAGCAGCTATTGTGACAGACTCCGGCTTGTCGGAGTCCTCGGAATCGGGGGTAACGTTGACTACGGATAATCTCCAGCAGCATGGCTCAGTCGTCGTAGCTAA
3	CG8671	GTCCTGTGACGCAGGCGCTACCGCAACTGGGAATCATTGGCAGCAACAATTACGGAACAACAGGAGGGGCTATCGGATTTACTGGCGCCGGCAACGCCACCCTCATAGAAATGGGTCATT
3	pod1	CCAGAAATCGGTTAGCGCGCGCATGGAATTCACCACCAAGCTGGAGCAGGACGACATGGAGGGTGTGGATGAGAACGAGTGGCAGGAGTAGCAGTATAGCCAACGTCTGCGGCGGACATG
3	pod1	CTAAACATGACACGACATCATGACGACAACAGCAAGGTGCTCGATATCTACAATCTACTTGGGAGCGAGCGTATATAGAGAACTCGTAGCTAAGCCGAAAGTTAAACTAACACACTCCCG
3	pod1	GACTTGATCAGCGGATGGGTCAGTTGCCCAGCTGCCGCCCATCTCCATCCTTAGAATCCCTCTTCCCCAAAATGCCCCCTACTAACGCAAAAGAAAAGGTACGAGATGCCAATGAGAACG
3	lap	GGAATGCCGGTGATGGGACAGCCAAGTATGATGGGGGGGCAGGCAGCAGCCCCTTTGACTGGGGTGCAACCGACGATGATGGCGGCGCCGCACAGTAATGCAACGGGCATCATGCAACCC
3	lap	CGCAGAATGGCAGCAATAAAGGCGTCCCACTCGACCCATTTGGTGCGTTATAAGCGGTCCAGAAGAAGCTCATACGTGCAACCCACTCACCACTCACTCACTCACTCAGTCTAAGCGCTC
3	lap	GACAAGGGTGACATACCCGATTTGACCAAGGCGCCCAGTTCGTTGTTAGATGCCTTGGAGCAGCACTTGGCCACGCTTGAGGGTCGAAAAGTATCCGCTGCTAATACTCCTACGCAGTCA
3	shi	CCGTGTGTCCGGAGCTGTCGGCGGCGCCATTGTCCAGCAATCGGGAGCCAATCGCTATGTGCCGGAGAGTATGCGTGGACAGGTGAACCAGGCGGTGGGCCAGGCAGCCATCAATGAGTT
3	shi	AGCTCCTTGGGTGGACGGAACCCACCATTGCCACCATCTACAGGTCGCCCAGCGCCAGCGATTCCGAATCGCCCAGGAGGTGGGGCACCACCACTACCCGGCGGTCGTCCCGGAGGATCT
3	shi	GTGACGTATCAATGGCCACCGTGTCGTCGCCATTGCCACCGCCGGTTAAGAACGATTGGCTGCCCAGCGGCTTGGACAACCCACGTCTTTCTCCTCCAAGTCCGGGTGGCGTTCGAGGAA
3	Dscam1	TCATTCAACTCCCACGCACTTCATGCACCTAAAACACTAAGCTAAAATGCCACGCCCACCGCCGCAGAGGGCGCTTACAAATTACACTGCCATAGTATCGTAGGCTGTGAATCCTGCGCC
3	Dscam1	TGTTCCACAAGATGCCAATGGGCTTCTCGCCCTTCGCCTCGCACTGGAGTACGGCGGGTTCTCCTCGTCGGGCGGTCTGGTTGCGCAGCTTCTCCGTGAACTCTGGAGGGGCCTGAACGC
3	Dscam1	TCTTGATCACTCCGTTGGCGGATTCCAGGGGTGGGCTCACCCATCCGACGCGAATGGTCTGCGAAGTTAAGGTGGTGCAGGCGGTGTCACTGGGTGGCTGGCTGGGCGTTCCCTCGGCCG
3	Dscam1	GACGTAGTAGCCCAGGATCTCTCCGTTCCACTCGGTGCGTGGTGGTGGCTTCCAGGTGACGCGCATGGTGGTCTGGTTCACGGGTTCTACCTTGATGTTCTGGGGCTTGCCGGAGGGTGC
3	Dscam1	GGCAGGGCATCTTGGCGTCCTCCTTGAAGGTGGCAGTGAAGGTGTCGTCGAAGGAGGCGATCTTGGCGGGCACCTGGTCGCTGGGCATGGCCACTATGCTCTTAGACTGCTGGCCTTCGC
3	stai	GCTGAGCTCGTGCGCCAGAACAAGGCCCAGGCCCAGGATTTGGATGGTCAGCAGAGCGCCATTGCCTCCTCAGGCTAAGTGGAGAACGATCCTGCATCGAGAGCTGTGCTCACCCACTGC
3	stai	TAACGTTCTTGCCAGGGGTGACCGGTCGTTTTGGAACGGCCACATTGGGTGCCGGTTCGGCCAGGATGACCTCATAGCTCAATCCCCCGCGGGACTTCTCCTGGCAGCGAATCTCTGTGG
3	Nc73EF	catctTCATCAAGACCCATCTCCTTAGGTCGAAATCGCGTCGTTGAGCAGCGCATTCAGCTCACGGATGTGCTGGGCCTTGGATCCGGTGGCGGTGGAGGCTCCGCAGGCGCGTCCGACG
3	Nc73EF	GAAAGGCGCACATGGATTCCCTCCTTCAGCAGAGAGCCGAAGGCCATGGCCTCTCCCAAAGCCCAATCAGCGACCTTTTCGTCCACCATTGCCTTGCGAGCGGCCAACACTCGCAATAGA
3	Nc73EF	GGCCGTGTTGCTGAAGTCTCCGAACTGAGCCTCCCACAGCACCAGGGCATTGGGATTGGTCATCGAGTAACCGTGCTCGAAACCAAGCACTGCGTACTCCGACAGCGAGCTGTTGGAGAC
3	tutl	CCATCCTCGAGATTTGGCGAACTGTAGATGGAGTGGCAGTTGGTGCAGCGATCAGGTGGCCAGATCCAGTGGAGTATGGCAATGAGAATGGCGGTTAGACTTGATATTCGGGTTTGTTTG
3	tutl	TTGCTGTTCCGCCGCTCGAAGAGACCACCGTCCACCACATCCACGTTGCCGGACTCCAGCGTCTGTTGCGAGTATCCCAGTTTCGAGACGCCCTCCACATCCAGCACAAAGCGTCCATCG
3	tutl	GAACTGGAACGGGATTCCGGAGAGGCCTCCAGGCCGCCCGGATTCATGGAGTTGCGCAGGTTCAGATTGAGTTGCGGCAGTGGAGAGAGCATCTCGTGCTGCTGCTGACGGTTACTAAAG
3	tutl	CTTGTCCTTCGTCCAGGTCACGTACTGCAGCTGCGGACTCGACTTGATGTAGCACTGAACAACGCCGGCTAGGCGAAACGGCAGGTATTGCACCGTGGGCGTGAAGGTGACCTTGGCGGG
3	tutl	GTGGCCACTTCATTGGAGACCACGCACTGATAGTAGCCAAAGTCCTCCCTCCTCAGATTCTCAATGGTGATATTGCCCCCGGAGATCTTGATGCGATTGCGCTGTGACTCGGTCAGCTGC
3	CASK	CTGTCTTGTCAGTACAGCCAGGATACGGGCACCCACTGCGGGGTGGTATGCACCCGGTCGATGGCCGTCTCCAGCGTGGCAATCGTCTCGCTAATATCGTTGTTCACAATCGTCAGATCG
3	CASK	GCGTGTATCTGCATCGTCGTGCGCATCTGCATCTGTGCCTCAGTATAGGGCTACGTTGGAGGCCTGTGTGTAGGCTTCCCACTCGCATTCACAGCCCTCGAGGCAGTCGGGGCATTCCAG
3	CASK	TGAACTCGGCGGTGCGGAGTATTTTTAGTGCCTGCGGCTCCACATCCAATATGGCCATCTTGCCCTCGGTGTGAATCCGTCGGATGGTGTCCAACTTGGTGCCGTACATGGCATCCTCGT
3	Lar	CACCACAATCGCAGCACTCCGGTCACCATCTCCTTTACGAGTTAGTGCCGCCACCTGAATGGAGTACTTTGTATCCGGCTGCAAGCCAGTCACATTGAACTCCAGCGTGTCTACCACATC
3	Lar	GGTCCTTGACGCCCCATCGAAGTCGATAGCCACGCAATTCGCCATAGGTCTGCGCCGGTCGCTCCCATTCTAGTTCGATGGACACGATCGGTTCCCGCTCCATGATCTTCAGACTCACCG
3	Lar	GGTAATGTTAGAAGGCGGTCCACCGGGTGTTCCCTCGGGTGTCTGAAATATTTTCACCGTCTCTTGCCCGATACCAATATGATTGCTGCCCGCCACACGAAATTCGTACTCAACTCCGCG
3	Lar	CTCAAGGTCATCGAATGGGTGCTGACATCGTGAGCGCGAAGATTTAAGGGCACATCCTCCGGCTTGATGCGTACTGTAACCTTTTCACTAAGACGTCCCAATCCGTTCTTGAACCTCGCC
3	spen	CCGGATATCGCTGCAGCAGAGTAACCAGCGAATCACCTGGTGGCGGTGCCATCGCTGGTGGTGCTTGCTGGGAGGCCAATTCCATGCCTGCAGGCAAAGCAGGTGGCAGATGTTCCTGCT
3	spen	CTTGGCTACTCCCTCCAGTTGTGTCTGCTCTAGTCGCATTCTTTGCGCAATCCTCAGCAGCGGTGTATTAGTCTCCACCAAACTGGGAAGCGACGCTCTTGCCACATTAGGGTTTCCGTG
3	spen	GGGCGATGGGCCGGCGGTGGTTCCAGTTGTAAGGCACCACTATCGTACAAGCCCCTTGATGCAATTTCGCTGAAATGGGCCGGGGGAATGCGCGTATTGTGTACGTAAACCTGAGCCATT
3	spen	CCAACTGCATATCCATTGCCTTGCCTGGATGATGGTGGCTTCCTGGCTGCACGCTCCCATCACGACCGATAAACGGACTTCCAGAGGAAACTGCAGGCATTTGTTGTGGCACCACCACAC
3	CG15312	GGCCAAAGATGATGGTGCGCGGAAATGGCATGGCCACATCGTCATCGTCATCCTCCCCAGCATCCTGATCGCCAGCACTGCCCCCATGACCTTGGCCACCAGGCTCTGGTCCGCCGTCCG
3	CG15312	GGCTAGATACTCCACTTCCTCCTCCATTTCGGCTTCCTTCAGCTGGTCATCCTTGGGGGATACGCTTTCCCCTTGGCCATCATCCTCATCCTCCAGTGGCCGCGTTTCTTTATCCTGCAG
3	CG15312	GGATCCATCCTGCTCCAGGCGTGCTCGAAACTGGCATTCGCCGGCGGCGTCTTGTAGGAGACGTTGCGGTACTCCGCCGTAAAGCTGCGCACCGGATAGCCACCGGATTGAGTCTTATTG
3	Dys	GCCGTGGTCGTCGTCGTCGTCGTGGTGTTCGTAGTGTTGCTGCTCGACGAGTCCTCCAGATCATCGTTGATGCTCTCCAATTCCTGCTCTGTGATTACGGTCACTAGGCCACTTGAGTTC
3	Dys	GAACCGGGAGCGCTGGGTAGACCGCTGCTGGTGGCGCTACTGCCGCCGCCATTGGGTTCATCGAGAAGTTGGCGTAGTCGCTGCAACTGAGCTTCCAGTTGCCGATTGTGATCCTCCAGG
3	Dys	CACTGTCCGGCGTGGAATTCGAGCCCGTTCCGCCGTACTCCACCTGAGCCAGTCGCGAGGCGTACATCTCCAGGCGGGAGTGCATGTCGTTCTGCAGCTGGTGGGTTGTGTGCTGCGGAC
3	Dys	CGTTTTCCTCCTCAAGATCGCGGATGATCGCCTCTAGTTCTTCCCGCTGCTCGGCATCCATGGCGGCCATTACTTGGACAGGCGACTTGGGTGCACTTCCATTTGAAGTTCCGGGCAGAG
3	Khc-73	CAATTAGTCCAACGCTGCAGCTGATGCGAACACTTTGGGTACAATCATTTACGCGCCGAAAGGTTTAGCGAATCGCCGCGGCTCTTGGAGCGTGTCATCGAGCCAGTCATCGAGGTACTC
3	Khc-73	GGTTGGCATGAGGAGTATGCTCCGCATTGTTCGTTGCTTGTCGAGTCGCTTCTCCTTCGTCCACCTCGTTCTCGACATTGTCATCTTGGGTGGCGGCTTTAGAAGGCCGTCGAGCGTCGA
3	Khc-73	CCGGGTTGGAATTCCGTGGTTCCCACAAAGCGAATGACGCCGCTGGTGTTATACGGCCGGATTAACACTGACTCGCCCACCACTATCCACTCGGGCAGAACCAATTCCACATCCTTGCTC
3	Eip63-E	GGCTGTCGATTGCTGGATGATGCGATAGGTTGATTGACAGATTGATAGTCCAGGAGGATGTTGATTGGGTGATTTGGATCCTAACAGTAGAAACGTACGCCATCCACAGAGAGGACTTGC
3	Eip63-E	GCTGATCGTAGGTATCACGTATGCCCGGAAACGTCGGCATCCCGGTCACCATCTCCACGAAGATGCAGCCCACGCCCCACATGTCCAGCGAGGTCGAGTACTCCGTGCTGCCCAGCAGGA
3	Eip63-E	GCATCATCGGCGCCCAAACGCTGCTCCGGATTCAGTTGCAGGAAGCCGTTAGCTATCGTCTCGCCCTCGATGATGTCGTATAGCCGTGGGAAGTTGTGACCCAGTTTCCGTGGTCGATAG
3	fne	CCGGGAAATGCCATGACTGGATCGGGATGGTGCATATTCGTCTATAACCTGGCCCCGGAGACCGAGGAGAACGTGCTGTGGCAGCTATTCGGGCCATTCGGTGCCGTTCAATCGGTGAAG
3	fne	CAATCCGAGCAATAGCGCCAAGGCTCAAATTGCCCCGCCCCTTACCGCCTACTTGACACCACAGGCGGCAGCGGCCACTCGCCGTTTGGCCGGAGCTCTGCCCTCCGCCGGTCGCATTAG
3	fne	GTCAGAGTCTGGGCTATGGATTTGTTAATTACGTCAGGGCCGAGGATGCTGAGAAGGCTGTGAACACCCTGAACGGTCTGCGTTTGCAGAATAAGGTTATTAAAGTATCATATGCCCGTC
3	elav	TGGACTTTATTATGGCAAATACCGGAGCTGGCGGCGGAGTAGACACACAGGCACAGCTAATGCAGAGTGCCGCTGCAGCCGCAGCAGTGGCGGCAACAAACGCGGCCGCCGCTCCCGTAC
3	elav	CCCAGCAGCTCCAACAGCAACAGCAGGCTGTCGTGGCCCAACAGGCTGTAGTGCAGCAGCAACAACAGCAGGCGGCGGCAGTGGTGCAACAGGCGGCGGTCCAACAGGCTGTGGTGCCCC
3	elav	AATCCCCAACTGGTGCGACGCATCGGGGGCGCCATGCACACGCCAGTTAACAAGGGTCTGGCCCGGTTTTCACCAATGGCGGGCGACATGCTGGACGTAATGCTGCCCAATGGACTAGGA
3	Nrg	CTATCAGTGCTTTGCGTCCAATGAATTCGGAACGGCCACCTCGAACTCAGTATATGTGCGTAAGGCCGAGCTGAATGCCTTCAAGGATGAGGCGGCCAAGACACTGGAGGCCGTCGAGGG
3	Nrg	GCTCCTCGATGTCAAACAGATGGGCGTTAGTGCCTCGCAGAACAAGCATCCGCCCGTGCGTCAATATGTTTCCCGTCGCCAGTCCTTGGCGTTGCGTGGCAAGCGAATGGAACTGTTTTG
3	ewg	GGAAATGTGGTTGTCACCACCACCTCCTCGGGTAGTCACTCCTCGAATGGGGCTAACGGAGGTACAGGAGGAACTTCTGCCGGGAGCAGCACTTTGGGAAGCGGCCTCAACGTGACTACA
3	ewg	TTCGAACTTCCTGGCTTGGTAATCGATGGTATTCCCACTCCCGTAGAAAAGATGACCCAAGCGCAGCTAAGAGCCTTTATTCCGCTGATGCTCAAGTATTCTACGGGACGAGGGAAGCCA

## Sheet: Probe_density
Gene	Length (kb)	Probes	Density (probes per kb)
tou	12.2	2	0.163934
spen	19.6	4	0.204082
Nrg	7.7	2	0.25974
Elav	10.5	3	0.285714
Dys	13.8	4	0.289855
Camta	9.2	3	0.326087
Khc-73	9.1	3	0.32967
Ptp10D	8.7	3	0.344828
fne	8.7	3	0.344828
Mbs	5.7	2	0.350877
CdGAPr	7.8	3	0.384615
Calx	7.4	3	0.405405
ewg	4.8	2	0.416667
Crag	7	3	0.428571
CASK	6.5	3	0.461538
Ubx	4.3	2	0.465116
pod1	6.4	3	0.46875
Lar	8.5	4	0.470588
Evi5	6.3	3	0.47619
par-1	6.1	3	0.491803
X11L	5.7	3	0.526316
gish	5.6	3	0.535714
Dscam1	9.2	5	0.543478
Eip63E	5.5	3	0.545455
lap	5.2	3	0.576923
Vav	5.2	3	0.576923
shi	5.1	3	0.588235
CG8671	5	3	0.6
mtd	4.8	3	0.625
Nc73EF	4.7	3	0.638298
tutl	7.8	5	0.641026
stai	3	2	0.666667
nuf	3.5	3	0.857143
CG15312	3.5	3	0.857143

## Sheet: mouse ES probes sequence
Probe set	Target gene	Probe sequence
4	Ahctf1	TCTGTCTGGTTTTCCAGCTGTGGCCAACACGGTTGCAGATGTTGAAAGCTCTGGGTCCACCAGCTCCAAGTGCCCGGTTACCTCTGAACGCAGCCTCGGCCAAAAACTAACATTAAACTT
4	Ahctf1	TAATCTCAGTACTATTGAGCAGCAGTTTTGTGACTTGCCTGATGACAAAGACTCTGCTGAATGTGATGCTGCTGAAGTAGACGGGGAACTTTTTGTGGCCCAGAGCAACTTTACCCTGAT
4	Ahctf1	TTTAGAAGGTGAAGAAGGAGAAGCTGAGGCAAGCGACTCTGCAGCACCTAATATGTTACCGAAAGCGACCAAGGAAAAACCTGTGTGCCACAGGGAACCCCATAATCAGGAGCGCGTTAC
4	Ahctf1	AGATTTGCCATCTGCTGTGACTGCTGACCAAGAATCCCACAAGGTAGAGACTTTACCGTATGTGCCTGAACCGGTTAAAGTGGCAATTGCAGAAAATCTGTTGGATGTAATTAAAGACAC
4	Ahctf1	CAGAAGTAAGGAAGCAACTCCCGTGGCAGCAGGTGAGGCTGGTGATGAGGACGGAGCAGTGATAGTCTCAAAGGCTGCACATTCGTCCAGGCTGACAAACTCTACACCGAAGACTGTTAA
4	Ahctf1	GGAACCACATGCAGAGACTGTAAATACCAGCCAGAATGATGACATGGTTTCTTCTAGAACTCTCACAAGAAGGCAGCATGCCCTAAGCCTGAATGTCACATCAGAACAAGAGCCTTCAGC
4	Ahctf1	AGTTGCCACTCCTAAGAAGAGAACTAGAAAAATTAAAGAAACTCCTGAGTCTTCTGAAAGGACCTGTTCTGACCTAAAAGTAGCACCTGAGAACCAACTGACAGCTCAGAGTCCTCCCGC
4	Ahctf1	TCCTAGGAGAGGAAAGAAGAAGGACGTTAGCCAAGGCACACTGCCAAGTTCTGGTGCTGTGGAGCCGGAGCCGGAACCTCAGGGTACGCCGGGAAGACTGAGGCTGAGAACGCAGCCACC
4	Ahctf1	CGAGCCAGCAGCTGAAGAAACTCCTTCTAGAACAAAAGTCAGGCTTTCATCTGTTAGAAAGGGAACCCCTAGAAGACTTAAGAAGTCTGTAGAAAATGGGCAAAGTACAGAAATTCTAGA
4	Ahctf1	TGATCTCAAAGGGAGTGAGGCAGCAAGTCATGACGGGACTGTCACAGAGCTGAGGAATGCCAATTTAGAAGATACTCAGAATATGGAGTATAAACAAGATGAACACAGTGACCAGCAACT
4	Ahctf1	GCCTCTAAAACGAAAGAGGGTCAGAGAGAGAGAAGTTAGTGTGTCAAGTGTGACAGAAGAGCCAAAGCTTGACTCATCCCAGTTGCCTCTTCAGACAGGACTCGATGTACCTGCCACCCC
4	Ahctf1	TAGGAAACGTGGTAGACCCAGGAAGGTAGTTCCCTTAGAAGCTGATGGTGGCACAACTGGTAAGGAACAGACAAGTCCTCAGAAGAAAGATGTTCCGGTTGTCCGGAGATCTACACGGAA
4	Ahctf1	CACCCCAGCTAGAAATGTGAGTACTTTAGAAAAATCAGTTTTAGTGCCAAATAAGGAAGCTGCTCTAGTGGTGACATCTAAGAGGAGACCTACAAAGAAGTCTGCAGAGGAAAGCTCAAA
4	Ahctf1	AGATCCATCAGCGGCAGTCTCAGACCTGGCGGGTGGAGCAGCCCACACAGAGTCCGCTGACCGAAGGGACGGACTGCTTGCCGCCGCTGCTCTCACGCCATCTGCCCAGGGCACAAGGAC
4	Ahctf1	AAACCAGACATAGTTACAGGTCGATGTTTTGTTTGTTTCCTGCTTGTCTTTAGCTGAGAACATGGAGGCCGCAGCCCAGCTGAAAGAATTGGTGTCAGATTTATCTTCTCAGTTTGTTGT
4	Ahctf1	TTCCCCTCCTGCCTTGAGAACCAGGCAGAAAAGTATATCCAATACTTCCAAGCTTCTAGGTGAACTGGTAAGGAAGGCATGAAAACATCTCTGTGATTATTGAGTTATTTGTTTGTGTGT
4	Ahctf1	TTTTAAATTTCTAACCCATAGGAGAGTGACCCTAAACCATTAGAGATCATAGAACAAAAACCAAAAAGAAGCAGGACTGTGAAGACAAGAGCAAGCAGGTAAGCAGCACTAGCCCCATCT
4	Ahctf1	TTCCTACTTGACTGTATCTTTCTTTCAGAAACACAGGAAAAGGAAGTTCTTGGTCACCTCCTCCTGTAGAAATTAAGCTGGTTTCTCCCTTGGCGAGTCCAGTGGATGAAATAAAGACCG
4	Ahctf1	TTGATTATTTTTAACATTGCTGTTTTATAATGTATGCACTTTGATGCTGTTCCTCGGATCTCTGGTCAGTACCTGTGCTCATTGGGCTTTGCCTGATACTGTGTTGAATTTGAATTGTGG
4	Ahctf1	GCATGTGATTTTGCCTTTTTGTAGTTTTACAAATGTTGTGTAATCTACCTCAAATGAGTAATTTTCCAGTACTGCATCGGTTTCCTAGCTAGCAGTTCTCTTCAGTAACTTAAGGACTAT
4	Ahctf1	CTTGTCTCTCAGTTCAGAGACTTAATTATCCAGGTTAGATTGACCGGTTTCACTGCTTCCTAGCAACCTCATGGAAGGATTGAAGAAAGAAATAAAACAGTGCACCGACGTGTGCCTGCT
4	Ahctf1	GCTGAGAAGAGGAGCCGACAAGGTTTAGACTTCCCATGCTGTGAAAGAGCTTGCGACTTCGTCACAGGAGCCTCTCTAGTATTCAGGTTTTAAACTGGTAACTGCCACAGAACCTCAGGC
4	Ahctf1	ACAGGTTACAGAGAATGGAAGAGTGTGAGCAGATGTCGGAAAAGAGGAAAGGAACCCTCTTTTCTGCAGCGTGTGTACCGTTGGTAATGGCGCCTGATGGAAGCCATGATGTTCATCAAT
4	Ahctf1	AAATAAGTGTTGTCAAATAATTTATGACAGGTAATTGATAGTGTGTAATGAATGGACGCTTAATAATTGATACCTAAAAGCAGACTTTGTCAGCTAAGCTTTGGATGTTTTCGTGAGCAG
4	Ahctf1	TGTGCTTTGTGTGTTATTTTTCTACCGAGTAGCATCATGGATAATGAGAAAATGGGGAGAGTGCCTGTGCCGAGATCGGACAGTGTGAGAGTGGCCGTCCGGGTGCGGCCGTTCAGCCAG
4	Ahctf1	GTCAGTCCATGCTCATTGCCTTGCTGACAATTACTGCCTGATTTTATTAATTTTTTAATAATAGTTTCTGAATTTGTATTTAAGCTGCTTGTCATTTATGAAATATTAAACTTATTTAAA
4	Ahctf1	TGGATTTGTCAAATGATTCACAAAAGCTCTAAGCATAATTTAGTAAACATTTAATTTCATTCCTTGGTACAAGTAGCACAATAAAAAAAACTGACAAGAGAAATACTGTCAAGTTAATAA
4	Endov	GAACAGGTGGTTGCAGCCAGCATCTGACCTGTCCCTGCTGCCTCGCTGTCAGGTGGTGTATGAGGACAGCCGCATGGTTGGCCTGAAGGCCCCCTATGTGTCAGGCTTCCTGGCCTTCCG
4	Endov	AGAGGTCCCTTTCCTGGTGGAGTTGGTACAGCGGCTGCAAGAGAAGGAACCAGATCTCATGCCCCAGGTAGGTGCCTCCTAAGGTGAGGAGAACCCCTCTGCTTGTGCTTAGGGAGGGAA
4	Endov	GCAGGCTTCGGGGTGGCCTGCCACCTTGGTGTCCTTACAGAGCTGCCATGCATCGGGGTGGCCAAGAAGCTCCTGCAGGTGGATGGACTGGAGAACAATGCTCTGCACAAGGAGAAGGTG
4	Endov	TTTACAGTTTTTTTCTGTTTCCCAGATTGTGCTCCTGCAGGCCGGAGGAGACACATTTCCTCTGATAGGCAGCTCTGGGACTGTCCTGGGAATGGTGAGTGGCCAGAAAGCTGTGCCTTG
4	Endov	ACATCCTCACAGCCTCAGTCCTGAGGCTGGTCCTGCTCCACAGCAACGTTGCCCATCCATGCTTGTCCTCCTTCCACAGGCCCTGAGGAGCCATGACCACAGCACCAAGCCCCTCTATGT
4	Endov	CTCTGTGGGCCACAGAATAAGCCTGGAGGTCGCTGTGCGCCTCACCCACCACTGCTGTAGGTTCCGGATCCCAGAACCTATACGCCAGGTATGGGGCTGTGGTGGGAGTGGGAGAGTTG
4	Endov	TCGGCCTTCCCTCTAGGCTGGGCCCTTCATCAGGCCTCAGAGACCCCTGGAGAACAAGGGGACTTCTGACACACCCTGGCTTTTTATGTTTCCTGTTTCTTGGTGTCATTACCAGGAGCC
4	Endov	GCTTCCAGGAGCAGAAGGACCAGCAGTTGGAGGGAACCGGGCATCAGGAAGACTCGGACCTCTGGCCTCCTTCTCCAGCCTGGGTACAGTCACCACCCTGAGAAGATGATCTCTAGGAGC
4	Endov	AGCCTCCTCCATCACTGGCTAGTCAGTGTGGTCACCATGCCCCAGCAGGACCATATTCCAGACCAGGAAGCACACACAAGCACCAAGAGTACATGAAGGACTTCAGGCCTCGGGTGCCCA
4	Endov	AGACTGTCATCCGTGTCATAGCCAGGCTGCAGCCCCCAAGGTGCCTGTCCTCAAGCTTGTTTGCCGCTGAGCTTGAGGGACCTGCAGTTGGGAAAGCCTCAATCCTGGAGCAGGCTCAAG
4	Endov	GCGTCAAAATCCCATCCCACTAAGAAGGCGGGTCTGTTCTAGCCTGGTGGCTTCTTGTCTGGGTGGCCTTGAAGGGGCTGCTGAGGCAGGCCAACAGCAGGGCTGCAGTGCCCTCCCTGT
4	Endov	AGATGGTGGGGAAGCTAGCTACTAAGTCCTGTGGATACCCACAGGGGGTGGTCAGGATGGGATGACGGTCGGTGATGGGGAAGGACAGACGGGTGGTTCTCCTGTGATACCCAGGCCCAT
4	Endov	TTTCAGGTTTTGGATATAAGGAAGATAGATATGTGGTTCTGTCACCCAGTAAATGAAGTGTGGGGCAGGAGGCAGCCTCCCCACCACACACCTGGTATGTATAGGCCAGCCTCCATGGGC
4	Endov	AAGAACCCCACGGCCACCCAGGGTGTCCGAGCAGGACATTCCTGCAGTGTCCACATCCACCCACTGGCCCTCCGCAGTCTCTCACAAACATTCTGTGCACACACACACAACCACACATA
4	Endov	CACTCTCTCTCTCTCTCTCTTCATATTCCCTGACACTCTTGTGGAAGCCAGAGCTGGAGGGCCTACAGCTGGCCCCACCATCTGCCTTCCCAACTTCCAGACCTCTCCCTTCTCAAGCCC
4	Endov	CAGCCGAGCTTGAGGGCCAGCACACAGCATCCTTGTTTGAAGGGAAGCTGTTTAGAGAAGTAGGGCCCCAGAGGCCAAGGCCATCAGTCCTTAAGACCATCCTCACAGATGTGGAGGAAA
4	Endov	TCAACTCTTAACAGAAGACCTTCCCCAAGACACAGAAGTCAGGCCTGATGCTGCTCAGCTTGGCACCTTCCAACACTCAGACTCTCCTCAGCCTGGGCAGAGTAGCTCTCCAGGCTGCTG
4	Endov	GCTGTACAGGCAGACACTGCCAGGGGCCCACTCCCCACATACTGAGGAGCAGGGCAGAACCTGAACGTGGCCTTCTAGACAACTTTTATGTGATTTGTTCTGAAAGAAAATCCTTTCAGT
4	Endov	CAAGGGCCTGTCAGCCCAGCTGCCCCGCTGGGTGTGTGTGGCAGCCCAGATTTTACCTGGCTGAGCTGCTACAGGGAGCTAAGATAGTGAGGTGCCAGGGCCAGGGGGATGCAAACTGAA
4	Endov	TGAAGGAGCAGGGTGGATAGAACATAGAGTGTGGGCAAGTCTGGGGTGGGGCGTTCAGACACCCCAGACACCGGTGCTTGAGGGCAGGGGGCCCTAAGTGCAGTGGCGTCTCAGCTCCTT
4	Endov	ATTTTCATATTCATCTGCAGTTTCTGTGCCCCTTCCCAGCATCCCTACCCCTGTCCGGCAGCTGGGAGAAGTTGGCTTCCAGGGGGAGGCAACCTAAACTAGCTGCTGTGTCTGTCACTC
4	Endov	AAGCCATCATGGTTCCTACATACCAGACAGGCCAGGCTAGGGAACCTTGACCCTTCCTCAACACCTCAAGAGAGCCAATTGCTGTCTCCTGGCTTCTGGGGAGCCCATATGCTCCTTAGA
4	Endov	TAGACCCCAATGGGAGCATACTGTCCTGCCTCCTCAGAAGAGTCCTTGAAGGGCTAGGTCTCGGGTTGAGACCTGGGGATTGCATCTGTACAGGGCTCCAGCCCCAGGTCTCTG
4	Endov	GGTGTAGTGTCTCCAGAGTCAGCAGGATATCAGCCTGGACCACCTTCCCCTCCCGAGAGTGCCAGGGTGAACACCCCCCCCCCAAAAACCCACTTGTCAGCCAAAGATCTGGTATCGAAG
4	Endov	ATCCCCACTGCACTGCCCTAACCAATTGATTAATTAAAAGCAGAGGCACAGAACAGCGGCACGGGACCACTGACTTGCAGATGAATGGCCCAAGAAGTAGTCAGGTGGGTGTCGCCGTGG
4	Endov	AATGGGAAGATAAAGTGCAGGAGCCGGGACTCCAGGCAGAGGCACCTGGATCAGGTCTTGATGGAGAGGGTGTAGTTTGGGCTTGGGCTGGGATTTTGTCTTGTTTTGTTTTAACAGGGT
4	Mprip	TCTTTTTGTTCCTTCAGACATAATGAAATCTAAAAGCAATCCTGACTTCCTGAAGAAAGACAGATCCTGTGTTACCCGGCAACTCAGAAACATCAGGTCCAAGGTGAGTGAGGTCCAGCT
4	Mprip	CTTATTTTTTGCTCTTTCCTCTGACAGTCCGTAATTGAGCAGGTCTCATGGGATAACTGAGTCGCGCCCGCTTCCAAGTCCCCTGTCGTATAGGTAAACCACTTCTCACTCTGCCCACTG
4	Mprip	TCTCCACCAGAGTCTGAAGGAAGGCCTGACGGTGCAGGAGCGCTTGAAGCTCTTTGAATCCAGGGACTTGAAGAAAGATTAGCTGCATCCATTCCACTGACACATCCTTCCCAGCTGGTG
4	Mprip	GCAGCACAAGCCAAGCGTGGTTTTCATCTTCACCTGTGCATCTCATTGTTGCTGTCATTAACTGTGGGGATGGATGCATGAGAGACTGCTGTGGGGTGCTTGCTCCAGTCCCTCCCTGTC
4	Mprip	AATTCCAACTTCCTGTTGTCTTTATCACAGCTTTTTTCCCATGGTATTCTCAGATTAGTCACGCGCAAGCAGTAGAGTGGGACGGTTTCCCCGCTGATACCTGAGCAGCCCCCTTGTCCT
4	Mprip	CCCAGCACACTCACTGTCAGTATTAAGGCACAGCAGCCTGTTAATAAGCTAGCCCTGCCTCAGAGTGCACATGTGGGGACCTGCCAGTGGCTCTGCTCTGCCGCACACAGCGGAGCACCA
4	Mprip	CCCTTGATGGTCAGAGCAGAGCCACCGAATGTTGTAGGCTGGCCTGATTTCTGAGGGGCCTAGGAAAGTGTCCAGCCTGGCCCACTTCCTTTTGATGTGGGAGGGGGACAGCATTTTGTA
4	Mprip	CCGGCCCCTCTCATTCCTTCCTCCGCTCGTGCCTCCCTTGCTGTGCTAATCCTGGTCTTCTGGTGGCCCGGAAGAGTGACTTGCAGCCTGAAGCTTCAGACTTGTCAAGTGTGATGGGTC
4	Mprip	CTCAAAGTCCTCTGGAGGGGAACATTGCTGGGGTTTAATCTGTCTGAAAAGAAGCTGCCATGCTGCTTGGCAGGGTGAGGAGAAGCCCGTGTGCAAAGACAGACTGTCAGGACTGGTGAT
4	Mprip	AGCAGCAGTGTGTGCTCAGGACCCTCGTTAGTCTGGGCTCTGGAAGGGTCCCTTGAATTGTCTGCTTCTCATGGAGCCATTGACAGGGAGCCTGTGCTAACTCTGCTTTTCTAGCTGAAC
4	Mprip	CCCATGTCAGATGGGAGAGGCAATAGCCTCATAGCTAGATATGCGATCTGGCTTCTTAGTCCTGGCTTGTTAGTGTTAAGTGGGTCAGATGGATGGTCTCTGAGCGTACAAATTCAACTC
4	Mprip	AGGCAAGCCCTGGGCTCCCCTTTTCACACGTTTTTAAGTTCCACTCTGGCACATGCTCAGTGGTCATTTATGTTTTCAGCATTATGGGCAAGTCAGACCTGTTAAAACAAGCTTTGAGCT
4	Mprip	CTGCCTTGTGCTTCCTGGGATGCTACAAAGAGCCTGCGGAAGATGCCAAGCCTACCATTCAAAAGGACACTTGATCTTTTGCTCTTCACCTCAGAATCCTAGGATATGAACTTTGCTGAA
4	Mprip	CTAGGGCTTGTTTCACGTGTGGGTATCTGGTATGTTGGCCAAATGCTGAACTGGCAGACATTCCTGGATCATCCCCCACTGTCTACGCCAGTCTGAGCAGTAACATGTGCAGGATCAGGG
4	Mprip	TCTGTCCATTCCCTTCCCTCACTCCCTGAGCCAGGTTCACTTTTGCCTGACCCCTCTACAGGCTTCCCATTCCCTGGAAAGAAGTTGAAGTTGGTGTGTTCAGAGAAGAGGTATGGAATG
4	Mprip	ACATTTGTGGTCTACCAGCATCTACAAGCAAACTACCATTACAGGGAACATACCATTTGACAGTGAATGTAAATATATGCTTAAATTACATCTTGCAAGCCTGGCATGGTGGTGCACGC
4	Mprip	AAAAAAACAAAAAAAAAAAACTTCATCTTTGCACGTGTGATGCCGAGCACATCTGCCACACAGGGCTACTGGCTGCACCTTTTCCAGTATGGTTGTGGCCACAATGCCACAATAATAGGA
4	Mprip	GGCTGCACCTTTTCCAGTATGGTTGTGGCCACAATGCCACAATAATAGGAGGCCAGAGCCCCATGAAGTAGGGAGTCCCCAGAGGGAAGAACGCTAGGAATGTGTGCATTCACTGAGTGT
4	Mprip	TTTGTCCAAAGGGAGCCTGAGAGATTTGACTAGGAAACAAATGGGTATGAAAGATATTTGAAGGAATGTGTACTACTGTTAACCTCTCTACAGGGGGAGATGGTGCGCTGACTTCTTTCT
4	Mprip	ATCAGCTTAGTTAGATTCCTGCAGGCCTGCCCCACACACCTGACCTCCAACTAAGCCTGGCTCTCAAAGACAGGCTGGATAAGCACCCAGAGGCCCTATGCAGCCTTCCCACTCATGCCA
4	Mprip	GTTACCTCTTGGCCAGCGGAGGGTTAGCTGTTCATGCTATGCTGTAAAGATGACATCACCTAGTAAGCTACTTAGAGGCTATCAGTGTAGGGACTCATACAGCCTTTCTCATTAGAGCTC
4	Mprip	TTTGTGCAAAGTTTGTGTGAGTTTTAAAATACCCCTTTTGAAGGTATGTAAAGGCAGTGTTCAGTGCAAACCCCTCTCAAATGTCAAGACCATTAGTTGGCGAGGCATGGTAGCACACAC
4	Mprip	CATACGCTGCTTCAGGTCCAGGAGCCTAGCTCTAACAGCGGGGCTGGACTTGAGTGCAGAGCAGCCCAGCTACCCATATCTCTAGCGACCTCACTGTATATAGCATGAGACTCCAGGTAG
4	Mprip	TGGAGCAGCTTCCATTGTGGGGCAGGACCTCATTGCTGGCATTTGCCATAAAGAGATACCACTGTTAAGAATCCTAGCCACACAAGCCCACTCCAGCTTGCCACAGCTGACATGCCATTG
4	Mprip	TAAGAACCGCAGTCACAGTGGCTCCTTGACAATCAGAACTCTAGGTGACCTTCCATTACTGCTGCTTGACTGGGGGTGGGGTGCGTGTTTGTGAACAGGGCGCCTGGCAGGGCCTCTTAT
4	Mprip	CCAGAGAGGCTTCAAGCACAGCTTCTCAGAGCCAGTTCAGGCCTCTGTGTGTATGCACAGGGTGTGGCTTCCTGCAGACAACATGTCCCCCAACTCCTCATTCCAAGATCTTATGGTTCA

## Sheet: mouse probe density
Gene	Length (kb)	Probes	Density (probes per kb)
Endov	5.1	26	5.09804
Ahctf1	8.8	27	3.06818
Mprip	12.9	26	2.0155
