# Supplementary material for: Coordination of alternative splicing and alternative polyadenylation revealed by targeted long read sequencing
Source: Nat Commun. 2023 Sep 7;14:5506. doi: 10.1038/s41467-023-41207-8 (PMC10484994; doi:10.1038/s41467-023-41207-8)
Supplement: Supplementary file 7 — Supplementary Dataset 4 [file 41467_2023_41207_MOESM7_ESM.xlsx]

## Sheet: CS vs elav,fne dPAU
APA_ID	Transcript	Gene	Gene_Name	Chr	LastExon.Start	LastExon.End	Strand	UTR3.Start	UTR3.End	Length	Num_Events	SRR12365601.PAU	SRR12365601.TPM	SRR12365602.PAU	SRR12365602.TPM	SRR12365603.PAU	SRR12365603.TPM	SRR12365606.PAU	SRR12365606.TPM	SRR12365607.PAU	SRR12365607.TPM	SRR12365608.PAU	SRR12365608.TPM	avg_CS_PAU	avg_elav_fne_PAU	avg_CS_TPM	avg_elav_fne_TPM	P-value	P_adj	Delta	Fold_change
FBgn0026084_2_D	FBtr0070641	FBgn0026084	cib	chrX	4110151	4110981	+	4110288	4110981	693	2	39.843	57.629226	36.436	71.265163	37.408	64.426231	0.232	1.104713	0.608	2.487311	0.106	0.405429	37.8956666666667	0.315333333333333	64.4402066666667	1.33248433333333	0.000572381499177486	0.0159507860875759	-37.5803333333333	0.00832109
FBgn0011760_2_D	FBtr0070707	FBgn0011760	ctp	chrX	4698296	4702034	+	4698455	4702034	3579	2	28.648	136.753636	27.312	122.565348	28.092	131.184426	4.434	16.826889	5.655	21.221095	4.638	16.109875	28.0173333333333	4.909	130.167803333333	18.0526196666667	1.80929485011639e-06	0.00112100962783176	-23.1083333333333	0.175213
FBgn0028325_2_D	FBtr0070711	FBgn0028325	Pdha	chrX	4704587	4705265	+	4704767	4705265	498	2	5.822	17.936137	7.319	22.361035	6.434	19.972067	0.235	0.498446	0.67	1.561948	0.922	2.253126	6.525	0.609	20.0897463333333	1.43784	0.00154344783050522	0.0277063955046431	-5.916	0.0933333
FBgn0024277_1_D	FBtr0072644	FBgn0024277	trio	chr3L	995981	998291	-	995981	998087	2106	2	100	105.174521	100	93.59314	100	94.979081	17.393	13.129711	24.196	17.777103	17.581	13.059857	100	19.7233333333333	97.9155806666667	14.655557	0.000775612161188442	0.0192718607932734	-80.2766666666667	0.197233
FBgn0030334_2_D	FBtr0073557	FBgn0030334	Karl	chrX	11791357	11792253	+	11791728	11792253	525	2	100	10.433579	100	8.104318	100	10.186833	33.92	7.09925	31.15	4.82325	25.813	7.35545	100	30.2943333333333	9.57491	6.42598333333333	0.00116284511082171	0.0232753600753362	-69.7056666666667	0.302943
FBgn0030406_1_D	FBtr0073657	FBgn0030406	CG1463	chrX	12609976	12610634	-	12609976	12610437	461	2	13.224	5.483047	11.251	4.976351	12.017	5.798624	4.997	2.214064	6.866	2.412454	4.903	1.636394	12.164	5.58866666666667	5.41934066666667	2.08763733333333	0.00164066156929049	0.0283407429982919	-6.57533333333333	0.459443
FBgn0030418_1_D	FBtr0073686	FBgn0030418	CG4004	chrX	12746868	12749785	+	12747432	12749785	2353	3	17.237	3.993711	15.613	3.672723	17.243	2.679914	6.349	0.885874	6.232	1.025125	5.36	1.097342	16.6976666666667	5.98033333333333	3.44878266666667	1.00278033333333	0.000299085811440949	0.0114996599309151	-10.7173333333333	0.358154
FBgn0030761_1_D	FBtr0074289	FBgn0030761	CG9784	chrX	16595135	16598496	-	16595135	16596718	1583	2	25.883	4.951851	32.156	6.324114	27.722	5.702588	5.636	2.056765	6.766	2.289865	7.76	2.638603	28.587	6.72066666666667	5.65951766666667	2.328411	0.00381309375743451	0.0463451684638547	-21.8663333333333	0.235095
FBgn0010352_1_D	FBtr0075263	FBgn0010352	Nc73EF	chr3L	16967381	16968724	+	16967478	16968724	1246	2	54.441	50.211598	47.489	46.327998	49.625	46.120912	16.758	11.875803	21.503	14.991007	15.486	15.217086	50.5183333333333	17.9156666666667	47.5535026666667	14.0279653333333	0.000313604060210055	0.0114996599309151	-32.6026666666667	0.354637
FBgn0036663_2_D	FBtr0075344	FBgn0036663	CG9674	chr3L	16787572	16788543	-	16787572	16788412	840	2	24.87	229.562262	25.175	216.898964	22.619	219.633236	10.222	43.780757	11.021	53.673268	12.316	51.404942	24.2213333333333	11.1863333333333	222.031487333333	49.6196556666667	0.000316122285753902	0.0114996599309151	-13.035	0.461838
FBgn0042185_1_D	FBtr0076970	FBgn0042185	MCU	chr3L	6591478	6593940	+	6591718	6593940	2222	2	29.413	11.960214	25.239	12.27922	30.16	12.70431	12.065	3.203392	16.651	4.532968	9.995	2.466414	28.2706666666667	12.9036666666667	12.3145813333333	3.40092466666667	0.00424831086278364	0.048737043749498	-15.367	0.456433
FBgn0041111_2_D	FBtr0077633	FBgn0041111	lilli	chr2L	2952088	2954406	+	2952222	2954406	2184	3	27.61	10.631317	31.355	11.637067	26.797	11.597001	6.794	2.685914	6.845	2.648354	3.978	1.792795	28.5873333333333	5.87233333333333	11.2884616666667	2.37568766666667	0.000386104277656333	0.012646168678562	-22.715	0.205417
FBgn0004611_3_D	FBtr0078050	FBgn0004611	Plc21C	chr2L	345214	347927	+	345445	347927	2482	3	48.205	58.650102	46.737	53.823892	50.065	60.055482	9.519	7.122455	12.475	9.186479	11.365	7.911733	48.3356666666667	11.1196666666667	57.5098253333333	8.07355566666667	9.66056584242466e-06	0.00229969963419679	-37.216	0.230051
FBgn0016977_1_D	FBtr0078121	FBgn0016977	spen	chr2L	201126	203397	+	201411	203397	1986	3	24.399	56.162924	24.245	53.064612	26.01	55.700916	3.917	9.067665	3.98	8.485357	2.542	5.965219	24.8846666666667	3.47966666666667	54.9761506666667	7.83941366666667	1.10836044276339e-05	0.00229969963419679	-21.405	0.139832
FBgn0003415_2_D	FBtr0078329	FBgn0003415	skd	chr3L	20992813	20996087	-	20992813	20995706	2893	2	51.717	37.879542	47.213	32.754762	44.58	29.491823	18.047	9.765082	19.845	10.917255	15.669	8.537911	47.8366666666667	17.8536666666667	33.3753756666667	9.74008266666667	0.000797547455919722	0.0194339582978699	-29.983	0.373221
FBgn0012034_1_D	FBtr0078413	FBgn0012034	AcCoAS	chr3L	21270721	21272153	-	21270721	21271707	986	2	49.1	131.89867	45.485	112.646091	50.54	148.300651	15.556	25.421637	15.428	27.737379	13.259	21.026476	48.375	14.7476666666667	130.948470666667	24.7284973333333	0.000316901810150117	0.0114996599309151	-33.6273333333333	0.304861
FBgn0013576_1_D	FBtr0078810	FBgn0013576	mtd	chr3R	5270115	5274082	-	5270115	5273949	3834	3	46.574	101.313701	42.952	79.917024	39.336	74.254321	5.384	3.576488	8.078	6.416533	4.252	3.468711	42.954	5.90466666666667	85.161682	4.487244	0.000490930099665803	0.0149171772452669	-37.0493333333333	0.137465
FBgn0053113_3_D	FBtr0079044	FBgn0053113	Rtnl1	chr2L	4992807	4994277	-	4992807	4994210	1403	4	2.033	157.388804	1.922	134.720962	1.998	142.59621	0.289	12.268042	0.472	16.380821	0.299	10.835302	1.98433333333333	0.353333333333333	144.901992	13.1613883333333	0.000121913867241534	0.00706820168237126	-1.631	0.178061
FBgn0266521_2_D	FBtr0079197	FBgn0266521	stai	chr2L	6122977	6124653	+	6123061	6124653	1592	2	19.52	38.448412	20.732	41.404551	17.036	34.979183	2.432	5.694914	2.877	5.94653	2.467	4.224092	19.096	2.592	38.277382	5.288512	0.00381035838278005	0.0463451684638547	-16.504	0.135735
FBgn0020309_1_D	FBtr0080260	FBgn0020309	crol	chr2L	11794326	11797741	-	11794326	11797127	2801	3	58.205	81.742689	57.604	65.809237	58.718	77.015684	20.248	23.328804	22.084	25.642838	26.586	29.984862	58.1756666666667	22.9726666666667	74.85587	26.3188346666667	0.00225443392625669	0.0339443723105634	-35.203	0.394884
FBgn0015609_2_D	FBtr0081015	FBgn0015609	CadN	chr2L	17647052	17650505	-	17647052	17650386	3334	2	23.056	85.582183	23.683	79.736014	23.472	88.765829	9.542	21.853479	10.291	23.466965	9.505	17.623507	23.4036666666667	9.77933333333333	84.6946753333333	20.981317	4.6517369656715e-06	0.00180487394268054	-13.6243333333333	0.417855
FBgn0001235_1_D	FBtr0082255	FBgn0001235	hth	chr3R	10507560	10511537	-	10507560	10511379	3819	2	68.542	29.896439	70.439	26.516056	69.4	29.885881	1.889	0.890441	3.819	1.686558	3.294	0.955625	69.4603333333333	3.00066666666667	28.7661253333333	1.17754133333333	1.27039757604685e-07	0.00016019713433951	-66.4596666666667	0.0431997
FBgn0003944_1_D	FBtr0083347	FBgn0003944	Ubx	chr3R	16656622	16659073	-	16656622	16658774	2152	4	100	58.9585	100	50.245327	100	56.775824	49.165	15.77532	49.668	16.715338	50.941	10.913015	100	49.9246666666667	55.3265503333333	14.467891	0.000111372458001507	0.00653212416464652	-50.0753333333333	0.499247
FBgn0000015_2_D	FBtr0083385	FBgn0000015	Abd-B	chr3R	16927211	16929580	-	16927211	16929391	2180	2	69.802	21.152335	70.432	19.450021	63.472	21.091257	10.889	2.35796	17.177	3.873318	11.355	2.095941	67.902	13.1403333333333	20.5645376666667	2.77573966666667	5.68650002187916e-05	0.00470208296891123	-54.7616666666667	0.193519
FBgn0000064_1_D	FBtr0084994	FBgn0000064	Ald	chr3R	26254068	26255431	-	26254068	26255344	1276	3	12.354	1002.227858	12.407	912.738999	11.165	948.070058	4.583	181.966905	5.509	230.075582	5.179	191.238945	11.9753333333333	5.09033333333333	954.345638333333	201.093810666667	0.000334171831744875	0.0119127016444043	-6.885	0.425068
FBgn0004907_1_D	FBtr0088412	FBgn0004907	14-3-3zeta	chr2R	10107466	10109687	+	10107619	10109687	2068	3	11.005	1039.788527	11.107	973.933331	11.231	965.263487	0.922	43.357967	1.435	65.327175	0.822	34.402027	11.1143333333333	1.05966666666667	992.995115	47.695723	8.97553118779494e-05	0.00587955575470619	-10.0546666666667	0.0953424
FBgn0262515_1_D	FBtr0088587	FBgn0262515	VhaAC45	chr2R	9208416	9209774	+	9209102	9209774	672	2	9.976	37.070566	10.639	34.908077	11.23	40.448393	5.477	18.480687	4.87	16.420834	4.223	16.407599	10.615	4.85666666666667	37.4756786666667	17.10304	0.000356381747942309	0.0121458752474395	-5.75833333333333	0.457529
FBgn0042135_2_D	FBtr0088936	FBgn0042135	CG18812	chr2R	7716806	7719306	-	7716806	7719264	2458	3	74.75	131.220671	71.808	118.860897	64.346	119.968792	33.566	28.540082	32.338	29.454358	29.485	27.351521	70.3013333333333	31.7963333333333	123.35012	28.4486536666667	0.00263973710118078	0.0366529781758394	-38.505	0.452286
FBgn0033166_2_D	FBtr0089007	FBgn0033166	Eaf	chr2R	7396849	7398809	-	7396849	7398398	1549	2	29.673	8.271301	29.718	8.795063	28.393	9.784005	9.013	3.379038	12.964	4.238333	10.764	3.777288	29.2613333333333	10.9136666666667	8.950123	3.79821966666667	0.00143868211404337	0.0266757664010434	-18.3476666666667	0.372972
FBgn0030151_2_D	FBtr0089385	FBgn0030151	CG1354	chrX	9781158	9782094	+	9781725	9782094	369	2	25.971	20.879017	23.992	26.756272	21.645	18.249834	6.699	6.697708	7.63	7.214446	5.461	5.506707	23.8693333333333	6.59666666666667	21.9617076666667	6.47295366666667	0.001243674754778	0.0240348485176257	-17.2726666666667	0.276366
FBgn0263120_3_D	FBtr0100427	FBgn0263120	Acsl	chr2R	8681450	8683022	+	8681602	8683022	1420	3	19.767	24.150959	19.703	24.566412	17.418	25.499532	9.26	7.434971	8.415	7.262676	5.365	3.864383	18.9626666666667	7.68	24.7389676666667	6.18734333333333	0.00244137637059942	0.0358822114088417	-11.2826666666667	0.405006
FBgn0052529_2_D	FBtr0100839	FBgn0052529	Hers	chrX	19904738	19908108	+	19904955	19908108	3153	2	100	48.930052	94.823	41.776655	94.62	43.933443	32.292	16.763911	40.997	21.605914	31.14	15.729889	96.481	34.8096666666667	44.88005	18.033238	0.000310724099350201	0.0114996599309151	-61.6713333333333	0.360793
FBgn0260003_2_D	FBtr0110917	FBgn0260003	Dys	chr3R	19594499	19597288	+	19594654	19597288	2634	2	60.463	37.280418	61.251	34.83196	60.99	34.417485	5.71	2.47405	7.896	3.406972	4.523	2.073938	60.9013333333333	6.043	35.5099543333333	2.65165333333333	0.000165587380444963	0.00795655487855571	-54.8583333333333	0.0992261
FBgn0005640_2_D	FBtr0110924	FBgn0005640	Eip63E	chr3L	3607501	3610521	+	3607563	3610521	2958	2	100	74.422983	100	68.098223	100	70.770119	6.478	3.921479	8.45	5.213786	5.449	2.464492	100	6.79233333333333	71.0971083333333	3.86658566666667	8.92181426048452e-05	0.00587955575470619	-93.2076666666667	0.0679233
FBgn0001624_2_D	FBtr0112812	FBgn0001624	dlg1	chrX	11406071	11409776	+	11406175	11409776	3601	4	45.642	42.772189	50.287	43.118792	43.739	39.925008	16.041	8.444208	17.815	9.983282	14.966	8.912284	46.556	16.274	41.938663	9.113258	0.00125066900281451	0.0240777650770855	-30.282	0.349558
FBgn0003502_4_D	FBtr0112836	FBgn0003502	Btk29A	chr2L	8258372	8260636	-	8258372	8260540	2168	4	4.469	4.565274	3.317	3.637135	3.64	3.528286	1.181	1.335906	0.772	0.791708	0.266	0.256467	3.80866666666667	0.739666666666667	3.91023166666667	0.794693666666667	0.00264506028073068	0.0366529781758394	-3.069	0.194206
FBgn0267861_2_D	FBtr0113830	FBgn0267861	Maf1	chr2R	1512809	1515836	-	1512809	1515784	2975	3	5.991	22.906385	6.634	26.230408	6.622	22.646135	2.269	6.457301	2.243	7.075505	3.074	7.494447	6.41566666666667	2.52866666666667	23.9276426666667	7.00908433333333	0.000487434032121732	0.0149007106546789	-3.887	0.394139
FBgn0033313_1_D	FBtr0290112	FBgn0033313	Cirl	chr2R	8623041	8625203	+	8623504	8625203	1699	2	60.715	93.774156	60.39	78.114018	57.711	80.301757	21.443	31.90848	23.318	38.33548	22.472	27.185937	59.6053333333333	22.411	84.0633103333333	32.4766323333333	3.57039867047902e-05	0.00360181817877923	-37.1943333333333	0.37599
FBgn0261461_2_D	FBtr0299624	FBgn0261461	RhoGAP18B	chrX	19142112	19143768	-	19142112	19143587	1475	2	100	97.223969	100	87.862274	100	99.484802	32.029	33.391029	41.8	40.301252	34.345	39.905428	100	36.058	94.857015	37.865903	0.00211859018641297	0.0325170160403117	-63.942	0.36058
FBgn0020236_2_D	FBtr0300597	FBgn0020236	ATPCL	chr2R	15993530	15994396	-	15993530	15994230	700	2	32.226	49.278773	30.142	43.672897	36.044	50.818676	2.409	2.671386	4.344	4.591553	3.794	3.511999	32.804	3.51566666666667	47.9234486666667	3.591646	0.00155450236475296	0.0277063955046431	-29.2883333333333	0.107172
FBgn0028473_2_D	FBtr0300649	FBgn0028473	Non1	chr2R	9396264	9398114	-	9396264	9396481	217	2	5.634	30.664089	7.209	34.31799	6.801	39.780374	0.582	6.187046	1.017	9.735521	1.134	11.165477	6.548	0.911	34.9208176666667	9.029348	0.00333107748714762	0.0434159039926941	-5.637	0.139126
FBgn0029939_1_D	FBtr0301240	FBgn0029939	CG9650	chrX	7237050	7241932	+	7239899	7241932	2033	2	64.728	28.654147	68.628	25.532762	59.712	27.269801	9.516	3.490243	4.726	1.661127	9.505	2.887008	64.356	7.91566666666667	27.1522366666667	2.67945933333333	0.000174630497323369	0.00815589100462106	-56.4403333333333	0.122998
FBgn0013759_2_D	FBtr0301327	FBgn0013759	CASK	chr3R	21783399	21786862	-	21783399	21786685	3286	2	63.816	170.439602	61.937	147.327655	58.569	137.195254	22.03	43.892623	22.795	42.945345	19.591	33.733906	61.4406666666667	21.472	151.654170333333	40.1906246666667	9.22662488463414e-05	0.00589102479975881	-39.9686666666667	0.349475
FBgn0003429_3_D	FBtr0301582	FBgn0003429	slo	chr3R	24707272	24711595	+	24707407	24711595	4188	4	17.783	43.192402	21.205	44.482183	19.462	47.402192	0.532	0.61422	1.106	1.43187	0.728	0.725803	19.4833333333333	0.788666666666667	45.0255923333333	0.923964333333333	0.00220071561612613	0.0333345632664871	-18.6946666666667	0.040479
FBgn0026160_3_D	FBtr0301658	FBgn0026160	tna	chr3L	10874335	10876496	+	10874464	10876496	2032	3	10.223	24.066154	11.519	22.470199	10.22	19.259388	1.009	1.948963	1.624	3.233707	1.303	2.256312	10.654	1.312	21.9319136666667	2.47966066666667	0.000570064768427733	0.0159507860875759	-9.342	0.123146
FBgn0035978_2_D	FBtr0301699	FBgn0035978	UGP	chr3L	9350866	9351850	-	9350866	9351745	879	2	7.095	11.132668	7.184	11.912972	8.481	13.779355	2.386	1.776468	1.418	1.395626	1.588	1.451523	7.58666666666667	1.79733333333333	12.2749983333333	1.54120566666667	0.000855432204464277	0.020162617006158	-5.78933333333333	0.236907
FBgn0264975_2_D	FBtr0301763	FBgn0264975	Nrg	chrX	8551749	8555170	+	8551988	8555170	3182	3	21.001	47.915422	21.112	46.632936	17.519	45.415653	7.382	12.88848	7.327	12.219621	9.932	10.889054	19.8773333333333	8.21366666666667	46.6546703333333	11.9990516666667	0.00192126587084302	0.0310806595951957	-11.6636666666667	0.413218
FBgn0004369_3_D	FBtr0303454	FBgn0004369	Ptp99A	chr3R	29483468	29487131	+	29484486	29487131	2645	3	100	71.305508	100	63.046581	100	67.153597	39.561	25.791501	45.626	30.332761	47.811	29.413997	100	44.3326666666667	67.168562	28.512753	0.00195948646932439	0.0310806595951957	-55.6673333333333	0.443327
FBgn0041092_2_D	FBtr0303873	FBgn0041092	tai	chr2L	9245776	9250211	+	9245805	9250211	4406	2	43.983	12.802393	48.888	11.799017	49.365	12.641907	1.976	0.486834	2.614	0.740999	1.344	0.378975	47.412	1.978	12.414439	0.535602666666667	0.000937586473164705	0.0209149005950143	-45.434	0.0417194
FBgn0010905_2_D	FBtr0304614	FBgn0010905	Spn	chr3L	2505244	2508573	-	2505244	2508309	3065	3	39.295	44.771757	37.455	36.449389	34.985	37.646123	6.132	4.518128	6.504	5.013349	4.234	3.102253	37.245	5.62333333333333	39.622423	4.21124333333333	0.000146340375358147	0.00785256226921799	-31.6216666666667	0.150982
FBgn0003435_4_D	FBtr0304656	FBgn0003435	sm	chr2R	19517863	19530700	-	19517863	19530566	12703	5	12.359	63.277593	13.274	60.053051	14.592	70.157842	0.416	0.958515	1.193	2.85032	0.571	0.976445	13.4083333333333	0.726666666666667	64.496162	1.59509333333333	0.000931666669384512	0.0209149005950143	-12.6816666666667	0.0541952
FBgn0004435_3_D	FBtr0304955	FBgn0004435	Galphaq	chr2R	12619063	12623197	+	12619143	12623197	4054	3	100	96.192396	100	86.412538	100	92.343904	35.662	22.776813	35.166	23.007069	28.47	17.212103	100	33.0993333333333	91.6496126666667	20.9986616666667	0.00119947929415854	0.0237261708224928	-66.9006666666667	0.330993
FBgn0000253_3_D	FBtr0304963	FBgn0000253	Cam	chr2R	12273765	12278809	+	12273791	12278809	5018	4	1.497	118.180804	1.664	114.555056	1.543	119.109434	0.301	8.002168	0.357	10.87318	0.291	6.852873	1.568	0.316333333333333	117.281764666667	8.57607366666667	0.0003779113976078	0.0124587260753839	-1.25166666666667	0.201743
FBgn0267336_2_D	FBtr0305157	FBgn0267336	Glut4EF	chr3R	9986896	9995364	+	9987785	9995364	7579	2	71.976	86.082473	68.372	70.458349	63.623	79.095743	25.563	54.635523	26.186	57.43046	27.131	45.151285	67.9903333333333	26.2933333333333	78.5455216666667	52.405756	0.00255169554954359	0.036358057491237	-41.697	0.386722
FBgn0267912_3_D	FBtr0305198	FBgn0267912	CanA-14F	chrX	16560683	16568276	-	16560683	16566278	5595	4	22.012	25.115911	21.172	21.484303	19.915	22.077656	2.684	1.870671	3.435	2.252802	2.937	1.635913	21.033	3.01866666666667	22.8926233333333	1.91979533333333	0.000338500093481765	0.0119127016444043	-18.0143333333333	0.14352
FBgn0028507_2_D	FBtr0305560	FBgn0028507	CG3793	chr2L	15765674	15766267	+	15765708	15766267	559	2	7.647	4.347145	8.4	4.470286	8.129	3.931274	2.756	1.718349	2.407	1.282867	0.906	0.433835	8.05866666666667	2.023	4.24956833333333	1.145017	0.0039663673839592	0.0470737813757417	-6.03566666666667	0.251034
FBgn0010612_2_D	FBtr0305994	FBgn0010612	ATPsynG	chr2L	10975521	10976161	-	10975521	10975904	383	2	2.276	20.456978	1.917	17.981781	2.05	17.912851	0.951	6.770653	0.83	6.289261	0.692	4.622116	2.081	0.824333333333333	18.78387	5.89401	0.000997844980998832	0.0213268223905005	-1.25666666666667	0.396124
FBgn0000014_2_D	FBtr0306337	FBgn0000014	abd-A	chr3R	16807213	16810061	-	16807213	16809689	2476	2	83.036	70.974252	75.138	54.718209	81.007	61.337715	3.869	1.854565	6.817	3.400241	7.103	2.934292	79.727	5.92966666666667	62.343392	2.72969933333333	0.00018135998616787	0.00823097640919944	-73.7973333333333	0.0743746
FBgn0000448_2_D	FBtr0306345	FBgn0000448	Hr3	chr2R	10203994	10208128	-	10203994	10208010	4016	2	100	10.304409	89.245	10.143201	84.864	10.621393	30.273	1.219089	36.666	1.539153	27.562	1.091561	91.3696666666667	31.5003333333333	10.3563343333333	1.28326766666667	0.000949328901311784	0.0209149005950143	-59.8693333333333	0.344757
FBgn0000568_3_D	FBtr0306814	FBgn0000568	Eip75B	chr3L	17950952	17955049	-	17950952	17953643	2691	3	32.038	53.577257	32.316	52.398521	29.266	52.320219	3.608	2.725499	6.869	5.571286	4.729	3.771093	31.2066666666667	5.06866666666667	52.7653323333333	4.022626	4.39195933233935e-05	0.00426020055236917	-26.138	0.162423
FBgn0004838_4_D	FBtr0307032	FBgn0004838	Hrb27C	chr2L	6924684	6932057	+	6925452	6932057	6605	4	26.926	142.630079	25.717	139.186332	25.301	130.148476	2.089	10.358048	3.036	14.470454	2.641	11.57027	25.9813333333333	2.58866666666667	137.321629	12.132924	1.95366518149484e-05	0.00289831975748823	-23.3926666666667	0.0996356
FBgn0031453_2_D	FBtr0307080	FBgn0031453	Bacc	chr2L	2756244	2757975	+	2756291	2757975	1684	3	21.888	399.198036	27.331	405.662609	25.888	439.283266	9.511	102.762345	9.299	106.229548	11.909	124.657779	25.0356666666667	10.2396666666667	414.714637	111.216557333333	0.00401500093604545	0.0473536074959533	-14.796	0.409003
FBgn0010313_3_D	FBtr0308119	FBgn0010313	corto	chr3R	5077778	5087072	-	5077778	5084375	6597	4	21.208	16.714971	25.099	18.141373	25.856	19.953652	5.74	7.378072	5.266	6.315852	8.009	6.308882	24.0543333333333	6.33833333333333	18.2699986666667	6.667602	0.00127287083002279	0.0242687817885134	-17.716	0.263501
FBgn0052264_2_D	FBtr0308639	FBgn0052264	CG32264	chr3L	3714825	3717407	-	3714825	3717394	2569	2	13.325	91.242792	13.46	83.365128	14.097	90.486256	3.289	8.551956	3.886	10.407042	3.022	7.366359	13.6273333333333	3.399	88.3647253333333	8.775119	8.45667927358148e-06	0.00213277451279725	-10.2283333333333	0.249425
FBgn0013995_5_D	FBtr0309205	FBgn0013995	Calx	chr3R	21012890	21015613	+	21013092	21015613	2521	5	56.647	32.286987	54.524	29.732547	55.656	30.70936	13.854	4.180672	16.097	4.678264	14.252	4.021422	55.609	14.7343333333333	30.9096313333333	4.29345266666667	1.81438403724749e-06	0.00112100962783176	-40.8746666666667	0.264963
FBgn0259994_4_D	FBtr0310286	FBgn0259994	OtopLa	chrX	5625675	5629024	-	5625675	5628886	3211	4	46.001	287.61732	47.458	254.384125	47.434	267.44543	6.178	13.994984	9.057	22.791187	8.39	15.671931	46.9643333333333	7.875	269.815625	17.486034	2.59872618206946e-05	0.00314413767228984	-39.0893333333333	0.16768
FBgn0039920_2_D	FBtr0310539	FBgn0039920	CG11360	chr4	684580	690650	+	686037	690650	4613	3	11.494	14.334265	12.108	15.596256	11.963	14.29059	5.101	3.758151	4.712	3.512216	6.208	4.269546	11.855	5.34033333333333	14.7403703333333	3.84663766666667	0.00159776569020067	0.0277901039357662	-6.51466666666667	0.450471
FBgn0085421_2_D	FBtr0329849	FBgn0085421	Epac	chr2R	6759714	6762774	-	6759714	6762649	2935	2	49.203	29.47889	48.772	24.79274	49.579	27.147481	7.141	2.886191	7.088	2.867399	7.801	2.718768	49.1846666666667	7.34333333333333	27.1397036666667	2.82411933333333	2.24753789736698e-08	5.66829057715957e-05	-41.8413333333333	0.149301
FBgn0019968_2_D	FBtr0329956	FBgn0019968	Khc-73	chr2R	15515777	15518831	-	15515777	15518754	2977	2	86.994	107.797096	85.892	100.489798	90.058	107.951623	16.603	12.573326	17.632	13.421053	13.449	9.026273	87.648	15.8946666666667	105.412839	11.6735506666667	2.2203207454939e-06	0.00112100962783176	-71.7533333333333	0.181347
FBgn0038740_2_D	FBtr0330034	FBgn0038740	CG4562	chr3R	19865416	19868770	-	19865416	19867472	2056	2	27.388	12.171933	35.629	10.174001	30.228	12.874835	5.503	0.528979	8.293	1.207313	5.328	0.908945	31.0816666666667	6.37466666666667	11.7402563333333	0.881745666666667	0.00424758260251723	0.048737043749498	-24.707	0.205094
FBgn0000183_2_D	FBtr0330225	FBgn0000183	BicD	chr2L	17459604	17461843	-	17459604	17461728	2124	2	52.998	28.168786	64.908	31.552199	59.464	33.704487	12.523	4.37126	14.466	4.223164	9.779	2.936432	59.1233333333333	12.256	31.141824	3.84361866666667	0.00205334531870611	0.0321648254271852	-46.8673333333333	0.207295
FBgn0010113_2_D	FBtr0330311	FBgn0010113	hdc	chr3R	30360366	30372382	+	30360537	30372382	11845	2	79.35	50.693637	71.281	37.02156	69.898	39.754173	26.058	19.888106	29.168	21.361268	29.295	20.625697	73.5096666666667	28.1736666666667	42.48979	20.6250236666667	0.00175862018283137	0.0294700338943571	-45.336	0.383265
FBgn0000581_2_D	FBtr0330621,FBtr0330623	FBgn0000581	E(Pc)	chr2R	11460590	11465270	+	11462032	11465270	3238	2	30.406	12.353747	32.837	10.960247	32.24	10.949613	3.249	1.005676	4.158	1.229615	1.391	0.379625	31.8276666666667	2.93266666666667	11.4212023333333	0.871638666666667	1.35142050706413e-05	0.00229969963419679	-28.895	0.0921421
FBgn0264270_3_D	FBtr0331258	FBgn0264270	Sxl	chrX	7074549	7079367	-	7074549	7079305	4756	4	42.49	44.33364	42.56	43.312726	42.666	45.636215	1.594	0.325388	3.214	0.63521	1.811	0.298091	42.572	2.20633333333333	44.427527	0.419563	0.000137417669780195	0.00761686512495937	-40.3656666666667	0.0518259
FBgn0037698_2_D	FBtr0331349,FBtr0331351,FBtr0346097	FBgn0037698	CG16779	chr3R	9461083	9466631	-	9461083	9466492	5409	2	71.64	46.241265	78.378	46.567757	76.96	50.387316	11.562	4.222329	17.182	5.964472	12.509	4.076355	75.6593333333333	13.751	47.7321126666667	4.75438533333333	2.61803691982897e-05	0.00314413767228984	-61.9083333333333	0.181749
FBgn0004198_2_D	FBtr0331733	FBgn0004198	ct	chrX	7671403	7678859	+	7674614	7678859	4245	2	15.279	8.33525	19.38	9.666217	16.711	8.992358	1.688	0.6967	1.522	0.631524	0.779	0.285433	17.1233333333333	1.32966666666667	8.99794166666667	0.537885666666667	0.00403688565092385	0.0473536074959533	-15.7936666666667	0.0776523
FBgn0040505_2_D	FBtr0331926	FBgn0040505	Alk	chr2R	16625292	16630588	-	16625292	16629075	3783	2	67.192	42.742281	68.142	40.077694	64.819	40.387692	16.089	5.089289	22.496	6.905205	15.003	4.209087	66.7176666666667	17.8626666666667	41.0692223333333	5.40119366666667	0.00058182916044802	0.0160368649469935	-48.855	0.267735
FBgn0284245_2_D	FBtr0331927	FBgn0284245	eEF1alpha1	chr2R	11893554	11895762	+	11894963	11895762	799	2	23.944	796.426342	28.074	996.424533	25.105	830.694259	2.518	137.34298	2.758	145.677032	2.484	133.429848	25.7076666666667	2.58666666666667	874.515044666667	138.81662	0.00270652683726799	0.0372997851562288	-23.121	0.100618
FBgn0001258_2_D	FBtr0332065	FBgn0001258	Ldh	chr3L	6259104	6259910	-	6259104	6259748	644	2	27.939	847.981317	26.771	730.617726	27.08	816.579543	0.656	4.813005	2.561	15.775226	0.352	1.998745	27.2633333333333	1.18966666666667	798.392862	7.528992	6.40845957391022e-05	0.0049729646293545	-26.0736666666667	0.0436361
FBgn0032821_3_D	FBtr0332179	FBgn0032821	CdGAPr	chr2L	19774873	19777020	-	19774873	19776944	2071	3	41.446	14.671803	44.425	13.366005	41.233	14.484744	19.006	8.078449	20.043	7.8934	21.876	8.619392	42.368	20.3083333333333	14.174184	8.19708033333333	0.000101608649700934	0.00613270069874416	-22.0596666666667	0.479332
FBgn0011648_2_D	FBtr0332372	FBgn0011648	Mad	chr2L	3146055	3147825	-	3146055	3147421	1366	2	26.288	7.525548	24.233	6.486526	26.652	9.258611	3.824	1.279455	6.068	1.75813	6.639	1.750675	25.7243333333333	5.51033333333333	7.756895	1.59608666666667	6.77097265301677e-05	0.00509743075549501	-20.214	0.214207
FBgn0023407_2_D	FBtr0332509	FBgn0023407	B4	chr2L	13500623	13506683	-	13500623	13504506	3883	2	52.059	27.124172	49.852	26.928067	50.521	29.218416	16.243	7.291004	14.661	6.318327	14.307	5.697572	50.8106666666667	15.0703333333333	27.756885	6.43563433333333	2.44470775300342e-06	0.00112100962783176	-35.7403333333333	0.296598
FBgn0036928_2_D	FBtr0332719	FBgn0036928	Tom20	chr3L	20001849	20002446	+	20002156	20002446	290	2	4.707	15.653927	4.196	14.082563	5.089	16.560117	1.895	5.532926	0.741	1.89158	1.124	2.586586	4.664	1.25333333333333	15.4322023333333	3.33703066666667	0.00175725681863731	0.0294700338943571	-3.41066666666667	0.268725
FBgn0016797_3_D	FBtr0332735	FBgn0016797	fz2	chr3L	19140974	19146473	-	19140974	19144204	3230	3	31.328	58.232567	32.499	49.584362	29.059	53.090707	1.583	3.029978	1.79	3.623929	1.835	2.676662	30.962	1.736	53.6358786666667	3.11018966666667	0.00112436325764468	0.0229606812613756	-29.226	0.0560687
FBgn0036778_2_D	FBtr0332863	FBgn0036778	Cyp312a1	chr3L	18128939	18130510	-	18128939	18130169	1230	2	100	0.075653	100	0.033264	NA	0	16.412	0.112814	6.753	0.032209	14.333	0.063905	100	12.4993333333333	0.0363056666666667	0.0696426666666667	0.00112334735533004	0.0229606812613756	-87.5006666666667	0.124993
FBgn0264502_1_D	FBtr0332932	FBgn0264502	CG43901	chrX	10919834	10923436	+	10920293	10923436	3143	2	61.538	46.346455	64.378	37.145364	64.596	39.848824	21.119	3.433752	27.618	4.753209	17.721	2.568004	63.504	22.1526666666667	41.1135476666667	3.58498833333333	0.0023094251110491	0.034565994837186	-41.3513333333333	0.348839
FBgn0027066_2_D	FBtr0332939	FBgn0027066	Eb1	chr2R	6755184	6756300	+	6755232	6756300	1068	2	66.04	80.124516	60.113	79.875509	64.085	73.344903	11.29	13.676451	10.691	12.396792	10.277	10.69234	63.4126666666667	10.7526666666667	77.7816426666667	12.2551943333333	0.000825926429867628	0.0198001947367975	-52.66	0.169567
FBgn0052676_2_D	FBtr0333017	FBgn0052676	stx	chrX	10711162	10715139	-	10711162	10714401	3239	2	41.732	28.617432	46.092	29.545228	39.15	29.187198	1.84	1.465035	2.707	2.155905	1.519	1.099175	42.3246666666667	2.022	29.1166193333333	1.57337166666667	0.00195486748744055	0.0310806595951957	-40.3026666666667	0.0477736
FBgn0026418_2_D	FBtr0333051	FBgn0026418	Hsc70Cb	chr3L	14042447	14043686	+	14043068	14043686	618	2	3.122	5.711704	3.654	8.337862	3.111	4.740824	1.15	1.908239	0.84	1.419127	1.062	1.62986	3.29566666666667	1.01733333333333	6.26346333333333	1.65240866666667	0.00150703377817764	0.0274421602062384	-2.27833333333333	0.308688
FBgn0040765_2_D	FBtr0333066	FBgn0040765	luna	chr2R	10977955	10983473	-	10977955	10983300	5345	2	32.715	15.551708	33.152	15.995439	34.729	19.165096	8.296	4.41143	7.954	4.352057	9.642	4.020286	33.532	8.63066666666667	16.904081	4.26125766666667	8.26864035622082e-06	0.00213277451279725	-24.9013333333333	0.257386
FBgn0033636_3_D	FBtr0333070	FBgn0033636	tou	chr2R	11577484	11579983	-	11577484	11579829	2345	3	31.823	46.12381	32.631	42.528276	33.99	47.53452	14.746	20.944825	13.867	19.295991	12.739	21.003602	32.8146666666667	13.784	45.3955353333333	20.414806	2.59759018094353e-05	0.00314413767228984	-19.0306666666667	0.420056
FBgn0020443_2_D	FBtr0333089	FBgn0020443	eRF3	chr2L	12439520	12441279	+	12439561	12441279	1718	2	26.777	14.584262	27.516	15.712898	30.841	13.838508	8.511	2.938799	7.135	2.547196	6.481	2.509606	28.378	7.37566666666667	14.7118893333333	2.66520033333333	0.000790323027493831	0.0194339582978699	-21.0023333333333	0.259908
FBgn0085430_2_D	FBtr0333160	FBgn0085430	CG34401	chrX	18878054	18884075	+	18878118	18884075	5957	2	50.887	30.593684	54.464	25.388333	52.249	26.977577	2.662	1.261952	3.697	1.79722	2.818	1.250687	52.5333333333333	3.059	27.653198	1.43661966666667	0.000149966315344647	0.00787948015206664	-49.4743333333333	0.0582297
FBgn0001325_2_D	FBtr0333162	FBgn0001325	Kr	chr2R	25227361	25231394	+	25228830	25231394	2564	2	8.336	8.367354	9.164	8.546347	9.663	9.265204	3.707	2.382982	3.179	2.16016	4.557	2.372223	9.05433333333333	3.81433333333333	8.72630166666667	2.30512166666667	0.000718910177668694	0.0184070199805121	-5.24	0.421272
FBgn0265974_2_D	FBtr0333164	FBgn0265974	ttv	chr2R	14584117	14587917	+	14584223	14587917	3694	2	69.313	17.751005	70.786	17.030568	77.634	18.328617	21.854	3.399467	31.436	4.479607	18.668	2.831846	72.5776666666667	23.986	17.7033966666667	3.57030666666667	0.000912248080498771	0.0209149005950143	-48.5916666666667	0.330487
FBgn0029006_2_D	FBtr0333168	FBgn0029006	Smurf	chr2R	17602901	17604461	+	17603183	17604461	1278	2	74.702	18.148145	87.593	18.280706	83.454	16.183544	28.768	5.51359	20.398	4.417521	33.038	6.182779	81.9163333333333	27.4013333333333	17.537465	5.37129666666667	0.000509816639458792	0.0151265595848832	-54.515	0.334504
FBgn0020386_4_D	FBtr0333218	FBgn0020386	Pdk1	chr3L	143514	145895	+	143817	145895	2078	4	6.792	15.939853	6.351	13.45512	5.917	18.981942	2.549	8.644341	3.395	10.780067	2.655	7.813618	6.35333333333333	2.86633333333333	16.1256383333333	9.079342	0.000693078172318659	0.0180200324802851	-3.487	0.451154
FBgn0036844_3_D	FBtr0333220	FBgn0036844	Mkp3	chr3L	19066154	19069282	-	19066154	19068914	2760	3	39.469	50.991612	37.074	48.686085	39.663	80.629072	14.859	15.39142	14.147	14.104015	15.373	15.081958	38.7353333333333	14.793	60.1022563333333	14.859131	0.000240412137029791	0.0100218084229609	-23.9423333333333	0.381899
FBgn0036621_3_D	FBtr0333265	FBgn0036621	roq	chr3L	16370937	16374667	-	16370937	16374523	3586	3	67.667	27.844417	72.144	27.41434	68.562	27.380867	5.437	2.748884	8.528	4.46479	6.744	3.165871	69.4576666666667	6.903	27.5465413333333	3.45984833333333	1.1716446962633e-05	0.00229969963419679	-62.5546666666667	0.0993843
FBgn0030090_2_D	FBtr0333304	FBgn0030090	fend	chrX	9121972	9125654	-	9121972	9125246	3274	2	70.398	30.696229	74.098	29.723649	73.298	32.633258	2.864	1.030548	4.129	1.509291	2.174	0.68319	72.598	3.05566666666667	31.017712	1.074343	1.43318837314436e-05	0.00229969963419679	-69.5423333333333	0.0420902
FBgn0002921_3_D	FBtr0333324	FBgn0002921	Atpalpha	chr3R	20973810	20976239	+	20973928	20976239	2311	3	30.461	437.519773	29.86	370.174242	30.231	395.926529	14.419	116.787724	15.257	128.527836	13.653	106.438193	30.184	14.443	401.206848	117.251251	0.000214738645794921	0.00910203133940825	-15.741	0.478499
FBgn0026206_2_D	FBtr0333473	FBgn0026206	mei-P26	chrX	9170710	9189309	+	9170812	9189309	18497	3	29.618	33.752803	33.328	35.337116	31.952	36.667053	7.904	5.585868	8.669	6.026241	6.884	5.187036	31.6326666666667	7.819	35.252324	5.599715	0.000369679185979491	0.0123487537356328	-23.8136666666667	0.247181
FBgn0259171_2_D	FBtr0333525	FBgn0259171	Pde9	chrX	12785562	12792963	-	12785562	12791757	6195	2	48.129	23.785562	42.333	21.366728	42.87	21.645922	11.883	4.5295	13.468	5.004373	12.131	4.328937	44.444	12.494	22.2660706666667	4.62093666666667	0.00195907715680417	0.0310806595951957	-31.95	0.281118
FBgn0003165_3_D	FBtr0333667	FBgn0003165	pum	chr3R	9066342	9071437	-	9066342	9070947	4605	3	9.008	12.82993	9.479	12.668709	9.592	14.532292	0.803	1.009216	0.7	0.882927	0.626	0.651515	9.35966666666667	0.709666666666667	13.3436436666667	0.847886	0.000165630107503638	0.00795655487855571	-8.65	0.0758218
FBgn0036725_2_D	FBtr0333688	FBgn0036725	CG18265	chr3L	17449392	17457461	+	17453372	17457461	4089	2	44.515	33.736931	40.833	26.626161	44.357	29.509938	8.34	8.297078	7.931	8.010714	9.725	8.434814	43.235	8.66533333333333	29.9576766666667	8.24753533333333	0.000204112415750139	0.00872494089020095	-34.5696666666667	0.200424
FBgn0262866_2_D	FBtr0333715	FBgn0262866	S6kII	chrX	22532855	22536371	+	22533436	22536371	2935	2	21.55	6.539668	18.159	5.576298	21.585	6.415017	9.43	2.078209	9.095	2.039596	12.024	2.508923	20.4313333333333	10.183	6.17699433333333	2.20890933333333	0.00255077590518096	0.036358057491237	-10.2483333333333	0.498401
FBgn0283657_5_D	FBtr0333751	FBgn0283657	Tlk	chrX	3786143	3789770	+	3786401	3789770	3369	5	20.887	29.121793	21.169	24.898105	22.917	28.878704	3.908	5.698735	4.943	7.60992	3.689	5.485447	21.6576666666667	4.18	27.6328673333333	6.26470066666667	8.57060421802947e-05	0.00587955575470619	-17.4776666666667	0.193003
FBgn0024733_2_D	FBtr0333910	FBgn0024733	RpL10	chr3L	23093189	23093878	-	23093189	23093716	527	2	0.376	17.572871	0.397	20.153177	0.357	17.184044	0.153	10.415833	0.177	11.850592	0.143	9.58246	0.376666666666667	0.157666666666667	18.303364	10.616295	0.000156557749083613	0.00795655487855571	-0.219	0.418584
FBgn0053207_2_D	FBtr0334025	FBgn0053207	pxb	chr3R	15686595	15690513	+	15687933	15690513	2580	2	35.448	21.832192	38.199	20.028952	35.903	20.142005	2.127	1.577011	3.52	2.49998	2.688	1.347085	36.5166666666667	2.77833333333333	20.6677163333333	1.80802533333333	6.98943768087396e-05	0.00510938024091715	-33.7383333333333	0.076084
FBgn0003169_2_D	FBtr0334030	FBgn0003169	put	chr3R	14619029	14621213	-	14619029	14621036	2007	2	19.396	10.801407	21.079	11.214429	19.615	10.573513	3.062	1.466057	3.182	1.632306	3.233	1.623764	20.03	3.159	10.8631163333333	1.57404233333333	0.000891286661043951	0.02081319406623	-16.871	0.157713
FBgn0264815_3_D	FBtr0334137	FBgn0264815	Pde1c	chr2L	11814155	11816706	-	11814155	11816560	2405	3	49.38	62.739124	46.303	58.091336	45.118	60.594548	21.469	20.260847	21.301	20.427113	16.903	13.401	46.9336666666667	19.891	60.4750026666667	18.0296533333333	0.000188090270077353	0.00824980280234931	-27.0426666666667	0.423811
FBgn0266756_1_D	FBtr0334285	FBgn0266756	btsz	chr3R	14804091	14807331	-	14804091	14807182	3091	2	24.029	23.401324	26.987	21.788765	27.872	22.386993	3.567	2.818883	3.983	3.391487	2.209	1.907706	26.296	3.253	22.525694	2.70602533333333	0.000543279099884659	0.0155698851126036	-23.043	0.123707
FBgn0262582_3_D	FBtr0334305	FBgn0262582	cic	chr3R	20300607	20303942	+	20300624	20303942	3318	3	16.844	20.413883	16.011	18.123713	16.173	18.704796	4.707	5.104911	6.393	6.855614	5.977	7.269603	16.3426666666667	5.69233333333333	19.0807973333333	6.41004266666667	0.000365328803987669	0.0122847899154253	-10.6503333333333	0.348311
FBgn0003134_2_D	FBtr0334334	FBgn0003134	Pp1alpha-96A	chr3R	24520342	24522331	+	24520491	24522331	1840	2	61.672	86.040731	64.974	75.402532	65.033	77.585054	28.598	16.833945	28.723	18.248825	29.302	16.707096	63.893	28.8743333333333	79.6761056666667	17.2632886666667	0.000685173758868587	0.0179068209312599	-35.0186666666667	0.451917
FBgn0267698_3_D	FBtr0334542	FBgn0267698	Pak	chr3R	6359381	6361614	+	6359462	6361614	2152	3	35.099	11.239618	38.919	11.09822	37.093	10.27366	3.364	1.025775	4.493	1.30803	3.593	1.042439	37.037	3.81666666666667	10.8704993333333	1.12541466666667	0.000433811288014738	0.0137457801502461	-33.2203333333333	0.10305
FBgn0002413_2_D	FBtr0334548	FBgn0002413	dco	chr3R	31054084	31057928	-	31054084	31056531	2447	2	52.216	45.223622	52.005	38.905613	47.725	34.661853	15.146	11.507828	17.248	12.432736	17.384	11.54729	50.6486666666667	16.5926666666667	39.5970293333333	11.8292846666667	0.000282992304709049	0.011260166329503	-34.056	0.327603
FBgn0037636_3_D	FBtr0334659	FBgn0037636	CG9821	chr3R	8813489	8819263	-	8813489	8817865	4376	3	7.439	12.900612	6.699	11.835882	6.937	16.053565	2.371	10.464884	2.643	10.937117	3.168	13.25692	7.025	2.72733333333333	13.5966863333333	11.5529736666667	0.000182765534859306	0.00823097640919944	-4.29766666666667	0.388233
FBgn0033159_2_D	FBtr0334801	FBgn0033159	Dscam1	chr2R	7317923	7320764	-	7317923	7320678	2755	2	76.503	80.470419	74.352	65.126321	71.08	65.687674	4.847	2.95609	9.881	6.426033	5.887	3.481917	73.9783333333333	6.87166666666667	70.428138	4.28801333333333	6.92844648537302e-06	0.00213277451279725	-67.1066666666667	0.0928876
FBgn0034010_2_D	FBtr0340000	FBgn0034010	CG8157	chr2R	15325502	15326290	-	15325502	15325963	461	2	3.711	3.076883	4.235	2.466067	3.665	3.107916	1.623	4.258088	0.943	3.659447	0.847	4.763245	3.87033333333333	1.13766666666667	2.883622	4.22692666666667	0.00121384263457705	0.0237310939876238	-2.73266666666667	0.293945
FBgn0265595_3_D	FBtr0340338	FBgn0265595	CG44422	chrX	11219378	11225217	-	11219378	11225109	5731	3	34.306	27.087936	34.41	26.208238	32.76	24.659887	13.67	4.972138	11.235	4.822291	13.258	4.32792	33.8253333333333	12.721	25.9853536666667	4.70744966666667	4.92194026133291e-05	0.00439494774921822	-21.1043333333333	0.376079
FBgn0266417_1_D	FBtr0344398	FBgn0266417	ringer	chr3L	16354745	16355367	-	16354745	16355187	442	2	4.454	55.98579	6.209	60.105305	6.049	61.588735	0.73	2.265379	1.733	5.097582	0.566	1.674873	5.57066666666667	1.00966666666667	59.22661	3.01261133333333	0.00411361978629176	0.0480303199121673	-4.561	0.181247
FBgn0026869_3_D	FBtr0345197	FBgn0026869	Thd1	chr4	538331	548143	-	538331	545665	7334	3	1.406	1.610782	1.178	1.266229	1.441	1.773445	0.38	0.365146	0.526	0.508967	0.326	0.278428	1.34166666666667	0.410666666666667	1.550152	0.384180333333333	0.0012125753577031	0.0237310939876238	-0.931	0.306087
FBgn0035285_3_D	FBtr0345381	FBgn0035285	CG12025	chr3L	1867140	1869491	+	1867489	1869491	2002	3	32.6	28.264343	36.882	31.675953	34.573	32.343624	1.368	0.909609	3.512	2.128126	1.523	0.908496	34.685	2.13433333333333	30.7613066666667	1.31541033333333	0.000133957132483613	0.00750755306941496	-32.5506666666667	0.0615348
FBgn0036862_2_D	FBtr0345390	FBgn0036862	Gbs-76A	chr3L	19281363	19285100	-	19281363	19283225	1862	2	21.761	48.941013	23.465	58.440014	23.336	60.471847	7.756	5.060077	8.751	7.172722	11.758	8.668964	22.854	9.42166666666667	55.950958	6.96725433333333	0.0027351131021635	0.0374888871937845	-13.4323333333333	0.412255
FBgn0011694_2_D	FBtr0345580	FBgn0011694	EbpII	chr2R	25173567	25174112	-	25173567	25173929	362	2	NA	0	100	0.12211	100	0.323553	31.887	2.496507	39.608	3.493103	25.019	2.454292	100	32.1713333333333	0.148554333333333	2.814634	0.00383735894996326	0.0463602738173959	-67.8286666666667	0.321713
FBgn0005626_2_D	FBtr0345585	FBgn0005626	ple	chr3L	6713355	6715368	-	6713355	6714972	1617	2	19.486	3.900267	17.976	3.698427	22.53	4.348465	0	0	1.967	0.271999	0.362	0.038885	19.9973333333333	0.776333333333333	3.98238633333333	0.103628	0.00139670926360266	0.0260925982430067	-19.221	0.0388218
FBgn0004055_2_D	FBtr0345678	FBgn0004055	uzip	chr2R	25028945	25031737	+	25029350	25031737	2387	2	2.016	3.099557	2.01	2.806432	2.078	3.246449	0.503	1.048652	0.277	0.520952	0.422	0.693304	2.03466666666667	0.400666666666667	3.05081266666667	0.754302666666667	0.000636892315579964	0.0170876853180077	-1.634	0.19692
FBgn0033982_2_D	FBtr0345873	FBgn0033982	Cyp317a1	chr2R	14899191	14903095	+	14901048	14903095	2047	2	31.316	0.881749	32.199	0.727631	37.289	0.786227	13.462	0.540346	20.639	0.904615	15.793	1.299209	33.6013333333333	16.6313333333333	0.798535666666667	0.914723333333333	0.00402297620751628	0.0473536074959533	-16.97	0.494961
FBgn0033987_2_D	FBtr0345946	FBgn0033987	ckn	chr2R	14978836	14980795	+	14979682	14980795	1113	2	6.009	4.708582	7.861	5.469305	5.991	4.814121	0	0	2.206	0.669844	0.831	0.278281	6.62033333333333	1.01233333333333	4.997336	0.316041666666667	0.00330611428276937	0.0433143907591915	-5.608	0.152913
FBgn0283535_2_D	FBtr0346137	FBgn0283535	Vha26	chr3R	5593246	5595356	+	5593351	5595356	2005	2	2.267	12.654124	3.066	15.034508	2.644	13.050494	0.697	2.295024	0.76	2.800284	0.342	1.45158	2.659	0.599666666666667	13.5797086666667	2.182296	0.0036967128476049	0.0455988880909362	-2.05933333333333	0.225523
FBgn0010100_3_D	FBtr0346587,FBtr0343871	FBgn0010100	Acon	chr2L	21172459	21173185	+	21172645	21173185	540	3	8.943	35.55171	8.046	32.133864	8.482	32.326054	2.178	5.134207	3.961	9.849517	3.52	11.131112	8.49033333333333	3.21966666666667	33.3372093333333	8.70494533333333	0.00353528297534531	0.0446916474376986	-5.27066666666667	0.379216

## Sheet: CS vs elav,fne CE
GeneID	geneSymbol	chr	strand	exonStart_0base	exonEnd	upstreamES	upstreamEE	downstreamES	downstreamEE	ID.1	IJC_SAMPLE_1	SJC_SAMPLE_1	IJC_SAMPLE_2	SJC_SAMPLE_2	IncFormLen	SkipFormLen	PValue	FDR	IncLevel1	IncLevel2	IncLevelDifference
FBgn0010352	Nc73EF	chr3L	+	16966067	16966358	16964823	16964978	16967381	16968080	83	504,577,684	148,170,222	154,182,314	276,353,493	490	199	0	0	0.58,0.58,0.556	0.185,0.173,0.206	-0.384
FBgn0264815	Pde1c	chr2L	-	11830276	11830831	11818599	11818849	11832724	11832787	349	184,175,273	18,24,38	4,20,15	5,11,20	754	199	2.92991186868e-11	2.40675411591e-10	0.73,0.658,0.655	0.174,0.324,0.165	-0.46
FBgn0264815	Pde1c	chr2L	-	11830276	11830831	11818599	11818849	11833259	11833373	350	409,368,499	110,124,145	10,35,37	327,299,259	754	199	0	0	0.495,0.439,0.476	0.008,0.03,0.036	-0.445
FBgn0260003	Dys	chr3R	+	19593795	19594098	19592822	19593123	19594368	19594398	1349	378,423,479	1,0,7	22,29,20	54,63,64	502	199	0	0	0.993,1.0,0.964	0.139,0.154,0.11	-0.851
FBgn0260003	Dys	chr3R	+	19593795	19594098	19592822	19593123	19594499	19595392	1350	177,195,191	86,79,93	15,23,17	233,209,258	502	199	0	0	0.449,0.495,0.449	0.025,0.042,0.025	-0.434
FBgn0260003	Dys	chr3R	+	19594368	19594398	19592822	19593123	19594499	19597288	1351	103,86,110	86,79,93	76,101,101	233,209,258	229	199	4.21884749358e-15	4.18311137363e-14	0.51,0.486,0.507	0.221,0.296,0.254	-0.244
FBgn0003435	sm	chr2R	-	19546011	19546059	19538029	19538211	19573987	19574066	1749	131,153,166	176,131,159	36,59,31	173,193,123	247	199	0	0	0.375,0.485,0.457	0.144,0.198,0.169	-0.269
FBgn0003435	sm	chr2R	-	19546011	19546059	19538029	19538211	19574002	19574066	1750	129,157,184	158,159,202	38,66,38	209,183,170	247	199	0	0	0.397,0.443,0.423	0.128,0.225,0.153	-0.252
FBgn0003435	sm	chr2R	-	19546011	19546059	19538029	19538391	19564461	19564512	1753	31,36,54	0,0,0	20,11,15	11,20,5	247	199	1.487698853e-14	1.43295153521e-13	1.0,1.0,1.0	0.594,0.307,0.707	-0.464
FBgn0003435	sm	chr2R	-	19546011	19546059	19538029	19538391	19573987	19574066	1754	12,8,3	0,0,2	20,9,5	28,41,12	247	199	1.72505947305e-08	1.20955085182e-07	1.0,1.0,0.547	0.365,0.15,0.251	-0.594
FBgn0003435	sm	chr2R	-	19546011	19546059	19538029	19538391	19574002	19574066	1755	9,10,14	0,0,0	13,16,13	27,38,18	247	199	0	0	1.0,1.0,1.0	0.279,0.253,0.368	-0.7
FBgn0003435	sm	chr2R	-	19564440	19564512	19538029	19538211	19566148	19566167	1756	112,129,102	17,31,26	22,19,23	14,15,17	271	199	1.81757616369e-06	1.07272632406e-05	0.829,0.753,0.742	0.536,0.482,0.498	-0.269
FBgn0003435	sm	chr2R	-	19564440	19564512	19538029	19538211	19573987	19574066	1757	492,492,609	176,131,159	117,143,98	173,193,123	271	199	0	0	0.672,0.734,0.738	0.332,0.352,0.369	-0.364
FBgn0003435	sm	chr2R	-	19564440	19564512	19538029	19538391	19573987	19574066	1758	357,355,495	0,0,2	97,120,82	28,41,12	271	199	0	0	1.0,1.0,0.995	0.718,0.682,0.834	-0.254
FBgn0003435	sm	chr2R	-	19564440	19564512	19546011	19546059	19566148	19566167	1759	93,144,193	17,12,7	29,25,44	13,17,14	271	199	5.04729860129e-08	3.4140154584e-07	0.801,0.898,0.953	0.621,0.519,0.698	-0.271
FBgn0003435	sm	chr2R	-	19564461	19564512	19538029	19538211	19573987	19574066	1762	700,645,941	176,131,159	151,231,114	173,193,123	250	199	0	0	0.76,0.797,0.825	0.41,0.488,0.425	-0.353
FBgn0003435	sm	chr2R	-	19564461	19564512	19538029	19538211	19574002	19574066	1763	414,459,568	158,159,202	88,140,68	209,183,170	250	199	0	0	0.676,0.697,0.691	0.251,0.378,0.242	-0.398
FBgn0003435	sm	chr2R	-	19564461	19564512	19538029	19538391	19573987	19574066	1764	303,284,407	0,0,2	90,124,71	28,41,12	250	199	0	0	1.0,1.0,0.994	0.719,0.707,0.825	-0.248
FBgn0003435	sm	chr2R	-	19564461	19564512	19538029	19538391	19574002	19574066	1765	129,158,152	0,0,0	36,56,32	27,38,18	250	199	0	0	1.0,1.0,1.0	0.515,0.54,0.586	-0.453
FBgn0003435	sm	chr2R	-	19564461	19564512	19546011	19546059	19566148	19566167	1766	55,43,46	17,12,7	12,12,8	13,17,14	250	199	3.025215356e-08	2.0745740456e-07	0.72,0.74,0.84	0.424,0.36,0.313	-0.401
FBgn0003435	sm	chr2R	-	19564461	19564512	19546011	19546059	19574002	19574066	1768	186,207,201	21,15,33	44,58,34	26,34,20	250	199	6.88338275268e-15	6.72226533483e-14	0.876,0.917,0.829	0.574,0.576,0.575	-0.299
FBgn0264270	Sxl	chrX	-	7088577	7088749	7087613	7087659	7090133	7090504	1916	90,83,117	62,52,92	252,257,205	0,0,0	371	199	0	0	0.438,0.461,0.406	1.0,1.0,1.0	0.565
FBgn0264270	Sxl	chrX	-	7088577	7088749	7087613	7087659	7091673	7092170	1917	138,128,194	238,314,342	446,426,365	0,0,0	371	199	0	0	0.237,0.179,0.233	1.0,1.0,1.0	0.784
FBgn0264270	Sxl	chrX	-	7088577	7088767	7087613	7087659	7091673	7092122	1921	233,181,274	238,314,342	559,524,457	0,0,0	389	199	0	0	0.334,0.228,0.291	1.0,1.0,1.0	0.716
FBgn0264270	Sxl	chrX	-	7090133	7090504	7088577	7088749	7098000	7098053	1932	2,3,9	0,0,2	1,0,0	1,7,7	570	199	3.16255244215e-10	2.46112576015e-09	1.0,1.0,0.611	0.259,0.0,0.0	-0.784
FBgn0264270	Sxl	chrX	-	7096997	7097059	7091673	7092122	7097944	7098053	1957	2,7,7	1,12,2	7,6,10	0,0,1	261	199	8.83678445862e-07	5.37347903443e-06	0.604,0.308,0.727	1.0,1.0,0.884	0.415
FBgn0037698	CG16779	chr3R	-	9467353	9467440	9461083	9466631	9467979	9468404	2364	77,108,76	182,209,290	134,108,103	81,73,65	286	199	0	0	0.227,0.264,0.154	0.535,0.507,0.524	0.307
FBgn0037698	CG16779	chr3R	-	9478544	9478697	9475533	9475840	9486600	9487203	2366	513,433,586	83,120,174	440,472,468	15,29,15	352	199	0	0	0.777,0.671,0.656	0.943,0.902,0.946	0.229
FBgn0003944	Ubx	chr3R	-	16710561	16710612	16656622	16659073	16732724	16734426	2478	113,82,152	175,147,194	158,197,139	5,4,9	250	199	0	0	0.339,0.307,0.384	0.962,0.975,0.925	0.611
FBgn0003944	Ubx	chr3R	-	16725255	16725306	16710561	16710612	16732697	16734426	2479	22,15,27	23,13,25	53,101,48	0,2,0	250	199	0	0	0.432,0.479,0.462	1.0,0.976,1.0	0.534
FBgn0003944	Ubx	chr3R	-	16725255	16725306	16710561	16710612	16732724	16734426	2480	46,22,49	89,61,125	129,205,118	93,130,117	250	199	6.74182931704e-12	5.71056658131e-11	0.291,0.223,0.238	0.525,0.557,0.445	0.258
FBgn0002921	Atpalpha	chr3R	+	20959236	20959380	20957733	20958167	20960725	20960825	2629	24,27,16	177,156,210	125,140,154	19,23,13	343	199	0	0	0.073,0.091,0.042	0.792,0.779,0.873	0.746
FBgn0002921	Atpalpha	chr3R	+	20966804	20966899	20966397	20966613	20973172	20973347	2640	0,3,6	4,1,1	0,0,2	4,4,4	294	199	0.000856536355473	0.00369630742649	0.0,0.67,0.802	0.0,0.0,0.253	-0.406
FBgn0002921	Atpalpha	chr3R	+	20970882	20970977	20966397	20966613	20973172	20973347	2643	448,575,539	4,1,1	4,29,6	4,4,4	294	199	1.53435930628e-10	1.21082211923e-09	0.987,0.997,0.997	0.404,0.831,0.504	-0.414
FBgn0001624	dlg1	chrX	+	11382935	11383112	11381855	11381980	11387771	11387933	2862	492,467,527	34,96,60	36,48,17	122,114,133	376	199	0	0	0.885,0.72,0.823	0.135,0.182,0.063	-0.683
FBgn0001624	dlg1	chrX	+	11394222	11394246	11387771	11387933	11395239	11395791	2867	8,13,5	292,257,405	23,16,35	23,45,33	223	199	0	0	0.024,0.043,0.011	0.472,0.241,0.486	0.374
FBgn0001624	dlg1	chrX	+	11399741	11399816	11395853	11396103	11400787	11400832	2869	21,22,31	1,10,13	146,162,196	0,0,2	274	199	2.92543766989e-13	2.63414408994e-12	0.938,0.615,0.634	1.0,1.0,0.986	0.266
FBgn0001624	dlg1	chrX	+	11399741	11399816	11398719	11398822	11400787	11400832	2872	46,58,77	355,400,376	371,439,437	10,15,12	274	199	0	0	0.086,0.095,0.129	0.964,0.955,0.964	0.858
FBgn0001624	dlg1	chrX	+	11402706	11402787	11400787	11400832	11405273	11405423	2878	473,641,583	74,66,66	33,48,21	193,218,271	280	199	0	0	0.82,0.873,0.863	0.108,0.135,0.052	-0.754
FBgn0004907	14-3-3zeta	chr2R	+	10105940	10106104	10105701	10105825	10106288	10106452	3339	8546,9230,10302	2255,2475,2678	3474,3813,3425	2599,2546,2574	363	199	0	0	0.675,0.672,0.678	0.423,0.451,0.422	-0.243
FBgn0003429	slo	chr3R	+	24677243	24677335	24675632	24675800	24679485	24679577	3637	122,146,129	128,145,157	100,58,156	45,65,29	291	199	0.00923546582004	0.0339600811219	0.395,0.408,0.36	0.603,0.379,0.786	0.202
FBgn0003429	slo	chr3R	+	24679485	24679577	24675632	24675800	24687186	24687297	3641	225,233,288	8,7,12	74,86,50	25,42,29	291	199	0	0	0.951,0.958,0.943	0.669,0.583,0.541	-0.353
FBgn0003429	slo	chr3R	+	24687799	24687905	24687186	24687297	24689321	24689427	3649	459,465,570	332,383,405	17,28,10	452,460,455	305	199	0	0	0.474,0.442,0.479	0.024,0.038,0.014	-0.44
FBgn0003429	slo	chr3R	+	24689321	24689427	24687799	24687905	24691459	24691612	3653	328,369,377	394,397,591	448,511,404	15,22,9	305	199	0	0	0.352,0.378,0.294	0.951,0.938,0.967	0.611
FBgn0003429	slo	chr3R	+	24696090	24696126	24695340	24695417	24703020	24703053	3661	49,58,74	1,2,2	4,4,9	8,22,14	235	199	0	0	0.976,0.961,0.969	0.297,0.133,0.352	-0.708
FBgn0003429	slo	chr3R	+	24696090	24696126	24695340	24695417	24703117	24703307	3662	41,51,66	0,1,0	2,3,9	6,3,13	235	199	0	0	1.0,0.977,1.0	0.22,0.459,0.37	-0.643
FBgn0003429	slo	chr3R	+	24698197	24698269	24695340	24695417	24703020	24703053	3665	6,16,14	1,2,2	5,0,2	8,22,14	271	199	6.57474075183e-13	5.80935765367e-12	0.815,0.855,0.837	0.315,0.0,0.095	-0.699
FBgn0003429	slo	chr3R	+	24698197	24698269	24695340	24695417	24703117	24703307	3666	7,16,14	0,1,0	5,4,2	6,3,13	271	199	1.17019727242e-11	9.76477486332e-11	1.0,0.922,1.0	0.38,0.495,0.102	-0.648
FBgn0003429	slo	chr3R	+	24698197	24698269	24696090	24696126	24699375	24699426	3667	0,0,0	2,3,2	4,1,5	0,0,1	271	199	6.2172489379e-15	6.10710653247e-14	0.0,0.0,0.0	1.0,1.0,0.786	0.929
FBgn0003429	slo	chr3R	+	24699375	24699426	24696090	24696126	24702087	24702162	3674	50,38,43	76,111,142	41,41,42	5,10,5	250	199	0	0	0.344,0.214,0.194	0.867,0.765,0.87	0.583
FBgn0003429	slo	chr3R	+	24699375	24699426	24698197	24698269	24702087	24702162	3677	49,35,41	7,14,16	42,42,44	0,0,0	250	199	7.6239015101e-13	6.71413186281e-12	0.848,0.666,0.671	1.0,1.0,1.0	0.272
FBgn0003429	slo	chr3R	+	24700705	24700729	24699375	24699426	24702087	24702162	3680	144,182,233	116,94,111	0,9,0	96,84,97	223	199	0	0	0.526,0.633,0.652	0.0,0.087,0.0	-0.575
FBgn0003429	slo	chr3R	+	24700705	24700729	24699375	24699426	24703020	24703053	3681	39,63,57	172,152,244	0,0,0	175,229,143	223	199	0	0	0.168,0.27,0.173	0.0,0.0,0.0	-0.204
FBgn0003429	slo	chr3R	+	24702087	24702162	24695340	24695417	24703020	24703053	3682	304,276,303	1,2,2	71,90,47	8,22,14	274	199	0	0	0.995,0.99,0.991	0.866,0.748,0.709	-0.218
FBgn0003429	slo	chr3R	+	24702087	24702162	24699375	24699426	24703020	24703053	3685	409,364,410	172,152,244	160,173,139	175,229,143	274	199	5.42565992134e-13	4.80835560642e-12	0.633,0.635,0.55	0.399,0.354,0.414	-0.217
FBgn0013759	CASK	chr3R	-	21790708	21790738	21789661	21789760	21791530	21791599	4174	830,753,945	25,38,42	223,332,224	588,612,559	229	199	0	0	0.966,0.945,0.951	0.248,0.32,0.258	-0.679
FBgn0013759	CASK	chr3R	-	21803328	21803389	21791960	21792146	21807598	21807734	4177	48,47,37	1,2,5	1,5,2	13,4,4	260	199	4.48350245819e-11	3.63685839438e-10	0.974,0.947,0.85	0.056,0.489,0.277	-0.65
FBgn0013759	CASK	chr3R	-	21803683	21805175	21803328	21803389	21807598	21807734	4182	67,58,65	11,24,20	206,230,225	2,3,0	1691	199	0	0	0.418,0.221,0.277	0.924,0.9,1.0	0.636
FBgn0003165	pum	chr3R	-	9098695	9098737	9080557	9081022	9157117	9157950	4598	15,25,19	29,14,46	34,66,48	24,15,10	241	199	0.000432267355881	0.00194925054862	0.299,0.596,0.254	0.539,0.784,0.799	0.324
FBgn0015609	CadN	chr2L	-	17652666	17652905	17651278	17651491	17655668	17655910	4758	50,58,57	561,645,855	290,278,303	167,256,166	438	199	0	0	0.039,0.039,0.029	0.441,0.33,0.453	0.372
FBgn0015609	CadN	chr2L	-	17655668	17655910	17652666	17652905	17657062	17657233	4761	770,832,995	48,45,66	225,251,207	280,324,267	441	199	0	0	0.879,0.893,0.872	0.266,0.259,0.259	-0.62
FBgn0015609	CadN	chr2L	-	17665378	17665540	17664086	17664224	17666611	17666776	4763	4,5,6	730,850,1029	399,370,343	233,243,182	361	199	0	0	0.003,0.003,0.003	0.486,0.456,0.51	0.481
FBgn0015609	CadN	chr2L	-	17666611	17666776	17665378	17665540	17667701	17667817	4764	745,772,1007	0,2,0	336,369,279	162,155,131	364	199	0	0	1.0,0.995,1.0	0.531,0.566,0.538	-0.453
FBgn0015609	CadN	chr2L	-	17714305	17714496	17711219	17711409	17715722	17715913	4768	1305,1380,1675	100,105,137	433,411,425	254,257,233	390	199	0	0	0.869,0.87,0.862	0.465,0.449,0.482	-0.402
FBgn0015609	CadN	chr2L	-	17715722	17715913	17714305	17714496	17717842	17718034	4771	68,42,76	722,793,945	244,200,217	194,231,201	390	199	0	0	0.046,0.026,0.039	0.391,0.306,0.355	0.314
FBgn0033987	ckn	chr2R	+	14977686	14977923	14977239	14977473	14978229	14978706	5016	51,40,52	465,430,532	425,452,468	0,2,0	436	199	0	0	0.048,0.041,0.043	1.0,0.99,1.0	0.953
FBgn0019968	Khc-73	chr2R	-	15520416	15520479	15519925	15520336	15521841	15521940	5229	461,482,521	20,30,63	2,15,0	492,404,390	262	199	0	0	0.946,0.924,0.863	0.003,0.027,0.0	-0.901
FBgn0019968	Khc-73	chr2R	-	15522435	15522465	15522001	15522104	15522873	15523019	5230	597,633,699	41,49,57	94,128,97	245,231,235	229	199	0	0	0.927,0.918,0.914	0.25,0.325,0.264	-0.64
FBgn0019968	Khc-73	chr2R	-	15522435	15522465	15522001	15522128	15522873	15523019	5231	141,145,196	0,0,0	28,26,17	21,8,8	229	199	0	0	1.0,1.0,1.0	0.537,0.739,0.649	-0.358
FBgn0019968	Khc-73	chr2R	-	15524859	15524901	15523074	15524737	15525014	15525329	5232	952,957,1131	40,49,42	341,339,219	236,221,304	241	199	0	0	0.952,0.942,0.957	0.544,0.559,0.373	-0.458
FBgn0033636	tou	chr2R	-	11587537	11587582	11587096	11587138	11587645	11587711	5399	278,286,323	24,60,65	189,163,228	105,146,125	244	199	2.77555756156e-15	2.77819467088e-14	0.904,0.795,0.802	0.595,0.477,0.598	-0.277
FBgn0039920	CG11360	chr4	+	671246	671387	671141	671166	680439	681135	5471	33,32,20	19,26,39	30,20,19	8,10,7	340	199	0.00484377871131	0.0186749162758	0.504,0.419,0.231	0.687,0.539,0.614	0.229
FBgn0010905	Spn	chr3L	-	2511877	2511931	2511162	2511763	2512148	2512157	5740	7,6,5	213,215,299	110,90,109	0,6,0	253	199	0	0	0.025,0.021,0.013	1.0,0.922,1.0	0.954
FBgn0010905	Spn	chr3L	-	2512148	2512157	2511877	2511931	2512294	2512472	5743	14,13,30	24,20,17	1,0,2	229,227,236	208	199	0	0	0.358,0.383,0.628	0.004,0.0,0.008	-0.452
FBgn0016977	spen	chr2L	+	199902	199983	199636	199743	200119	200315	6182	617,599,800	89,118,110	103,135,69	463,429,549	280	199	0	0	0.831,0.783,0.838	0.137,0.183,0.082	-0.683
FBgn0013576	mtd	chr3R	-	5291989	5292079	5274965	5275087	5292639	5292841	6560	532,453,513	402,395,556	3,30,10	337,363,389	289	199	0	0	0.477,0.441,0.389	0.006,0.054,0.017	-0.41
FBgn0013576	mtd	chr3R	-	5293629	5293761	5293218	5293370	5294061	5294234	6561	1020,1023,1237	135,118,150	68,146,100	208,220,234	331	199	0	0	0.82,0.839,0.832	0.164,0.285,0.204	-0.613
FBgn0013576	mtd	chr3R	-	5304110	5304182	5299469	5299573	5334404	5335060	6565	33,35,57	415,371,454	60,63,58	11,32,11	271	199	0	0	0.055,0.065,0.084	0.8,0.591,0.795	0.661
FBgn0013576	mtd	chr3R	-	5304110	5304182	5299469	5299573	5349467	5350010	6566	31,34,54	47,38,40	50,58,52	0,1,0	271	199	0	0	0.326,0.397,0.498	1.0,0.977,1.0	0.585
FBgn0013576	mtd	chr3R	-	5334404	5335060	5299469	5299573	5349467	5350010	6576	659,529,683	47,38,40	24,63,45	0,1,0	855	199	3.95704066625e-07	2.50751419061e-06	0.765,0.764,0.799	1.0,0.936,1.0	0.203
FBgn0013576	mtd	chr3R	-	5334404	5335060	5304110	5304182	5349467	5350010	6578	246,159,232	0,0,0	25,39,41	2,4,1	855	199	6.66377738892e-05	0.000337108738498	1.0,1.0,1.0	0.744,0.694,0.905	-0.219
FBgn0013576	mtd	chr3R	-	5335713	5336635	5299469	5299573	5349467	5350010	6581	226,216,247	47,38,40	28,67,49	0,1,0	1121	199	6.57585097485e-13	5.80935765367e-12	0.461,0.502,0.523	1.0,0.922,1.0	0.479
FBgn0036663	CG9674	chr3L	-	16794836	16794839	16794498	16794665	16795250	16796337	6707	1244,1269,1532	136,174,173	233,355,302	352,445,509	202	199	0	0	0.9,0.878,0.897	0.395,0.44,0.369	-0.49
FBgn0013995	Calx	chr3R	+	21008721	21008736	21008148	21008240	21010585	21010615	7007	6,11,1	0,0,0	3,3,3	6,8,0	214	199	8.138375579e-07	4.96670741345e-06	1.0,1.0,1.0	0.317,0.259,1.0	-0.475
FBgn0013995	Calx	chr3R	+	21008721	21008736	21008148	21008240	21011266	21011415	7008	9,12,3	8,4,12	2,8,4	27,36,33	214	199	0.000566075711121	0.00250571748599	0.511,0.736,0.189	0.064,0.171,0.101	-0.367
FBgn0013995	Calx	chr3R	+	21008721	21010150	21008148	21008240	21010585	21010615	7009	6,19,10	0,0,0	5,6,7	6,8,0	1628	199	2.08877476426e-08	1.45609542706e-07	1.0,1.0,1.0	0.092,0.084,1.0	-0.608
FBgn0013995	Calx	chr3R	+	21009475	21009514	21008148	21008240	21010585	21010615	7011	109,89,135	0,0,0	12,16,20	6,8,0	238	199	6.96165347591e-09	5.00194505498e-08	1.0,1.0,1.0	0.626,0.626,1.0	-0.249
FBgn0013995	Calx	chr3R	+	21009475	21009514	21008148	21008240	21011266	21011415	7012	34,28,22	8,4,12	5,4,9	27,36,33	238	199	3.33066907388e-16	3.45275263895e-15	0.78,0.854,0.605	0.134,0.085,0.186	-0.611
FBgn0013995	Calx	chr3R	+	21010585	21010615	21008148	21008240	21011266	21011415	7016	33,33,25	8,4,12	12,27,1	27,36,33	229	199	9.88040482763e-09	7.01533714299e-08	0.782,0.878,0.644	0.279,0.395,0.026	-0.535
FBgn0013995	Calx	chr3R	+	21010585	21010615	21008721	21010150	21011266	21011415	7018	33,37,33	3,19,5	6,19,1	11,21,19	229	199	1.01060839164e-06	6.09256618365e-06	0.905,0.629,0.852	0.322,0.44,0.044	-0.527
FBgn0005640	Eip63E	chr3L	+	3588041	3588080	3578288	3578480	3593328	3593546	7971	189,210,288	388,420,441	485,581,409	125,125,146	238	199	0	0	0.289,0.295,0.353	0.764,0.795,0.701	0.441
FBgn0266521	stai	chr2L	+	6113029	6113113	6101693	6101798	6121773	6121943	8167	630,924,886	36,32,52	387,443,342	910,915,766	283	199	0	0	0.925,0.953,0.923	0.23,0.254,0.239	-0.693
FBgn0266521	stai	chr2L	+	6122697	6122853	6122263	6122410	6122977	6123899	8169	1231,1411,1792	218,282,270	2299,2321,2101	28,41,33	355	199	0	0	0.76,0.737,0.788	0.979,0.969,0.973	0.212
FBgn0259994	OtopLa	chrX	-	5635355	5635466	5634240	5634425	5641522	5641561	8267	2,2,13	11,4,9	0,1,2	49,46,66	310	199	1.5942012821e-08	1.11966070046e-07	0.105,0.243,0.481	0.0,0.014,0.019	-0.265
FBgn0259994	OtopLa	chrX	-	5636221	5636578	5634240	5634425	5641522	5641561	8269	1282,1258,1477	11,4,9	474,589,431	49,46,66	556	199	0	0	0.977,0.991,0.983	0.776,0.821,0.7	-0.218
FBgn0259994	OtopLa	chrX	-	5641522	5641561	5634240	5634425	5641892	5642026	8272	12,8,14	92,57,95	79,65,79	82,75,91	238	199	0	0	0.098,0.105,0.11	0.446,0.42,0.421	0.325
FBgn0259994	OtopLa	chrX	-	5641522	5641561	5635355	5635466	5641892	5642026	8273	1,4,9	3,3,5	30,22,15	3,4,1	238	199	0.00106675022089	0.00453840023304	0.218,0.527,0.601	0.893,0.821,0.926	0.431
FBgn0020309	crol	chr2L	-	11806047	11806157	11803784	11803898	11808013	11808972	8299	1094,995,1288	53,48,60	818,904,895	247,256,178	309	199	0	0	0.93,0.93,0.933	0.681,0.695,0.764	-0.218
FBgn0033159	Dscam1	chr2R	-	7321582	7321649	7319553	7320764	7322559	7322718	8503	95,88,82	191,108,152	534,440,394	17,43,19	266	199	0	0	0.271,0.379,0.288	0.959,0.884,0.939	0.615
FBgn0033159	Dscam1	chr2R	-	7323818	7323968	7323021	7323332	7324569	7324728	8504	72,74,82	324,300,384	465,516,388	4,22,2	349	199	0	0	0.112,0.123,0.109	0.985,0.93,0.991	0.854
FBgn0033159	Dscam1	chr2R	-	7323818	7323968	7323021	7323332	7324581	7324737	8505	118,152,165	39,37,59	824,928,700	0,2,0	349	199	0	0	0.633,0.701,0.615	1.0,0.996,1.0	0.349
FBgn0033159	Dscam1	chr2R	-	7341707	7341995	7332260	7332380	7347848	7348010	8533	50,28,38	0,0,0	0,2,2	3,1,0	487	199	0.000308282223927	0.00142523454924	1.0,1.0,1.0	0.0,0.45,1.0	-0.517
FBgn0033159	Dscam1	chr2R	-	7344278	7344569	7332260	7332380	7344663	7344954	8539	24,10,11	34,25,32	120,147,139	0,1,0	490	199	0	0	0.223,0.14,0.123	1.0,0.984,1.0	0.833
FBgn0033159	Dscam1	chr2R	-	7344663	7344954	7332260	7332380	7347848	7348010	8541	63,62,65	0,0,0	0,1,1	3,1,0	490	199	3.70400547667e-06	2.10928095658e-05	1.0,1.0,1.0	0.0,0.289,1.0	-0.57
FBgn0033159	Dscam1	chr2R	-	7344663	7344954	7344278	7344569	7347848	7348010	8542	29,37,33	18,18,31	0,0,2	140,163,146	490	199	0	0	0.396,0.455,0.302	0.0,0.0,0.006	-0.382
FBgn0033159	Dscam1	chr2R	-	7347006	7347294	7332260	7332380	7347848	7348010	8548	19,31,39	0,0,0	0,0,2	3,1,0	487	199	3.15136325502e-06	1.80678159954e-05	1.0,1.0,1.0	0.0,0.0,1.0	-0.667
FBgn0033159	Dscam1	chr2R	-	7349600	7349721	7349392	7349513	7361717	7361867	8551	0,0,0	13,14,23	3,2,6	6,3,4	320	199	2.97867706056e-08	2.04598942676e-07	0.0,0.0,0.0	0.237,0.293,0.483	0.338
FBgn0033159	Dscam1	chr2R	-	7360081	7360205	7348130	7348975	7360290	7360414	8571	5,13,14	1,1,6	2,3,6	0,0,0	323	199	5.82576489605e-06	3.26459750957e-05	0.755,0.889,0.59	1.0,1.0,1.0	0.255
FBgn0041092	tai	chr2L	+	9244262	9244586	9243611	9243900	9245385	9245712	8807	47,37,55	94,89,122	141,159,153	54,73,106	523	199	1.11022302463e-16	1.16091310814e-15	0.16,0.137,0.146	0.498,0.453,0.355	0.288
