# Supplementary material for: Coordination of alternative splicing and alternative polyadenylation revealed by targeted long read sequencing
Source: Nat Commun. 2023 Sep 7;14:5506. doi: 10.1038/s41467-023-41207-8 (PMC10484994; doi:10.1038/s41467-023-41207-8)
Supplement: Supplementary file 9 — Supplementary Dataset 6 [file 41467_2023_41207_MOESM9_ESM.xlsx]

## Sheet: CS vs elav dPAU
APA_ID	Transcript	Gene	Gene_Name	Chr	LastExon.Start	LastExon.End	Strand	UTR3.Start	UTR3.End	Length	Num_Events	SRR12365601.PAU	SRR12365601.TPM	SRR12365602.PAU	SRR12365602.TPM	SRR12365603.PAU	SRR12365603.TPM	SRR12365604.PAU	SRR12365604.TPM	SRR12365605.PAU	SRR12365605.TPM	avg_CS_PAU	avg_elav_PAU	avg_CS_TPM	avg_elav_TPM	P-value	P_adj	Delta	Fold_change
FBgn0031091_1_D	FBtr0070027	FBgn0031091	Phf7	chrX	20160354	20161875	-	20160354	20160920	566	2	16.617	0.316701	27.931	0.45503	23.088	0.25173	7.357	0.11457	50.691	0.434118	22.5453333333333	29.024	0.341153666666667	0.274344	0.815317639806979	1	6.47866666666667	1.28736
FBgn0027588_2_D	FBtr0070059	FBgn0027588	GCS2alpha	chrX	21600501	21601274	-	21600501	21600845	344	2	2.722	4.14149	1.413	2.197717	1.007	1.513461	0.367	0.304725	1.505	1.063601	1.714	0.936	2.617556	0.684163	0.399834091234814	0.996697027501046	-0.778	0.546091
FBgn0000316_2_D	FBtr0070065	FBgn0000316	cin	chrX	258141	258469	+	258282	258469	187	2	19.476	9.837033	21.02	11.353881	24.153	11.521159	14.744	6.388897	26.636	5.172072	21.5496666666667	20.69	10.9040243333333	5.7804845	0.9091585374008	1	-0.859666666666669	0.960108
FBgn0025639_1_D	FBtr0070151	FBgn0025639	Hmt4-20	chrX	648482	653238	-	648482	650052	1570	2	39.541	28.516649	44.47	28.490894	42.933	30.140187	51.926	33.56395	65.661	28.777663	42.3146666666667	58.7935	29.0492433333333	31.1708065	0.239422294371633	0.996697027501046	16.4788333333333	1.38944
FBgn0040343_1_D	FBtr0070195	FBgn0040343	CG3713	chrX	846170	847157	-	846170	846854	684	2	100	2.967083	48.18	2.048245	63.104	2.262191	100	2.725673	100	1.551998	70.428	100	2.42583966666667	2.1388355	0.194816761061143	0.996697027501046	29.572	1.41989
FBgn0040367_1_D	FBtr0070205	FBgn0040367	CG11382	chrX	1209969	1211853	+	1211611	1211853	242	2	0	0	0	0	100	0.335793	0	0	100	0.326003	33.3333333333333	50	0.111931	0.1630015	0.80876844414145	1	16.6666666666667	1.5
FBgn0023169_2_D	FBtr0070217	FBgn0023169	AMPKalpha	chrX	1376695	1378896	+	1378162	1378896	734	2	69.855	75.763754	77.51	76.286503	61.749	73.139443	56.475	62.919805	85.787	77.853316	69.7046666666667	71.131	75.0632333333333	70.3865605	0.939029843872307	1	1.42633333333333	1.02046
FBgn0025394_1_D	FBtr0070260	FBgn0025394	inc	chrX	1515377	1517615	+	1515387	1517615	2228	2	9.097	6.331798	11.109	6.344778	9.8	6.102936	9.188	5.506482	21.866	10.964187	10.002	15.527	6.25983733333333	8.2353345	0.542966584289977	1	5.525	1.55239
FBgn0026086_2_D	FBtr0070300	FBgn0026086	Adar	chrX	1783655	1788065	+	1783751	1788065	4314	2	18.217	23.874073	18.021	24.95491	17.536	25.864617	16.135	16.815469	16.277	16.63932	17.9246666666667	16.206	24.8978666666667	16.7273945	0.00816701999965171	0.377023601379619	-1.71866666666666	0.904117
FBgn0000667_2_D	FBtr0070345	FBgn0000667	Actn	chrX	2023821	2025699	-	2023821	2025543	1722	3	1.298	0.27603	2.786	0.649638	2.306	0.48372	1.041	0.261529	3.361	0.431873	2.13	2.201	0.469796	0.346701	0.961893386671754	1	0.0710000000000002	1.03333
FBgn0023512_2_D	FBtr0070351	FBgn0023512	eIF2Bepsilon	chrX	1920165	1920767	-	1920165	1920554	389	2	3.818	0.960614	14.854	4.308843	13.493	3.787802	17.391	3.595159	40.854	7.165726	10.7216666666667	29.1225	3.01908633333333	5.3804425	0.345924570286734	0.996697027501046	18.4008333333333	2.71623
FBgn0003159_2_D	FBtr0070403	FBgn0003159	CG2841	chrX	2344948	2348877	-	2344948	2345536	588	2	35.699	3.341185	13.575	1.131326	18.242	1.651351	24.866	2.144369	42.563	2.396793	22.5053333333333	33.7145	2.04128733333333	2.270581	0.413731767668383	0.996697027501046	11.2091666666667	1.49807
FBgn0001330_1_D	FBtr0070419	FBgn0001330	kz	chrX	2237857	2238173	-	2237857	2238075	218	2	3.263	3.224247	1.38	1.611796	2.435	1.993797	1.283	0.673783	1.63	1.089992	2.35933333333333	1.4565	2.27661333333333	0.8818875	0.235379881751955	0.996697027501046	-0.902833333333333	0.617335
FBgn0001404_2_D	FBtr0070440	FBgn0001404	egh	chrX	2597326	2599111	+	2597896	2599111	1215	2	100	58.664737	94.069	56.803613	89.366	59.260461	87.223	51.82224	100	45.677197	94.4783333333333	93.6115	58.242937	48.7497185	0.917214617078131	1	-0.866833333333332	0.990825
FBgn0011606_1_D	FBtr0070448	FBgn0011606	Klp3A	chrX	2599157	2599718	-	2599157	2599675	518	2	9.856	0.738823	10.024	0.982095	3.427	0.274517	13.864	1.228818	23.945	0.712982	7.769	18.9045	0.665145	0.9709	0.233473738776844	0.996697027501046	11.1355	2.43332
FBgn0004647_1_D	FBtr0070507	FBgn0004647	N	chrX	3170634	3172221	+	3170978	3172221	1243	2	22.578	1.073946	19.389	1.027441	16.855	0.826979	8.01	0.439522	24.203	0.734318	19.6073333333333	16.1065	0.976122	0.58692	0.740489623824858	1	-3.50083333333333	0.821453
FBgn0000479_2_D	FBtr0070519	FBgn0000479	dnc	chrX	3338969	3343767	+	3339170	3343767	4597	2	22.072	41.010911	24.22	38.647543	20.497	42.623393	16.076	27.237368	21.072	21.95838	22.263	18.574	40.7606156666667	24.597874	0.354796026305068	0.996697027501046	-3.689	0.834299
FBgn0040355_1_D	FBtr0070546	FBgn0040355	CG3526	chrX	2893220	2894232	+	2893880	2894232	352	2	0	0	100	0.110261	100	0.291693	0	0	100	0.094184	66.6666666666667	50	0.133984666666667	0.047092	0.80876844414145	1	-16.6666666666667	0.75
FBgn0029687_2_D	FBtr0070618	FBgn0029687	Vap33	chrX	3952766	3955442	+	3952919	3955442	2523	2	98.412	129.736908	95.617	125.633616	92.435	125.08849	88.466	92.762151	100	108.167516	95.488	94.233	126.819671333333	100.4648335	0.864946285340304	1	-1.255	0.986857
FBgn0026084_2_D	FBtr0070641	FBgn0026084	cib	chrX	4110151	4110981	+	4110288	4110981	693	2	39.843	57.629226	36.436	71.265163	37.408	64.426231	1.003	3.154503	0.439	1.719904	37.8956666666667	0.721	64.4402066666667	2.4372035	0.000343798744755414	0.118807023366192	-37.1746666666667	0.0190259
FBgn0262738_2_D	FBtr0070651	FBgn0262738	norpA	chrX	4361965	4365408	+	4362031	4365408	3377	2	53.726	19.598643	50.447	16.668793	60.343	21.330131	31.038	10.089161	46.981	14.884339	54.8386666666667	39.0095	19.199189	12.48675	0.269917192824346	0.996697027501046	-15.8291666666667	0.71135
FBgn0022942_2_D	FBtr0070684	FBgn0022942	Cbp80	chrX	4657592	4658259	+	4657703	4658259	556	2	13.086	5.652413	8.569	3.849227	14.354	5.022997	6.683	2.520815	14.541	5.201318	12.003	10.612	4.84154566666667	3.8610665	0.787894130973486	1	-1.391	0.884112
FBgn0003210_1_D	FBtr0070702	FBgn0003210	rb	chrX	4535634	4537431	-	4535634	4536646	1012	2	58.057	18.963342	62.105	20.601562	55.747	18.121359	55.962	15.6307	87.353	16.552988	58.6363333333333	71.6575	19.2287543333333	16.091844	0.558222870078384	1	13.0211666666667	1.22207
FBgn0011760_2_D	FBtr0070707	FBgn0011760	ctp	chrX	4698296	4702034	+	4698455	4702034	3579	2	28.648	136.753636	27.312	122.565348	28.092	131.184426	19.545	101.349007	22.91	114.515064	28.0173333333333	21.2275	130.167803333333	107.9320355	0.139535357028269	0.942066718205126	-6.78983333333333	0.757656
FBgn0028325_2_D	FBtr0070711	FBgn0028325	Pdha	chrX	4704587	4705265	+	4704767	4705265	498	2	5.822	17.936137	7.319	22.361035	6.434	19.972067	0.437	1.278437	1.035	2.714657	6.525	0.736	20.0897463333333	1.996547	0.00162438989266952	0.234091590071437	-5.789	0.112797
FBgn0029723_2_D	FBtr0070714	FBgn0029723	Proc-R	chrX	4727622	4729487	+	4728048	4729487	1439	2	13.882	2.357757	6.841	1.373231	8.279	1.654203	9.8	2.271644	8.316	1.44731	9.66733333333333	9.058	1.79506366666667	1.859477	0.809631771285052	1	-0.609333333333334	0.93697
FBgn0263987_2_D	FBtr0070795	FBgn0263987	spoon	chrX	5412385	5415041	-	5412385	5414975	2590	2	39.388	25.227561	42.384	29.635537	41.078	20.742455	38.723	15.075527	45.555	15.141644	40.95	42.139	25.201851	15.1085855	0.787679271832023	1	1.18899999999999	1.02904
FBgn0000394_1_D	FBtr0070804	FBgn0000394	cv	chrX	5692376	5693084	+	5692569	5693084	515	2	7.83	2.206157	3.755	0.877632	5.278	1.305098	5.119	1.258305	7.135	1.271399	5.621	6.127	1.46296233333333	1.264852	0.767409422138497	1	0.506	1.09002
FBgn0029833_1_D	FBtr0070867	FBgn0029833	MCTS1	chrX	6038875	6039576	+	6038954	6039576	622	2	11.722	14.104082	10.814	14.512186	5.689	8.271836	12.261	13.893823	15.733	17.341966	9.40833333333333	13.997	12.2960346666667	15.6178945	0.177340167172063	0.996697027501046	4.58866666666667	1.48772
FBgn0028982_1_D	FBtr0070896	FBgn0028982	Spt6	chrX	6269530	6274984	+	6274421	6274984	563	2	30.541	21.570735	35.763	21.885672	30.736	17.111762	33.775	20.209465	42.096	16.268673	32.3466666666667	37.9355	20.1893896666667	18.239069	0.387931212977663	0.996697027501046	5.58883333333333	1.17278
FBgn0062413_1_D	FBtr0070951	FBgn0062413	Ctr1A	chrX	6666849	6668258	+	6667048	6668258	1210	2	37.704	15.94357	35.729	15.186157	40.052	16.653802	25.693	9.197312	41.654	10.274452	37.8283333333333	33.6735	15.927843	9.735882	0.694302343236844	1	-4.15483333333333	0.890166
FBgn0029895_1_D	FBtr0070959	FBgn0029895	CG14441	chrX	6715988	6719389	+	6716976	6719389	2413	2	41.812	13.483739	37.582	12.267819	37.556	13.988142	33.171	11.822214	55.986	12.488015	38.9833333333333	44.5785	13.2465666666667	12.1551145	0.709666397501781	1	5.59516666666666	1.14353
FBgn0029899_1_D	FBtr0070961	FBgn0029899	CG14438	chrX	6769127	6770712	+	6770294	6770712	418	2	6.363	2.886234	6.476	2.752156	5.698	2.422693	5.319	2.234521	7.895	2.54631	6.179	6.607	2.68702766666667	2.3904155	0.796206453619209	1	0.427999999999999	1.06927
FBgn0029903_1_D	FBtr0070964	FBgn0029903	pod1	chrX	6811479	6813830	+	6811569	6813830	2261	2	80.852	27.840261	63.601	23.505573	74.326	24.76734	62.827	22.951688	53.855	16.734282	72.9263333333333	58.341	25.371058	19.842985	0.12395723553887	0.918384541404371	-14.5853333333333	0.799999
FBgn0029929_1_D	FBtr0071009	FBgn0029929	CG4593	chrX	7013886	7015009	+	7014603	7015009	406	2	9.168	3.642012	7.956	3.138827	4.574	1.513798	4.063	0.771723	15.265	2.001256	7.23266666666667	9.664	2.764879	1.3864895	0.739821490098491	1	2.43133333333333	1.33616
FBgn0003447_1_D	FBtr0071101	FBgn0003447	sn	chrX	7985433	7986601	+	7985524	7986601	1077	2	38.623	23.50744	37.253	20.819011	34.548	17.770931	20.501	1.151851	41.435	2.189186	36.808	30.968	20.6991273333333	1.6705185	0.675855532872678	1	-5.84	0.841339
FBgn0029997_2_D	FBtr0071110	FBgn0029997	CG2258	chrX	8094249	8096834	-	8094249	8096645	2396	3	10.929	12.660221	10.22	12.552823	9.495	11.697823	9.45	10.925395	12.317	10.442125	10.2146666666667	10.8835	12.3036223333333	10.68376	0.722822099090245	1	0.668833333333334	1.06548
FBgn0029996_1_D	FBtr0071112	FBgn0029996	UbcE2H	chrX	8087543	8090147	-	8087543	8089311	1768	2	30.563	36.727419	31.294	30.732677	31.404	38.760979	22.059	26.190828	27.291	26.587606	31.087	24.675	35.407025	26.389217	0.243713981619572	0.996697027501046	-6.412	0.79374
FBgn0030037_1_D	FBtr0071246	FBgn0030037	Miga	chrX	8433922	8434953	-	8433922	8434647	725	2	45.157	9.95428	38.52	10.33309	43.299	10.076377	35.647	7.057026	44.978	10.579411	42.3253333333333	40.3125	10.121249	8.8182185	0.744254814350911	1	-2.01283333333333	0.952444
FBgn0030065_2_D	FBtr0071254	FBgn0030065	CG12075	chrX	8869976	8872774	+	8871877	8872774	897	2	23.65	0.559604	11.428	0.264966	15.842	0.300432	57.025	1.486736	55.17	0.50955	16.9733333333333	56.0975	0.375000666666667	0.998143	0.00569093006315807	0.334770452120123	39.1241666666667	3.30504
FBgn0011586_2_D	FBtr0071267	FBgn0011586	e(r)	chrX	8904143	8905384	-	8904143	8905066	923	3	0.379	0.402065	0.572	0.571162	0.76	0.695744	0.677	0.609834	2.213	2.163516	0.570333333333333	1.445	0.556323666666667	1.386675	0.456094044374451	0.996697027501046	0.874666666666667	2.53361
FBgn0011661_1_D	FBtr0071269	FBgn0011661	Moe	chrX	8873011	8874111	-	8873011	8873949	938	2	28.94	43.191795	27.041	45.838227	28.142	44.220792	20.434	28.72512	25.225	36.442512	28.041	22.8295	44.416938	32.583816	0.26110861264627	0.996697027501046	-5.2115	0.814147
FBgn0260789_1_D	FBtr0071332	FBgn0260789	mxc	chrX	9236800	9237414	-	9236800	9237263	463	2	22.355	2.406076	12.71	1.276715	10.677	1.125068	16.067	1.083451	37.281	1.826387	15.2473333333333	26.674	1.60261966666667	1.454919	0.466484445055925	0.996697027501046	11.4266666666667	1.74942
FBgn0086367_1_D	FBtr0071335	FBgn0086367	t	chrX	9217654	9218529	-	9217654	9218237	583	2	12.332	0.126787	0	0	0	0	36.913	0.296984	0	0	4.11066666666667	18.4565	0.0422623333333333	0.148492	0.577193641337677	1	14.3458333333333	4.4899
FBgn0028341_2_D	FBtr0071407,FBtr0100193	FBgn0028341	Ptpmeg2	chrX	9626293	9629332	-	9626293	9629108	2815	2	34.495	45.995894	34.671	43.760569	36.018	49.31637	28.662	39.662076	34.524	40.703324	35.0613333333333	31.593	46.357611	40.1827	0.44304616593814	0.996697027501046	-3.46833333333333	0.901078
FBgn0028331_1_D	FBtr0071470	FBgn0028331	l(1)G0289	chrX	10356828	10357813	-	10356828	10357747	919	2	88.747	166.245967	70.422	145.837756	75.636	156.365915	71.197	141.495311	100	133.357369	78.2683333333333	85.5985	156.149879333333	137.42634	0.701944592411751	1	7.33016666666667	1.09365
FBgn0016984_1_D	FBtr0071563	FBgn0016984	sktl	chr2R	20827281	20830393	-	20827281	20827994	713	2	26.15	3.993119	35.361	6.245622	33.113	5.497869	32.786	7.217183	37.197	5.277294	31.5413333333333	34.9915	5.24553666666667	6.2472385	0.402823213132462	0.996697027501046	3.45016666666667	1.10939
FBgn0034595_1_D	FBtr0071635	FBgn0034595	CG15657	chr2R	21147477	21147970	-	21147477	21147716	239	2	16.113	1.824368	16.512	1.939252	38.398	4.986307	40.953	5.34689	15.346	1.370055	23.6743333333333	28.1495	2.91664233333333	3.3584725	0.795220331831809	1	4.47516666666667	1.18903
FBgn0034644_1_D	FBtr0071661	FBgn0034644	CG10082	chr2R	21656366	21657935	+	21657070	21657935	865	2	30.605	63.911725	32.716	67.305594	30.299	53.749356	30.998	66.609533	40.613	67.02532	31.2066666666667	35.8055	61.6555583333333	66.8174265	0.511920302667932	0.996697027501046	4.59883333333334	1.14737
FBgn0010228_2_D	FBtr0071674	FBgn0010228	HmgZ	chr2R	21697487	21698304	-	21697487	21698124	637	2	21.833	343.420717	20.089	241.099248	21.069	328.43209	21.189	236.438381	27.679	284.782864	20.997	24.434	304.317351666667	260.6106225	0.47904619541841	0.996697027501046	3.437	1.16369
FBgn0034634_1_D	FBtr0071699	FBgn0034634	CG10494	chr2R	21516773	21517921	-	21516773	21517259	486	2	9.452	0.666121	3.024	0.335385	6.73	0.621684	18.601	1.032084	4.654	0.182133	6.402	11.6275	0.541063333333333	0.6071085	0.588216583811518	1	5.2255	1.81623
FBgn0004362_1_D	FBtr0071708	FBgn0004362	HmgD	chr2R	21715691	21716727	+	21715877	21716727	850	2	41.882	363.996644	41.119	307.973511	37.521	312.383936	35.73	285.4011	47.445	325.611111	40.174	41.5875	328.118030333333	305.5061055	0.850008820048372	1	1.4135	1.03518
FBgn0034708_1_D	FBtr0071771	FBgn0034708	Vps35	chr2R	22189113	22189886	+	22189272	22189886	614	2	62.31	34.812279	63.817	35.346296	43.62	25.4843	59.055	23.554208	63.386	26.199674	56.5823333333333	61.2205	31.8809583333333	24.876941	0.557405581032232	1	4.63816666666667	1.08197
FBgn0250838_2_D	FBtr0072031	FBgn0250838	roh	chr2R	23385463	23386045	-	23385463	23385980	517	2	1.482	7.991418	1.078	5.897875	1.641	8.486515	2.05	10.036905	2.149	10.323032	1.40033333333333	2.0995	7.45860266666667	10.1799685	0.0441541544224351	0.682316069591741	0.699166666666666	1.49929
FBgn0034877_1_D	FBtr0072061	FBgn0034877	levy	chr2R	23548537	23548982	+	23548767	23548982	215	2	40.411	411.648287	44.334	420.949409	41.832	405.87231	42.188	386.228821	44.881	451.367161	42.1923333333333	43.5345	412.823335333333	418.797991	0.516529137970733	0.999068887707723	1.34216666666666	1.03181
FBgn0004795_1_D	FBtr0072072	FBgn0004795	retn	chr2R	23653462	23654820	+	23653815	23654820	1005	2	69.487	6.232109	100	8.660129	69.616	6.263306	100	7.647274	100	3.551194	79.701	100	7.051848	5.599234	0.183505251009286	0.996697027501046	20.299	1.25469
FBgn0034879_1_D	FBtr0072111	FBgn0034879	Rrp4	chr2R	23555017	23555628	-	23555017	23555181	164	2	15.233	5.277324	7.013	2.473878	9.171	3.592361	25.699	7.25799	25.93	6.291383	10.4723333333333	25.8145	3.78118766666667	6.7746865	0.0245570768112944	0.567696454150301	15.3421666666667	2.46502
FBgn0034968_1_D	FBtr0072174	FBgn0034968	RpL12	chr2R	24061149	24061860	+	24061352	24061860	508	2	1.277	46.185288	1.426	53.168087	1.346	49.610758	1.547	68.422587	2.006	98.033283	1.34966666666667	1.7765	49.654711	83.227935	0.30593322044748	0.996697027501046	0.426833333333333	1.31625
FBgn0283509_2_D	FBtr0072203	FBgn0283509	Phm	chr2R	23985174	23985695	-	23985174	23985529	355	2	17.609	57.351111	14.707	43.77911	14.462	48.376219	14.102	51.51913	15.618	57.117153	15.5926666666667	14.86	49.83548	54.3181415	0.602751658418593	1	-0.732666666666669	0.953012
FBgn0034921_1_D	FBtr0072223	FBgn0034921	DCP1	chr2R	23888763	23890276	-	23888763	23889076	313	2	80.158	21.062713	84.517	24.953873	75.728	21.95237	77.955	18.27713	74.576	16.910203	80.1343333333333	76.2655	22.6563186666667	17.5936665	0.294137889164645	0.996697027501046	-3.86883333333333	0.951721
FBgn0021875_1_D	FBtr0072253	FBgn0021875	Zfrp8	chr2R	24134480	24135405	+	24135167	24135405	238	2	23.827	6.874666	29.002	9.114221	23.28	6.843498	12.384	2.479921	22.153	5.354911	25.3696666666667	17.2685	7.610795	3.917416	0.321969593933736	0.996697027501046	-8.10116666666667	0.680675
FBgn0035047_1_D	FBtr0072327	FBgn0035047	Pof	chr2R	24671097	24671577	+	24671228	24671577	349	2	9.263	3.937379	5.694	3.459348	4.105	1.919708	4.328	1.157085	5.479	1.239453	6.354	4.9035	3.10547833333333	1.198269	0.450558804609283	0.996697027501046	-1.4505	0.771719
FBgn0035040_1_D	FBtr0072337	FBgn0035040	CG4741	chr2R	24610800	24611282	-	24610800	24610962	162	2	51.496	8.047777	22.991	3.190349	60.832	5.528359	14.743	4.576211	52.951	19.24918	45.1063333333333	33.847	5.58882833333333	11.9126955	0.669769806340452	1	-11.2593333333333	0.750382
FBgn0284252_2_D	FBtr0072348	FBgn0284252	Letm1	chr2R	24509507	24510439	-	24509507	24510088	581	2	42	32.140199	34.399	24.534529	37.81	32.581393	35.827	22.634775	35.375	17.413465	38.0696666666667	35.601	29.7520403333333	20.02412	0.37806074306522	0.996697027501046	-2.46866666666667	0.935154
FBgn0035001_1_D	FBtr0072364	FBgn0035001	Slik	chr2R	24392128	24393203	-	24392128	24393056	928	2	55.984	39.581148	47.892	37.038542	35.443	32.666255	48.731	39.983757	52.697	32.840097	46.4396666666667	50.714	36.4286483333333	36.411927	0.55657686157903	1	4.27433333333333	1.09204
FBgn0050421_1_D	FBtr0072369	FBgn0050421	Usp15-31	chr2R	24756037	24756976	+	24756085	24756976	891	2	10.073	6.519986	8.173	4.690984	8.701	5.670564	0.633	0.414411	1.811	1.014602	8.98233333333333	1.222	5.627178	0.7145065	0.00438635526077922	0.318899966411917	-7.76033333333333	0.136045
FBgn0022343_1_D	FBtr0072391	FBgn0022343	CG3760	chr2R	24939270	24939769	+	24939525	24939769	244	2	55.257	86.730449	56.617	100.947087	56.078	84.442591	37.471	43.117555	48.508	46.90205	55.984	42.9895	90.706709	45.0098025	0.254218530465541	0.996697027501046	-12.9945	0.767889
FBgn0265434_1_D	FBtr0072398	FBgn0265434	zip	chr2R	24990569	24991272	-	24990569	24991139	570	2	25.488	25.418874	27.747	29.170156	26.568	26.610693	25.393	14.10567	36.132	18.608211	26.601	30.7625	27.0665743333333	16.3569405	0.579493289085698	1	4.1615	1.15644
FBgn0285950_1_D	FBtr0072405	FBgn0285950	RpL19	chr2R	24967876	24969051	-	24967876	24968554	678	2	0.714	19.448631	0.75	19.964809	0.729	20.271128	0.621	21.104817	0.772	28.072584	0.731	0.6965	19.894856	24.5887005	0.727173431505345	1	-0.0345	0.952804
FBgn0027590_1_D	FBtr0072436	FBgn0027590	GstE12	chr2R	24766717	24767417	-	24766717	24766843	126	2	43.464	86.115047	64.706	121.384139	43.352	80.880642	43.145	93.627159	48.828	96.079159	50.5073333333333	45.9865	96.1266093333333	94.853159	0.602455563027379	1	-4.52083333333333	0.910492
FBgn0266129_1_D	FBtr0072457	FBgn0266129	lov	chr2R	25085779	25087734	-	25085779	25086910	1131	2	34.947	21.794542	35.564	19.209133	34.751	21.813648	26.67	21.413697	39.547	20.020431	35.0873333333333	33.1085	20.9391076666667	20.717064	0.810187969879506	1	-1.97883333333333	0.943603
FBgn0004373_2_D	FBtr0072516	FBgn0004373	fwd	chr3L	305392	306546	-	305392	306361	969	2	20.101	38.00124	18.273	32.1009	21.353	37.844902	17.531	33.282486	21.057	35.687892	19.909	19.294	35.9823473333333	34.485189	0.792828876271644	1	-0.615000000000002	0.969109
FBgn0035106_1_D	FBtr0072532	FBgn0035106	rno	chr3L	187206	196603	-	187206	188551	1345	2	67.861	32.800272	67.456	29.698551	66.086	28.958018	66.652	24.337693	95.827	24.35196	67.1343333333333	81.2395	30.4856136666667	24.3448265	0.510568111272516	0.996697027501046	14.1051666666667	1.2101
FBgn0025676_2_D	FBtr0072604	FBgn0025676	CkIIalpha-i3	chr3L	708600	708928	-	708600	708712	112	2	11.933	8.667283	19.165	12.023795	15.884	9.803564	3.829	1.572503	12.524	4.218974	15.6606666666667	8.1765	10.1648806666667	2.8957385	0.301423604176233	0.996697027501046	-7.48416666666667	0.522104
FBgn0024277_1_D	FBtr0072644	FBgn0024277	trio	chr3L	995981	998291	-	995981	998087	2106	2	100	105.174521	100	93.59314	100	94.979081	75.721	72.761901	89.82	60.974627	100	82.7705	97.9155806666667	66.868264	0.247245183574878	0.996697027501046	-17.2295	0.827705
FBgn0011361_1_D	FBtr0072676	FBgn0011361	ND-ACP	chr3L	1331279	1331631	+	1331456	1331631	175	2	30.4	171.553937	25.077	149.692454	27.519	147.55144	27.045	116.822711	27.538	139.075954	27.6653333333333	27.2915	156.265943666667	127.9493325	0.831762894884146	1	-0.373833333333334	0.986487
FBgn0029514_1_D	FBtr0072680	FBgn0029514	312	chr3L	1351852	1352853	+	1352028	1352853	825	2	7.331	3.76783	5.542	2.54204	7.992	4.930043	6.864	3.591789	7.583	3.318015	6.955	7.2235	3.74663766666667	3.454902	0.76530851463601	1	0.2685	1.03861
FBgn0035244_1_D	FBtr0072754	FBgn0035244	ABCB7	chr3L	1622731	1623413	+	1622986	1623413	427	2	6.483	3.532407	7.007	4.398183	6.941	4.521717	11.208	6.070486	6.943	3.132439	6.81033333333333	9.0755	4.150769	4.6014625	0.480101273232821	0.996697027501046	2.26516666666667	1.33261
FBgn0250789_1_D	FBtr0072789	FBgn0250789	alpha-Spec	chr3L	1778484	1779310	-	1778484	1779184	700	2	16.872	203.441612	15.878	172.356369	15.631	191.251073	14.116	196.974942	22.068	176.900087	16.127	18.092	189.016351333333	186.9375145	0.70775398235238	1	1.965	1.12185
FBgn0027594_1_D	FBtr0072798,FBtr0334080	FBgn0027594	drpr	chr3L	1715594	1716943	-	1715594	1716302	708	2	12.931	6.794022	11.227	5.552792	19.371	12.089245	15.254	8.970565	27.15	13.880757	14.5096666666667	21.202	8.145353	11.425661	0.449020589914441	0.996697027501046	6.69233333333333	1.46123
FBgn0035281_1_D	FBtr0072869	FBgn0035281	Cpr62Bc	chr3L	1840280	1841187	-	1840280	1840794	514	2	0	0	100	0.251492	100	0.221799	15.422	0.715537	0	0	66.6666666666667	7.711	0.157763666666667	0.3577685	0.215125617211749	0.996697027501046	-58.9556666666667	0.115665
FBgn0035356_1_D	FBtr0072930	FBgn0035356	CG16986	chr3L	2601020	2601536	+	2601359	2601536	177	2	0	0	18.649	4.8419	34.946	7.656147	17.938	3.149918	16.264	2.524226	17.865	17.101	4.16601566666667	2.837072	0.946665218904021	1	-0.763999999999999	0.957235
FBgn0010909_1_D	FBtr0072956	FBgn0010909	msn	chr3L	2554846	2556729	-	2554846	2556558	1712	2	73.836	81.802269	77.783	75.619688	73.537	75.532221	60.331	67.994636	69.904	68.110377	75.052	65.1175	77.6513926666667	68.0525065	0.267011532809163	0.996697027501046	-9.9345	0.867632
FBgn0035397_2_D	FBtr0072994	FBgn0035397	CG11486	chr3L	3088191	3090406	+	3088299	3090406	2107	3	22.507	45.452665	21.321	40.396543	19.932	52.763958	18.132	48.853711	24.71	40.091864	21.2533333333333	21.421	46.2043886666667	44.4727875	0.967783610586876	1	0.167666666666666	1.00789
FBgn0035432_2_D	FBtr0073055	FBgn0035432	ZnT63C	chr3L	3312814	3314009	+	3313009	3314009	1000	2	20.476	18.630297	17.449	14.330218	18.841	14.17019	17.477	15.368244	24.93	14.921955	18.922	21.2035	15.710235	15.1450995	0.649544669333289	1	2.2815	1.12057
FBgn0027616_1_D	FBtr0073078	FBgn0027616	Ythdc1	chr3L	3370450	3372850	-	3370450	3371603	1153	2	81.037	79.764309	95.704	95.643472	78.66	80.268558	77.88	65.228636	100	52.876134	85.1336666666667	88.94	85.2254463333333	59.052385	0.794588629288612	1	3.80633333333333	1.04471
FBgn0035425_2_D	FBtr0073094	FBgn0035425	CG17746	chr3L	3236804	3237664	-	3236804	3237164	360	2	23.923	12.32208	22.435	11.472777	9.348	4.843736	10.69	6.2176	16.951	8.122325	18.5686666666667	13.8205	9.54619766666667	7.1699625	0.458109035495624	0.996697027501046	-4.74816666666667	0.744291
FBgn0035422_1_D	FBtr0073095	FBgn0035422	RpL28	chr3L	3220910	3221283	-	3220910	3221187	277	2	0.615	45.484002	0.643	47.888474	0.619	47.287281	0.414	41.830376	0.608	63.752869	0.625666666666667	0.511	46.8865856666667	52.7916225	0.445839983941256	0.996697027501046	-0.114666666666667	0.816729
FBgn0035400_2_D	FBtr0073116	FBgn0035400	CG11537	chr3L	3128033	3129423	-	3128033	3129328	1295	3	50.728	63.733265	47.945	54.422268	48.959	65.010958	40.544	55.32659	44.622	48.964626	49.2106666666667	42.583	61.055497	52.145608	0.151784491967837	0.968278789009413	-6.62766666666667	0.865321
FBgn0014388_1_D	FBtr0073145	FBgn0014388	sty	chr3L	3401152	3404921	-	3401152	3402958	1806	2	32.627	29.411377	33.142	29.79712	30.264	34.827026	29.235	43.052044	44.982	48.818932	32.011	37.1085	31.3451743333333	45.935488	0.633878882773192	1	5.0975	1.15924
FBgn0004888_1_D	FBtr0073151	FBgn0004888	Scsalpha1	chr3L	3817783	3818383	+	3817996	3818383	387	2	28.612	104.332988	29.563	111.512464	25.455	98.212517	25.671	70.338046	33.941	86.074958	27.8766666666667	29.806	104.685989666667	78.206502	0.722941438275271	1	1.92933333333334	1.06921
FBgn0003943_2_D	FBtr0073178	FBgn0003943	Ubi-p63E	chr3L	3899258	3901770	-	3899258	3899470	212	2	20.928	114.377065	21.264	123.088175	17.077	105.513704	14.887	123.052001	23.601	186.975965	19.7563333333333	19.244	114.326314666667	155.013983	0.926405628179778	1	-0.512333333333334	0.974067
FBgn0003710_2_D	FBtr0073220	FBgn0003710	tipE	chr3L	4192191	4193788	+	4192252	4193788	1536	2	38.64	25.386794	44.93	23.655889	61.065	29.193796	42.847	20.707951	40.884	19.676808	48.2116666666667	41.8655	26.0788263333333	20.1923795	0.442867675928941	0.996697027501046	-6.34616666666667	0.868369
FBgn0035520_1_D	FBtr0073243	FBgn0035520	CG11586	chr3L	4261296	4262204	-	4261296	4261725	429	2	27.826	13.422378	20.398	9.495332	32.876	17.368495	24.141	9.560269	39.772	12.834282	27.0333333333333	31.9565	13.428735	11.1972755	0.643848381770243	1	4.92316666666667	1.18211
FBgn0035497_1_D	FBtr0073271,FBtr0310630	FBgn0035497	CG14995	chr3L	4094342	4095146	-	4094342	4095011	669	2	100	30.050521	60.243	20.789646	69.552	23.791544	38.246	10.845042	54.037	13.029486	76.5983333333333	46.1415	24.877237	11.937264	0.124629617438566	0.920546701019516	-30.4568333333333	0.602383
FBgn0035484_2_D	FBtr0073284	FBgn0035484	CG11594	chr3L	4022699	4023216	-	4022699	4023069	370	2	2.056	0.378163	1.57	0.156703	1.7	0.292705	3.294	0.355181	0	0	1.77533333333333	1.647	0.275857	0.1775905	0.950538092918282	1	-0.128333333333333	0.927713
FBgn0035542_1_D	FBtr0073294	FBgn0035542	DOR	chr3L	4419739	4420648	+	4419901	4420648	747	3	18.093	52.626916	17.21	35.387235	15.329	61.965941	13.456	50.001769	17.596	44.295501	16.8773333333333	15.526	49.993364	47.148635	0.631370758134455	1	-1.35133333333333	0.919932
FBgn0030234_1_D	FBtr0073376	FBgn0030234	CG15211	chrX	10778210	10778981	+	10778405	10778981	576	2	71.747	3.936699	100	3.99832	30.358	2.011358	50.957	3.247392	66.968	3.699222	67.3683333333333	58.9625	3.315459	3.473307	0.729074244307222	1	-8.40583333333333	0.875226
FBgn0285926_2_D	FBtr0073414	FBgn0285926	Imp	chrX	10787868	10797437	-	10787868	10797071	9203	7	39.277	59.472511	44.862	60.59048	41.196	64.827556	31.293	40.391652	37.706	42.129172	41.7783333333333	34.4995	61.6301823333333	41.260412	0.217482386899009	0.996697027501046	-7.27883333333334	0.825775
FBgn0003360_2_D	FBtr0073424	FBgn0003360	sesB	chrX	10780892	10782095	-	10780892	10781623	731	2	2.538	56.901846	2.885	66.826375	2.108	46.052966	2.178	38.749541	2.381	47.621368	2.51033333333333	2.2795	56.593729	43.1854545	0.425748305862468	0.996697027501046	-0.230833333333333	0.908047
FBgn0030276_2_D	FBtr0073443	FBgn0030276	Dlic	chrX	11162515	11164670	+	11162782	11164670	1888	2	46.718	48.120776	47.134	45.565459	47.406	48.863148	42.914	42.958601	55.738	36.838197	47.086	49.326	47.516461	39.898399	0.786046421038595	1	2.24	1.04757
FBgn0020255_2_D	FBtr0073472	FBgn0020255	Ran	chrX	11144851	11145864	-	11144851	11145651	800	2	23.395	77.571827	21.67	96.928734	24.136	71.647045	21.172	44.962664	27.73	64.366234	23.067	24.451	82.049202	54.664449	0.746178052818485	1	1.384	1.06
FBgn0030268_3_D	FBtr0073477	FBgn0030268	Klp10A	chrX	11129361	11131300	-	11129361	11130982	1621	3	23.118	11.772323	27.573	12.65221	25.604	12.99713	17.748	8.192507	28.226	10.946512	25.4316666666667	22.987	12.4738876666667	9.5695095	0.722434326014521	1	-2.44466666666666	0.903873
FBgn0001145_1_D	FBtr0073494	FBgn0001145	Gs2	chrX	11429238	11430197	+	11429628	11430197	569	2	66.913	1198.842502	61.249	1109.217545	63.44	1045.229973	55.4	938.523483	67.595	1428.79628	63.8673333333333	61.4975	1117.76334	1183.6598815	0.7649785903351	1	-2.36983333333333	0.962894
FBgn0030318_1_D	FBtr0073518	FBgn0030318	rho-4	chrX	11605137	11606288	+	11605443	11606288	845	2	57.703	6.552083	31.64	4.865201	43.372	6.161545	41.374	6.075336	40.428	5.857464	44.2383333333333	40.901	5.85960966666667	5.9664	0.701409683161264	1	-3.33733333333334	0.92456
FBgn0030320_1_D	FBtr0073536	FBgn0030320	CG2247	chrX	11606289	11607955	-	11606289	11606785	496	2	52.911	16.524257	51.685	18.408096	53.164	16.621051	39.07	10.260399	57.054	14.418413	52.5866666666667	48.062	17.184468	12.339406	0.703196670152878	1	-4.52466666666667	0.913958
FBgn0027259_1_D	FBtr0073541	FBgn0027259	Kmn1	chrX	11571382	11572132	-	11571382	11571791	409	2	100	1.626015	43.287	2.131139	37.257	2.051097	100	3.227387	57.038	2.090203	60.1813333333333	78.519	1.93608366666667	2.658795	0.583697996691636	1	18.3376666666667	1.30471
FBgn0030334_2_D	FBtr0073557	FBgn0030334	Karl	chrX	11791357	11792253	+	11791728	11792253	525	2	100	10.433579	100	8.104318	100	10.186833	69.573	7.562556	100	4.95764	100	84.7865	9.57491	6.260098	0.499999999999999	0.996697027501046	-15.2135	0.847865
FBgn0030362_2_D	FBtr0073577	FBgn0030362	regucalcin	chrX	12016778	12017375	+	12016968	12017375	407	2	0.39	0.661012	0.15	0.280477	0.198	0.247057	0.103	0.139939	0	0	0.246	0.0515	0.396182	0.0699695	0.118376553565429	0.913406325597412	-0.1945	0.20935
FBgn0250871_2_D	FBtr0073595	FBgn0250871	pot	chrX	11907408	11908729	-	11907408	11908582	1174	2	31.334	2.205214	21.195	1.984681	36.85	1.330017	30.37	3.034398	20.266	0.735281	29.793	25.318	1.83997066666667	1.8848395	0.567457342286047	1	-4.475	0.849797
FBgn0030354_1_D	FBtr0073596	FBgn0030354	Upf1	chrX	11899995	11901279	-	11899995	11901240	1245	2	40.255	14.755034	52.399	17.110371	54.444	17.038632	41.676	11.137698	57.729	16.139288	49.0326666666667	49.7025	16.3013456666667	13.638493	0.94971432068438	1	0.66983333333333	1.01366
FBgn0030341_1_D	FBtr0073604	FBgn0030341	p24-1	chrX	11850908	11852339	-	11850908	11851632	724	2	8.145	4.942198	8.404	4.765192	4.796	2.880608	7.298	2.69339	10.747	4.083732	7.115	9.0225	4.19599933333333	3.388561	0.459405657597695	0.996697027501046	1.9075	1.2681
FBgn0030328_1_D	FBtr0073615	FBgn0030328	Amun	chrX	11710119	11712366	-	11710119	11711512	1393	2	45.963	55.908746	45.66	51.415298	48.222	53.344208	40.528	40.59658	51.868	42.40403	46.615	46.198	53.556084	41.500305	0.953374137430102	1	-0.417000000000002	0.991054
FBgn0030406_1_D	FBtr0073657	FBgn0030406	CG1463	chrX	12609976	12610634	-	12609976	12610437	461	2	13.224	5.483047	11.251	4.976351	12.017	5.798624	9.75	4.097749	11.317	5.224972	12.164	10.5335	5.41934066666667	4.6613605	0.231338505061261	0.996697027501046	-1.6305	0.865957
FBgn0283712_2_D	FBtr0073660	FBgn0283712	LIMK1	chrX	12584384	12586249	-	12584384	12585941	1557	3	57.254	16.883583	63.032	17.134566	57.076	18.548643	52.073	16.908909	63.105	14.166928	59.1206666666667	57.589	17.522264	15.5379185	0.829872580768948	1	-1.53166666666667	0.974093
FBgn0030412_1_D	FBtr0073678	FBgn0030412	Tomosyn	chrX	12652946	12653442	+	12653200	12653442	242	2	19.252	45.00994	14.517	32.113747	14.743	32.716643	13.186	25.721458	16.926	21.864196	16.1706666666667	15.056	36.6134433333333	23.792827	0.685588807280763	1	-1.11466666666667	0.931069
FBgn0015024_1_D	FBtr0073680	FBgn0015024	CkIalpha	chrX	12656333	12657834	+	12656490	12657834	1344	2	33.558	68.396153	33.269	59.290457	33.464	62.768487	34.891	60.781997	49.006	77.617091	33.4303333333333	41.9485	63.4850323333333	69.199544	0.440450979035205	0.996697027501046	8.51816666666667	1.2548
FBgn0030418_1_D	FBtr0073686	FBgn0030418	CG4004	chrX	12746868	12749785	+	12747432	12749785	2353	3	17.237	3.993711	15.613	3.672723	17.243	2.679914	8.443	1.476835	7.318	1.441067	16.6976666666667	7.8805	3.44878266666667	1.458951	0.00280359775385639	0.271276118663144	-8.81716666666667	0.471952
FBgn0030421_2_D	FBtr0073689	FBgn0030421	CG3812	chrX	12769914	12772851	+	12770618	12772851	2233	2	64.484	23.456015	64.272	24.318116	62.462	25.533306	62.018	22.762868	75.785	21.582494	63.7393333333333	68.9015	24.4358123333333	22.172681	0.589942511229738	1	5.16216666666666	1.08099
FBgn0004456_2_D	FBtr0073732	FBgn0004456	mew	chrX	13214408	13215862	-	13214408	13215619	1211	2	42.322	11.66534	30.806	8.098574	33.084	10.007348	29.918	9.434238	35.966	7.533662	35.404	32.942	9.923754	8.48395	0.633819470353463	1	-2.462	0.93046
FBgn0030437_1_D	FBtr0073753	FBgn0030437	hec	chrX	12950435	12951683	-	12950435	12951306	871	2	15.13	3.932034	13.965	4.004897	19.041	4.686555	16.488	3.311544	21.032	3.019333	16.0453333333333	18.76	4.20782866666667	3.1654385	0.430139546648585	0.996697027501046	2.71466666666667	1.16919
FBgn0010198_2_D	FBtr0073794	FBgn0010198	RpS15Aa	chrX	13335636	13336379	-	13335636	13335987	351	2	13.298	244.153567	14.1	271.977178	14.081	257.085207	9.515	205.686207	11.793	285.02089	13.8263333333333	10.654	257.738650666667	245.3535485	0.204592950788925	0.996697027501046	-3.17233333333333	0.770559
FBgn0030529_1_D	FBtr0073835	FBgn0030529	Clic	chrX	13812970	13813805	-	13812970	13813730	760	2	13.032	18.987068	13.563	21.504216	12.947	20.9315	14.043	16.649983	16.255	19.495245	13.1806666666667	15.149	20.4742613333333	18.072614	0.319079947042087	0.996697027501046	1.96833333333333	1.14933
FBgn0030512_1_D	FBtr0073844	FBgn0030512	Nadsyn	chrX	13684379	13686502	-	13684379	13685811	1432	2	21.752	4.536077	14.115	2.88366	18.516	3.73967	17.114	2.790326	22.847	3.414123	18.1276666666667	19.9805	3.71980233333333	3.1022245	0.656390407485947	1	1.85283333333333	1.10221
FBgn0030510_1_D	FBtr0073846	FBgn0030510	CG12177	chrX	13677898	13678753	-	13677898	13678372	474	2	5.899	8.97225	5.454	7.052946	4.452	6.416949	1.11	1.482107	1.327	1.292348	5.26833333333333	1.2185	7.480715	1.3872275	0.00797187600493018	0.377023601379619	-4.04983333333333	0.231288
FBgn0000173_1_D	FBtr0073855	FBgn0000173	ben	chrX	13998094	13999805	+	13998613	13999805	1192	2	17.807	35.744265	18.45	42.683083	16.028	36.264787	15.519	29.751059	21.954	44.353729	17.4283333333333	18.7365	38.2307116666667	37.052394	0.754671738302555	1	1.30816666666667	1.07506
FBgn0030582_1_D	FBtr0073946	FBgn0030582	CG14411	chrX	14833143	14836262	+	14835782	14836262	480	2	26.419	6.575891	36.507	8.515675	34.762	9.378255	36.5	10.773748	53.251	11.452611	32.5626666666667	44.8755	8.156607	11.1131795	0.360378826476628	0.996697027501046	12.3128333333333	1.37813
FBgn0030595_1_D	FBtr0073977	FBgn0030595	CG14406	chrX	14909872	14910317	-	14909872	14910204	332	2	11.002	0.199649	5.608	0.179619	100	0.43741	100	0.176147	100	0.280062	38.87	100	0.272226	0.2281045	0.183856369153195	0.996697027501046	61.13	2.57268
FBgn0030625_1_D	FBtr0074001,FBtr0074002	FBgn0030625	CG5877	chrX	15294336	15297169	+	15296550	15297169	619	2	17.431	3.328065	24.623	4.712536	31.98	6.278466	26.401	4.452332	22.881	3.422582	24.678	24.641	4.77302233333333	3.937457	0.994098758448429	1	-0.0370000000000026	0.998501
FBgn0030634_1_D	FBtr0074012	FBgn0030634	CG9164	chrX	15380370	15381666	-	15380370	15381346	976	2	4.525	2.919028	6.227	3.963816	1.89	1.484486	2.52	1.424411	7.181	3.396925	4.214	4.8505	2.78911	2.410668	0.837307709021269	1	0.6365	1.15104
FBgn0030616_1_D	FBtr0074027	FBgn0030616	RpL37a	chrX	15137869	15138913	-	15137869	15138773	904	2	1.343	41.675094	1.355	43.819997	1.219	39.768192	1.006	42.231306	1.264	56.927799	1.30566666666667	1.135	41.7544276666667	49.5795525	0.397330890236765	0.996697027501046	-0.170666666666667	0.869288
FBgn0030672_1_D	FBtr0074056	FBgn0030672	CG9281	chrX	15705805	15707064	-	15705805	15706935	1130	2	26.018	48.741947	25.292	53.050746	25.883	48.772197	22.258	40.142175	28.704	49.034938	25.731	25.481	50.1882966666667	44.5885565	0.950743893328893	1	-0.25	0.990284
FBgn0030655_1_D	FBtr0074071	FBgn0030655	CG9213	chrX	15572075	15572445	-	15572075	15572319	244	2	11.979	3.553894	5.474	1.666593	1.309	0.474192	2.049	0.893728	5.566	2.912793	6.254	3.8075	1.89822633333333	1.9032605	0.543827239358614	1	-2.4465	0.60881
FBgn0030654_1_D	FBtr0074072	FBgn0030654	CG15643	chrX	15570379	15571485	-	15570379	15570951	572	2	9.643	2.03559	12.835	2.123987	8.131	2.013051	3.158	0.648105	7.053	1.242833	10.203	5.1055	2.05754266666667	0.945469	0.165865024064736	0.985430586474633	-5.0975	0.500392
FBgn0001105_2_D	FBtr0074108	FBgn0001105	Gbeta13F	chrX	15861565	15866175	+	15862793	15866175	3382	4	4.395	40.871398	4.185	34.844321	3.437	28.874071	3.585	27.257405	4.368	25.426173	4.00566666666667	3.9765	34.8632633333333	26.341789	0.957537307183499	1	-0.0291666666666663	0.992719
FBgn0030719_2_D	FBtr0074147	FBgn0030719	eIF5	chrX	15987007	15987989	-	15987007	15987287	280	2	20.532	97.622362	20.831	104.429188	19.034	90.893594	17.995	76.801022	19.479	81.828415	20.1323333333333	18.737	97.6483813333333	79.3147185	0.265221418823164	0.996697027501046	-1.39533333333333	0.930692
FBgn0002914_2_D	FBtr0074171	FBgn0002914	Myb	chrX	15854831	15855725	-	15854831	15855069	238	2	1.292	1.138751	4.951	4.783747	10.108	9.216234	1.097	1.064063	8.133	7.342136	5.45033333333333	4.615	5.046244	4.2030995	0.865041513930985	1	-0.835333333333334	0.846737
FBgn0026076_1_D	FBtr0074174	FBgn0026076	UBL3	chrX	15849730	15850428	-	15849730	15850366	636	2	4.447	23.064373	4.241	16.01076	3.303	18.890972	2.344	12.401709	3.117	14.636007	3.997	2.7305	19.322035	13.518858	0.111469219252685	0.911655093352627	-1.2665	0.683137
FBgn0000459_1_D	FBtr0074250	FBgn0000459	disco	chrX	16210597	16213344	-	16210597	16211574	977	2	58.736	5.836207	42.766	3.970063	28.309	2.976347	34.584	4.772013	51.18	5.71856	43.2703333333333	42.882	4.26087233333333	5.2452865	0.976545695019855	1	-0.388333333333328	0.991025
FBgn0004598_2_D	FBtr0074267	FBgn0004598	Fur2	chrX	16380826	16381782	+	16381264	16381782	518	2	1.766	2.17829	1.562	1.516566	1.524	1.683848	1.809	1.616709	3.089	2.487441	1.61733333333333	2.449	1.79290133333333	2.052075	0.415324803212909	0.996697027501046	0.831666666666667	1.51422
FBgn0262734_1_D	FBtr0074279	FBgn0262734	eIF4H1	chrX	16451918	16454972	+	16452082	16454972	2890	2	83.508	48.133713	78.503	49.006335	82.723	43.627262	69.193	26.540801	84.849	23.634626	81.578	77.021	46.9224366666667	25.0877135	0.663948252594652	1	-4.557	0.944139
FBgn0030761_1_D	FBtr0074289	FBgn0030761	CG9784	chrX	16595135	16598496	-	16595135	16596718	1583	2	25.883	4.951851	32.156	6.324114	27.722	5.702588	9.388	4.305625	11.111	4.315576	28.587	10.2495	5.65951766666667	4.3106005	0.00441634926614268	0.318899966411917	-18.3375	0.358537
FBgn0010416_1_D	FBtr0074305	FBgn0010416	TH1	chrX	16388819	16389327	-	16388819	16389298	479	2	4.008	4.155227	4.762	4.124091	5.676	5.139333	4.194	4.24911	7.351	5.595679	4.81533333333333	5.7725	4.47288366666667	4.9223945	0.652436747612287	1	0.957166666666667	1.19877
FBgn0027556_2_D	FBtr0074345	FBgn0027556	CG4928	chrX	16936503	16938209	+	16936674	16938209	1535	2	31.979	3.078252	22.101	0.875651	12.31	0.819204	14.108	1.806261	34.78	0.857232	22.13	24.444	1.59103566666667	1.3317465	0.866209091663851	1	2.314	1.10456
FBgn0030797_1_D	FBtr0074351	FBgn0030797	CG13004	chrX	16826680	16827605	-	16826680	16827401	721	2	42.257	0.877284	36.368	1.191604	21.964	0.751027	29.305	1.834041	45.33	1.585918	33.5296666666667	37.3175	0.939971666666667	1.7099795	0.74018055988517	1	3.78783333333333	1.11297
FBgn0030791_1_D	FBtr0074353	FBgn0030791	CG9132	chrX	16796901	16798684	-	16796901	16798635	1734	2	27.971	15.371411	34.843	17.176557	33.218	17.4774	31.02	13.8271	36.894	16.615369	32.0106666666667	33.957	16.6751226666667	15.2212345	0.642561491319283	1	1.94633333333334	1.0608
FBgn0261791_1_D	FBtr0074377	FBgn0261791	SNRPG	chrX	16639809	16640030	-	16639809	16639982	173	2	8.868	27.745171	3.562	15.146979	1.537	4.915049	2.214	5.99501	6.28	18.036968	4.65566666666667	4.247	15.935733	12.015989	0.900393043520197	1	-0.408666666666667	0.912222
FBgn0027602_2_D	FBtr0074440	FBgn0027602	CG8611	chrX	17413266	17414642	-	17413266	17414383	1117	2	24.501	3.933123	38.244	5.95284	39.728	5.478169	30.103	1.887047	37.845	1.675715	34.1576666666667	33.974	5.12137733333333	1.781381	0.978263773413707	1	-0.183666666666667	0.994623
FBgn0026192_1_D	FBtr0074455	FBgn0026192	par-6	chrX	17704667	17707096	+	17705416	17707096	1680	2	100	18.468659	100	20.407592	81.589	18.679547	78.11	16.157551	100	18.385232	93.863	89.055	19.185266	17.2713915	0.745293873714943	1	-4.80799999999999	0.948776
FBgn0026375_2_D	FBtr0074482	FBgn0026375	RhoGAPp190	chrX	17639146	17641816	-	17639146	17641620	2474	2	58.28	57.463927	56.336	51.967095	61.244	53.566854	55.352	47.589929	58.631	32.762237	58.62	56.9915	54.3326253333333	40.176083	0.520259391636204	0.999068887707723	-1.6285	0.972219
FBgn0030876_1_D	FBtr0074492	FBgn0030876	CG6762	chrX	17858051	17858610	+	17858261	17858610	349	2	21.757	2.078351	1.091	0.198374	13.711	1.593063	4.382	0.496712	1.502	0.169868	12.1863333333333	2.942	1.28992933333333	0.33329	0.261561315684544	0.996697027501046	-9.24433333333333	0.241418
FBgn0052549_1_D	FBtr0074570	FBgn0052549	CG32549	chrX	18390497	18390932	-	18390497	18390797	300	2	26.211	40.190041	21.361	29.828053	20.782	36.612943	16.748	22.961995	18.504	23.90037	22.7846666666667	17.626	35.543679	23.4311825	0.081573182436436	0.831743480347299	-5.15866666666667	0.77359
FBgn0004957_1_D	FBtr0074577	FBgn0004957	por	chrX	18377520	18379851	-	18377520	18378178	658	2	27.89	2.86789	14.761	1.622086	17.877	2.370403	27.195	3.911074	33.693	4.239824	20.176	30.444	2.286793	4.075449	0.140683097849635	0.942066718205126	10.268	1.50892
FBgn0010383_2_D	FBtr0074610	FBgn0010383	Cyp18a1	chrX	18688537	18689554	-	18688537	18689148	611	2	100	3.797839	56.711	3.017405	45.821	5.243541	47.272	3.014963	100	1.544974	67.5106666666667	73.636	4.019595	2.2799685	0.863909343718931	1	6.12533333333333	1.09073
FBgn0030968_1_D	FBtr0074654	FBgn0030968	CG7322	chrX	18855872	18856433	-	18855872	18856015	143	2	0	0	36.935	5.51775	30.56	3.580856	44.984	1.488173	100	2.793981	22.4983333333333	72.492	3.03286866666667	2.141077	0.290306174785879	0.996697027501046	49.9936666666667	3.22211
FBgn0001090_1_D	FBtr0074656	FBgn0001090	bnb	chrX	18794245	18796294	-	18794245	18794967	722	2	46.116	102.330275	41.636	72.497326	41.026	81.444102	41.112	66.685441	45.8	47.580183	42.926	43.456	85.423901	57.132812	0.869645163096654	1	0.530000000000001	1.01235
FBgn0040068_2_D	FBtr0074678	FBgn0040068	Vav	chrX	19271518	19273280	+	19271575	19273280	1705	2	48.144	19.568357	43.107	16.113363	50.223	18.146216	40.104	16.83656	58.482	15.233596	47.158	49.293	17.9426453333333	16.035078	0.855410145790302	1	2.135	1.04527
FBgn0031011_1_D	FBtr0074684	FBgn0031011	CG8034	chrX	19281231	19282935	-	19281231	19282729	1498	2	26.175	6.392763	21.756	5.902617	23.24	7.314683	22.041	7.300222	39.341	3.783237	23.7236666666667	30.691	6.53668766666667	5.5417295	0.567058968480152	1	6.96733333333334	1.29369
FBgn0027621_2_D	FBtr0074717,FBtr0339440,FBtr0074713	FBgn0027621	Pfrx	chrX	19506482	19509350	+	19508524	19509350	826	2	60.856	6.477927	53.72	5.562897	40.797	4.969966	45.985	5.800692	68.673	5.079477	51.791	57.329	5.67026333333333	5.4400845	0.717249347804457	1	5.538	1.10693
FBgn0285947_2_D	FBtr0074732	FBgn0285947	RpS10b	chrX	19598432	19599806	+	19598913	19599806	893	2	0.359	4.296987	0.45	5.568638	0.414	5.186099	0.13	1.969645	0.268	4.22155	0.407666666666667	0.199	5.01724133333333	3.0955975	0.167687322035906	0.988094640110354	-0.208666666666667	0.488144
FBgn0031044_1_D	FBtr0074741	FBgn0031044	MKP-4	chrX	19624527	19625729	+	19624628	19625729	1101	2	42.719	12.403614	45.011	13.013695	54.185	12.805463	47.639	11.052184	75.376	12.607405	47.305	61.5075	12.740924	11.8297945	0.486669092220621	0.996697027501046	14.2025	1.30023
FBgn0031061_1_D	FBtr0074813	FBgn0031061	CG14232	chrX	19701926	19702673	-	19701926	19702256	330	2	1.188	0.498752	6.715	2.762217	11.179	4.481015	1.217	0.466752	1.096	0.375088	6.36066666666667	1.1565	2.58066133333333	0.42092	0.213454184831611	0.996697027501046	-5.20416666666667	0.181821
FBgn0036967_2_D	FBtr0074838	FBgn0036967	SCCRO4	chr3L	20308746	20309511	+	20308823	20309511	688	2	66.942	41.775592	84.107	52.010325	63.063	39.184307	73.888	28.585785	76.741	29.219334	71.3706666666667	75.3145	44.323408	28.9025595	0.607224741026274	1	3.94383333333334	1.05526
FBgn0003124_1_D	FBtr0074839	FBgn0003124	polo	chr3L	20312678	20313466	+	20312870	20313466	596	2	5.474	0.760278	7.715	1.20487	3.11	0.429146	5.319	0.711452	2.703	0.264392	5.433	4.011	0.798098	0.487922	0.506937966207976	0.996697027501046	-1.422	0.738266
FBgn0036932_1_D	FBtr0074872	FBgn0036932	CG14184	chr3L	20027818	20028059	-	20027818	20027969	151	2	21.126	57.479487	18.913	51.156901	22.343	52.880967	17.443	33.410925	25.743	54.812334	20.794	21.593	53.8391183333333	44.1116295	0.879678989992063	1	0.798999999999999	1.03842
FBgn0262518_1_D	FBtr0074921	FBgn0262518	Rab8	chr3L	19867487	19868645	-	19867487	19868555	1068	3	32.09	25.478797	29.543	23.216785	25.785	22.114846	27.413	23.611562	27.477	22.616758	29.1393333333333	27.445	23.603476	23.11416	0.452528624066137	0.996697027501046	-1.69433333333333	0.941854
FBgn0029094_1_D	FBtr0074947	FBgn0029094	asf1	chr3L	19618893	19620398	+	19619832	19620398	566	2	5.621	1.090585	2.695	0.581607	10.944	2.054253	2.235	0.353955	6.413	0.927631	6.42	4.324	1.24214833333333	0.640793	0.560113896609505	1	-2.096	0.67352
FBgn0036896_1_D	FBtr0074963	FBgn0036896	wnd	chr3L	19624405	19625944	-	19624405	19625550	1145	2	35.553	46.246589	36.36	46.30267	36.98	49.1793	33.37	45.052072	47.929	51.867302	36.2976666666667	40.6495	47.242853	48.459687	0.656914733702578	1	4.35183333333334	1.11989
FBgn0260857_2_D	FBtr0074990	FBgn0260857	Bet1	chr3L	19261712	19262437	+	19262100	19262437	337	2	2.157	1.089181	4.026	1.953328	2.771	1.426236	5.053	1.729088	4.307	1.531009	2.98466666666667	4.68	1.48958166666667	1.6300485	0.0839905527442033	0.834386641019416	1.69533333333333	1.56801
FBgn0026630_1_D	FBtr0075019	FBgn0026630	nes	chr3L	19257281	19258364	-	19257281	19258013	732	3	3.15	1.895469	3.718	2.025633	5.639	3.382608	5.202	2.940263	1.652	0.801363	4.169	3.427	2.43457	1.870813	0.751587599309432	1	-0.742	0.82202
FBgn0036819_1_D	FBtr0075062	FBgn0036819	Dysb	chr3L	18868703	18869219	+	18868801	18869219	418	2	3.928	0.178631	2.412	0.158362	0	0	4.728	0.360459	9.327	1.192557	2.11333333333333	7.0275	0.112331	0.776508	0.235285866511642	0.996697027501046	4.91416666666667	3.32532
FBgn0036821_1_D	FBtr0075077	FBgn0036821	CG3961	chr3L	18878249	18879224	-	18878249	18879089	840	2	15.496	6.872833	19.85	6.503338	19.597	8.493334	12.395	3.203106	15.383	3.274891	18.3143333333333	13.889	7.289835	3.2389985	0.135636141760609	0.942066718205126	-4.42533333333333	0.758368
FBgn0052195_1_D	FBtr0075125	FBgn0052195	CG32195	chr3L	18115343	18119150	+	18115757	18119150	3393	2	8.475	3.128239	6.714	2.554274	7.985	1.937279	6.21	2.376029	8.175	2.656727	7.72466666666667	7.1925	2.53993066666667	2.516378	0.690353210811644	1	-0.532166666666666	0.931108
FBgn0003997_1_D	FBtr0075133	FBgn0003997	hid	chr3L	18167744	18170091	-	18167744	18170013	2269	2	6.37	0.057089	8.77	0.230073	20.037	0.091531	16.414	0.137253	34.748	0.224311	11.7256666666667	25.581	0.126231	0.180782	0.345380325267622	0.996697027501046	13.8553333333333	2.18162
FBgn0036773_1_D	FBtr0075137	FBgn0036773	CG13698	chr3L	18088416	18089642	-	18088416	18089183	767	2	33.001	8.151143	46.024	9.059378	49.642	11.09973	35.405	13.01242	48.883	8.505264	42.889	42.144	9.43675033333333	10.758842	0.937213504408395	1	-0.744999999999997	0.98263
FBgn0036762_1_D	FBtr0075140	FBgn0036762	CG7430	chr3L	17849079	17849601	+	17849142	17849601	459	2	6.49	19.435071	8.279	25.842673	6.336	18.505142	2.842	6.849073	6.795	14.751999	7.035	4.8185	21.260962	10.800536	0.453811350862123	0.996697027501046	-2.2165	0.684932
FBgn0036763_1_D	FBtr0075141	FBgn0036763	TrpRS-m	chr3L	17850776	17852453	+	17852124	17852453	329	2	32.884	3.405792	28.925	3.870848	48.718	4.857411	30.027	1.477789	24.881	1.332905	36.8423333333333	27.454	4.04468366666667	1.405347	0.260807203191437	0.996697027501046	-9.38833333333334	0.745175
FBgn0036765_1_D	FBtr0075142	FBgn0036765	CG7408	chr3L	17881800	17883653	+	17882610	17883653	1043	2	5.779	0.265362	0	0	3.525	0.162157	0	0	2.036	0.074839	3.10133333333333	1.018	0.142506333333333	0.0374195	0.368343948350738	0.996697027501046	-2.08333333333333	0.328246
FBgn0036702_2_D	FBtr0075252	FBgn0036702	CG6512	chr3L	17238612	17240608	-	17238612	17239113	501	2	9.213	3.826612	18.957	7.580192	12.324	4.504548	29.708	7.739792	20.024	4.398715	13.498	24.866	5.303784	6.0692535	0.201133874173007	0.996697027501046	11.368	1.8422
FBgn0010352_1_D	FBtr0075263	FBgn0010352	Nc73EF	chr3L	16967381	16968724	+	16967478	16968724	1246	2	54.441	50.211598	47.489	46.327998	49.625	46.120912	29.252	22.507007	42.521	27.086804	50.5183333333333	35.8865	47.5535026666667	24.7969055	0.248594402654944	0.996697027501046	-14.6318333333333	0.710366
FBgn0000414_1_D	FBtr0075318	FBgn0000414	Dab	chr3L	16722257	16724575	+	16723338	16724575	1237	2	14.943	9.558788	20.49	11.626672	23.482	14.888633	15.953	9.882869	37.81	16.267937	19.6383333333333	26.8815	12.0246976666667	13.075403	0.626239370965643	1	7.24316666666667	1.36883
FBgn0004108_1_D	FBtr0075322	FBgn0004108	Nrt	chr3L	16774429	16777465	+	16776357	16777465	1108	2	17.79	17.973544	17.463	16.960843	14.823	16.623614	11.799	16.025525	19.061	19.213472	16.692	15.43	17.1860003333333	17.6194985	0.788014601549294	1	-1.262	0.924395
FBgn0036663_2_D	FBtr0075344	FBgn0036663	CG9674	chr3L	16787572	16788543	-	16787572	16788412	840	2	24.87	229.562262	25.175	216.898964	22.619	219.633236	17.959	115.078078	25.05	109.659426	24.2213333333333	21.5045	222.031487333333	112.368752	0.581629226225155	1	-2.71683333333333	0.887833
FBgn0036660_1_D	FBtr0075346	FBgn0036660	CG13025	chr3L	16776530	16778153	-	16776530	16777596	1066	2	5.389	1.212911	3.77	0.757941	1.534	0.262836	3.689	0.428122	3.258	0.342918	3.56433333333333	3.4735	0.744562666666667	0.38552	0.943217410279678	1	-0.0908333333333333	0.974516
FBgn0017572_1_D	FBtr0075358	FBgn0017572	Mo25	chr3L	16613217	16615472	-	16613217	16614152	935	2	48.503	24.608592	44.889	21.985301	45.059	20.989071	44.35	16.421774	51.528	19.541795	46.1503333333333	47.939	22.5276546666667	17.9817845	0.706598980370895	1	1.78866666666666	1.03876
FBgn0262732_2_D	FBtr0075394	FBgn0262732	mbf1	chr3L	16575716	16576871	+	16575866	16576871	1005	2	37.605	60.693957	34.623	57.416713	37.838	56.729583	34.23	61.212754	42.118	79.847217	36.6886666666667	38.174	58.2800843333333	70.5299855	0.771629679967194	1	1.48533333333334	1.04048
FBgn0014163_1_D	FBtr0075412	FBgn0014163	fax	chr3L	16402795	16405170	-	16402795	16405119	2324	2	76.142	575.244747	77.873	494.312263	77.403	512.355386	59.214	377.565081	63.08	387.572236	77.1393333333333	61.147	527.304132	382.5686585	0.0605743393603717	0.777343909351402	-15.9923333333333	0.792683
FBgn0010280_1_D	FBtr0075448	FBgn0010280	Taf4	chr3L	16119913	16121651	+	16120069	16121651	1582	2	5.74	1.817556	2.626	0.76483	7.386	1.989998	5.687	1.524083	7.902	2.077892	5.25066666666667	6.7945	1.524128	1.8009875	0.450703736023165	0.996697027501046	1.54383333333333	1.29403
FBgn0000489_2_D	FBtr0075529	FBgn0000489	Pka-C3	chr3L	15925804	15926336	-	15925804	15926213	409	2	100	4.72135	13.018	1.170766	32.155	2.556367	4.061	0.460859	41.831	3.541103	48.391	22.946	2.816161	2.000981	0.490191632134301	0.996697027501046	-25.445	0.474179
FBgn0004396_2_D	FBtr0075558	FBgn0004396	CrebA	chr3L	15551079	15553214	+	15551271	15553214	1943	2	45.723	3.029294	24.283	1.9698	39.743	3.285171	36.057	1.760457	26.921	1.749842	36.583	31.489	2.76142166666667	1.7551495	0.562783628032871	1	-5.094	0.860755
FBgn0036485_1_D	FBtr0075641	FBgn0036485	FucTA	chr3L	15152619	15154395	+	15153141	15154395	1254	2	4.05	2.488139	5.276	2.665913	9.761	5.306926	8.946	4.890975	11.73	5.578281	6.36233333333333	10.338	3.48699266666667	5.234628	0.173329783122627	0.996697027501046	3.97566666666667	1.62488
FBgn0036433_1_D	FBtr0075677	FBgn0036433	CG9628	chr3L	14627555	14628174	+	14627790	14628174	384	2	36.65	31.933465	47.928	27.558115	39.865	28.807987	36.346	53.993265	49.581	43.007887	41.481	42.9635	29.433189	48.500576	0.864926424117775	1	1.48249999999999	1.03574
FBgn0036451_1_D	FBtr0075693	FBgn0036451	CG9425	chr3L	14798564	14801089	+	14799232	14801089	1857	3	20.177	12.964473	17.374	11.666906	20.883	15.12464	15.773	9.283064	26.377	10.247749	19.478	21.075	13.2520063333333	9.7654065	0.814307621210433	1	1.597	1.08199
FBgn0036374_1_D	FBtr0075812	FBgn0036374	Spt20	chr3L	13509397	13511541	+	13509795	13511541	1746	2	46.927	7.96287	67.916	8.188215	43.062	6.153079	49.268	6.390158	70.147	5.074444	52.635	59.7075	7.43472133333333	5.732301	0.638694672094881	1	7.07250000000001	1.13437
FBgn0036336_1_D	FBtr0075876	FBgn0036336	ste14	chr3L	13019187	13019687	+	13019472	13019687	215	2	45.202	4.083349	50.087	5.32382	19.549	2.261707	15.906	1.303528	7.888	0.647393	38.2793333333333	11.897	3.88962533333333	0.9754605	0.0951393225929071	0.863705060402842	-26.3823333333333	0.310794
FBgn0014343_1_D	FBtr0075911,FBtr0330077	FBgn0014343	mirr	chr3L	12707982	12710249	+	12709076	12710249	1173	2	70.162	23.912932	78.43	19.390745	75.045	20.809106	74.242	19.45698	100	15.28213	74.5456666666667	87.121	21.3709276666667	17.369555	0.504494454125897	0.996697027501046	12.5753333333333	1.16869
FBgn0260945_1_D	FBtr0075945	FBgn0260945	Atg1	chr3L	12784428	12785413	-	12784428	12785339	911	2	26.018	44.349063	21.129	35.112297	23.411	40.572631	17.86	32.823017	28.571	35.511927	23.5193333333333	23.2155	40.0113303333333	34.167472	0.964248046198676	1	-0.303833333333337	0.987082
FBgn0036309_1_D	FBtr0075948	FBgn0036309	Hip1	chr3L	12768431	12769374	-	12768431	12768889	458	2	5.886	0.827202	1.07	0.17366	2.421	0.394094	3.369	0.478369	3.552	0.384659	3.12566666666667	3.4605	0.464985333333333	0.431514	0.83728901980992	1	0.334833333333334	1.10712
FBgn0022709_2_D	FBtr0076018	FBgn0022709	Adk1	chr3L	12200321	12200638	-	12200321	12200539	218	2	30.985	68.689815	40.379	74.58122	34.037	74.274587	33.456	97.619205	32.75	78.242081	35.1336666666667	33.103	72.5152073333333	87.930643	0.540209600088885	1	-2.03066666666666	0.942202
FBgn0011455_1_D	FBtr0076023	FBgn0011455	ND-SGDH	chr3L	12137495	12137778	-	12137495	12137642	147	2	4.025	20.495229	3.734	21.305524	4.169	23.920847	1.885	12.298076	3.152	23.951929	3.976	2.5185	21.9072	18.1250025	0.250313777214832	0.996697027501046	-1.4575	0.633426
FBgn0036196_2_D	FBtr0076126	FBgn0036196	CG11658	chr3L	11699495	11701173	-	11699495	11700699	1204	2	70.039	87.221098	61.151	60.628363	60.783	91.184338	62.687	85.612768	82.985	84.053886	63.991	72.836	79.677933	84.833327	0.538950757504873	1	8.845	1.13822
FBgn0036155_1_D	FBtr0076181	FBgn0036155	CG6163	chr3L	11361985	11363086	-	11361985	11362607	622	2	9.307	0.359068	12.969	0.544892	17.518	0.883041	11.775	0.337834	2.738	0.073213	13.2646666666667	7.2565	0.595667	0.2055235	0.387337901047788	0.996697027501046	-6.00816666666667	0.547055
FBgn0036111_1_D	FBtr0076250	FBgn0036111	Aps	chr3L	10894775	10896409	-	10894775	10896133	1358	2	42.413	19.664201	43.777	24.042109	36.312	16.857427	34.581	12.211556	47.04	14.376879	40.834	40.8105	20.1879123333333	13.2942175	0.997646123903158	1	-0.0234999999999914	0.999424
FBgn0036090_2_D	FBtr0076255	FBgn0036090	CG8009	chr3L	10639214	10639678	+	10639366	10639678	312	2	0	0	5.451	1.616548	22.283	6.817235	22.432	5.04918	16.501	4.869115	9.24466666666667	19.4665	2.811261	4.9591475	0.268524201375552	0.996697027501046	10.2218333333333	2.1057
FBgn0036105_1_D	FBtr0076269	FBgn0036105	Blos4	chr3L	10879367	10880188	+	10879730	10880188	458	2	3.553	0.650983	0.53	0.097891	0.992	0.191111	3.51	0.490414	6.692	1.415689	1.69166666666667	5.101	0.313328333333333	0.9530515	0.226834548152189	0.996697027501046	3.40933333333333	3.01537
FBgn0052066_2_D	FBtr0076278	FBgn0052066	CG32066	chr3L	10640285	10641465	-	10640285	10641203	918	2	11.032	4.367844	14.033	6.334873	6.585	3.025678	10.279	5.238196	12.013	5.759248	10.55	11.146	4.57613166666667	5.498722	0.817296639883887	1	0.596	1.05649
FBgn0036043_1_D	FBtr0076317	FBgn0036043	CG8177	chr3L	9785241	9786466	+	9785313	9786466	1153	3	9.38	33.25253	8.203	31.42863	7.764	31.904836	7.155	18.310849	10.815	21.157305	8.449	8.985	32.195332	19.734077	0.819689814600978	1	0.536	1.06344
FBgn0025866_1_D	FBtr0076343	FBgn0025866	CalpB	chr3L	9890783	9893319	+	9892342	9893319	977	2	38.251	15.236315	36.505	14.743289	31.195	12.572813	27.317	7.910757	32.346	7.800604	35.317	29.8315	14.184139	7.8556805	0.21910032170702	0.996697027501046	-5.4855	0.844678
FBgn0011836_1_D	FBtr0076361	FBgn0011836	Taf2	chr3L	9884410	9885773	-	9884410	9884605	195	2	1.367	0.267587	1.214	0.234671	7.825	1.303803	16.647	1.602353	16.296	1.287278	3.46866666666667	16.4715	0.602020333333333	1.4448155	0.0263026812722266	0.569614346841766	13.0028333333333	4.74865
FBgn0004390_2_D	FBtr0076368	FBgn0004390	RasGAP1	chr3L	9839092	9841563	-	9839092	9840564	1472	2	18.728	7.902326	19.407	8.44029	18.496	9.033095	13.403	7.812249	23.521	10.891442	18.877	18.462	8.45857033333333	9.3518455	0.94791021351123	1	-0.414999999999999	0.978016
FBgn0036032_1_D	FBtr0076396	FBgn0036032	CG16711	chr3L	9708537	9710329	+	9708598	9710329	1731	2	63.068	29.846083	66.592	26.212484	56.946	25.125666	49.48	20.000043	68.83	18.838554	62.202	59.155	27.061411	19.4192985	0.807149596510078	1	-3.047	0.951014
FBgn0035975_1_D	FBtr0076432	FBgn0035975	PGRP-LA	chr3L	9337725	9338336	+	9337866	9338336	470	2	9.536	1.381104	10.151	1.813252	10.692	2.341928	4.924	1.418868	4.342	1.549674	10.1263333333333	4.633	1.845428	1.484271	0.00138618441507629	0.234091590071437	-5.49333333333333	0.45752
FBgn0011327_1_D	FBtr0076472	FBgn0011327	Uch-L5	chr3L	9475492	9476692	-	9475492	9475796	304	2	38.608	9.513188	26.925	9.104155	33.248	6.827772	17.37	2.638622	44.182	5.167943	32.927	30.776	8.481705	3.9032825	0.899460999100189	1	-2.151	0.934674
FBgn0035945_2_D	FBtr0076516	FBgn0035945	CG5026	chr3L	8971102	8971752	+	8971177	8971752	575	3	7.495	2.023758	13.981	3.176123	14.976	4.35789	32.603	3.521703	11.939	1.949114	12.1506666666667	22.271	3.18592366666667	2.7354085	0.502218346811532	0.996697027501046	10.1203333333333	1.8329
FBgn0040827_1_D	FBtr0076530	FBgn0040827	CG13315	chr3L	9096876	9097494	+	9097217	9097494	277	2	45.135	4.472419	11.857	1.044494	47.998	3.475677	13.177	1.962942	30.377	3.634134	34.9966666666667	21.777	2.99753	2.798538	0.42755980611218	0.996697027501046	-13.2196666666667	0.622259
FBgn0035964_1_D	FBtr0076531	FBgn0035964	Dhpr	chr3L	9134986	9135916	+	9135607	9135916	309	2	2.46	1.422197	6.286	4.218689	1.947	1.098931	1.599	1.04255	5.005	3.151072	3.56433333333333	3.302	2.24660566666667	2.096811	0.914343315486907	1	-0.262333333333333	0.9264
FBgn0004244_2_D	FBtr0076536	FBgn0004244	Rdl	chr3L	9145837	9151112	-	9145837	9150953	5116	3	58.284	190.63278	60.7	177.778065	55.494	179.236393	53.816	145.433387	62.468	122.728225	58.1593333333333	58.142	182.549079333333	134.080806	0.997493419140843	1	-0.0173333333333332	0.999702
FBgn0000116_1_D	FBtr0076544	FBgn0000116	Argk	chr3L	9048811	9050359	-	9048811	9049278	467	3	51.993	746.633435	64.552	924.421207	53.567	761.171826	49.825	485.554128	70.072	613.415002	56.704	59.9485	810.742156	549.484565	0.805610779981681	1	3.2445	1.05722
FBgn0263199_1_D	FBtr0076553	FBgn0263199	Galk	chr3L	8982211	8983473	-	8982211	8983289	1078	2	3.677	0.67942	5.483	0.946602	4.188	0.877257	2.599	0.369334	3.077	0.510588	4.44933333333333	2.838	0.834426333333333	0.439961	0.0815236827065719	0.831743480347299	-1.61133333333333	0.637848
FBgn0003149_1_D	FBtr0076593	FBgn0003149	Prm	chr3L	8732857	8734130	-	8732857	8733656	799	2	28.826	4.899216	28.961	4.516889	39.379	5.222421	24.68	9.051722	41.024	2.497753	32.3886666666667	32.852	4.87950866666667	5.7747375	0.964954465013129	1	0.463333333333338	1.01431
FBgn0035909_1_D	FBtr0076626	FBgn0035909	ergic53	chr3L	8537081	8538013	+	8537115	8538013	898	2	23.82	14.463161	35.014	20.529183	32.086	17.212763	27.694	12.843025	34.855	16.843418	30.3066666666667	31.2745	17.4017023333333	14.8432215	0.858249418623401	1	0.967833333333328	1.03193
FBgn0035850_2_D	FBtr0076693	FBgn0035850	Atg18a	chr3L	8189841	8191118	+	8189974	8191118	1144	3	13.216	4.476125	15.862	4.557814	23.061	9.670536	11.015	6.3323	8.707	3.885653	17.3796666666667	9.861	6.234825	5.1089765	0.113200563092889	0.911655093352627	-7.51866666666666	0.567387
FBgn0262716_1_D	FBtr0076737	FBgn0262716	Arp3	chr3L	8113406	8114051	-	8113406	8113958	552	2	34.58	44.889968	37.021	55.443259	33.066	37.375517	35.94	25.84291	37.271	28.410996	34.889	36.6055	45.9029146666667	27.126953	0.289985768496649	0.996697027501046	1.7165	1.0492
FBgn0024187_2_D	FBtr0076769,FBtr0300412,FBtr0300413,FBtr0332787,FBtr0332788,FBtr0332790,FBtr0332791	FBgn0024187	syd	chr3L	7926024	7926837	-	7926024	7926736	712	2	9.778	16.445281	7.408	11.793788	7.717	14.155032	8.713	14.703091	9.077	13.362495	8.301	8.895	14.131367	14.032793	0.511730721639589	0.996697027501046	0.593999999999999	1.07156
FBgn0023076_1_D	FBtr0076785	FBgn0023076	Clk	chr3L	7763232	7765718	-	7763232	7764215	983	2	0	0	0.677	0.234095	0.856	0.262176	0.706	0.249501	1.581	0.309753	0.511	1.1435	0.165423666666667	0.279627	0.356584582531231	0.996697027501046	0.6325	2.23777
FBgn0011640_1_D	FBtr0076841	FBgn0011640	lark	chr3L	7341352	7341893	+	7341467	7341893	426	2	79.882	102.071593	62.571	88.780251	61.663	80.686528	82.466	103.621957	88.023	94.706652	68.0386666666667	85.2445	90.5127906666667	99.1643045	0.0870853924565491	0.841095349262537	17.2058333333333	1.25288
FBgn0082598_2_D	FBtr0076849	FBgn0082598	akirin	chr3L	7372580	7373711	+	7372588	7373711	1123	2	9.336	39.799118	11.369	42.40157	9.813	35.529058	8.328	32.866924	11.313	39.631604	10.1726666666667	9.8205	39.2432486666667	36.249264	0.855635018297735	1	-0.352166666666667	0.965381
FBgn0035763_1_D	FBtr0076884	FBgn0035763	CG8602	chr3L	7326272	7328842	-	7326272	7326894	622	2	22.906	8.415749	23.862	9.064371	32.88	15.35684	25.156	11.843524	25.838	10.95676	26.5493333333333	25.497	10.9456533333333	11.400142	0.77258995598674	1	-1.05233333333333	0.960363
FBgn0035710_1_D	FBtr0076958	FBgn0035710	SP1173	chr3L	6689326	6690327	-	6689326	6689968	642	2	55.252	75.309823	51.046	64.717116	51.22	70.425244	52.68	85.253193	64.88	59.704324	52.506	58.78	70.1507276666667	72.4787585	0.486220343289412	0.996697027501046	6.274	1.11949
FBgn0042185_1_D	FBtr0076970	FBgn0042185	MCU	chr3L	6591478	6593940	+	6591718	6593940	2222	2	29.413	11.960214	25.239	12.27922	30.16	12.70431	25.279	8.483772	27.695	9.399953	28.2706666666667	26.487	12.3145813333333	8.9418625	0.428549334114376	0.996697027501046	-1.78366666666667	0.936908
FBgn0035708_1_D	FBtr0076978	FBgn0035708	axed	chr3L	6617767	6619113	+	6617991	6619113	1122	2	44.737	84.744493	40.065	70.32654	45.423	89.298104	36.181	83.04426	62.903	86.856225	43.4083333333333	49.542	81.456379	84.9502425	0.726041119043998	1	6.13366666666667	1.1413
FBgn0024921_1_D	FBtr0077000	FBgn0024921	Tnpo	chr3L	6197613	6200385	+	6197718	6200385	2667	2	43.849	18.411106	41.548	19.014274	49.088	21.141585	36.734	15.575521	44.346	16.396162	44.8283333333333	40.54	19.5223216666667	15.9858415	0.448362761199985	0.996697027501046	-4.28833333333333	0.904339
FBgn0005658_1_D	FBtr0077054,FBtr0273355,FBtr0347000,FBtr0347001	FBgn0005658	Ets65A	chr3L	6121975	6123913	+	6122823	6123913	1090	2	39.891	14.335597	48.4	13.126658	44.431	17.213164	40.188	17.747451	53.632	14.308406	44.2406666666667	46.91	14.8918063333333	16.0279285	0.761720623446251	1	2.66933333333333	1.06034
FBgn0016756_1_D	FBtr0077095	FBgn0016756	Usp47	chr3L	5761173	5761886	+	5761381	5761886	505	2	35.437	43.726213	26.181	35.787646	28.295	42.494466	27.491	43.884346	42.475	41.77908	29.971	34.983	40.6694416666667	42.831713	0.623611398343041	1	5.012	1.16723
FBgn0260936_1_D	FBtr0077100	FBgn0260936	scny	chr3L	5775188	5776271	+	5775569	5776271	702	2	60.344	42.471651	47.195	36.239373	50.23	34.366294	36.767	26.050638	100	38.691086	52.5896666666667	68.3835	37.6924393333333	32.370862	0.705014593513878	1	15.7938333333333	1.30032
FBgn0029118_1_D	FBtr0077134	FBgn0029118	ScsbetaG	chr3L	5561700	5562871	-	5561700	5561904	204	2	1.662	0.366921	2.955	0.895603	8.4	1.810058	2.157	0.344806	16.361	2.765542	4.339	9.259	1.024194	1.555174	0.612548687099033	1	4.92	2.1339
FBgn0035600_1_D	FBtr0077144	FBgn0035600	Cyt-c1	chr3L	5362102	5362798	+	5362327	5362798	471	2	69.793	251.271569	62.728	254.790189	65.011	230.076432	48.927	152.769375	76.657	192.8501	65.844	62.792	245.379396666667	172.8097375	0.862346944230606	1	-3.05199999999999	0.953648
FBgn0035601_2_D	FBtr0077156	FBgn0035601	Uev1A	chr3L	5362883	5364015	-	5362883	5363877	994	3	23.33	29.506545	22.115	33.821011	22.98	30.19112	17.906	19.328154	23.962	27.116392	22.8083333333333	20.934	31.172892	23.222273	0.646830460646933	1	-1.87433333333334	0.917822
FBgn0003423_2_D	FBtr0077204	FBgn0003423	slgA	chrX	21383699	21385159	+	21383902	21385159	1257	2	50.185	233.593521	47.021	196.595649	43.77	203.88229	43.163	156.21079	51.251	165.114372	46.992	47.207	211.357153333333	160.662581	0.967304188566857	1	0.214999999999989	1.00458
FBgn0001565_1_D	FBtr0077221	FBgn0001565	Hlc	chrX	21385517	21386291	-	21385517	21385858	341	2	9.788	12.456996	8.509	10.934845	10.237	14.220498	6.079	10.996083	11.218	19.352786	9.51133333333333	8.6485	12.5374463333333	15.1744345	0.794276668513023	1	-0.862833333333333	0.909284
FBgn0003300_1_D	FBtr0077279	FBgn0003300	run	chrX	20695810	20697321	+	20696631	20697321	690	2	34.122	6.152207	50.416	6.715994	32.89	6.15859	43.64	9.013434	35.657	4.766816	39.1426666666667	39.6485	6.34226366666667	6.890125	0.94629825462662	1	0.505833333333335	1.01292
FBgn0031097_1_D	FBtr0077334	FBgn0031097	obst-A	chrX	20241884	20243209	+	20242138	20243209	1071	2	0	0	7.44	0.128341	0	0	31.966	0.225856	15.864	0.052868	2.48	23.915	0.0427803333333333	0.139362	0.204559827971075	0.996697027501046	21.435	9.64315
FBgn0024807_1_D	FBtr0077371	FBgn0024807	DIP1	chrX	21624795	21626252	-	21624795	21626057	1262	2	37.703	84.614492	35.072	82.493367	40.569	90.726132	60.866	96.880298	72.19	88.040732	37.7813333333333	66.528	85.9446636666667	92.460515	0.103123226478795	0.893004831132831	28.7466666666667	1.76087
FBgn0031645_1_D	FBtr0077391	FBgn0031645	CG3036	chr2L	4902973	4903889	+	4903150	4903889	739	2	27.39	10.533717	32.096	10.871304	36.185	9.111777	27.168	9.277384	37.784	9.613801	31.8903333333333	32.476	10.172266	9.4455925	0.932549669952894	1	0.585666666666665	1.01837
FBgn0041150_2_D	FBtr0077396	FBgn0041150	hoe1	chr2L	4908580	4909254	-	4908580	4909172	592	2	0.11	0.224543	0.1	0.19735	0.343	0.684062	0.326	0.210634	0.393	0.169137	0.184333333333333	0.3595	0.368651666666667	0.1898855	0.148471967090224	0.962878521156197	0.175166666666667	1.95027
FBgn0031646_2_D	FBtr0077402	FBgn0031646	snsl	chr2L	4903864	4904833	-	4903864	4904225	361	2	0	0	32.383	0.884963	8.314	0.338442	2.746	0.395075	1.736	0.124827	13.5656666666667	2.241	0.407801666666667	0.259951	0.363719743803637	0.996697027501046	-11.3246666666667	0.165196
FBgn0031637_2_D	FBtr0077410	FBgn0031637	mxt	chr2L	4841481	4842347	-	4841481	4842236	755	2	7.934	4.633041	7.329	4.232797	10.908	6.118017	9.111	4.34039	10.785	4.205717	8.72366666666667	9.948	4.99461833333333	4.2730535	0.44265698214074	0.996697027501046	1.22433333333333	1.14035
FBgn0011603_1_D	FBtr0077446	FBgn0011603	ine	chr2L	4467999	4468361	-	4467999	4468136	137	2	62.019	55.283621	56.924	53.167344	42.483	39.298569	43.095	20.411084	63.046	23.707412	53.8086666666667	53.0705	49.2498446666667	22.059248	0.955779673053905	1	-0.738166666666672	0.986282
FBgn0031589_2_D	FBtr0077483	FBgn0031589	CG3714	chr2L	4189339	4190019	-	4189339	4189944	605	2	34.608	32.741738	32.392	31.514878	31.311	35.957764	78.114	116.806921	91.917	120.446452	32.7703333333333	85.0155	33.4047933333333	118.6266865	0.0785333868293298	0.831743480347299	52.2451666666667	2.59428
FBgn0021800_1_D	FBtr0077497	FBgn0021800	Reph	chr2L	3807524	3810671	+	3808238	3810671	2433	2	73.312	60.3482	65.414	52.496605	63.23	57.196996	61.631	56.366628	81.663	59.300353	67.3186666666667	71.647	56.6806003333333	57.8334905	0.741489386889565	1	4.32833333333332	1.0643
FBgn0024244_1_D	FBtr0077530	FBgn0024244	drm	chr2L	3546730	3548423	+	3546752	3548423	1671	2	0	0	7.693	0.228438	7.685	0.201163	16.964	0.543912	12.317	0.424936	5.126	14.6405	0.143200333333333	0.484424	0.0756684279352181	0.831743480347299	9.5145	2.85613
FBgn0051778_1_D	FBtr0077543	FBgn0051778	CG31778	chr2L	3704105	3704633	-	3704105	3704421	316	2	23.231	0.727949	0	0	0	0	37.973	0.488209	0	0	7.74366666666667	18.9865	0.242649666666667	0.2441045	0.660668388739073	1	11.2428333333333	2.45187
FBgn0031522_1_D	FBtr0077586	FBgn0031522	CG3285	chr2L	3332480	3332876	+	3332678	3332876	198	2	100	2.017604	NA	0	100	0.351692	100	0.849712	0	0	100	50	0.789765333333333	0.424856	0.5	0.996697027501046	-50	0.5
FBgn0041111_2_D	FBtr0077633	FBgn0041111	lilli	chr2L	2952088	2954406	+	2952222	2954406	2184	3	27.61	10.631317	31.355	11.637067	26.797	11.597001	19.11	9.44482	25.276	7.084679	28.5873333333333	22.193	11.2884616666667	8.2647495	0.247904370975447	0.996697027501046	-6.39433333333334	0.776323
FBgn0031484_1_D	FBtr0077642	FBgn0031484	CG3165	chr2L	2977586	2978500	+	2978350	2978500	150	2	4.086	0.836548	17.107	3.529052	11.28	2.282324	7.498	1.281643	22.943	5.01128	10.8243333333333	15.2205	2.21597466666667	3.1464615	0.674398529782055	1	4.39616666666667	1.40614
FBgn0015600_1_D	FBtr0077662,FBtr0329907,FBtr0335389	FBgn0015600	toc	chr2L	3068344	3070731	-	3068344	3069572	1228	3	46.236	62.145904	46.45	60.984102	45.459	64.088158	42.896	60.241422	57.694	54.55283	46.0483333333333	50.295	62.4060546666667	57.397126	0.66826473819751	1	4.24666666666667	1.09222
FBgn0031473_1_D	FBtr0077686	FBgn0031473	CG3104	chr2L	2848988	2850277	-	2848988	2849734	746	2	23.419	12.895166	30.311	16.508879	26.962	14.571759	22.182	11.667422	29.212	12.334763	26.8973333333333	25.697	14.6586013333333	12.0010925	0.799324232120098	1	-1.20033333333333	0.955374
FBgn0031459_1_D	FBtr0077718	FBgn0031459	CG2862	chr2L	2770459	2770904	+	2770726	2770904	178	2	9.498	8.284367	11.517	16.808926	7.519	6.405012	6.683	4.059008	13.575	10.463955	9.51133333333333	10.129	10.499435	7.2614815	0.888669262298884	1	0.617666666666667	1.06494
FBgn0031420_1_D	FBtr0077765	FBgn0031420	Atxn7	chr2L	2378335	2380506	+	2380174	2380506	332	2	15.339	5.533777	30.753	10.004751	18.911	6.537454	10.118	3.701377	23.067	6.02867	21.6676666666667	16.5925	7.35866066666667	4.8650235	0.588815215222877	1	-5.07516666666667	0.765772
FBgn0011818_2_D	FBtr0077778	FBgn0011818	oaf	chr2L	2496398	2498454	+	2496694	2498454	1760	3	16.245	19.903282	18.143	21.439667	17.442	21.024854	17.385	24.146816	24.78	25.217328	17.2766666666667	21.0825	20.7892676666667	24.682072	0.488462921232017	0.996697027501046	3.80583333333334	1.22029
FBgn0003557_1_D	FBtr0077822	FBgn0003557	Su(dx)	chr2L	2042913	2044372	+	2043180	2044372	1192	2	65.732	31.640346	70.784	32.989719	71.503	33.033156	72.026	33.657905	100	34.205078	69.3396666666667	86.013	32.554407	33.9314915	0.442005206732206	0.996697027501046	16.6733333333333	1.24046
FBgn0004507_1_D	FBtr0077828	FBgn0004507	GlyP	chr2L	2136730	2137296	+	2136883	2137296	413	2	28.033	714.627444	29.541	731.628126	27.334	687.23727	26.727	554.723401	33.009	589.777363	28.3026666666667	29.868	711.16428	572.250382	0.705703156156115	1	1.56533333333334	1.05531
FBgn0031392_1_D	FBtr0077830	FBgn0031392	AIF	chr2L	2154472	2155389	+	2154894	2155389	495	2	25.5	9.941825	37.132	12.546484	18.893	5.206837	25.75	4.727906	47.999	5.114508	27.175	36.8745	9.23171533333333	4.921207	0.538260207358172	1	9.6995	1.35693
FBgn0267378_1_D	FBtr0077840,FBtr0100673	FBgn0267378	sau	chr2L	2229877	2231099	+	2230123	2231099	976	2	32.87	40.112943	33.19	39.181748	32.151	42.087327	27.495	28.343294	33.475	33.094042	32.737	30.485	40.4606726666667	30.718668	0.588530455659551	1	-2.252	0.931209
FBgn0031397_1_D	FBtr0077845	FBgn0031397	CG15385	chr2L	2209573	2210869	-	2209573	2210251	678	2	9.325	3.692698	8.976	3.367585	11.111	3.965466	5.927	2.243653	6.149	1.91173	9.804	6.038	3.67524966666667	2.0776915	0.0267698910299806	0.569614346841766	-3.766	0.615871
FBgn0000097_1_D	FBtr0077850	FBgn0000097	aop	chr2L	2156483	2158405	-	2156483	2158167	1684	3	67.185	9.331292	49.161	7.71809	68.358	9.755252	51.398	8.228283	58.763	6.303818	61.568	55.0805	8.934878	7.2660505	0.436686608282781	0.996697027501046	-6.4875	0.894629
FBgn0031357_1_D	FBtr0077882	FBgn0031357	mRpL48	chr2L	1710850	1711465	+	1711282	1711465	183	2	14.05	8.387695	21.887	11.138751	21.601	11.051771	50.257	15.059586	22.1	5.930836	19.1793333333333	36.1785	10.192739	10.495211	0.435796492434789	0.996697027501046	16.9991666666667	1.88633
FBgn0000579_1_D	FBtr0077906	FBgn0000579	Eno	chr2L	1724767	1726655	-	1724767	1725343	576	3	13.325	473.30318	14.962	508.027711	13.499	479.064285	11.355	355.996336	17.337	490.706789	13.9286666666667	14.346	486.798392	423.3515625	0.912035169922184	1	0.417333333333334	1.02996
FBgn0003310_1_D	FBtr0077993	FBgn0003310	S	chr2L	1049673	1052265	-	1049673	1052040	2367	2	38.972	14.30475	41.191	14.972799	47.246	17.553477	36.16	19.826014	48.864	20.000982	42.4696666666667	42.512	15.610342	19.913498	0.995853209584664	1	0.0423333333333318	1.001
FBgn0010583_1_D	FBtr0078013	FBgn0010583	dock	chr2L	831713	833241	+	831920	833241	1321	2	49.97	92.524747	48.186	79.372706	47.376	72.116668	49.267	76.195676	54.513	69.912045	48.5106666666667	51.89	81.3380403333333	73.0538605	0.408830285257738	0.996697027501046	3.37933333333334	1.06966
FBgn0284247_1_D	FBtr0078045	FBgn0284247	ds	chr2L	640012	644314	-	640012	640961	949	2	7.515	0.111943	0	0	0	0	0	0	43.711	0.264818	2.505	21.8555	0.0373143333333333	0.132409	0.537653156620051	1	19.3505	8.72475
FBgn0004611_3_D	FBtr0078050	FBgn0004611	Plc21C	chr2L	345214	347927	+	345445	347927	2482	3	48.205	58.650102	46.737	53.823892	50.065	60.055482	34.137	38.868774	40.695	39.687373	48.3356666666667	37.416	57.5098253333333	39.2780735	0.162417774535117	0.982221491501121	-10.9196666666667	0.774087
FBgn0015924_1_D	FBtr0078087	FBgn0015924	crq	chr2L	448253	449170	-	448253	449023	770	2	4.925	0.90612	6.149	1.304312	6.166	1.712395	5.344	0.95654	2.132	0.332405	5.74666666666667	3.738	1.307609	0.6444725	0.42063485198473	0.996697027501046	-2.00866666666667	0.650464
FBgn0067779_1_D	FBtr0078100	FBgn0067779	dbr	chr2L	70606	71390	+	70892	71390	498	2	6.168	2.729541	10.233	4.981687	9.802	4.787094	9.5	4.984933	11.91	6.090044	8.73433333333333	10.705	4.16610733333333	5.5374885	0.351274616723004	0.996697027501046	1.97066666666667	1.22562
FBgn0001142_1_D	FBtr0078114	FBgn0001142	Gs1	chr2L	132475	134472	+	133679	134472	793	2	20.104	65.573656	17.274	53.53915	18.923	64.629018	15.325	35.899213	21.455	41.997765	18.767	18.39	61.2472746666667	38.948489	0.922778174783877	1	-0.376999999999999	0.979912
FBgn0016977_1_D	FBtr0078121	FBgn0016977	spen	chr2L	201126	203397	+	201411	203397	1986	3	24.399	56.162924	24.245	53.064612	26.01	55.700916	8.836	23.406583	15.364	31.721345	24.8846666666667	12.1	54.9761506666667	27.563964	0.150274592347212	0.965509266634545	-12.7846666666667	0.486243
FBgn0031245_2_D	FBtr0078136	FBgn0031245	CG3625	chr2L	283384	284210	-	283384	283888	504	2	15.193	46.5821	15.396	48.348493	18.233	65.573926	15.223	45.592604	19.489	60.107866	16.274	17.356	53.5015063333333	52.850235	0.705030579286173	1	1.082	1.06649
FBgn0011205_2_D	FBtr0078187	FBgn0011205	fbl	chr3L	20390885	20391913	+	20391179	20391913	734	2	17.888	13.856951	20.252	13.859879	20.335	17.126474	12.36	9.824432	21.628	15.40859	19.4916666666667	16.994	14.947768	12.616511	0.685098637677198	1	-2.49766666666667	0.87186
FBgn0001323_1_D	FBtr0078212	FBgn0001323	knrl	chr3L	20597140	20599980	-	20597140	20598144	1004	2	37.915	0.596689	53.417	0.631707	35.392	0.543936	25.447	0.196203	100	0.494419	42.2413333333333	62.7235	0.590777333333333	0.345311	0.679936972482362	1	20.4821666666667	1.48488
FBgn0016696_1_D	FBtr0078247	FBgn0016696	Pitslre	chr3L	20776173	20776931	+	20776704	20776931	227	2	7.688	12.854282	11.886	17.282906	14.583	23.983532	10.464	14.16431	8.759	8.391021	11.3856666666667	9.6115	18.04024	11.2776655	0.483124170838854	0.996697027501046	-1.77416666666667	0.844175
FBgn0037026_1_D	FBtr0078272	FBgn0037026	CG3634	chr3L	20806867	20808773	-	20806867	20807301	434	2	45.626	10.893306	51.713	11.707744	38.028	9.284587	43.67	9.819655	61.997	13.098132	45.1223333333333	52.8335	10.6285456666667	11.4588935	0.549809521020202	1	7.71116666666667	1.17089
FBgn0004865_1_D	FBtr0078306	FBgn0004865	Eip78C	chr3L	21264045	21266503	+	21264420	21266503	2083	3	43.87	12.62135	50.135	11.621475	46.639	13.054548	39.222	8.981692	43.211	7.193462	46.8813333333333	41.2165	12.4324576666667	8.087577	0.144866554247071	0.954856116413253	-5.66483333333333	0.879167
FBgn0003415_2_D	FBtr0078329	FBgn0003415	skd	chr3L	20992813	20996087	-	20992813	20995706	2893	2	51.717	37.879542	47.213	32.754762	44.58	29.491823	39.709	24.243883	49.117	24.862563	47.8366666666667	44.413	33.3753756666667	24.553223	0.598113677876302	1	-3.42366666666667	0.92843
FBgn0261258_1_D	FBtr0078346	FBgn0261258	rgn	chr3L	21421567	21424416	+	21423266	21424416	1150	2	36.202	42.521054	40.972	40.768067	39.743	41.969077	36.785	34.963125	48.546	28.969992	38.9723333333333	42.6655	41.7527326666667	31.9665585	0.642122051938519	1	3.69316666666666	1.09476
FBgn0005694_1_D	FBtr0078348	FBgn0005694	Aef1	chr3L	21436072	21438639	+	21436206	21438639	2433	2	37.977	14.375248	34.993	12.864229	38.236	11.975066	33.076	8.443016	44.405	11.408858	37.0686666666667	38.7405	13.0715143333333	9.925937	0.817743521298258	1	1.67183333333333	1.0451
FBgn0037093_2_D	FBtr0078358	FBgn0037093	Cdk12	chr3L	21521621	21522684	+	21521778	21522684	906	2	14.966	6.566421	13.052	5.7625	13.9	6.40597	10.905	3.30114	9.955	2.348472	13.9726666666667	10.43	6.24496366666667	2.824806	0.0181233568148026	0.54228195969935	-3.54266666666667	0.746457
FBgn0029152_1_D	FBtr0078383	FBgn0029152	Mkrn1	chr3L	21529958	21531573	-	21529958	21531471	1513	2	46.7	16.767844	45.25	15.226476	43.023	14.554163	46.357	13.217785	38.238	13.287317	44.991	42.2975	15.516161	13.252551	0.625763214324045	1	-2.6935	0.940132
FBgn0015239_2_D	FBtr0078391	FBgn0015239	Hr78	chr3L	21494018	21495480	-	21494018	21494308	290	2	12.683	5.015371	3.915	1.484856	11.209	3.869613	4.426	1.585228	12.193	2.950369	9.269	8.3095	3.45661333333333	2.2677985	0.858379824863449	1	-0.9595	0.896483
FBgn0012034_1_D	FBtr0078413	FBgn0012034	AcCoAS	chr3L	21270721	21272153	-	21270721	21271707	986	2	49.1	131.89867	45.485	112.646091	50.54	148.300651	35.28	89.462448	46.797	100.714215	48.375	41.0385	130.948470666667	95.0883315	0.41433055411558	0.996697027501046	-7.3365	0.848341
FBgn0004449_1_D	FBtr0078509	FBgn0004449	Ten-m	chr3L	22293043	22297879	-	22293043	22295590	2547	2	48.253	100.722479	47.621	86.433469	48.633	101.804386	43.859	103.276133	63.547	92.616944	48.169	53.703	96.3201113333333	97.9465385	0.673949285423735	1	5.534	1.11489
FBgn0037182_1_D	FBtr0078539	FBgn0037182	ArfGAP3	chr3L	22714312	22715089	-	22714312	22714946	634	2	37.227	16.232655	21.141	9.236705	15.138	6.811378	37.019	15.189126	32.909	13.0364	24.502	34.964	10.760246	14.112763	0.250277856350218	0.996697027501046	10.462	1.42699
FBgn0053169_1_D	FBtr0078549	FBgn0053169	CG33169	chr3L	22863863	22864496	+	22864156	22864496	340	2	6.794	0.856176	2.382	0.351038	13.517	1.716045	0	0	6.463	0.982627	7.56433333333333	3.2315	0.974419666666667	0.4913135	0.421136306441686	0.996697027501046	-4.33283333333333	0.427202
FBgn0037374_1_D	FBtr0078624	FBgn0037374	jagn	chr3R	5780234	5781308	+	5780363	5781308	945	2	42.738	45.119397	49.514	41.253698	53.541	48.386054	50.803	35.718728	50.806	40.36348	48.5976666666667	50.8045	44.9197163333333	38.041104	0.556326889323053	1	2.20683333333333	1.04541
FBgn0037375_1_D	FBtr0078627	FBgn0037375	kat-60L1	chr3R	5786794	5787465	+	5787117	5787465	348	2	26.065	26.013861	19.654	19.914292	22.16	22.022987	21.738	23.941503	28.662	26.119545	22.6263333333333	25.2	22.65038	25.030524	0.594281266897477	1	2.57366666666666	1.11375
FBgn0037329_2_D	FBtr0078681	FBgn0037329	POLDIP2	chr3R	5469085	5469566	+	5469436	5469566	130	2	100	54.65877	66.111	39.160956	100	52.552132	39.521	18.300601	100	41.449066	88.7036666666667	69.7605	48.7906193333333	29.8748335	0.643503439914862	1	-18.9431666666667	0.786444
FBgn0017550_1_D	FBtr0078741	FBgn0017550	Rga	chr3R	5607274	5607592	-	5607274	5607375	101	2	7.125	7.400148	6.28	5.001231	4.951	4.481185	3.113	2.955537	3.371	2.350831	6.11866666666667	3.242	5.62752133333333	2.653184	0.0405401345667974	0.659370945862216	-2.87666666666667	0.529854
FBgn0250753_1_D	FBtr0078744	FBgn0250753	kra	chr3R	5595363	5596122	-	5595363	5596087	724	2	2.873	56.182701	3.039	55.177301	2.724	44.361969	3.355	51.596255	3.992	64.757837	2.87866666666667	3.6735	51.9073236666667	58.177046	0.221880087537589	0.996697027501046	0.794833333333333	1.27611
FBgn0013576_1_D	FBtr0078810	FBgn0013576	mtd	chr3R	5270115	5274082	-	5270115	5273949	3834	3	46.574	101.313701	42.952	79.917024	39.336	74.254321	40.169	61.897797	40.585	47.235509	42.954	40.377	85.161682	54.566653	0.342515423520785	0.996697027501046	-2.57700000000001	0.940006
FBgn0004436_1_D	FBtr0078849	FBgn0004436	Ubc6	chr3R	4948754	4950404	-	4948754	4950281	1527	2	49.157	117.115403	45.383	96.040768	47.022	94.169337	40.455	88.979657	42.437	89.93571	47.1873333333333	41.446	102.441836	89.4576835	0.0335281123623426	0.617897294637831	-5.74133333333334	0.878329
FBgn0037279_2_D	FBtr0078871	FBgn0037279	CG1129	chr3R	4815286	4816025	+	4815684	4816025	341	2	44.601	10.306582	33.278	9.236945	38.722	8.920827	32.044	5.145583	47.595	7.950992	38.867	39.8195	9.488118	6.5482875	0.924411382618827	1	0.952500000000001	1.02451
FBgn0037241_1_D	FBtr0078919	FBgn0037241	CG14646	chr3R	4391110	4392111	+	4391704	4392111	407	2	15.861	3.658807	23.058	4.490841	20.413	5.420772	20.143	3.437581	24.26	4.567567	19.7773333333333	22.2015	4.52347333333333	4.002574	0.476324191043004	0.996697027501046	2.42416666666667	1.12257
FBgn0051522_2_D	FBtr0078941	FBgn0051522	CG31522	chr3R	4441414	4443055	-	4441414	4442749	1335	2	41.249	29.944261	34.843	24.268788	33.497	23.298593	32.445	16.149596	37.215	13.512714	36.5296666666667	34.83	25.837214	14.831155	0.65331859466921	1	-1.69966666666667	0.953472
FBgn0037248_1_D	FBtr0078946	FBgn0037248	srl	chr3R	4422482	4423664	-	4422482	4423467	985	2	47.289	12.947273	32.94	10.762447	22.367	4.164682	36.574	4.07119	50.106	4.583679	34.1986666666667	43.34	9.29146733333333	4.3274345	0.428721649033888	0.996697027501046	9.14133333333334	1.2673
FBgn0037236_1_D	FBtr0078953	FBgn0037236	Skp2	chr3R	4334878	4335729	-	4334878	4335545	667	2	41.441	2.524361	15.938	2.453797	18.58	2.827456	20.873	2.073717	20.021	2.384512	25.3196666666667	20.447	2.60187133333333	2.2291145	0.60859865861073	1	-4.87266666666666	0.807554
FBgn0037213_1_D	FBtr0078961	FBgn0037213	CG12581	chr3R	4183716	4186751	+	4184046	4186751	2705	2	14.216	1.828125	12.5	1.584183	16.817	1.739886	19.904	2.17218	35.14	2.048517	14.511	27.522	1.717398	2.1103485	0.331301635112133	0.996697027501046	13.011	1.89663
FBgn0000299_2_D	FBtr0079002	FBgn0000299	Col4a1	chr2L	5036476	5037279	+	5036734	5037279	545	3	6.331	8.958707	7.211	7.018128	7.081	11.910711	8.704	5.945357	3.476	0.161149	6.87433333333333	6.09	9.29584866666667	3.053253	0.814551739641711	1	-0.784333333333334	0.885904
FBgn0260470_1_D	FBtr0079005	FBgn0260470	SP555	chr2L	5039808	5040818	+	5040057	5040818	761	2	1.552	2.080261	0.876	1.107519	2.101	2.662273	1.852	2.457393	2.276	2.590725	1.50966666666667	2.064	1.95001766666667	2.524059	0.273740431906848	0.996697027501046	0.554333333333333	1.36719
FBgn0028572_1_D	FBtr0079012	FBgn0028572	qtc	chr2L	5070096	5070750	+	5070300	5070750	450	4	100	30.952005	84.277	30.648338	57.76	25.672962	66.29	23.494548	100	36.488734	80.679	83.145	29.0911016666667	29.991641	0.916498313752368	1	2.46600000000001	1.03057
FBgn0053113_3_D	FBtr0079044	FBgn0053113	Rtnl1	chr2L	4992807	4994277	-	4992807	4994210	1403	4	2.033	157.388804	1.922	134.720962	1.998	142.59621	1.121	83.781968	1.449	98.345873	1.98433333333333	1.285	144.901992	91.0639205	0.135093314213299	0.942066718205126	-0.699333333333333	0.647573
FBgn0016076_1_D	FBtr0079071	FBgn0016076	vri	chr2L	5308020	5310996	+	5309717	5310996	1279	3	54.633	1.89467	37.501	1.627017	26.021	0.86319	19.015	1.171919	17.938	1.049564	39.385	18.4765	1.46162566666667	1.1107415	0.127755240607808	0.932849428127597	-20.9085	0.469125
FBgn0031701_1_D	FBtr0079073	FBgn0031701	TotM	chr2L	5329968	5330464	+	5330338	5330464	126	2	NA	0	100	1.958907	0	0	100	2.390746	0	0	50	50	0.652969	1.195373	1	1	0	1
FBgn0261963_1_D	FBtr0079093	FBgn0261963	mid	chr2L	5465893	5467610	+	5466709	5467610	901	2	5.937	1.3555	2.991	0.646751	3.66	1.0513	9.416	3.058703	11.356	1.996581	4.196	10.386	1.01785033333333	2.527642	0.0268908555230041	0.569614346841766	6.19	2.47521
FBgn0051989_1_D	FBtr0079097	FBgn0051989	Cap-D3	chr2L	5535364	5535958	+	5535754	5535958	204	2	23.549	3.458519	12.672	1.939735	18.598	3.119219	24.603	3.803412	21.289	3.041084	18.273	22.946	2.83915766666667	3.422248	0.284993732617169	0.996697027501046	4.673	1.25573
FBgn0014189_1_D	FBtr0079123	FBgn0014189	Hel25E	chr2L	5539325	5539644	-	5539325	5539633	308	2	0.924	4.906688	1.45	10.333086	1.648	9.173119	1.911	7.498475	1.295	5.372751	1.34066666666667	1.603	8.137631	6.435613	0.558218959268723	1	0.262333333333333	1.19567
FBgn0051643_1_D	FBtr0079182	FBgn0051643	CG31643	chr2L	6040923	6041283	+	6041128	6041283	155	2	12.862	1.64095	19.338	3.008817	19.421	3.116633	28.033	2.161168	41.633	3.989233	17.207	34.833	2.5888	3.0752005	0.208935534342818	0.996697027501046	17.626	2.02435
FBgn0031772_1_D	FBtr0079188	FBgn0031772	CG13994	chr2L	6063282	6063671	+	6063563	6063671	108	2	16.393	6.080057	1.689	0.694238	4.701	1.62065	10.371	3.214867	6.32	2.549656	7.59433333333333	8.3455	2.798315	2.8822615	0.889437308086006	1	0.751166666666668	1.09891
FBgn0266449_1_D	FBtr0079192	FBgn0266449	Kr-h2	chr2L	6073236	6073961	+	6073459	6073961	502	2	50.564	53.07069	58.993	52.583779	49.686	51.480572	43.01	43.804548	74.773	60.349125	53.081	58.8915	52.378347	52.0768365	0.77709920794574	1	5.81049999999999	1.10946
FBgn0266521_2_D	FBtr0079197	FBgn0266521	stai	chr2L	6122977	6124653	+	6123061	6124653	1592	2	19.52	38.448412	20.732	41.404551	17.036	34.979183	10.317	18.146185	12.869	26.414872	19.096	11.593	38.277382	22.2805285	0.0339728566295292	0.617897294637831	-7.503	0.60709
FBgn0031764_1_D	FBtr0079225	FBgn0031764	CG9107	chr2L	6022950	6024384	-	6022950	6023611	661	2	30.207	9.246625	28.876	8.116094	27.536	5.999743	24.073	4.156816	26.289	2.882916	28.873	25.181	7.78748733333333	3.519866	0.113433980263267	0.911655093352627	-3.692	0.87213
FBgn0031762_1_D	FBtr0079228	FBgn0031762	CG9098	chr2L	6007363	6008037	-	6007363	6007910	547	2	17.399	10.857986	8.138	5.552784	16.277	11.349596	12.423	10.536765	16.523	11.877404	13.938	14.473	9.25345533333333	11.2070845	0.890266366522621	1	0.534999999999998	1.03838
FBgn0000308_3_D	FBtr0079236	FBgn0000308	chic	chr2L	5972114	5973674	-	5972114	5973579	1465	5	31.65	251.729583	30.644	268.847892	31.601	240.648407	25.224	182.632953	30.557	235.79599	31.2983333333333	27.8905	253.741960666667	209.2144715	0.420317177617097	0.996697027501046	-3.40783333333333	0.891118
FBgn0031811_1_D	FBtr0079256	FBgn0031811	CG13982	chr2L	6413422	6415335	+	6414068	6415335	1267	2	0	0	3.005	0.091509	5.656	0.261118	5.9	0.152705	7.346	0.25444	2.887	6.623	0.117542333333333	0.2035725	0.139308534035709	0.942066718205126	3.736	2.29408
FBgn0031820_1_D	FBtr0079260	FBgn0031820	Daxx	chr2L	6486490	6487576	+	6487106	6487576	470	2	28.139	16.016223	23.821	14.171196	25.104	16.307951	25.247	13.277984	33.289	16.444713	25.688	29.268	15.4984566666667	14.8613485	0.531493942395561	1	3.58	1.13936
FBgn0259749_2_D	FBtr0079269	FBgn0259749	mmy	chr2L	6468537	6469959	-	6468537	6468847	310	2	21.91	9.742669	10.559	4.06081	28.575	13.029948	6.569	3.363329	21.704	8.843091	20.348	14.1365	8.94447566666667	6.10321	0.570693706567059	1	-6.2115	0.694737
FBgn0031817_1_D	FBtr0079270	FBgn0031817	HemK1	chr2L	6466216	6466764	-	6466216	6466526	310	2	27.197	9.008573	33.859	9.531751	25.73	7.797543	19.649	5.017667	15.113	2.66165	28.9286666666667	17.381	8.779289	3.8396585	0.0458747598519936	0.685006444950447	-11.5476666666667	0.600823
FBgn0031816_1_D	FBtr0079271	FBgn0031816	Rchy1	chr2L	6459014	6459647	-	6459014	6459530	516	2	10.693	8.133263	12.325	7.146177	12.54	8.060871	2.514	1.467104	5.811	3.275265	11.8526666666667	4.1625	7.78010366666667	2.3711845	0.103357862640857	0.893004831132831	-7.69016666666667	0.351187
FBgn0051637_1_D	FBtr0079287	FBgn0051637	CG31637	chr2L	6525882	6526996	+	6526011	6526996	985	2	46.267	13.850367	52.797	14.672334	26.436	8.96723	21.239	5.633418	15.629	3.985457	41.8333333333333	18.434	12.4966436666667	4.8094375	0.0863459622052266	0.841095349262537	-23.3993333333333	0.440653
FBgn0031830_1_D	FBtr0079288	FBgn0031830	COX5B	chr2L	6558938	6559308	+	6559042	6559308	266	2	4.414	47.375652	3.439	39.165522	4.227	48.58967	4.371	38.414718	5.997	71.353586	4.02666666666667	5.184	45.0436146666667	54.884152	0.371190491346313	0.996697027501046	1.15733333333333	1.28742
FBgn0031842_1_D	FBtr0079295	FBgn0031842	Tango1	chr2L	6653594	6654574	+	6654330	6654574	244	2	100	78.712091	100	71.706486	80.659	65.252622	82.745	49.987434	100	47.690311	93.553	91.3725	71.8903996666667	48.8388725	0.857483867068354	1	-2.18049999999999	0.976692
FBgn0263200_1_D	FBtr0079322	FBgn0263200	Galt	chr2L	6666263	6667008	-	6666263	6666353	90	2	0	0	8.73	1.079889	8.339	0.947268	100	8.568764	100	7.055595	5.68966666666667	100	0.675719	7.8121795	0.000910091454815563	0.181626249356187	94.3103333333333	17.5757
FBgn0031868_1_D	FBtr0079345	FBgn0031868	Rat1	chr2L	6908082	6911423	+	6910889	6911423	534	2	4.12	1.547425	1.69	0.588528	3.379	0.970319	11.111	2.408737	5.289	0.779679	3.063	8.2	1.035424	1.594208	0.315384010390172	0.996697027501046	5.137	2.67711
FBgn0015776_1_D	FBtr0079384	FBgn0015776	nrv1	chr2L	6778554	6779651	-	6778554	6779375	821	2	13.712	5.705359	19.457	7.282544	11.64	4.254858	10.848	8.490376	18.727	11.466201	14.9363333333333	14.7875	5.747587	9.9782885	0.977446544946514	1	-0.148833333333332	0.990035
FBgn0031882_1_D	FBtr0079426	FBgn0031882	Rab30	chr2L	7030492	7032177	-	7030492	7031436	944	2	13.29	7.759934	17.124	9.215202	13.697	8.391471	9.409	4.83521	15.159	7.082647	14.7036666666667	12.284	8.45553566666667	5.9589285	0.549696960535648	1	-2.41966666666666	0.835438
FBgn0031951_1_D	FBtr0079489	FBgn0031951	r2d2	chr2L	7800720	7802098	+	7801508	7802098	590	2	17.974	4.884352	18.471	6.081622	18.229	4.881301	19.255	3.042418	19.136	3.136931	18.2246666666667	19.1955	5.282425	3.0896745	0.0125379860619237	0.489183681996668	0.970833333333331	1.05327
FBgn0031975_1_D	FBtr0079533	FBgn0031975	Tg	chr2L	8026547	8026898	+	8026769	8026898	129	2	24.108	20.120892	27.137	17.689222	8.084	4.932828	46.414	18.091032	8.095	1.350444	19.7763333333333	27.2545	14.2476473333333	9.720738	0.764523260234429	1	7.47816666666667	1.37814
FBgn0044323_2_D	FBtr0079537	FBgn0044323	Cka	chr2L	8037089	8040826	+	8038198	8040826	2628	3	46.399	65.375294	44.246	52.811187	46.542	54.612024	36.729	40.778368	52.091	31.038059	45.729	44.41	57.5995016666667	35.9082135	0.89183290081498	1	-1.319	0.971156
FBgn0011230_1_D	FBtr0079545	FBgn0011230	poe	chr2L	8054321	8054593	-	8054321	8054513	192	2	0.326	0.771771	2.21	6.232674	1.23	3.067706	0.344	0.73547	0	0	1.25533333333333	0.172	3.35738366666667	0.367735	0.177658938313515	0.996697027501046	-1.08333333333333	0.137015
FBgn0020497_1_D	FBtr0079663	FBgn0020497	emb	chr2L	8407774	8408853	+	8407921	8408853	932	2	66.55	47.823691	71.997	51.180618	56.27	36.873757	56.071	30.32146	72.074	40.63785	64.939	64.0725	45.2926886666667	35.479655	0.935197193105185	1	-0.866500000000002	0.986657
FBgn0004914_1_D	FBtr0079747	FBgn0004914	Hnf4	chr2L	8687225	8687824	-	8687225	8687780	555	2	0	0	56.436	5.526238	0	0	15.218	1.156119	12.897	0.906837	18.812	14.0575	1.84207933333333	1.031478	0.824240927685244	1	-4.7545	0.747262
FBgn0032084_2_D	FBtr0079784	FBgn0032084	CG13101	chr2L	8977833	8978357	-	8977833	8978044	211	2	11.332	0.311417	100	1.808235	15.325	0.248844	45.234	2.779749	42.018	1.272351	42.219	43.626	0.789498666666667	2.02605	0.965639800088012	1	1.407	1.03333
FBgn0267252_3_D	FBtr0079797	FBgn0267252	Ggamma30A	chr2L	9291055	9302494	+	9291158	9302494	11336	4	0.417	6.890917	0.449	6.822997	0.396	6.375276	0.484	6.583762	0.564	7.424131	0.420666666666667	0.524	6.69639666666667	7.0039465	0.200846972780236	0.996697027501046	0.103333333333333	1.24564
FBgn0040070_1_D	FBtr0079839	FBgn0040070	Trx-2	chr2L	9615531	9616404	+	9615678	9616404	726	2	8.049	26.456057	6.559	22.964947	6.824	20.814615	3.146	6.969551	5.651	13.597509	7.144	4.3985	23.411873	10.28353	0.243256931048765	0.996697027501046	-2.7455	0.615691
FBgn0032135_1_D	FBtr0079841	FBgn0032135	GlcAT-S	chr2L	9622365	9623109	+	9622424	9623109	685	2	33.256	23.2093	19.111	18.003415	19.896	21.771444	23.139	17.223499	17.914	15.995675	24.0876666666667	20.5265	20.9947196666667	16.609587	0.549988230876443	1	-3.56116666666667	0.852158
FBgn0032129_1_D	FBtr0079860	FBgn0032129	jp	chr2L	9547719	9549665	-	9547719	9549581	1862	3	3.796	1.163662	4.134	1.283829	7.295	2.516675	1.29	0.620925	5.647	1.62287	5.075	3.4685	1.654722	1.1218975	0.595821609802436	1	-1.6065	0.683448
FBgn0032166_1_D	FBtr0079883	FBgn0032166	CG4619	chr2L	9940628	9943058	+	9940733	9943058	2325	2	3.73	1.45822	4.929	2.580998	7.753	2.10468	5.04	1.113813	11.691	1.388462	5.47066666666667	8.3655	2.047966	1.2511375	0.538462789950482	1	2.89483333333333	1.52916
FBgn0015664_1_D	FBtr0079889	FBgn0015664	Dref	chr2L	9964146	9964867	-	9964146	9964547	401	2	15.707	8.722302	12.944	7.652442	19.623	13.896521	21.104	11.559523	24.764	13.831336	16.0913333333333	22.934	10.0904216666667	12.6954295	0.0898093765031073	0.853381300938812	6.84266666666666	1.42524
FBgn0032151_2_D	FBtr0079914	FBgn0032151	nAChRalpha6	chr2L	9793316	9797192	-	9793316	9797110	3794	3	1.74	4.200795	2.126	4.550908	3.849	8.561151	3.984	8.487114	2.618	4.639323	2.57166666666667	3.301	5.77095133333333	6.5632185	0.503566843764643	0.996697027501046	0.729333333333333	1.2836
FBgn0043456_1_D	FBtr0079930	FBgn0043456	CG4747	chr2L	10007566	10008889	+	10007763	10008889	1126	2	48.459	100.993582	50.559	96.882016	50.875	87.657469	45.158	67.249978	52.813	72.155953	49.9643333333333	48.9855	95.177689	69.7029655	0.841150076613525	1	-0.978833333333334	0.980409
FBgn0032234_1_D	FBtr0080005	FBgn0032234	gny	chr2L	10381376	10382864	+	10381778	10382864	1086	2	21.606	0.981543	9.307	0.450216	17.695	0.478507	25.881	1.065083	23.093	1.514503	16.2026666666667	24.487	0.636755333333333	1.289793	0.139701867862548	0.942066718205126	8.28433333333334	1.51129
FBgn0267330_2_D	FBtr0080023	FBgn0267330	KdelR	chr2L	10427075	10428632	+	10427806	10428632	826	2	29.814	27.30782	32.068	30.514159	29.554	26.173372	27.581	19.738946	40.105	29.467777	30.4786666666667	33.843	27.9984503333333	24.6033615	0.686005750197249	1	3.36433333333333	1.11038
FBgn0260749_2_D	FBtr0080076	FBgn0260749	Utx	chr2L	10272324	10272906	-	10272324	10272714	390	2	23.389	19.254664	16.582	12.94759	18.146	17.930979	19.693	16.641217	19.156	15.640257	19.3723333333333	19.4245	16.7110776666667	16.140737	0.982167187168597	1	0.0521666666666682	1.00269
FBgn0032297_2_D	FBtr0080118	FBgn0032297	CG17124	chr2L	10744074	10745571	-	10744074	10745490	1416	2	69.162	122.425576	70.298	105.185842	64.916	103.97806	68.937	98.646199	71.694	102.989215	68.1253333333333	70.3155	110.529826	100.817707	0.38358362710565	0.996697027501046	2.19016666666667	1.03215
FBgn0053129_2_D	FBtr0080170	FBgn0053129	CG33129	chr2L	10964904	10965719	-	10964904	10965607	703	2	17.67	16.090714	11.119	12.323321	15.646	13.317142	14.837	9.948226	27.664	18.958263	14.8116666666667	21.2505	13.9103923333333	14.4532445	0.491619445316016	0.996697027501046	6.43883333333333	1.43471
FBgn0004363_2_D	FBtr0080183	FBgn0004363	porin	chr2L	10847226	10848168	-	10847226	10847870	644	3	21.218	326.683404	21.751	354.576554	21.841	299.049431	18.654	210.703753	24.835	267.332837	21.6033333333333	21.7445	326.769796333333	239.018295	0.970953975287918	1	0.141166666666667	1.00653
FBgn0262647_1_D	FBtr0080199	FBgn0262647	Nup160	chr2L	11128806	11129335	+	11128923	11129335	412	2	0.437	0.157063	2.429	0.72225	0	0	0	0	2.326	0.363001	0.955333333333333	1.163	0.293104333333333	0.1815005	0.895430789278715	1	0.207666666666667	1.21738
FBgn0032354_1_D	FBtr0080202	FBgn0032354	CG4788	chr2L	11179031	11180430	+	11179987	11180430	443	2	0	0	6.102	0.618152	6.767	0.752478	6.478	0.659325	1.077	0.121482	4.28966666666667	3.7775	0.456876666666667	0.3904035	0.894479612477918	1	-0.512166666666667	0.880605
FBgn0051867_1_D	FBtr0080224	FBgn0051867	CG31867	chr2L	11144578	11145417	-	11144578	11144731	153	2	100	2.51282	39.385	0.994582	100	1.83061	21.84	0.920131	100	2.125455	79.795	60.92	1.77933733333333	1.522793	0.719968081935264	1	-18.875	0.763456
FBgn0283682_2_D	FBtr0080232	FBgn0283682	Ge-1	chr2L	11095149	11095877	-	11095149	11095690	541	2	7.246	2.295577	9.82	3.405792	8.66	2.387262	5.655	1.160955	8.195	1.133881	8.57533333333333	6.925	2.69621033333333	1.147418	0.395492522943603	0.996697027501046	-1.65033333333333	0.807549
FBgn0032363_2_D	FBtr0080247	FBgn0032363	Dlg5	chr2L	11508398	11509403	-	11508398	11509302	904	2	25.048	5.114142	28.702	5.370192	30.326	6.138732	23.799	4.118038	26.18	4.154653	28.0253333333333	24.9895	5.541022	4.1363455	0.220176576023031	0.996697027501046	-3.03583333333333	0.891675
FBgn0020309_1_D	FBtr0080260	FBgn0020309	crol	chr2L	11794326	11797741	-	11794326	11797127	2801	3	58.205	81.742689	57.604	65.809237	58.718	77.015684	42.625	58.056924	54.594	52.173816	58.1756666666667	48.6095	74.85587	55.11537	0.355265789703258	0.996697027501046	-9.56616666666667	0.835564
FBgn0032391_1_D	FBtr0080286	FBgn0032391	escl	chr2L	11991574	11992848	+	11992471	11992848	377	2	9.215	1.296165	13.458	2.138716	10.366	1.743616	14.468	1.961257	14.63	1.695794	11.013	14.549	1.72616566666667	1.8285255	0.107374093391525	0.901867819146178	3.536	1.32108
FBgn0032467_1_D	FBtr0080428	FBgn0032467	CG9934	chr2L	13013275	13013883	-	13013275	13013617	342	2	21.999	13.72969	28.117	15.430403	29.055	17.646679	34.33	16.47301	32.128	13.230517	26.3903333333333	33.229	15.6022573333333	14.8517635	0.0761739805594193	0.831743480347299	6.83866666666666	1.25914
FBgn0265262_1_D	FBtr0080429	FBgn0265262	Vha68-1	chr2L	13000769	13001504	-	13000769	13001414	645	2	36.286	344.636563	35.486	297.335067	37.065	335.967265	34.063	274.055486	40.848	345.018532	36.279	37.4555	325.979631666667	309.537009	0.787676746202438	1	1.1765	1.03243
FBgn0051729_2_D	FBtr0080462	FBgn0051729	CG31729	chr2L	13300931	13301668	+	13301062	13301668	606	2	2.746	2.337432	1.364	1.124873	1.264	0.990521	2.183	1.528919	2.341	1.493481	1.79133333333333	2.262	1.48427533333333	1.5112	0.429436332745604	0.996697027501046	0.470666666666667	1.26275
FBgn0032511_1_D	FBtr0080472	FBgn0032511	ND-B22	chr2L	13370102	13370564	-	13370102	13370370	268	2	3.949	24.741299	2.271	14.08197	3.623	21.140301	3.176	16.960767	3.993	21.380956	3.281	3.5845	19.9878566666667	19.1708615	0.675632733887792	1	0.3035	1.0925
FBgn0032474_1_D	FBtr0080493	FBgn0032474	DnaJ-H	chr2L	13163311	13164203	-	13163311	13163552	241	2	80.357	29.05471	88.379	33.364319	83.809	34.59058	75.598	26.661116	65.42	24.231092	84.1816666666667	70.509	32.3365363333333	25.446104	0.182496335036213	0.996697027501046	-13.6726666666667	0.837581
FBgn0032519_1_D	FBtr0080523	FBgn0032519	CG16957	chr2L	13395359	13396184	-	13395359	13395525	166	2	0	0	0	0	100	0.373854	0	0	100	0.241121	33.3333333333333	50	0.124618	0.1205605	0.80876844414145	1	16.6666666666667	1.5
FBgn0028509_1_D	FBtr0080546	FBgn0028509	CenG1A	chr2L	13897425	13898712	+	13897746	13898712	966	2	32.687	15.924273	25.514	12.32709	27.272	15.56456	22.153	12.807914	45.521	21.947832	28.491	33.837	14.6053076666667	17.377873	0.726954725061542	1	5.346	1.18764
FBgn0019890_2_D	FBtr0080562	FBgn0019890	Smg5	chr2L	13898827	13900063	-	13898827	13899824	997	3	46.144	64.882257	49.047	66.818603	47.584	89.231292	39.316	79.117808	54.516	93.88541	47.5916666666667	46.916	73.6440506666667	86.501609	0.943627612009552	1	-0.675666666666672	0.985803
FBgn0051814_1_D	FBtr0080580	FBgn0051814	CG31814	chr2L	13676859	13679117	-	13676859	13678356	1497	2	11.796	10.718217	9.791	8.503424	11.676	10.922808	9.364	9.991602	11.875	9.142253	11.0876666666667	10.6195	10.0481496666667	9.5669275	0.779717009711421	1	-0.468166666666667	0.957776
FBgn0028430_1_D	FBtr0080616	FBgn0028430	He	chr2L	13972095	13972611	-	13972095	13972242	147	2	6.383	0.318957	100	1.848901	26.904	1.33215	11.922	0.310486	100	0.561618	44.429	55.961	1.16666933333333	0.436052	0.847749882051088	1	11.532	1.25956
FBgn0015791_2_D	FBtr0080627	FBgn0015791	Rab14	chr2L	14358005	14358764	+	14358180	14358764	584	2	9.593	15.726927	11.228	15.743905	10.407	17.40341	12.299	23.937203	14.666	27.322405	10.4093333333333	13.4825	16.291414	25.629804	0.197846041335444	0.996697027501046	3.07316666666667	1.29523
FBgn0005771_1_D	FBtr0080643	FBgn0005771	noc	chr2L	14491637	14494019	+	14493158	14494019	861	2	40.318	41.882251	50.364	44.624786	42.789	43.928334	33.185	37.016401	47.549	41.462077	44.4903333333333	40.367	43.478457	39.239239	0.669864794882684	1	-4.12333333333333	0.907321
FBgn0028855_1_D	FBtr0080656	FBgn0028855	CG15282	chr2L	14712824	14713298	+	14713049	14713298	249	2	0	0	6.93	0.752148	0	0	2.529	1.074717	2.806	0.635372	2.31	2.6675	0.250716	0.8550445	0.891319372594715	1	0.3575	1.15476
FBgn0028537_1_D	FBtr0080691	FBgn0028537	CG31775	chr2L	14737089	14737651	-	14737089	14737396	307	2	0.771	0.625061	0.684	0.354106	1.259	0.312233	0.727	1.001488	0.571	0.136768	0.904666666666667	0.649	0.430466666666667	0.569128	0.292540101447959	0.996697027501046	-0.255666666666667	0.717391
FBgn0004837_1_D	FBtr0080700	FBgn0004837	Su(H)	chr2L	15042306	15043334	+	15042615	15043334	719	2	19.061	1.146828	18.357	0.991058	3.041	0.222671	13.823	0.594124	18.292	0.481576	13.4863333333333	16.0575	0.786852333333333	0.53785	0.685776968009739	1	2.57116666666667	1.19065
FBgn0259982_1_D	FBtr0080708	FBgn0259982	l(2)35Cc	chr2L	15256748	15257642	+	15257187	15257642	455	2	21.637	3.231492	45.736	5.187601	32.8	4.307312	48.662	3.942493	35.65	3.262968	33.391	42.156	4.242135	3.6027305	0.430369158280567	0.996697027501046	8.765	1.2625
FBgn0024183_1_D	FBtr0080718	FBgn0024183	vig	chr2L	15062930	15064948	-	15062930	15064436	1506	2	21.2	100.688519	20.999	97.937779	20.908	92.674394	17.324	55.212782	24.577	63.775651	21.0356666666667	20.9505	97.1002306666667	59.4942165	0.985052988241908	1	-0.0851666666666659	0.995951
FBgn0000317_1_D	FBtr0080723	FBgn0000317	ck	chr2L	15044962	15045620	-	15044962	15045416	454	2	5.146	0.241178	5.298	0.212195	0	0	3.233	0.223269	18.302	0.983392	3.48133333333333	10.7675	0.151124333333333	0.6033305	0.506305375596486	0.996697027501046	7.28616666666667	3.09292
FBgn0002524_1_D	FBtr0080738	FBgn0002524	lace	chr2L	15503698	15505018	+	15503912	15505018	1106	2	8.169	6.456671	11.276	8.867268	7.406	5.195219	4.189	1.844369	6.024	2.308103	8.95033333333333	5.1065	6.83971933333333	2.076236	0.0833806506755767	0.831743480347299	-3.84383333333333	0.570537
FBgn0010382_1_D	FBtr0080773	FBgn0010382	CycE	chr2L	15727580	15729156	-	15727580	15728883	1303	2	11.191	0.695977	8.067	0.606833	15.716	0.950701	2.607	0.148907	0	0	11.658	1.3035	0.751170333333333	0.0744535	0.0290083428558635	0.569614346841766	-10.3545	0.111812
FBgn0000250_2_D	FBtr0080845	FBgn0000250	cact	chr2L	16313035	16313450	-	16313035	16313381	346	2	100	79.198223	66.496	52.027523	100	82.894858	81.292	179.16996	79.148	148.135924	88.832	80.22	71.3735346666667	163.652942	0.521706064537346	0.999068887707723	-8.61199999999999	0.903053
FBgn0261068_1_D	FBtr0080934	FBgn0261068	LSm7	chr2L	16742336	16742986	-	16742336	16742671	335	2	54.751	17.313214	38.076	14.743451	40.755	15.243462	27.053	6.061455	23.724	5.538718	44.5273333333333	25.3885	15.766709	5.8000865	0.0554249956306407	0.749011533131395	-19.1388333333333	0.570178
FBgn0032643_1_D	FBtr0080998	FBgn0032643	GCS2beta	chr2L	17481987	17483090	-	17481987	17482449	462	2	7.359	2.710774	5.812	3.047777	3.524	1.30499	7.679	1.823077	0	0	5.565	3.8395	2.35451366666667	0.9115385	0.73198763281511	1	-1.7255	0.689937
FBgn0015609_2_D	FBtr0081015	FBgn0015609	CadN	chr2L	17647052	17650505	-	17647052	17650386	3334	2	23.056	85.582183	23.683	79.736014	23.472	88.765829	17.842	67.60805	21.84	59.479057	23.4036666666667	19.841	84.6946753333333	63.5435535	0.323525952001586	0.996697027501046	-3.56266666666667	0.847773
FBgn0000636_1_D	FBtr0081052,FBtr0344782	FBgn0000636	Fas3	chr2L	18392244	18393441	+	18392433	18393441	1008	2	6.417	2.901393	7.312	2.902307	6.148	2.94342	6.862	3.564891	4.22	1.954691	6.62566666666667	5.541	2.91570666666667	2.759791	0.558988050694468	1	-1.08466666666667	0.836293
FBgn0051789_1_D	FBtr0081071	FBgn0051789	CG31789	chr2L	18606177	18606523	+	18606354	18606523	169	3	13.101	3.162646	0	0	32.062	0.628799	100	0.535473	16.8	3.201281	15.0543333333333	58.4	1.263815	1.868377	0.482006408728521	0.996697027501046	43.3456666666667	3.87928
FBgn0005617_1_D	FBtr0081130	FBgn0005617	msl-1	chr2L	18683719	18687126	-	18683719	18685248	1529	2	26.667	9.627328	20.062	8.450258	23.28	8.193162	25.267	7.426457	33.68	8.769335	23.3363333333333	29.4735	8.756916	8.097896	0.357620471025757	0.996697027501046	6.13716666666667	1.26299
FBgn0086442_1_D	FBtr0081142	FBgn0086442	mib2	chr2L	19039040	19041541	+	19041119	19041541	422	2	16.469	5.992702	21.024	7.352261	7.45	2.777992	14.863	4.864573	26.864	7.41902	14.981	20.8635	5.37431833333333	6.1417965	0.504144220783772	0.996697027501046	5.8825	1.39266
FBgn0032748_1_D	FBtr0081148	FBgn0032748	CG10492	chr2L	19056251	19058821	+	19057517	19058821	1304	2	43.49	10.138201	54.433	10.742556	48.759	9.951944	51.669	9.618158	55.259	7.544591	48.894	53.464	10.277567	8.5813745	0.300396822213088	0.996697027501046	4.57	1.09347
FBgn0032773_1_D	FBtr0081222	FBgn0032773	fon	chr2L	19383137	19383762	-	19383137	19383612	475	3	3.59	1.219731	1.336	0.662456	1.028	0.106427	2.09	1.430284	0.776	0.143608	1.98466666666667	1.433	0.662871333333333	0.786946	0.633534430345227	1	-0.551666666666667	0.722036
FBgn0002044_2_D	FBtr0081245	FBgn0002044	swm	chr2L	19497159	19497978	+	19497381	19497978	597	2	34.581	27.217228	40.312	30.476402	33.523	24.793262	34.71	22.672488	42.508	24.71806	36.1386666666667	38.609	27.4956306666667	23.695274	0.645181487194977	1	2.47033333333334	1.06836
FBgn0032816_1_D	FBtr0081289	FBgn0032816	Nf-YB	chr2L	19736633	19737088	+	19736720	19737088	368	2	4.145	2.366076	10.685	5.436588	17.185	8.551566	18.523	7.555838	17.723	8.594851	10.6716666666667	18.123	5.45141	8.0753445	0.185071848324124	0.996697027501046	7.45133333333333	1.69824
FBgn0032833_2_D	FBtr0081301	FBgn0032833	COX4	chr2L	19959750	19960065	+	19959884	19960065	181	2	14.911	148.952236	12.966	133.134165	12.029	115.865863	6.833	65.746076	8.767	73.929901	13.302	7.8	132.650754666667	69.8379885	0.0357898912748234	0.635136693378499	-5.502	0.586378
FBgn0032835_1_D	FBtr0081302	FBgn0032835	CG16772	chr2L	19962825	19963844	+	19963728	19963844	116	2	0	0	100	1.531045	100	2.459115	100	3.674502	10.039	0.372215	66.6666666666667	55.0195	1.33005333333333	2.0233585	0.853757364105648	1	-11.6471666666667	0.825292
FBgn0032850_1_D	FBtr0081336	FBgn0032850	Kua	chr2L	20102425	20103375	+	20102513	20103375	862	2	57.307	1.781914	64.255	1.854733	60.635	1.465519	100	0.887767	16.622	0.453513	60.7323333333333	58.311	1.700722	0.67064	0.963075657489017	1	-2.42133333333333	0.960131
FBgn0032849_1_D	FBtr0081338	FBgn0032849	mRpS18B	chr2L	20096328	20096803	-	20096328	20096475	147	2	7.214	4.059522	9.551	5.434169	21.909	10.111147	9.826	2.822896	15.878	4.264196	12.8913333333333	12.852	6.534946	3.543546	0.994717350411317	1	-0.0393333333333334	0.996949
FBgn0032863_1_D	FBtr0081362	FBgn0032863	Cdc23	chr2L	20461110	20461729	+	20461569	20461729	160	2	26.409	2.344986	28.497	3.707153	39.927	5.24906	14.44	0.977799	11.631	0.77747	31.611	13.0355	3.76706633333333	0.8776345	0.0375152302115495	0.639503062304741	-18.5755	0.412372
FBgn0032864_1_D	FBtr0081363	FBgn0032864	CG2493	chr2L	20461584	20463444	-	20461584	20461945	361	2	4.853	0.757155	14.133	2.471841	6.715	1.038713	3.692	0.434017	3.305	0.348472	8.567	3.4985	1.42256966666667	0.3912445	0.215189991674205	0.996697027501046	-5.0685	0.408369
FBgn0051683_1_D	FBtr0081365	FBgn0051683	CG31683	chr2L	20447733	20448285	-	20447733	20448065	332	2	0.947	1.493609	1.194	1.768386	1.09	2.155219	1.61	2.609133	1.798	2.48269	1.077	1.704	1.805738	2.5459115	0.0291989164978826	0.569614346841766	0.627	1.58217
FBgn0032857_1_D	FBtr0081369	FBgn0032857	CG10947	chr2L	20385292	20387592	-	20385292	20386319	1027	2	44.758	25.796687	39.61	21.293489	44.33	22.428741	38.887	20.397588	51.492	20.935696	42.8993333333333	45.1895	23.1729723333333	20.666642	0.779070214802275	1	2.29016666666666	1.05338
FBgn0032877_1_D	FBtr0081391	FBgn0032877	CG2617	chr2L	20682367	20683629	+	20683270	20683629	359	2	0	0	8.199	0.385727	0	0	4.967	0.158251	0	0	2.733	2.4835	0.128575666666667	0.0791255	0.950634694294833	1	-0.2495	0.908708
FBgn0032886_2_D	FBtr0081416	FBgn0032886	CG9328	chr2L	20813432	20814331	+	20813709	20814331	622	2	54.642	52.890441	52.203	45.16554	47.419	52.701892	43.166	43.854985	54.716	41.657805	51.4213333333333	48.941	50.2526243333333	42.756395	0.74394925972395	1	-2.48033333333333	0.951765
FBgn0032906_1_D	FBtr0081438	FBgn0032906	RPA2	chr2L	20924974	20925174	-	20924974	20925098	124	2	100	12.006557	16.768	9.459422	31.019	4.344207	12.42	5.072109	0	0	49.2623333333333	6.21	8.60339533333333	2.5360545	0.232384128314565	0.996697027501046	-43.0523333333333	0.12606
FBgn0032901_1_D	FBtr0081440	FBgn0032901	sky	chr2L	20871334	20873890	-	20871334	20873751	2417	2	88.924	102.807237	100	98.113805	88.336	114.015414	83.091	102.049145	100	107.834925	92.42	91.5455	104.978818666667	104.942035	0.93640269496975	1	-0.874499999999998	0.990538
FBgn0261239_1_D	FBtr0081479	FBgn0261239	Hr39	chr2L	21257745	21259675	+	21257826	21259675	1849	2	16.734	9.500094	14.265	8.086524	18.21	10.97487	16.056	8.312817	20.423	8.124856	16.403	18.2395	9.520496	8.2188365	0.551991342150645	1	1.8365	1.11196
FBgn0032946_2_D	FBtr0081520	FBgn0032946	nrv3	chr2L	21390051	21393319	+	21390152	21393319	3167	2	8.168	430.59978	8.46	419.976275	8.746	452.038318	6.647	267.406692	7.682	315.677925	8.458	7.1645	434.204791	291.5423085	0.216788050168797	0.996697027501046	-1.2935	0.847068
FBgn0086372_1_D	FBtr0081572,FBtr0302183	FBgn0086372	lap	chr3R	7198327	7200941	+	7198507	7200941	2434	2	43.114	77.110236	41.726	66.990578	39.676	71.413201	32.908	42.644276	38.04	42.302476	41.5053333333333	35.474	71.838005	42.473376	0.222754991546366	0.996697027501046	-6.03133333333333	0.854685
FBgn0260642_1_D	FBtr0081647	FBgn0260642	Antp	chr3R	6896252	6898538	-	6896252	6898290	2038	2	45.05	32.49731	41.413	29.856473	45.328	33.952625	35.717	32.207383	51.276	39.012707	43.9303333333333	43.4965	32.102136	35.610045	0.964645897739874	1	-0.433833333333332	0.990125
FBgn0037442_2_D	FBtr0081721	FBgn0037442	godzilla	chr3R	6386969	6388304	+	6387309	6388304	995	2	13.564	12.517266	20.991	17.454943	21.463	22.150825	14.919	15.023427	22.539	20.660996	18.6726666666667	18.729	17.3743446666667	17.8422115	0.99136605334383	1	0.0563333333333311	1.00302
FBgn0024909_1_D	FBtr0081756	FBgn0024909	Taf7	chr3R	7907883	7909721	+	7909125	7909721	596	2	12.406	2.789481	16.891	4.129145	13.346	2.856753	16.116	3.082858	24.719	6.038681	14.2143333333333	20.4175	3.25845966666667	4.5607695	0.3705880559554	0.996697027501046	6.20316666666667	1.4364
FBgn0014930_1_D	FBtr0081763	FBgn0014930	CG2846	chr3R	7912016	7912864	-	7912016	7912490	474	2	2.934	1.17248	3.078	1.249716	6.068	2.46067	2.72	0.862469	1.001	0.314944	4.02666666666667	1.8605	1.627622	0.5887065	0.205803120398014	0.996697027501046	-2.16616666666667	0.462045
FBgn0037556_1_D	FBtr0081806	FBgn0037556	CG9636	chr3R	8240746	8242576	-	8240746	8242392	1646	2	3.173	2.168875	1.206	0.743983	2.667	1.676123	3.434	1.721407	3.875	2.128216	2.34866666666667	3.6545	1.52966033333333	1.9248115	0.147683099067277	0.960337141515446	1.30583333333333	1.55599
FBgn0037541_1_D	FBtr0081817	FBgn0037541	CG2747	chr3R	8016209	8017005	-	8016209	8016682	473	2	25.056	39.48113	19.682	31.94384	22.657	40.761394	20.713	28.261354	21.035	21.557776	22.465	20.874	37.3954546666667	24.909565	0.413805824207128	0.996697027501046	-1.591	0.929179
FBgn0001180_2_D	FBtr0081951	FBgn0001180	hb	chr3R	8690979	8694172	-	8690979	8691880	901	2	21.02	2.699873	26.103	3.203078	14.108	1.677842	16.786	3.602986	19	3.29232	20.4103333333333	17.893	2.526931	3.447653	0.551391545772863	1	-2.51733333333333	0.876664
FBgn0002932_1_D	FBtr0082002,FBtr0082001	FBgn0002932	neur	chr3R	9020347	9022044	-	9020347	9021795	1448	2	38.891	2.555182	41.348	2.372549	31.155	1.965549	32.82	1.981501	33.91	1.594234	37.1313333333333	33.365	2.29776	1.7878675	0.344503596409639	0.996697027501046	-3.76633333333334	0.898567
FBgn0264075_1_D	FBtr0082005	FBgn0264075	tgo	chr3R	9016772	9019734	-	9016772	9017756	984	2	41.85	24.327986	38.092	16.804091	36.004	19.062805	44.393	26.456444	44.63	19.489688	38.6486666666667	44.5115	20.0649606666667	22.973066	0.0749000208116166	0.831743480347299	5.86283333333333	1.1517
FBgn0037680_1_D	FBtr0082017	FBgn0037680	pasi2	chr3R	9336778	9337459	+	9336877	9337459	582	2	7.304	5.987131	6.228	4.099618	7.904	6.664488	6.972	5.848119	4.232	2.914969	7.14533333333333	5.602	5.58374566666667	4.381544	0.45053993734802	0.996697027501046	-1.54333333333333	0.784008
FBgn0037697_1_D	FBtr0082041	FBgn0037697	GstZ2	chr3R	9456814	9458125	-	9456814	9457998	1184	3	36.799	49.007947	33.241	56.441817	34.403	40.517209	34.557	25.727169	40.707	27.785609	34.8143333333333	37.632	48.6556576666667	26.756389	0.521446425767652	0.999068887707723	2.81766666666667	1.08093
FBgn0037686_1_D	FBtr0082049	FBgn0037686	RpL34b	chr3R	9400236	9400878	-	9400236	9400439	203	2	3.285	51.280569	4.462	68.847336	4.266	69.691783	0.98	20.320616	1.188	24.557961	4.00433333333333	1.084	63.2732293333333	22.4392885	0.010736043582293	0.459654680098541	-2.92033333333333	0.270707
FBgn0037716_1_D	FBtr0082072	FBgn0037716	CG8273	chr3R	9580155	9581225	+	9580860	9581225	365	2	0	0	4.842	0.617052	5.718	0.749535	3.997	0.40774	20.487	2.540694	3.52	12.242	0.455529	1.474217	0.477338091373374	0.996697027501046	8.722	3.47784
FBgn0037723_1_D	FBtr0082078	FBgn0037723	SpdS	chr3R	9632376	9633673	+	9633103	9633673	570	2	0.432	0.299616	0.884	0.648986	1.643	0.741677	0	0	1.866	0.47372	0.986333333333333	0.933	0.563426333333333	0.23686	0.964409792423196	1	-0.0533333333333332	0.945928
FBgn0037728_1_D	FBtr0082082	FBgn0037728	p23	chr3R	9679042	9679658	+	9679233	9679658	425	2	50.812	189.351016	45.296	224.882339	48.301	159.410628	46.168	112.812096	47.202	125.367367	48.1363333333333	46.685	191.214661	119.0897315	0.464693564242834	0.996697027501046	-1.45133333333333	0.96985
FBgn0260463_2_D	FBtr0082095	FBgn0260463	Unc-115b	chr3R	9687059	9687637	-	9687059	9687464	405	2	2.652	14.308075	1.962	9.367307	1.792	9.871847	1.571	9.369027	2.563	10.315896	2.13533333333333	2.067	11.1824096666667	9.8424615	0.916784979424283	1	-0.0683333333333334	0.967999
FBgn0003334_1_D	FBtr0082102	FBgn0003334	Scm	chr3R	9633358	9634475	-	9633358	9634340	982	2	4.716	1.183401	6.358	1.506041	10.492	2.696819	1.831	0.443134	7.48	1.823331	7.18866666666667	4.6555	1.79542033333333	1.1332325	0.533047464133118	1	-2.53316666666667	0.647617
FBgn0027338_2_D	FBtr0082107	FBgn0027338	Kap-alpha3	chr3R	9574483	9575569	-	9574483	9575476	993	2	9.276	16.786623	8.908	16.789201	10.203	18.742965	8.795	14.979686	10.243	17.233073	9.46233333333333	9.519	17.4395963333333	16.1063795	0.952616636568998	1	0.0566666666666666	1.00599
FBgn0037715_2_D	FBtr0082110	FBgn0037715	CG9399	chr3R	9571910	9572754	-	9571910	9572499	589	2	13.519	6.841051	11.538	6.310747	9.412	5.28556	9.959	6.562733	11.568	5.674706	11.4896666666667	10.7635	6.145786	6.1187195	0.647274347889596	1	-0.726166666666666	0.936798
FBgn0037705_1_D	FBtr0082116	FBgn0037705	mura	chr3R	9535624	9539290	-	9535624	9539098	3474	2	63.264	48.557301	62.075	39.960443	59.991	40.96598	53.618	34.483468	83.546	31.659809	61.7766666666667	68.582	43.1612413333333	33.0716385	0.728278684997127	1	6.80533333333334	1.11016
FBgn0004889_2_D	FBtr0082187	FBgn0004889	tws	chr3R	10126128	10128515	-	10126128	10128149	2021	4	22.86	11.57853	21.801	12.370903	19.978	10.640814	13.542	6.87255	17.887	7.787711	21.5463333333333	15.7145	11.5300823333333	7.3301305	0.191956997284745	0.996697027501046	-5.83183333333333	0.729335
FBgn0028734_2_D	FBtr0082198	FBgn0028734	Fmr1	chr3R	10101419	10103602	-	10101419	10103234	1815	4	4.555	3.975856	4.948	4.396384	5.262	4.138564	5.197	2.771173	3.314	1.18278	4.92166666666667	4.2555	4.170268	1.9769765	0.606522259793445	1	-0.666166666666667	0.864646
FBgn0037801_1_D	FBtr0082225	FBgn0037801	CG3999	chr3R	10254980	10255268	+	10255088	10255268	180	2	42.356	7.989089	26.539	2.388618	15.914	2.387769	0	0	100	2.378852	28.2696666666667	50	4.25515866666667	1.189426	0.739116287937503	1	21.7303333333333	1.76868
FBgn0001235_1_D	FBtr0082255	FBgn0001235	hth	chr3R	10507560	10511537	-	10507560	10511379	3819	2	68.542	29.896439	70.439	26.516056	69.4	29.885881	29.544	15.846307	33.334	14.953834	69.4603333333333	31.439	28.7661253333333	15.4000705	0.0207835194427454	0.54228195969935	-38.0213333333333	0.452618
FBgn0037848_1_D	FBtr0082288,FBtr0330150	FBgn0037848	Tsp86D	chr3R	10869642	10870555	+	10870037	10870555	518	2	7.014	7.230342	9.895	8.396836	7.489	8.13365	8.632	8.691974	9.141	8.945132	8.13266666666667	8.8865	7.920276	8.818553	0.491611239967784	0.996697027501046	0.753833333333333	1.09269
FBgn0037944_1_D	FBtr0082432	FBgn0037944	CG6923	chr3R	11744228	11745107	-	11744228	11744941	713	2	11.125	1.417977	0	0	17.791	2.241768	5.08	0.533176	0	0	9.63866666666667	2.54	1.219915	0.266588	0.313687482933553	0.996697027501046	-7.09866666666667	0.263522
FBgn0017581_1_D	FBtr0082534	FBgn0017581	Lk6	chr3R	11750930	11755111	-	11750930	11752974	2044	2	33.765	62.945208	33.281	66.676171	31.707	83.499996	22.444	64.219065	29.892	69.695912	32.9176666666667	26.168	71.0404583333333	66.9574885	0.314580346154902	0.996697027501046	-6.74966666666667	0.794953
FBgn0038065_2_D	FBtr0082642	FBgn0038065	Snx3	chr3R	12629221	12630495	+	12629449	12630495	1046	2	1.479	1.071903	1.565	1.265206	1.63	1.209257	1.655	1.233549	3.881	2.751193	1.558	2.768	1.182122	1.992371	0.473241034846135	0.996697027501046	1.21	1.77664
FBgn0016693_2_D	FBtr0082655	FBgn0016693	Past1	chr3R	12703875	12704875	+	12704078	12704875	797	2	35.481	20.511645	41.088	17.579137	33.677	15.067508	34.367	17.342581	65.705	18.348068	36.7486666666667	50.036	17.71943	17.8453245	0.550906167434603	1	13.2873333333333	1.36157
FBgn0005671_1_D	FBtr0082670	FBgn0005671	Vha55	chr3R	12623761	12624904	-	12623761	12624769	1008	2	69.84	179.586386	66.618	142.759646	68.068	154.596737	55.914	131.041983	64.293	122.165275	68.1753333333333	60.1035	158.980923	126.603629	0.293337420365715	0.996697027501046	-8.07183333333332	0.881602
FBgn0038100_1_D	FBtr0082693	FBgn0038100	Paip2	chr3R	12984110	12985488	+	12984237	12985488	1251	2	25.83	26.923273	24.868	27.189948	25.106	37.998799	24.786	35.840015	30.615	45.135673	25.268	27.7005	30.7040066666667	40.487844	0.55658226210695	1	2.4325	1.09627
FBgn0003598_1_D	FBtr0082736	FBgn0003598	Su(var)3-7	chr3R	13267832	13270038	+	13268889	13270038	1149	2	32.88	6.123667	35.219	7.642494	29.685	5.648301	29.32	4.098298	37.17	4.654332	32.5946666666667	33.245	6.47148733333333	4.376315	0.897891548448057	1	0.650333333333336	1.01995
FBgn0038148_1_D	FBtr0082756	FBgn0038148	CG14377	chr3R	13397834	13398583	+	13398181	13398583	402	2	7.971	0.269857	36.807	1.599306	33.735	0.545065	43.047	22.517182	23.663	3.648237	26.171	33.355	0.804742666666667	13.0827095	0.633087768877427	1	7.184	1.2745
FBgn0051495_1_D	FBtr0082882	FBgn0051495	CG31495	chr3R	13838239	13839934	-	13838239	13838776	537	2	9.18	0.155152	0	0	0	0	0	0	100	0.575328	3.06	50	0.0517173333333333	0.287664	0.519748495346722	0.999068887707723	46.94	16.3399
FBgn0011474_2_D	FBtr0082930	FBgn0011474	PR-Set7	chr3R	14316938	14320494	+	14318755	14320494	1739	2	52.802	16.124382	44.182	12.919687	44.275	11.772759	42.106	11.27543	46.052	8.917323	47.0863333333333	44.079	13.6056093333333	10.0963765	0.450246483580389	0.996697027501046	-3.00733333333334	0.936132
FBgn0003862_1_D	FBtr0082947	FBgn0003862	trx	chr3R	14263357	14265107	-	14263357	14264936	1579	2	36.048	57.504718	36.506	53.187994	36.818	59.556367	35.62	64.90399	39.665	60.462815	36.4573333333333	37.6425	56.749693	62.6834025	0.662355502834906	1	1.18516666666667	1.03251
FBgn0038246_1_D	FBtr0082960	FBgn0038246	CG14853	chr3R	14617893	14618987	+	14618018	14618987	969	2	47.89	62.050718	52.82	64.100451	50.241	73.88696	50.662	81.749532	56.039	90.507878	50.317	53.3505	66.6793763333333	86.128705	0.446816848212552	0.996697027501046	3.0335	1.06029
FBgn0038243_1_D	FBtr0082981	FBgn0038243	CG8066	chr3R	14567610	14568599	-	14567610	14568409	799	2	20.601	3.514418	12.245	2.680516	13.62	2.712699	7.771	1.577459	9.109	2.294879	15.4886666666667	8.44	2.969211	1.936169	0.104763974327235	0.893912006693407	-7.04866666666667	0.544915
FBgn0051313_1_D	FBtr0082982	FBgn0051313	CG31313	chr3R	14566431	14567006	-	14566431	14566810	379	2	11.906	0.51097	14.491	1.530673	15.147	0.399864	26.001	0.824532	20.182	1.44365	13.848	23.0915	0.813835666666667	1.134091	0.16447156247206	0.985430586474633	9.2435	1.6675
FBgn0004117_2_D	FBtr0083079	FBgn0004117	Tm2	chr3R	15314527	15315197	+	15314607	15315197	590	2	17.286	24.246855	14.076	20.031372	14.048	15.6068	11.374	34.552152	20.461	17.878164	15.1366666666667	15.9175	19.9616756666667	26.215158	0.892327047239752	1	0.780833333333334	1.05159
FBgn0041188_2_D	FBtr0083100	FBgn0041188	Atx2	chr3R	15415103	15417277	+	15415549	15417277	1728	3	68.515	28.196752	76.023	22.81273	74.77	27.714918	67.087	19.727087	92.135	18.747573	73.1026666666667	79.611	26.2414666666667	19.23733	0.694789140457086	1	6.50833333333334	1.08903
FBgn0038321_1_D	FBtr0083119	FBgn0038321	CG6218	chr3R	15337907	15339167	-	15337907	15338586	679	2	15.973	48.107857	15.416	42.868325	14.434	41.500082	11.311	12.181422	12.152	7.432694	15.2743333333333	11.7315	44.1587546666667	9.807058	0.012826706531767	0.492504811116576	-3.54283333333333	0.768053
FBgn0003227_1_D	FBtr0083193	FBgn0003227	rec	chr3R	15823018	15824870	-	15823018	15824479	1461	2	25.023	0.214112	15.917	0.259728	2.343	0.029426	7.423	0.155535	8.369	0.093459	14.4276666666667	7.896	0.167755333333333	0.124497	0.426115638284519	0.996697027501046	-6.53166666666667	0.547282
FBgn0003944_1_D	FBtr0083347	FBgn0003944	Ubx	chr3R	16656622	16659073	-	16656622	16658774	2152	4	100	58.9585	100	50.245327	100	56.775824	77.23	45.125332	100	36.773273	100	88.615	55.3265503333333	40.9493025	0.500000000000001	0.996697027501046	-11.385	0.88615
FBgn0038462_1_D	FBtr0083375	FBgn0038462	CG17556	chr3R	16994541	16995059	-	16994541	16994813	272	2	34.499	26.66381	28.853	24.076833	36.163	25.016396	33.553	15.311411	30.998	16.293265	33.1716666666667	32.2755	25.2523463333333	15.802338	0.74958321164966	1	-0.896166666666666	0.972984
FBgn0000015_2_D	FBtr0083385	FBgn0000015	Abd-B	chr3R	16927211	16929580	-	16927211	16929391	2180	2	69.802	21.152335	70.432	19.450021	63.472	21.091257	49.285	13.845966	67.974	8.002161	67.902	58.6295	20.5645376666667	10.9240635	0.497601698719604	0.996697027501046	-9.2725	0.863443
FBgn0038504_1_D	FBtr0083447,FBtr0339531	FBgn0038504	Sur-8	chr3R	17395198	17398780	-	17395198	17397179	1981	2	28.586	43.299735	26.031	36.54379	25.324	40.501451	22.776	34.033805	30.176	32.452037	26.647	26.476	40.114992	33.242921	0.97087563307295	1	-0.170999999999999	0.993583
FBgn0038499_1_D	FBtr0083452	FBgn0038499	Brf	chr3R	17374832	17375780	-	17374832	17375646	814	2	19.129	14.678836	15.794	11.353096	16.191	11.642884	15.532	8.462399	25.623	9.545047	17.038	20.5775	12.558272	9.003723	0.609222575463733	1	3.5395	1.20774
FBgn0011481_2_D	FBtr0083612,FBtr0330051	FBgn0011481	Ssdp	chr3R	18192493	18197120	-	18192493	18194986	2493	2	40.113	50.342012	40.207	45.766595	41.754	51.140288	35.752	38.358828	49.716	35.105537	40.6913333333333	42.734	49.082965	36.7321825	0.81887276112813	1	2.04266666666667	1.0502
FBgn0004652_2_D	FBtr0083644	FBgn0004652	fru	chr3R	18414272	18417300	-	18414272	18416779	2507	2	27.622	3.288915	29.48	3.044448	31.468	3.128803	29.388	1.28769	29.866	0.934937	29.5233333333333	29.627	3.15405533333333	1.1113135	0.934984059929853	1	0.103666666666669	1.00351
FBgn0038641_2_D	FBtr0083669	FBgn0038641	CG7708	chr3R	18684271	18686739	+	18684659	18686739	2080	2	50.676	116.289813	49.491	105.156867	49.311	108.219925	47.18	82.413925	55.706	71.268328	49.826	51.443	109.888868333333	76.8411265	0.769277426869442	1	1.617	1.03245
FBgn0000463_1_D	FBtr0083739	FBgn0000463	Dl	chr3R	19302730	19306589	-	19302730	19304830	2100	3	18.936	1.774394	30.053	1.891725	24.35	1.730746	21.532	1.719989	34.818	1.811951	24.4463333333333	28.175	1.798955	1.76597	0.678227670478805	1	3.72866666666666	1.15252
FBgn0038683_2_D	FBtr0083750	FBgn0038683	CG11779	chr3R	19154096	19155797	-	19154096	19155135	1039	2	40.649	13.513688	39.55	13.688545	49.405	16.230073	29.297	7.269795	45.823	9.262519	43.2013333333333	37.56	14.4774353333333	8.266157	0.617364053627451	1	-5.64133333333333	0.869418
FBgn0261285_1_D	FBtr0083752,FBtr0330044	FBgn0261285	Ppcs	chr3R	19139053	19141643	-	19139053	19141418	2365	2	77.856	15.688455	83.465	14.761721	75.627	13.565529	69.529	14.436517	87.929	14.181499	78.9826666666667	78.729	14.6719016666667	14.309008	0.982598202224805	1	-0.25366666666666	0.996788
FBgn0051221_1_D	FBtr0083762,FBtr0330030	FBgn0051221	CG31221	chr3R	19457119	19460311	+	19457369	19460311	2942	2	20.543	135.269924	20.098	130.302841	18.729	133.254937	17.253	141.342625	22.746	173.499884	19.79	19.9995	132.942567333333	157.4212545	0.951764869082735	1	0.209499999999998	1.01059
FBgn0038735_1_D	FBtr0083814	FBgn0038735	CG4662	chr3R	19853547	19854403	+	19853628	19854403	775	2	27.094	21.033835	28.25	19.895635	23.852	21.722932	15.942	8.374638	15.902	8.762956	26.3986666666667	15.922	20.884134	8.568797	0.0154051894047353	0.503583150946686	-10.4766666666667	0.603137
FBgn0023097_1_D	FBtr0083912,FBtr0330043,FBtr0334637,FBtr0334639	FBgn0023097	bon	chr3R	20610572	20612540	+	20611055	20612540	1485	2	81.6	63.946346	69.138	53.883703	72.989	55.708461	61.742	49.011576	74.416	40.263141	74.5756666666667	68.079	57.84617	44.6373585	0.483120361516115	0.996697027501046	-6.49666666666667	0.912885
FBgn0001169_1_D	FBtr0083914	FBgn0001169	H	chr3R	20626759	20628915	+	20626785	20628915	2130	2	37.914	3.570352	21.915	2.79162	20.046	2.482758	16.833	2.163288	27.865	2.344834	26.625	22.349	2.94824333333333	2.254061	0.629991497611806	1	-4.276	0.839399
FBgn0038805_2_D	FBtr0083949	FBgn0038805	TFAM	chr3R	20575244	20575621	-	20575244	20575497	253	2	27.804	20.986951	23.901	23.951994	25.561	26.463606	46.679	23.233702	37.282	16.971582	25.7553333333333	41.9805	23.8008503333333	20.102642	0.163034552507625	0.983492724478668	16.2251666666667	1.62997
FBgn0038826_2_D	FBtr0083959	FBgn0038826	Syp	chr3R	20805946	20810726	+	20806119	20810726	4607	2	100	0.300467	9.015	0.511275	24.25	0.231153	9.638	0.155965	7.687	0.196773	44.4216666666667	8.6625	0.347631666666667	0.176369	0.331522867895823	0.996697027501046	-35.7591666666667	0.195006
FBgn0038828_1_D	FBtr0083994	FBgn0038828	CG17270	chr3R	20816444	20817214	-	20816444	20817080	636	2	20.548	11.882124	11.278	7.275134	16.632	11.449795	21.376	10.355638	22.866	12.493544	16.1526666666667	22.121	10.202351	11.424591	0.149187762559967	0.963645387536879	5.96833333333333	1.3695
FBgn0283468_1_D	FBtr0084032,FBtr0330049	FBgn0283468	slmb	chr3R	21119251	21120739	-	21119251	21120461	1210	2	44.545	45.387335	45.393	46.114963	39.393	39.685145	38.208	40.577072	43.607	43.508452	43.1103333333333	40.9075	43.7291476666667	42.042762	0.572698350104855	1	-2.20283333333334	0.948902
FBgn0038876_1_D	FBtr0084055	FBgn0038876	CG5919	chr3R	21270586	21271408	+	21271039	21271408	369	2	9.484	3.229666	12.599	5.250777	8.852	5.248158	9.011	4.241693	15.317	6.088655	10.3116666666667	12.164	4.57620033333333	5.165174	0.662203609144789	1	1.85233333333333	1.17963
FBgn0038881_1_D	FBtr0084095	FBgn0038881	CG16791	chr3R	21318299	21321157	-	21318299	21321056	2757	2	38.343	144.329516	38.545	127.629606	38.882	130.485135	31.422	111.332449	39.724	91.278482	38.59	35.573	134.148085666667	101.3054655	0.599822505521298	1	-3.017	0.921819
FBgn0011766_2_D	FBtr0084118	FBgn0011766	E2f1	chr3R	21620303	21621696	-	21620303	21621571	1268	2	33.774	22.293506	26.426	19.392824	26.005	25.282285	22.669	12.711317	33.599	15.134681	28.735	28.134	22.3228716666667	13.922999	0.932557951818474	1	-0.600999999999999	0.979085
FBgn0264490_1_D	FBtr0084169,FBtr0330384	FBgn0264490	Eip93F	chr3R	22003959	22014539	+	22006570	22014539	7969	2	22.446	0.062374	15.898	0.169607	12.251	0.02649	31.733	0.052478	100	0.084803	16.865	65.8665	0.086157	0.0686405	0.385904517996022	0.996697027501046	49.0015	3.90551
FBgn0038922_1_D	FBtr0084190	FBgn0038922	Idh3b	chr3R	22016390	22017218	-	22016390	22016990	600	2	49.481	100.611904	50.854	102.215898	49.436	102.604862	40.528	67.339785	61.475	84.856267	49.9236666666667	51.0015	101.810888	76.098026	0.934728781199985	1	1.07783333333333	1.02159
FBgn0038938_1_D	FBtr0084201	FBgn0038938	CG7084	chr3R	22303556	22304420	+	22303658	22304420	762	2	3.299	7.863779	4.873	8.842483	3.451	7.071216	8.345	20.199899	6.44	13.332464	3.87433333333333	7.3925	7.925826	16.7661815	0.112335230467895	0.911655093352627	3.51816666666667	1.90807
FBgn0020278_1_D	FBtr0084273	FBgn0020278	loco	chr3R	22619967	22620855	-	22619967	22620295	328	2	3.657	1.321816	0	0	0.574	0.232362	3.239	1.236024	0	0	1.41033333333333	1.6195	0.518059333333333	0.618012	0.925495115393711	1	0.209166666666667	1.14831
FBgn0038984_1_D	FBtr0084282	FBgn0038984	AdipoR	chr3R	22543692	22544557	-	22543692	22544425	733	2	58.301	97.253919	51.827	77.298346	51.847	89.492063	47.44	78.825497	54.955	85.841679	53.9916666666667	51.1975	88.014776	82.333588	0.595884680201964	1	-2.79416666666667	0.948248
FBgn0039117_1_D	FBtr0084462	FBgn0039117	tst	chr3R	23768398	23769243	-	23768398	23769042	644	2	27.282	5.154337	34.73	6.188961	30.041	5.605859	30.829	2.281428	73.552	3.113675	30.6843333333333	52.1905	5.649719	2.6975515	0.496778003309916	0.996697027501046	21.5061666666667	1.70088
FBgn0028691_1_D	FBtr0084469	FBgn0028691	Rpn9	chr3R	23731374	23731981	-	23731374	23731590	216	2	5.983	4.460175	3.336	3.177558	6.053	3.447817	3.983	2.215218	6.187	3.040124	5.124	5.085	3.69518333333333	2.627671	0.98031319032517	1	-0.0389999999999997	0.992389
FBgn0015795_1_D	FBtr0084503	FBgn0015795	Rab7	chr3R	23994663	23995452	+	23994747	23995452	705	2	25.984	52.037298	30.019	47.107345	27.609	54.897463	22.238	50.436358	26.607	65.669369	27.8706666666667	24.4225	51.3473686666667	58.0528635	0.326910639465457	0.996697027501046	-3.44816666666667	0.87628
FBgn0020647_2_D	FBtr0084507	FBgn0020647	KrT95D	chr3R	23997537	23998768	-	23997537	23998640	1103	2	28.363	44.533717	24.587	36.342723	22.829	39.334649	20.342	36.666417	29.226	40.984627	25.2596666666667	24.784	40.070363	38.825522	0.933373764230119	1	-0.475666666666669	0.981169
FBgn0043884_1_D	FBtr0084562	FBgn0043884	mask	chr3R	24247975	24250248	+	24248011	24250248	2237	2	72.986	54.480343	73.258	47.158066	70.702	44.924711	72.174	41.554582	72.379	30.439227	72.3153333333333	72.2765	48.8543733333333	35.9969045	0.966288263710452	1	-0.0388333333333293	0.999463
FBgn0011725_3_D	FBtr0084568	FBgn0011725	twin	chr3R	24196892	24199213	-	24196892	24198438	1546	3	36.103	30.606914	39.371	29.020966	37.096	29.982084	32.341	24.616408	37.345	22.081112	37.5233333333333	34.843	29.869988	23.34876	0.466920411514199	0.996697027501046	-2.68033333333333	0.928569
FBgn0039157_1_D	FBtr0084578	FBgn0039157	Myo95E	chr3R	24154825	24156139	-	24154825	24156018	1193	2	40.884	23.546645	43.777	21.21404	44.432	27.245939	33.232	17.154138	37.504	13.422052	43.031	35.368	24.002208	15.288095	0.119109105894023	0.916136493347034	-7.663	0.821919
FBgn0039183_1_D	FBtr0084605	FBgn0039183	Dis3	chr3R	24336293	24337248	+	24336666	24337248	582	2	7.542	1.501625	3.782	1.031021	3.582	0.740211	14.02	1.30783	8.651	0.722307	4.96866666666667	11.3355	1.09095233333333	1.0150685	0.209440272216486	0.996697027501046	6.36683333333333	2.2814
FBgn0039232_1_D	FBtr0084701	FBgn0039232	sosie	chr3R	24839611	24840488	+	24839700	24840488	788	2	18.049	5.251053	23.159	4.398269	14.922	4.915765	19.738	3.909602	18.235	4.011257	18.71	18.9865	4.855029	3.9604295	0.921108691845923	1	0.276499999999999	1.01478
FBgn0015591_1_D	FBtr0084744	FBgn0015591	AstA	chr3R	24760529	24761328	-	24760529	24761260	731	2	27.369	37.113891	29.489	37.594393	27.199	41.460095	24.836	23.468926	26.765	27.351317	28.019	25.8005	38.722793	25.4101215	0.200591650795332	0.996697027501046	-2.2185	0.920822
FBgn0046214_2_D	FBtr0084776	FBgn0046214	vig2	chr3R	25124589	25125619	+	25125353	25125619	266	2	35.613	96.217009	30.22	106.87121	33.128	89.6924	33.536	59.430458	45.736	74.37528	32.987	39.636	97.5935396666667	66.902869	0.465880816823538	0.996697027501046	6.64899999999999	1.20156
FBgn0039261_1_D	FBtr0084794	FBgn0039261	Ythdf	chr3R	25033875	25034623	-	25033875	25034584	709	2	27.498	10.911961	20.431	7.652104	21.216	6.277174	30.509	6.869637	29.791	8.659456	23.0483333333333	30.15	8.280413	7.7645465	0.0830129593198471	0.831743480347299	7.10166666666666	1.30812
FBgn0029157_1_D	FBtr0084799	FBgn0029157	ssh	chr3R	24938709	24941781	-	24938709	24939431	722	2	7.595	2.1169	8.835	2.179659	12.098	3.043874	6.772	1.809467	18.355	2.972504	9.50933333333333	12.5635	2.446811	2.3909855	0.690987661651352	1	3.05416666666667	1.32118
FBgn0051108_1_D	FBtr0084802	FBgn0051108	TTLL5	chr3R	25112866	25114923	-	25112866	25113210	344	2	13.079	5.800728	9.899	3.85419	13.003	4.918012	13.825	3.851088	13.461	3.51828	11.9936666666667	13.643	4.85764333333333	3.684684	0.25419736473999	0.996697027501046	1.64933333333333	1.13752
FBgn0039339_1_D	FBtr0084877	FBgn0039339	CG5116	chr3R	25484860	25485855	+	25485310	25485855	545	2	0	0	2.74	0.34433	2.127	0.302928	2.974	0.233774	3.571	0.295394	1.62233333333333	3.2725	0.215752666666667	0.264584	0.177693944141503	0.996697027501046	1.65016666666667	2.01716
FBgn0039348_1_D	FBtr0084892	FBgn0039348	Npl4	chr3R	25611012	25611449	-	25611012	25611292	280	2	26.414	13.109617	39.757	19.984763	53.554	23.065605	36.217	13.652822	15.834	5.696756	39.9083333333333	26.0255	18.719995	9.674789	0.386088729846213	0.996697027501046	-13.8828333333333	0.652132
FBgn0039381_1_D	FBtr0084909	FBgn0039381	SppL	chr3R	25887297	25888230	+	25887363	25888230	867	3	13.301	12.104828	10.319	9.498037	10.107	9.879497	8.137	10.652431	8.365	8.540582	11.2423333333333	8.251	10.4941206666667	9.5965065	0.0993929836786629	0.877314850820275	-2.99133333333333	0.733922
FBgn0051323_1_D	FBtr0084988	FBgn0051323	CG31323	chr3R	26184467	26187307	+	26184609	26187307	2698	2	38.428	62.808398	41.215	56.679321	39.454	59.283515	39.1	55.551326	49.039	55.373323	39.699	44.0695	59.5904113333333	55.4623245	0.538870721071259	1	4.37050000000001	1.11009
FBgn0000064_1_D	FBtr0084994	FBgn0000064	Ald	chr3R	26254068	26255431	-	26254068	26255344	1276	3	12.354	1002.227858	12.407	912.738999	11.165	948.070058	8.918	639.555368	12.188	794.028829	11.9753333333333	10.553	954.345638333333	716.7920985	0.54055854851475	1	-1.42233333333333	0.881228
FBgn0039417_1_D	FBtr0085003	FBgn0039417	CG6073	chr3R	26187017	26187714	-	26187017	26187384	367	2	10.072	3.123753	6.246	2.081492	5.15	1.545406	2.687	0.31096	7.997	0.670114	7.156	5.342	2.250217	0.490537	0.622778540438046	1	-1.814	0.746506
FBgn0262473_1_D	FBtr0085059,FBtr0330154	FBgn0262473	Tl	chr3R	26839073	26842403	+	26841204	26842403	1199	2	49.541	60.409089	42.796	51.296047	43.169	55.236269	45.846	63.069473	56.096	62.078568	45.1686666666667	50.971	55.647135	62.5740205	0.446578248796039	0.996697027501046	5.80233333333333	1.12846
FBgn0039464_1_D	FBtr0085084	FBgn0039464	CG6330	chr3R	26949691	26950568	-	26949691	26950427	736	2	15.528	74.5155	16.004	62.926101	13.62	64.02846	13.27	62.644471	18.137	69.562741	15.0506666666667	15.7035	67.156687	66.103606	0.83461812495373	1	0.652833333333334	1.04338
FBgn0039487_1_D	FBtr0085132	FBgn0039487	gb	chr3R	27108466	27109058	-	27108466	27108999	533	2	17.186	8.297289	27.391	10.348047	34.858	11.125812	23.151	12.895755	19.592	12.086908	26.4783333333333	21.3715	9.923716	12.4913315	0.429855378842437	0.996697027501046	-5.10683333333333	0.807132
FBgn0046247_1_D	FBtr0085160	FBgn0046247	CG5938	chr3R	27276569	27277418	+	27276734	27277418	684	2	6.329	1.715525	5.19	1.505256	9.464	2.847406	1.089	0.31486	5.369	1.289673	6.99433333333333	3.229	2.022729	0.8022665	0.288112031799681	0.996697027501046	-3.76533333333333	0.461659
FBgn0010328_1_D	FBtr0085178	FBgn0010328	woc	chr3R	27256594	27257480	-	27256594	27257308	714	2	67.673	41.326595	71.606	40.198111	92.777	45.766502	68.384	34.866361	79.117	28.881404	77.352	73.7505	42.4304026666667	31.8738825	0.728906283280446	1	-3.6015	0.95344
FBgn0010441_1_D	FBtr0085179	FBgn0010441	pll	chr3R	27251130	27251850	-	27251130	27251333	203	2	100	6.281663	60.484	3.762682	57.613	2.223594	100	3.133337	100	2.504284	72.699	100	4.089313	2.8188105	0.184004596073434	0.996697027501046	27.301	1.37553
FBgn0039532_2_D	FBtr0085192	FBgn0039532	Mtl	chr3R	27638622	27639871	+	27638697	27639871	1174	2	68.421	38.487992	54.216	30.919064	52.514	34.357799	58.509	24.456225	52.775	24.365415	58.3836666666667	55.642	34.588285	24.41082	0.669787773887191	1	-2.74166666666667	0.953041
FBgn0027492_2_D	FBtr0085204	FBgn0027492	wdb	chr3R	27561674	27565854	-	27561674	27565571	3897	2	56.43	48.175532	54.816	42.851476	49.784	45.015937	49.895	40.771498	65.849	39.150915	53.6766666666667	57.872	45.3476483333333	39.9612065	0.691777852820443	1	4.19533333333333	1.07816
FBgn0005659_1_D	FBtr0085224	FBgn0005659	Ets98B	chr3R	27746662	27748366	+	27747072	27748366	1294	2	15.26	0.075487	47.073	0.352583	100	0.401799	10.285	0.249807	0	0	54.111	5.1425	0.276623	0.1249035	0.181938953103165	0.996697027501046	-48.9685	0.0950361
FBgn0039595_1_D	FBtr0085316	FBgn0039595	AstA-R2	chr3R	28737108	28737646	-	28737108	28737553	445	2	1.45	0.367831	3.279	1.012792	0.878	0.284538	12.16	1.087981	10.742	2.05843	1.869	11.451	0.555053666666667	1.5732055	0.00379329562521399	0.318899966411917	9.582	6.12681
FBgn0003093_1_D	FBtr0085359	FBgn0003093	Pkc98E	chr3R	29046062	29049148	+	29046221	29049148	2927	2	42.81	96.786958	44.109	79.289295	42.868	82.68024	41.358	67.362599	45.921	58.917729	43.2623333333333	43.6395	86.2521643333333	63.140164	0.896084077723418	1	0.37716666666666	1.00872
FBgn0003525_1_D	FBtr0085397	FBgn0003525	stg	chr3R	29251825	29253961	-	29251825	29252580	755	2	68.649	8.533195	50.357	5.041172	41.637	3.873841	27.616	6.257479	65.608	11.427498	53.5476666666667	46.612	5.81606933333333	8.8424885	0.780861936126113	1	-6.93566666666666	0.870477
FBgn0039664_1_D	FBtr0085425	FBgn0039664	CG2006	chr3R	29489467	29491383	+	29490525	29491383	858	2	35.107	2.469718	55.433	5.076102	24.955	2.333254	53.768	4.777928	40.249	3.776909	38.4983333333333	47.0085	3.29302466666667	4.2774185	0.503639663138215	0.996697027501046	8.51016666666666	1.22105
FBgn0039678_1_D	FBtr0085450	FBgn0039678	Obp99a	chr3R	29671822	29672334	+	29672209	29672334	125	2	3.801	70.537115	4.371	85.916255	4.154	71.403297	3.34	28.196952	5.516	40.725559	4.10866666666667	4.428	75.9522223333333	34.4612555	0.818548354845017	1	0.319333333333333	1.07772
FBgn0000247_1_D	FBtr0085484	FBgn0000247	ca	chr3R	29813060	29815047	+	29814428	29815047	619	2	58.459	23.445431	55.328	19.398553	58.109	21.204552	69.2	25.518457	57.469	15.632157	57.2986666666667	63.3345	21.349512	20.575307	0.487968708564477	0.996697027501046	6.03583333333334	1.10534
FBgn0039713_1_D	FBtr0085489	FBgn0039713	RpS8	chr3R	29863414	29863902	+	29863515	29863902	387	2	1.994	154.477572	1.587	136.192932	1.727	143.188275	1.674	156.755897	2.199	228.147802	1.76933333333333	1.9365	144.619593	192.4518495	0.640282101400926	1	0.167166666666666	1.09448
FBgn0039697_2_D	FBtr0085536	FBgn0039697	CG7834	chr3R	29801598	29802659	-	29801598	29801951	353	2	7.941	7.423301	5.131	4.761244	3.954	3.265805	8.615	6.574519	4.549	2.878928	5.67533333333333	6.582	5.15011666666667	4.7267235	0.74278900294047	1	0.906666666666667	1.15976
FBgn0026597_1_D	FBtr0085553	FBgn0026597	Axn	chr3R	30034187	30035311	+	30034311	30035311	1000	2	60.233	18.051193	49.16	14.976952	54.664	13.938118	44.726	12.384553	50.07	8.939219	54.6856666666667	47.398	15.655421	10.661886	0.181067286944965	0.996697027501046	-7.28766666666667	0.866735
FBgn0015221_2_D	FBtr0085623	FBgn0015221	Fer2LCH	chr3R	30389696	30390584	+	30390259	30390584	325	2	42.577	259.356936	35.566	216.427083	41.178	282.89091	28.163	316.416144	36.659	470.004954	39.7736666666667	32.411	252.891643	393.210549	0.297639089492229	0.996697027501046	-7.36266666666666	0.814886
FBgn0039767_1_D	FBtr0085627	FBgn0039767	CG2218	chr3R	30425426	30426814	-	30425426	30426061	635	2	24.535	10.029768	24.742	8.001145	29.608	10.597234	26.333	12.3833	31.722	10.659325	26.295	29.0275	9.54271566666667	11.5213125	0.488607340429812	0.996697027501046	2.7325	1.10392
FBgn0039790_1_D	FBtr0085673	FBgn0039790	CG2246	chr3R	30592970	30593420	-	30592970	30593264	294	2	35.507	49.760319	35.318	47.535236	32.475	40.861493	34.604	42.950351	44.457	45.212805	34.4333333333333	39.5305	46.0523493333333	44.081578	0.485200061055134	0.996697027501046	5.09716666666667	1.14803
FBgn0028646_1_D	FBtr0085692,FBtr0330290	FBgn0028646	aralar1	chr3R	30445634	30446503	-	30445634	30446171	537	2	47.19	42.914293	35.134	32.424299	46.645	47.389396	43.8	49.336952	53.489	40.143425	42.9896666666667	48.6445	40.9093293333333	44.7401885	0.450753084698696	0.996697027501046	5.65483333333333	1.13154
FBgn0004606_1_D	FBtr0085701,FBtr0331180	FBgn0004606	zfh1	chr3R	30786009	30789202	+	30786656	30789202	2546	2	49.61	21.737194	54.682	18.25314	47.137	17.456533	50.719	22.11604	73.571	16.864431	50.4763333333333	62.145	19.1489556666667	19.4902355	0.489617698102611	0.996697027501046	11.6686666666667	1.23117
FBgn0039830_1_D	FBtr0085772	FBgn0039830	ATPsynC	chr3R	31216144	31217177	-	31216144	31217016	872	2	47.159	928.777794	47.138	937.208723	47.119	874.502564	38.784	613.999225	45.015	712.309345	47.1386666666667	41.8995	913.496360333333	663.154285	0.341531016267447	0.996697027501046	-5.23916666666666	0.888856
FBgn0019990_1_D	FBtr0085787	FBgn0019990	Gcn2	chr3R	31401250	31402013	+	31401374	31402013	639	2	9.003	1.889236	9.223	1.972252	9.474	2.287234	7.155	1.877648	8.819	1.598663	9.23333333333333	7.987	2.049574	1.7381555	0.3696579605998	0.996697027501046	-1.24633333333333	0.865018
FBgn0261988_1_D	FBtr0085788	FBgn0261988	Gprk2	chr3R	31456373	31457873	+	31456463	31457873	1410	2	47.887	40.065099	50.573	38.645232	43.005	38.880926	46.391	34.93796	53.995	31.642937	47.155	50.193	39.1970856666667	33.2904485	0.572132709975285	1	3.038	1.06443
FBgn0040206_1_D	FBtr0085877	FBgn0040206	krz	chr3R	32045313	32049869	-	32045313	32049030	3717	2	20.62	27.015677	20.439	26.152697	18.5	22.540511	14.483	14.990179	16.484	13.771	19.853	15.4835	25.236295	14.3805895	0.0726050660736117	0.831743480347299	-4.3695	0.779907
FBgn0032956_1_D	FBtr0085899	FBgn0032956	Cul2	chr2L	21662688	21663698	+	21662817	21663698	881	2	7.746	6.333263	5.881	4.309353	6.882	5.150024	10.945	6.953824	9.937	6.907113	6.83633333333333	10.441	5.26421333333333	6.9304685	0.019570701625123	0.54228195969935	3.60466666666667	1.52728
FBgn0032961_1_D	FBtr0085903	FBgn0032961	CG1416	chr2L	21760479	21761000	+	21760620	21761000	380	2	10.066	12.396089	9.224	15.311037	6.03	6.6483	6.979	6.871758	12.169	18.316702	8.44	9.574	11.4518086666667	12.59423	0.7428246797474	1	1.134	1.13436
FBgn0263144_2_D	FBtr0085993	FBgn0263144	bin3	chr2R	6238982	6240602	+	6239759	6240602	843	2	34.183	40.181181	29.868	31.512894	32.46	35.338542	28.345	29.049404	37.649	25.02834	32.1703333333333	32.997	35.677539	27.038872	0.888976115275229	1	0.826666666666668	1.0257
FBgn0267978_1_D	FBtr0086058	FBgn0267978	ap	chr2R	5706201	5708106	-	5706201	5707935	1734	2	51.271	8.951833	40.169	6.703791	46.359	8.734546	36.6	8.267104	51.866	7.441664	45.933	44.233	8.13005666666667	7.854384	0.863720084387238	1	-1.7	0.96299
FBgn0261403_2_D	FBtr0086086	FBgn0261403	sxc	chr2R	5329009	5329555	+	5329265	5329555	290	2	4.005	6.777283	3.646	5.948462	2.343	3.854071	3.537	4.670808	1.849	1.737306	3.33133333333333	2.693	5.52660533333333	3.204057	0.591656759603808	1	-0.638333333333333	0.808385
FBgn0013732_1_D	FBtr0086110	FBgn0013732	sced	chr2R	6657325	6660624	+	6659977	6660624	647	2	64.12	30.358062	57.972	26.779727	49.894	20.509052	50.135	18.283715	68.576	23.265304	57.3286666666667	59.3555	25.8822803333333	20.7745095	0.865982942929943	1	2.02683333333332	1.03535
FBgn0033092_2_D	FBtr0086121	FBgn0033092	CG9422	chr2R	6692292	6693162	+	6692503	6693162	659	2	6.519	4.317269	6.658	5.275877	7.762	5.011459	7.222	2.017721	5.52	1.831396	6.97966666666667	6.371	4.86820166666667	1.9245585	0.604184375906576	1	-0.608666666666666	0.912794
FBgn0014009_1_D	FBtr0086124	FBgn0014009	Rab2	chr2R	6698445	6699469	+	6698541	6699469	928	2	14.989	73.246481	16.364	69.12475	15.567	72.832994	15.196	76.95124	18.187	87.972478	15.64	16.6915	71.7347416666667	82.461859	0.608084899954648	1	1.0515	1.06723
FBgn0265935_1_D	FBtr0086207	FBgn0265935	coro	chr2R	6862000	6863289	-	6862000	6863064	1064	2	49.038	19.606172	43.12	18.275078	40.463	18.801508	29.182	12.505612	47.77	17.380788	44.207	38.476	18.8942526666667	14.9432	0.647456154318659	1	-5.731	0.87036
FBgn0040726_1_D	FBtr0086238	FBgn0040726	dpr1	chr2R	20748325	20750442	+	20748648	20750442	1794	2	74.221	53.848171	68.557	45.141522	64.312	46.096758	59.685	40.500185	70.263	40.835255	69.03	64.974	48.3621503333333	40.66772	0.584106453228667	1	-4.056	0.941243
FBgn0034475_1_D	FBtr0086335	FBgn0034475	Obp56h	chr2R	19815688	19816204	+	19816036	19816204	168	2	45.383	9.3249	20.873	5.173994	48.91	5.113075	42.203	22.004622	78.851	10.902701	38.3886666666667	60.527	6.537323	16.4536615	0.422397095518609	0.996697027501046	22.1383333333333	1.57669
FBgn0028372_1_D	FBtr0086473	FBgn0028372	isopeptidase-T-3	chr2R	19672660	19673477	+	19672806	19673477	671	2	36.78	7.995569	23.029	5.573373	29.16	6.693339	20.338	5.280486	32.136	8.645731	29.6563333333333	26.237	6.75409366666667	6.9631085	0.6800139606102	1	-3.41933333333333	0.884701
FBgn0027835_2_D	FBtr0086683	FBgn0027835	Dp1	chr2R	18419050	18421124	+	18419422	18421124	1702	2	7.484	6.102298	9.299	8.549621	11.1	8.502456	6.23	3.746958	5.443	3.222102	9.29433333333333	5.8365	7.718125	3.48453	0.0675389107132658	0.813435390672993	-3.45783333333333	0.627963
FBgn0261477_1_D	FBtr0086693	FBgn0261477	slim	chr2R	18444352	18445526	+	18444781	18445526	745	2	75.3	60.561084	67.779	47.133755	64.241	65.21884	57.889	79.712124	68.804	72.410555	69.1066666666667	63.3465	57.637893	76.0613395	0.473004278661482	0.996697027501046	-5.76016666666666	0.916648
FBgn0034356_1_D	FBtr0086699	FBgn0034356	Pepck2	chr2R	18532671	18535749	+	18534550	18535749	1199	2	0	0	9.5	0.115018	9.587	0.064669	12.567	2.253264	14.775	1.847626	6.36233333333333	13.671	0.0598956666666667	2.050445	0.138812082994127	0.942066718205126	7.30866666666667	2.14874
FBgn0027836_2_D	FBtr0086774	FBgn0027836	Dgp-1	chr2R	18168412	18170257	-	18168412	18169027	615	2	10.543	3.344507	5.366	1.937668	7.861	3.459384	7.217	2.671915	9.468	3.001861	7.92333333333333	8.3425	2.913853	2.836888	0.837182182614319	1	0.419166666666666	1.0529
FBgn0022238_2_D	FBtr0086777	FBgn0022238	lolal	chr2R	18154094	18155342	-	18154094	18155150	1056	3	17.975	38.516087	21.206	40.646085	20.903	41.305306	17.995	34.429888	23.763	41.612647	20.028	20.879	40.155826	38.0212675	0.819712103819643	1	0.851000000000003	1.04249
FBgn0003520_1_D	FBtr0086783	FBgn0003520	stau	chr2R	18117895	18119963	-	18117895	18119783	1888	2	35.319	48.062711	42.275	43.42399	33.653	43.304397	30.147	33.763845	36.16	31.02209	37.0823333333333	33.1535	44.930366	32.3929675	0.413950825794718	0.996697027501046	-3.92883333333334	0.894051
FBgn0041585_1_D	FBtr0086795	FBgn0041585	olf186-F	chr2R	17859257	17860582	+	17859791	17860582	791	2	0.667	0.117137	0.594	0.102834	1.105	0.22818	4.105	0.781153	8.861	1.305365	0.788666666666667	6.483	0.149383666666667	1.043259	0.250562199349164	0.996697027501046	5.69433333333333	8.2202
FBgn0034282_1_D	FBtr0086822	FBgn0034282	Mapmodulin	chr2R	17866177	17867253	-	17866177	17867212	1035	3	11.995	40.58394	13.11	42.915363	14.826	46.420849	10.826	39.376832	12.411	45.56074	13.3103333333333	11.6185	43.3067173333333	42.468786	0.243829386941633	0.996697027501046	-1.69183333333333	0.872893
FBgn0016701_2_D	FBtr0086830	FBgn0016701	Rab4	chr2R	17574330	17574979	+	17574539	17574979	440	2	59.393	73.172784	58.224	69.666696	59.611	77.599765	54.399	78.29471	57.466	81.060456	59.076	55.9325	73.4797483333333	79.677583	0.27083721331555	0.996697027501046	-3.1435	0.946789
FBgn0016059_1_D	FBtr0086890	FBgn0016059	Sema1b	chr2R	17672838	17674508	-	17672838	17674312	1474	2	33.16	12.265174	34.438	10.978949	34.48	12.432388	26.712	11.022986	22.258	8.320227	34.026	24.485	11.8921703333333	9.6716065	0.135001771007911	0.942066718205126	-9.541	0.719597
FBgn0034237_2_D	FBtr0086942	FBgn0034237	eIF3b	chr2R	17538693	17539142	+	17538779	17539142	363	2	71.899	291.903935	70.021	267.09609	75.242	282.815878	76.841	307.31924	83.145	342.169925	72.3873333333333	79.993	280.605301	324.7445825	0.204566654470572	0.996697027501046	7.60566666666666	1.10507
FBgn0010226_2_D	FBtr0087006	FBgn0010226	GstS1	chr2R	17093245	17094228	-	17093245	17094063	818	3	13.354	9.042731	8.7	9.093552	8.75	5.197967	9.839	4.792599	16.679	7.105424	10.268	13.259	7.77808333333333	5.9490115	0.536815962144533	1	2.991	1.29129
FBgn0050460_2_D	FBtr0087010	FBgn0050460	CG30460	chr2R	17065970	17067454	-	17065970	17066784	814	3	0.876	0.093723	0	0	6.094	0.481212	2.325	0.207472	3.16	0.249996	2.32333333333333	2.7425	0.191645	0.228734	0.848010059273777	1	0.419166666666667	1.18042
FBgn0034181_2_D	FBtr0087017	FBgn0034181	CG8963	chr2R	17016225	17017799	-	17016225	17016968	743	2	52.558	39.646202	64.978	47.060374	68.064	53.747111	42.399	30.264998	61.554	38.20221	61.8666666666667	51.9765	46.8178956666667	34.233604	0.478644104384226	0.996697027501046	-9.89016666666666	0.840137
FBgn0034158_1_D	FBtr0087026	FBgn0034158	CG5522	chr2R	16790738	16792472	+	16791348	16792472	1124	2	41.018	27.393846	39.839	27.483888	34.604	26.280477	38.057	22.173364	52.384	23.629049	38.487	45.2205	27.052737	22.9012065	0.514411162216615	0.996697027501046	6.7335	1.17496
FBgn0004580_1_D	FBtr0087056	FBgn0004580	Cbp53E	chr2R	16994410	16996057	+	16994554	16996057	1503	2	17.477	398.682237	17.938	373.767324	18.569	390.576795	16.514	306.317996	19.046	323.744941	17.9946666666667	17.78	387.675452	315.0314685	0.893830639106704	1	-0.214666666666666	0.988071
FBgn0011260_1_D	FBtr0087088	FBgn0011260	Sema2a	chr2R	16532328	16533459	+	16532397	16533459	1062	2	0.933	0.916958	0	0	0	0	0.968	0.858293	0	0	0.311	0.484	0.305652666666667	0.4291465	0.794182220082561	1	0.173	1.55627
FBgn0034135_1_D	FBtr0087093	FBgn0034135	Syn2	chr2R	16556618	16558486	+	16556726	16558486	1760	2	43.29	26.618608	44.771	27.003401	42.568	29.57656	42.762	24.11938	48.961	25.061587	43.543	45.8615	27.7328563333333	24.5904835	0.589416031867588	1	2.3185	1.05325
FBgn0034145_1_D	FBtr0087108	FBgn0034145	CG5065	chr2R	16623214	16624894	+	16623359	16624894	1535	2	47.741	72.926507	54.756	81.727994	48.791	63.639511	46.396	51.341327	58.707	59.078847	50.4293333333333	52.5515	72.7646706666667	55.210087	0.790971936773987	1	2.12216666666667	1.04208
FBgn0050463_1_D	FBtr0087112	FBgn0050463	CG30463	chr2R	16673234	16674863	-	16673234	16674704	1470	3	18.138	19.53787	17.795	19.678527	13.815	15.337079	9.477	10.82875	22.696	13.903975	16.5826666666667	16.0865	18.184492	12.3663625	0.952556370080426	1	-0.496166666666667	0.970079
FBgn0034138_1_D	FBtr0087123	FBgn0034138	RpS15	chr2R	16570111	16570384	-	16570111	16570261	150	2	16.674	1396.69174	16.248	1378.315623	16.874	1437.928252	15.559	1680.266489	17.356	2030.15437	16.5986666666667	16.4575	1404.31187166667	1855.2104295	0.901251995783368	1	-0.141166666666667	0.991495
FBgn0262511_2_D	FBtr0087175	FBgn0262511	Vha44	chr2R	16324812	16326064	-	16324812	16325968	1156	3	11.475	132.308903	10.744	114.494525	9.664	122.284907	9.657	116.446966	14.596	110.423192	10.6276666666667	12.1265	123.029445	113.435079	0.652091061966642	1	1.49883333333333	1.14103
FBgn0014020_2_D	FBtr0087212	FBgn0014020	Rho1	chr2R	16105859	16107229	+	16106048	16107229	1181	2	49.041	266.083198	46.379	238.347805	47.058	208.664481	45.305	224.194744	48.158	222.144133	47.4926666666667	46.7315	237.698494666667	223.1694385	0.695760978098829	1	-0.761166666666668	0.983973
FBgn0015754_1_D	FBtr0087236	FBgn0015754	Lis-1	chr2R	16183602	16185103	+	16183673	16185103	1430	2	28.865	119.071531	30.899	111.600703	25.439	106.880227	25.396	93.020765	25.192	107.376877	28.401	25.294	112.517487	100.198821	0.189986263359532	0.996697027501046	-3.107	0.890602
FBgn0265605_1_D	FBtr0087254	FBgn0265605	Ric	chr2R	16107439	16109274	-	16107439	16108759	1320	2	98.031	219.19357	95.051	206.763003	92.492	217.968807	93.798	218.194179	100	249.205997	95.1913333333333	96.899	214.641793333333	233.700088	0.684933803794238	1	1.70766666666667	1.01794
FBgn0004698_1_D	FBtr0087373	FBgn0004698	Xpc	chr2R	15317433	15318239	+	15317708	15318239	531	2	8.076	7.134752	8.141	8.143564	9.14	9.685573	4.668	7.024699	5.804	6.738081	8.45233333333333	5.236	8.32129633333333	6.88139	0.0517428103007057	0.717282854541014	-3.21633333333333	0.619474
FBgn0013750_1_D	FBtr0087375	FBgn0013750	Arf51F	chr2R	15324201	15325490	+	15324341	15325490	1149	2	6.727	6.860601	6.549	6.02296	7.249	6.477826	4.232	3.242215	5.018	4.286428	6.84166666666667	4.625	6.45379566666667	3.7643215	0.0594243619086075	0.771924701808514	-2.21666666666667	0.676005
FBgn0026370_2_D	FBtr0087384	FBgn0026370	SRPK	chr2R	15384495	15387851	+	15385388	15387851	2463	2	71.063	44.024601	76.599	42.530209	71.411	38.759379	68.523	31.71666	80.508	27.065172	73.0243333333333	74.5155	41.7713963333333	29.390916	0.846172956043336	1	1.49116666666667	1.02042
FBgn0033984_1_D	FBtr0087407	FBgn0033984	Lap1	chr2R	14938904	14940722	+	14939078	14940722	1644	2	34.043	8.747589	27.255	5.893799	30.528	7.896987	42.141	10.352728	43.189	11.692804	30.6086666666667	42.665	7.51279166666667	11.022766	0.0199340113367225	0.54228195969935	12.0563333333333	1.39389
FBgn0015371_1_D	FBtr0087415	FBgn0015371	chn	chr2R	15141836	15144783	+	15143448	15144783	1335	2	53.28	131.698138	51.348	96.176603	49.639	110.787989	45.675	133.551802	68.628	113.787394	51.4223333333333	57.1515	112.887576666667	123.669598	0.705200444453456	1	5.72916666666666	1.11141
FBgn0016684_1_D	FBtr0087463	FBgn0016684	NaPi-T	chr2R	14842719	14843643	-	14842719	14843370	651	2	3.552	0.234727	26.857	0.569276	14.978	0.491837	4.843	0.342875	0	0	15.129	2.4215	0.431946666666667	0.1714375	0.193000696797565	0.996697027501046	-12.7075	0.160057
FBgn0028689_2_D	FBtr0087475	FBgn0028689	Rpn6	chr2R	14750165	14750716	-	14750165	14750488	323	2	46.162	43.532376	37.308	38.225681	54.455	45.490576	34.28	27.77887	44.241	32.701731	45.975	39.2605	42.416211	30.2403005	0.417710074159239	0.996697027501046	-6.7145	0.853953
FBgn0261269_1_D	FBtr0087540	FBgn0261269	conv	chr2R	14274478	14275495	+	14274869	14275495	626	2	8.318	0.212395	36.382	0.724543	4.953	0.072957	16.904	0.532972	10.283	0.248673	16.551	13.5935	0.336631666666667	0.3908225	0.800589127749899	1	-2.9575	0.82131
FBgn0033912_1_D	FBtr0087575	FBgn0033912	RpS23	chr2R	14215095	14215702	-	14215095	14215437	342	2	0.515	24.691693	0.715	37.323512	0.664	32.672582	0.778	45.860368	1.021	66.182958	0.631333333333333	0.8995	31.5625956666667	56.021663	0.226776732384421	0.996697027501046	0.268166666666667	1.42476
FBgn0033884_1_D	FBtr0087586	FBgn0033884	CG13344	chr2R	13862297	13864156	+	13863342	13864156	814	2	65.419	48.179556	57.263	39.839542	62.145	43.749769	52.984	34.657053	70.085	35.978179	61.609	61.5345	43.9229556666667	35.317616	0.994510277977566	1	-0.0745000000000076	0.998791
FBgn0013733_1_D	FBtr0087616	FBgn0013733	shot	chr2R	13864236	13865495	-	13864236	13865356	1120	2	37.371	38.146155	41.662	40.446611	34.453	36.749016	31.118	38.916186	47.545	33.804698	37.8286666666667	39.3315	38.4472606666667	36.360442	0.885628697944192	1	1.50283333333333	1.03973
FBgn0033863_1_D	FBtr0087626	FBgn0033863	CG13337	chr2R	13665113	13667756	+	13667246	13667756	510	2	77.607	8.695442	69.026	7.571963	65.585	5.460901	69.469	7.406227	72.539	5.344991	70.7393333333333	71.004	7.24276866666667	6.375609	0.950598724418661	1	0.264666666666656	1.00374
FBgn0261041_1_D	FBtr0087631	FBgn0261041	stj	chr2R	13817887	13819571	+	13817977	13819571	1594	2	95.752	136.98853	81.164	116.692562	88.465	117.661979	85.207	91.564947	100	75.858906	88.4603333333333	92.6035	123.781023666667	83.7119265	0.682801971740625	1	4.14316666666666	1.04684
FBgn0004638_3_D	FBtr0087696	FBgn0004638	drk	chr2R	13495221	13497151	-	13495221	13496980	1759	3	20.772	36.790396	22.256	38.068754	20.52	36.634362	17.969	27.582248	20.592	28.723304	21.1826666666667	19.2805	37.164504	28.152776	0.361998818993586	0.996697027501046	-1.90216666666667	0.910202
FBgn0033844_1_D	FBtr0087699	FBgn0033844	bbc	chr2R	13486633	13487909	-	13486633	13487570	937	2	70.185	96.780251	67.357	95.988915	62.638	74.566826	66.264	64.368384	69.568	52.780801	66.7266666666667	67.916	89.1119973333333	58.5745925	0.69491107304285	1	1.18933333333334	1.01782
FBgn0033806_2_D	FBtr0087737	FBgn0033806	FLASH	chr2R	13208252	13210469	+	13209792	13210469	677	2	18.093	1.622417	33.171	3.234388	23.439	2.52522	15.179	0.979269	22.025	1.283944	24.901	18.602	2.460675	1.1316065	0.342063942362294	0.996697027501046	-6.299	0.747038
FBgn0011763_2_D	FBtr0087741	FBgn0011763	Dp	chr2R	13226985	13228202	+	13227167	13228202	1035	2	42.689	28.294653	49.805	32.44541	40.347	35.153899	35.914	30.728581	45.661	30.256649	44.2803333333333	40.7875	31.964654	30.492615	0.60857894836656	1	-3.49283333333333	0.92112
FBgn0033783_1_D	FBtr0087806	FBgn0033783	CG17019	chr2R	12930911	12931542	-	12930911	12931369	458	2	4.263	2.10931	4.422	2.128887	4.507	2.360214	4.636	1.974387	6.845	2.772143	4.39733333333333	5.7405	2.19947033333333	2.373265	0.437493568165569	0.996697027501046	1.34316666666667	1.30545
FBgn0003326_2_D	FBtr0087856	FBgn0003326	sca	chr2R	12799991	12802010	+	12800933	12802010	1077	2	70.293	74.508954	62.631	68.265572	61.246	68.72201	52.688	71.305234	69.311	70.588419	64.7233333333333	60.9995	70.4988453333333	70.9468265	0.733385533034554	1	-3.72383333333332	0.942465
FBgn0026619_1_D	FBtr0087862	FBgn0026619	Taz	chr2R	12753025	12753353	-	12753025	12753311	286	3	0.569	0.55122	0.886	1.144809	3.807	4.091657	5.245	2.885632	2.05	1.041481	1.754	3.6475	1.92922866666667	1.9635565	0.431587739469966	0.996697027501046	1.8935	2.07953
FBgn0033757_2_D	FBtr0087886	FBgn0033757	muskelin	chr2R	12628696	12629272	-	12628696	12629030	334	2	38.983	6.034262	54.681	7.302127	32.391	6.668602	18.066	2.797615	16.951	2.734304	42.0183333333333	17.5085	6.66833033333333	2.7659595	0.0646874378761762	0.796330342099086	-24.5098333333333	0.416687
FBgn0033738_1_D	FBtr0087950	FBgn0033738	DUBAI	chr2R	12431446	12432921	-	12431446	12432345	899	2	38.401	14.794571	28.783	11.415679	25.239	9.79113	32.272	10.921372	42.406	12.304299	30.8076666666667	37.339	12.00046	11.6128355	0.408277755942665	0.996697027501046	6.53133333333333	1.212
FBgn0028407_2_D	FBtr0087980	FBgn0028407	Drep3	chr2R	12061820	12062866	+	12062042	12062866	824	2	22.898	3.857879	17.89	3.575175	15.821	2.809863	4.963	0.949586	6.854	1.254884	18.8696666666667	5.9085	3.41430566666667	1.102235	0.0150316317768685	0.50153816921717	-12.9611666666667	0.313122
FBgn0014184_3_D	FBtr0088015	FBgn0014184	Oda	chr2R	12166294	12167927	-	12166294	12167400	1106	3	0.579	5.05722	0.946	7.773565	0.413	4.203598	0.541	6.866002	0.744	9.092591	0.646	0.6425	5.67812766666667	7.9792965	0.986275610968903	1	-0.00349999999999984	0.994582
FBgn0027504_1_D	FBtr0088017	FBgn0027504	CG8878	chr2R	12146023	12147196	-	12146023	12146704	681	2	43.223	42.874236	48.097	44.81608	38.884	39.528256	39.163	36.537629	58.767	36.107061	43.4013333333333	48.965	42.4061906666667	36.322345	0.67107876789813	1	5.56366666666667	1.12819
FBgn0010516_2_D	FBtr0088083	FBgn0010516	wal	chr2R	11688568	11689888	-	11688568	11689081	513	2	2.663	2.717952	2.22	2.258094	5.822	5.702078	4.845	4.723136	2.441	1.8253	3.56833333333333	3.643	3.55937466666667	3.274218	0.96724980650293	1	0.0746666666666664	1.02092
FBgn0037084_3_D	FBtr0088104	FBgn0037084	Syx6	chr2R	11221783	11222480	+	11221857	11222480	623	3	6.125	7.414562	7.404	7.501633	8.765	10.109592	4.272	4.464114	8.615	9.830132	7.43133333333333	6.4435	8.341929	7.147123	0.72990966835634	1	-0.987833333333334	0.867072
FBgn0041174_1_D	FBtr0088115	FBgn0041174	Vhl	chr2R	11279724	11281033	+	11280411	11281033	622	2	25.656	9.004434	19.563	7.074945	22.512	10.098261	24.341	10.009967	29.672	12.812577	22.577	27.0065	8.72588	11.411272	0.306886314886456	0.996697027501046	4.4295	1.1962
FBgn0050020_1_D	FBtr0088235	FBgn0050020	CG30020	chr2R	10892377	10893191	+	10892555	10893191	636	2	48.482	18.170618	33.047	14.886743	32.631	14.638657	32.986	14.497674	32.557	14.938168	38.0533333333333	32.7715	15.8986726666667	14.717921	0.417819938853278	0.996697027501046	-5.28183333333333	0.861199
FBgn0262114_1_D	FBtr0088262	FBgn0262114	RanBPM	chr2R	10435085	10436416	+	10435219	10436416	1197	3	50.545	27.795698	56.178	26.035136	49.218	29.542141	56.058	39.721236	52.582	24.278027	51.9803333333333	54.32	27.7909916666667	31.9996315	0.45877046119932	0.996697027501046	2.33966666666667	1.04501
FBgn0001122_3_D	FBtr0088272	FBgn0001122	Galphao	chr2R	10461512	10465701	+	10461697	10465701	4004	3	33.673	239.921153	33.688	227.934087	33.748	231.818646	27.361	163.485236	28.973	160.592802	33.703	28.167	233.224628666667	162.039019	0.0918172020925445	0.854253122545635	-5.536	0.835742
FBgn0033504_1_D	FBtr0088338	FBgn0033504	CAP	chr2R	10306144	10307024	+	10306310	10307024	714	2	50.228	16.53129	45.248	14.664069	38.72	13.188521	34.083	10.340427	57.55	11.473432	44.732	45.8165	14.7946266666667	10.9069295	0.941939661720485	1	1.0845	1.02424
FBgn0033473_2_D	FBtr0088394	FBgn0033473	CG12128	chr2R	10027707	10030668	+	10028441	10030668	2227	2	10.987	3.769148	9.727	3.628546	10.866	2.948006	6.373	1.356906	9.79	1.704219	10.5266666666667	8.0815	3.44856666666667	1.5305625	0.378987858790406	0.996697027501046	-2.44516666666667	0.767717
FBgn0004907_1_D	FBtr0088412	FBgn0004907	14-3-3zeta	chr2R	10107466	10109687	+	10107619	10109687	2068	3	11.005	1039.788527	11.107	973.933331	11.231	965.263487	7.496	579.404646	9.472	667.29964	11.1143333333333	8.484	992.995115	623.352143	0.227452806476696	0.996697027501046	-2.63033333333333	0.763339
FBgn0003071_2_D	FBtr0088422	FBgn0003071	Pfk	chr2R	10116736	10117457	+	10116872	10117457	585	2	29.231	265.191433	29.094	237.002486	28.682	244.043199	21.541	144.863424	29.145	138.550691	29.0023333333333	25.343	248.745706	141.7070575	0.511989079496769	0.996697027501046	-3.65933333333333	0.873826
FBgn0022382_2_D	FBtr0088438	FBgn0022382	Pka-R2	chr2R	9993889	9996621	-	9993889	9996493	2604	2	59.491	207.401809	57.425	193.257322	56.364	193.513772	54.206	172.908178	58.858	177.097564	57.76	56.532	198.057634333333	175.002871	0.692528804258881	1	-1.228	0.97874
FBgn0262515_1_D	FBtr0088587	FBgn0262515	VhaAC45	chr2R	9208416	9209774	+	9209102	9209774	672	2	9.976	37.070566	10.639	34.908077	11.23	40.448393	6.182	17.88316	8.867	21.461695	10.615	7.5245	37.4756786666667	19.6724275	0.242783812243594	0.996697027501046	-3.0905	0.708855
FBgn0020621_1_D	FBtr0088601	FBgn0020621	Pkn	chr2R	9252309	9254207	-	9252309	9254066	1757	2	26.947	20.377472	25.797	21.161755	28.449	21.909706	24.342	23.961721	28.668	19.999714	27.0643333333333	26.505	21.1496443333333	21.9807175	0.841158337063805	1	-0.559333333333335	0.979333
FBgn0033252_1_D	FBtr0088827	FBgn0033252	CG12769	chr2R	8052079	8054842	-	8052079	8054365	2286	2	43.661	3.212661	42.444	3.543619	45.731	5.694579	31.562	3.887167	49.087	3.521101	43.9453333333333	40.3245	4.15028633333333	3.704134	0.750607034867339	1	-3.62083333333334	0.917606
FBgn0015509_2_D	FBtr0088846	FBgn0015509	Cul1	chr2R	7920003	7921579	+	7920402	7921579	1177	2	30.175	51.794622	37.696	61.693885	31.934	52.476168	36.575	54.155687	33.503	43.232277	33.2683333333333	35.039	55.3215583333333	48.693982	0.564491850171453	1	1.77066666666667	1.05322
FBgn0027548_1_D	FBtr0088857	FBgn0027548	nito	chr2R	7963451	7966686	+	7965279	7966686	1407	2	42.601	25.565242	43.416	23.672468	45.522	20.621951	34.109	17.812519	51.109	20.375725	43.8463333333333	42.609	23.2865536666667	19.094122	0.908074031766728	1	-1.23733333333333	0.97178
FBgn0042135_2_D	FBtr0088936	FBgn0042135	CG18812	chr2R	7716806	7719306	-	7716806	7719264	2458	3	74.75	131.220671	71.808	118.860897	64.346	119.968792	57.401	80.393017	62.271	85.730506	70.3013333333333	59.836	123.35012	83.0617615	0.0774194473563262	0.831743480347299	-10.4653333333333	0.851136
FBgn0033188_1_D	FBtr0088956	FBgn0033188	Drat	chr2R	7526117	7527072	-	7526117	7526657	540	2	51.147	481.767356	47.079	424.162654	46.793	509.025857	41.133	430.252276	50.382	495.582526	48.3396666666667	45.7575	471.651955666667	462.917401	0.675837348824342	1	-2.58216666666667	0.946583
FBgn0260991_1_D	FBtr0088961	FBgn0260991	Incenp	chr2R	7281293	7281795	+	7281484	7281795	311	2	4.618	2.024107	4.881	1.783336	2.796	1.211666	1.89	1.253099	3.506	1.689636	4.09833333333333	2.698	1.67303633333333	1.4713675	0.297432518531033	0.996697027501046	-1.40033333333333	0.658316
FBgn0033166_2_D	FBtr0089007	FBgn0033166	Eaf	chr2R	7396849	7398809	-	7396849	7398398	1549	2	29.673	8.271301	29.718	8.795063	28.393	9.784005	17.6	5.665602	26.282	6.92156	29.2613333333333	21.941	8.950123	6.293581	0.338528877293688	0.996697027501046	-7.32033333333333	0.749829
FBgn0000352_1_D	FBtr0089015	FBgn0000352	cos	chr2R	7382175	7385019	-	7382175	7383199	1024	2	12.385	7.025734	15.125	6.981212	18.163	8.886324	15.673	7.584801	25.435	8.767221	15.2243333333333	20.554	7.63109	8.176011	0.461799137778425	0.996697027501046	5.32966666666666	1.35008
FBgn0040324_2_D	FBtr0089077	FBgn0040324	Ephrin	chr4	576978	580122	+	577319	580122	2803	2	37.717	26.933302	37.172	23.097124	36.145	22.92797	30.82	19.719418	35.234	21.674271	37.0113333333333	33.027	24.3194653333333	20.6968445	0.312356857458472	0.996697027501046	-3.98433333333333	0.892348
FBgn0026199_3_D	FBtr0089095	FBgn0026199	myo	chr4	690685	692359	-	690685	691993	1308	3	25.69	5.602169	30.883	5.740725	25.203	5.233251	25.094	6.279598	17.934	3.552761	27.2586666666667	21.514	5.52538166666667	4.9161795	0.322684836946924	0.996697027501046	-5.74466666666666	0.789254
FBgn0039890_2_D	FBtr0089148	FBgn0039890	CG2316	chr4	184075	184614	-	184075	184517	442	2	6.443	5.306146	10.64	6.570495	7.41	5.4967	7.343	3.956596	8.609	5.34443	8.16433333333333	7.976	5.79111366666667	4.650513	0.90337806856667	1	-0.188333333333333	0.976932
FBgn0013749_1_D	FBtr0089192	FBgn0013749	Arf102F	chr4	1124949	1125325	+	1125033	1125325	292	2	5.539	24.496285	5.02	23.620866	5.513	22.496235	4.08	19.065337	5.21	23.81692	5.35733333333333	4.645	23.5377953333333	21.4411285	0.415543187586147	0.996697027501046	-0.712333333333333	0.867036
FBgn0264607_1_D	FBtr0089217	FBgn0264607	CaMKII	chr4	1035287	1037422	-	1035287	1037280	1993	2	4.368	117.440836	4.513	107.945528	4.427	116.633318	3.659	68.043764	4.634	81.379464	4.436	4.1465	114.006560666667	74.711614	0.658707730871141	1	-0.2895	0.934739
FBgn0278608_3_D	FBtr0089263	FBgn0278608	Dsp1	chrX	16337624	16340624	+	16337804	16340624	2820	4	9.193	13.092608	8.09	10.428024	9.287	15.096706	6.166	8.138602	9.362	10.070737	8.85666666666667	7.764	12.872446	9.1046695	0.616774593133593	1	-1.09266666666667	0.876628
FBgn0016930_2_D	FBtr0089289,FBtr0329933	FBgn0016930	Dyrk2	chr2L	14184477	14187153	-	14184477	14186068	1591	3	23.347	21.628002	23.156	20.782119	23.435	23.203348	20.91	21.51338	31.326	23.312413	23.3126666666667	26.118	21.8711563333333	22.4128965	0.685447206283633	1	2.80533333333334	1.12034
FBgn0010453_1_D	FBtr0089291	FBgn0010453	Wnt4	chr2L	7255418	7256246	-	7255418	7256006	588	2	68.438	52.356374	65.009	38.843263	72.101	42.998013	52.17	45.420574	82.256	31.51478	68.516	67.213	44.73255	38.467677	0.945110703574429	1	-1.30300000000001	0.980983
FBgn0000721_1_D	FBtr0089304	FBgn0000721	for	chr2L	3622073	3622943	-	3622073	3622780	707	2	24.714	7.013468	28.207	8.508039	19.636	8.24822	24.658	11.27557	33.066	7.211393	24.1856666666667	28.862	7.92324233333333	9.2434815	0.453308876730871	0.996697027501046	4.67633333333334	1.19335
FBgn0014342_1_D	FBtr0089313	FBgn0014342	mia	chr3R	5548114	5549188	-	5548114	5548389	275	2	33.674	0.858077	3.927	0.129914	4.622	0.114938	11.31	0.145849	23.873	0.629648	14.0743333333333	17.5915	0.367643	0.3877485	0.782447125845713	1	3.51716666666667	1.2499
FBgn0000529_1_D	FBtr0089320	FBgn0000529	bsh	chr2L	19765775	19766628	-	19765775	19766362	587	2	7.561	0.410954	41.008	1.222151	19.729	2.034154	12.594	0.683765	9.894	0.785428	22.766	11.244	1.22241966666667	0.7345965	0.359539016577773	0.996697027501046	-11.522	0.493894
FBgn0259481_2_D	FBtr0089332	FBgn0259481	Mob2	chr3L	11522756	11525513	-	11522756	11524483	1727	2	39.131	32.029451	36.766	28.911188	30.565	31.65325	32.275	35.225768	45.56	36.805886	35.4873333333333	38.9175	30.8646296666667	36.015827	0.698239543571065	1	3.43016666666667	1.09666
FBgn0000303_1_D	FBtr0089367	FBgn0000303	ChAT	chr3R	18730729	18732344	+	18730924	18732344	1420	2	25.885	73.24847	23.693	59.121556	24.042	65.669998	21.447	44.638766	30.388	48.927336	24.54	25.9175	66.0133413333333	46.783051	0.810000361714926	1	1.3775	1.05613
FBgn0030151_2_D	FBtr0089385	FBgn0030151	CG1354	chrX	9781158	9782094	+	9781725	9782094	369	2	25.971	20.879017	23.992	26.756272	21.645	18.249834	6.361	4.522558	7.389	5.030424	23.8693333333333	6.875	21.9617076666667	4.776491	0.00217960959280086	0.263623780249269	-16.9943333333333	0.288026
FBgn0020912_2_D	FBtr0089391	FBgn0020912	Ptx1	chr3R	30929134	30930682	+	30929734	30930682	948	2	53.871	23.23973	53.539	19.446901	34.55	17.567211	49.703	22.223625	61.297	16.602299	47.32	55.5	20.084614	19.412962	0.416848466553132	0.996697027501046	8.18	1.17287
FBgn0005278_1_D	FBtr0089429	FBgn0005278	Sam-S	chr2L	113433	114432	+	113539	114432	893	2	16.803	54.838215	19.126	62.307025	17.743	61.385962	14.507	48.166311	17.766	57.374277	17.8906666666667	16.1365	59.5104006666667	52.770294	0.464555981487945	0.996697027501046	-1.75416666666667	0.901951
FBgn0264855_1_D	FBtr0089488	FBgn0264855	AP-2alpha	chr2L	408029	409465	-	408029	409390	1361	2	33.661	84.804681	33.134	78.609422	33.956	79.522914	0.996	1.822287	1.195	1.79737	33.5836666666667	1.0955	80.9790056666667	1.8098285	5.71069575993395e-06	0.0138141730432807	-32.4881666666667	0.03262
FBgn0011672_1_D	FBtr0089521,FBtr0330046	FBgn0011672	Mvl	chr3R	21051382	21052242	-	21051382	21052061	679	2	14.458	4.987706	25.439	7.806567	14.009	6.392953	7.578	2.701038	27.709	6.693792	17.9686666666667	17.6435	6.395742	4.697415	0.979855384385428	1	-0.325166666666668	0.981904
FBgn0028741_1_D	FBtr0089554	FBgn0028741	fab1	chr2R	17773963	17775435	-	17773963	17775250	1287	2	5.233	4.291722	9.215	5.964349	7.284	5.214784	11.379	8.82343	13.628	9.592312	7.244	12.5035	5.15695166666667	9.207871	0.0541897718348383	0.740929648446932	5.2595	1.72605
FBgn0035917_2_D	FBtr0089565,FBtr0089566	FBgn0035917	Zasp66	chr3L	8638266	8638813	+	8638350	8638813	463	2	20.571	6.053538	3.765	0.91008	13.503	2.593325	10.567	6.357573	16.398	3.389494	12.613	13.4825	3.18564766666667	4.8735335	0.888201107561914	1	0.869499999999999	1.06894
FBgn0086676_1_D	FBtr0089591	FBgn0086676	spin	chr2R	16137204	16138238	+	16137251	16138238	987	2	44.855	24.620258	38.157	19.86955	43.431	21.186686	49.977	20.971911	71.688	21.850894	42.1476666666667	60.8325	21.8921646666667	21.4114025	0.327456174360198	0.996697027501046	18.6848333333333	1.44332
FBgn0025790_2_D	FBtr0089625	FBgn0025790	TBPH	chr2R	23859066	23859617	-	23859066	23859548	482	2	1.668	4.508948	1.168	3.237712	1.09	3.168785	1.528	4.027564	1.218	2.919522	1.30866666666667	1.373	3.63848166666667	3.473543	0.805317973498663	1	0.0643333333333334	1.04916
FBgn0031883_1_D	FBtr0089636	FBgn0031883	Caper	chr2L	7036811	7037878	+	7037447	7037878	431	2	23.745	27.177955	31.299	32.366558	34.068	39.568698	29.364	29.782049	40.437	29.720337	29.704	34.9005	33.037737	29.751193	0.514334082669491	0.996697027501046	5.1965	1.17494
FBgn0003380_1_D	FBtr0089659	FBgn0003380	Sh	chrX	17949979	17950764	-	17949979	17950607	628	2	44.111	57.76621	50.171	50.528497	50.408	57.789491	38.922	42.202941	34.926	35.459434	48.23	36.924	55.3613993333333	38.8311875	0.0347930465952666	0.628092385924999	-11.306	0.765582
FBgn0027780_1_D	FBtr0089673	FBgn0027780	Aasdh	chr2L	8445860	8446505	-	8445860	8446094	234	2	26.78	2.133764	3.8	0.409597	21.308	1.622073	8.472	0.453451	0	0	17.296	4.236	1.388478	0.2267255	0.207749154133993	0.996697027501046	-13.06	0.244912
FBgn0003118_2_D	FBtr0089717	FBgn0003118	pnt	chr3R	23290230	23291428	-	23290230	23291367	1137	2	39.775	4.284854	33.739	3.559042	28.587	4.348323	37.072	4.918732	44.538	4.861934	34.0336666666667	40.805	4.064073	4.890333	0.284843211295117	0.996697027501046	6.77133333333334	1.19896
FBgn0032202_1_D	FBtr0089735,FBtr0089737	FBgn0032202	REPTOR-BP	chr2L	10264946	10265229	+	10265036	10265229	193	2	7.249	65.038034	4.504	33.112109	5.905	60.7735	6.305	76.975033	5.81	76.835345	5.886	6.0575	52.9745476666667	76.905189	0.852803632611398	1	0.171499999999999	1.02914
FBgn0261397_2_D	FBtr0089745	FBgn0261397	didum	chr2R	7507714	7508625	+	7507855	7508625	770	2	39.339	5.243671	32.543	6.407239	44.468	7.574334	26.236	4.501466	29.571	5.279226	38.7833333333333	27.9035	6.40841466666667	4.890346	0.0730737185000654	0.831743480347299	-10.8798333333333	0.719471
FBgn0026239_1_D	FBtr0089767,FBtr0089768	FBgn0026239	gukh	chr3R	19020928	19022436	+	19022013	19022436	423	2	2.817	1.150418	29.604	12.617108	24.348	11.042216	5.878	3.107932	19.203	7.453425	18.923	12.5405	8.269914	5.2806785	0.58900668406466	1	-6.3825	0.662712
FBgn0259139_1_D	FBtr0089917	FBgn0259139	glo	chr3R	11815205	11815765	-	11815205	11815504	299	2	2.124	1.613483	3.05	2.498408	2.653	1.723574	8.944	5.557605	9.72	4.928988	2.609	9.332	1.945155	5.2432965	0.00529412985599136	0.328046774775459	6.723	3.57685
FBgn0250785_1_D	FBtr0089945	FBgn0250785	vari	chr2L	20788661	20789423	-	20788661	20789249	588	2	4.373	3.980559	14.581	11.237546	9.764	8.970857	6.731	7.257337	11.7	10.096103	9.57266666666667	9.2155	8.06298733333333	8.67672	0.932195674601809	1	-0.357166666666668	0.962689
FBgn0266916_1_D	FBtr0089973	FBgn0266916	Cenp-C	chr3R	8568887	8569248	+	8568949	8569248	299	2	2.734	0.295619	2.946	0.540149	2.155	0.230665	4.404	0.582259	0	0	2.61166666666667	2.202	0.355477666666667	0.2911295	0.883028619993107	1	-0.409666666666667	0.84314
FBgn0261873_1_D	FBtr0089974	FBgn0261873	sdt	chrX	8238251	8240474	+	8238443	8240474	2031	2	62.285	48.210855	63.919	44.87031	63.605	47.914524	65.76	47.620032	76.138	40.813207	63.2696666666667	70.949	46.998563	44.2166195	0.376497575189312	0.996697027501046	7.67933333333335	1.12137
FBgn0022361_1_D	FBtr0089993	FBgn0022361	Pur-alpha	chr4	565600	567257	+	565753	567257	1504	2	33.635	30.558268	34.291	26.367038	32.901	27.452103	32.844	23.345286	40.396	24.468704	33.609	36.62	28.125803	23.906995	0.570804231864662	1	3.011	1.08959
FBgn0001991_2_D	FBtr0090006	FBgn0001991	Ca-alpha1D	chr2L	16189210	16190540	+	16189744	16190540	796	2	21.977	17.128066	23.824	17.174805	24.21	19.511672	18.782	17.005228	22.705	12.971022	23.337	20.7435	17.938181	14.988125	0.39665490588104	0.996697027501046	-2.5935	0.888867
FBgn0053523_2_D	FBtr0091476	FBgn0053523	CG33523	chr3L	5929103	5929902	+	5929283	5929902	619	2	37.856	16.19171	44.69	19.815366	51.228	29.073015	56.281	20.969273	25.269	9.480137	44.5913333333333	40.775	21.6933636666667	15.224705	0.847285961580196	1	-3.81633333333333	0.914415
FBgn0260964_1_D	FBtr0091491	FBgn0260964	Vmat	chr2R	13513131	13518139	-	13513131	13518070	4939	2	18.159	257.599063	17.177	238.659672	17.476	239.565684	17.544	201.739382	18.02	163.934176	17.604	17.782	245.274806333333	182.836779	0.668571489190516	1	0.178000000000001	1.01011
FBgn0250732_1_D	FBtr0091512	FBgn0250732	gfzf	chr3R	7145879	7146883	-	7145879	7146316	437	2	8.197	2.782868	13.681	5.862855	12.65	4.890396	14.621	7.578006	13.6	6.356484	11.5093333333333	14.1105	4.51203966666667	6.967245	0.259363306426458	0.996697027501046	2.60116666666667	1.226
FBgn0052831_1_D	FBtr0091680	FBgn0052831	CG33695	chr2L	11278754	11279982	+	11279460	11279982	522	2	16.491	5.0113	10.222	2.996441	17.334	5.710928	21.385	5.812826	22.728	5.271309	14.6823333333333	22.0565	4.57288966666667	5.5420675	0.0717227911753633	0.831743480347299	7.37416666666667	1.50225
FBgn0013718_1_D	FBtr0100039	FBgn0013718	nuf	chr3L	14231926	14233250	+	14232052	14233250	1198	2	45.181	18.179213	47.119	19.464745	38.763	18.344234	42.604	19.874936	54.919	18.882778	43.6876666666667	48.7615	18.6627306666667	19.378857	0.55675360984727	1	5.07383333333333	1.11614
FBgn0053993_1_D	FBtr0100046	FBgn0053993	CG33993	chr3L	5933035	5933991	-	5933035	5933772	737	2	100	1.072135	31.909	0.41939	100	1.040615	18.846	0.125041	55.34	0.410129	77.303	37.093	0.844046666666667	0.267585	0.26258250804496	0.996697027501046	-40.21	0.479839
FBgn0022710_2_D	FBtr0100142	FBgn0022710	Ac13E	chrX	15510876	15516272	-	15510876	15512742	1866	3	50.597	1.200885	25.118	0.625673	18.032	0.469472	38.323	1.19394	100	1.971173	31.249	69.1615	0.765343333333333	1.5825565	0.422688746794795	0.996697027501046	37.9125	2.21324
FBgn0035538_2_D	FBtr0100185	FBgn0035538	DopEcR	chr3L	4367648	4369737	-	4367648	4369163	1515	2	64.879	79.877349	58.095	71.882639	58.817	72.447722	59.053	76.782923	75.089	77.328368	60.597	67.071	74.7359033333333	77.0556455	0.564378444126622	1	6.474	1.10684
FBgn0003053_2_D	FBtr0100265	FBgn0003053	peb	chrX	4621151	4627206	+	4625966	4627206	1240	2	19.9	1.151011	8.982	0.454613	15.069	0.888649	11.294	0.621108	13.898	0.499881	14.6503333333333	12.596	0.831424333333333	0.5604945	0.596176362771469	1	-2.05433333333333	0.859776
FBgn0003231_2_D	FBtr0100289	FBgn0003231	ref(2)P	chr2L	19545156	19545548	+	19545299	19545548	249	2	9.952	18.783823	7.838	14.898054	8.362	18.814256	4.253	9.56492	3.925	9.481469	8.71733333333333	4.089	17.498711	9.5231945	0.0140337742173378	0.494067979823156	-4.62833333333333	0.469065
FBgn0022893_2_D	FBtr0100293	FBgn0022893	Df31	chr2L	21626308	21627757	-	21626308	21627602	1294	2	4.915	38.357291	5.912	54.436216	5.719	42.614543	4.108	25.46193	5.716	36.942837	5.51533333333333	4.912	45.1360166666667	31.2023835	0.587411026414092	1	-0.603333333333333	0.890608
FBgn0004924_3_D	FBtr0100294	FBgn0004924	Top1	chrX	15325815	15328029	+	15325915	15328029	2114	3	42.338	21.990144	44.228	20.776447	38.524	17.439534	32.407	12.938097	34.379	12.036137	41.6966666666667	33.393	20.0687083333333	12.487117	0.0248763225051392	0.567696454150301	-8.30366666666666	0.800855
FBgn0263397_1_D	FBtr0100369	FBgn0263397	Ih	chr2R	14298374	14300095	+	14298507	14300095	1588	2	53.445	84.994761	51.477	78.172839	49.795	78.78345	53.397	86.571558	63.405	78.509446	51.5723333333333	58.401	80.65035	82.540502	0.395435859778363	0.996697027501046	6.82866666666666	1.13241
FBgn0027101_2_D	FBtr0100406	FBgn0027101	Dyrk3	chr4	1225088	1226444	-	1225088	1226160	1072	2	48.387	50.632703	48.427	39.819292	47.552	46.597502	38.801	28.932864	46.498	32.566868	48.122	42.6495	45.6831656666667	30.749866	0.389160689388032	0.996697027501046	-5.4725	0.886279
FBgn0032979_2_D	FBtr0100407	FBgn0032979	Clamp	chr2L	22165719	22166987	-	22165719	22166554	835	2	2.614	2.308144	3.404	2.597498	6.013	5.479241	4.544	4.598993	4.62	4.023816	4.01033333333333	4.582	3.46162766666667	4.3114045	0.63382220626627	1	0.571666666666666	1.14255
FBgn0000567_2_D	FBtr0100411	FBgn0000567	Eip74EF	chr3L	17558671	17562758	-	17558671	17561772	3101	2	14.518	0.172277	25.836	0.343212	8.913	0.104488	0	0	33.877	0.133979	16.4223333333333	16.9385	0.206659	0.0669895	0.980833066963956	1	0.516166666666667	1.03143
FBgn0029891_2_D	FBtr0100416	FBgn0029891	Pink1	chrX	6686712	6687302	+	6686910	6687302	392	2	10.513	9.107829	13.389	10.347713	10.352	11.160812	13.782	13.15629	37.783	22.995492	11.418	25.7825	10.2054513333333	18.075891	0.442091847281709	0.996697027501046	14.3645	2.25806
FBgn0263120_3_D	FBtr0100427	FBgn0263120	Acsl	chr2R	8681450	8683022	+	8681602	8683022	1420	3	19.767	24.150959	19.703	24.566412	17.418	25.499532	14.578	15.571813	15.836	15.575942	18.9626666666667	15.207	24.7389676666667	15.5738775	0.0337585964070649	0.617897294637831	-3.75566666666667	0.801944
FBgn0010263_2_D	FBtr0100468	FBgn0010263	Rbp9	chr2L	2963224	2968434	+	2963383	2968434	5051	2	15.005	0.431524	16.512	0.49675	22.071	0.622258	19.154	0.836465	18.473	0.672395	17.8626666666667	18.8135	0.516844	0.75443	0.702938608391644	1	0.950833333333328	1.05323
FBgn0002774_2_D	FBtr0100576	FBgn0002774	mle	chr2R	5974856	5977468	-	5974856	5975192	336	2	21.824	8.269761	32.669	11.231946	8.477	2.894115	30.88	9.652075	28.647	7.925354	20.99	29.7635	7.465274	8.7887145	0.336066782790369	0.996697027501046	8.7735	1.41798
FBgn0037234_2_D	FBtr0100617	FBgn0037234	CG9795	chr3R	4325696	4326379	+	4325832	4326379	547	3	9.977	5.353131	11.613	6.504527	10.275	5.87094	12.746	6.933512	12.223	5.43307	10.6216666666667	12.4845	5.90953266666667	6.183291	0.0506492719796422	0.716494672039503	1.86283333333333	1.17538
FBgn0259984_1_D	FBtr0100660	FBgn0259984	kuz	chr2L	13637287	13639411	+	13637318	13639411	2093	2	27.146	10.288001	34.569	9.954421	25.186	9.008449	19.876	5.91768	32.152	7.123981	28.967	26.014	9.75029033333333	6.5208305	0.718936617621274	1	-2.953	0.898056
FBgn0052529_2_D	FBtr0100839	FBgn0052529	Hers	chrX	19904738	19908108	+	19904955	19908108	3153	2	100	48.930052	94.823	41.776655	94.62	43.933443	76.896	34.786389	100	27.433109	96.481	88.448	44.88005	31.109749	0.612392934466855	1	-8.03299999999999	0.91674
FBgn0019982_2_D	FBtr0110812	FBgn0019982	Gs1l	chr2L	4455136	4455738	-	4455136	4455328	192	2	8.501	18.71561	6.074	13.895575	10.489	22.592648	6.797	13.038294	15.345	27.026442	8.35466666666667	11.071	18.4012776666667	20.032368	0.638619606930296	1	2.71633333333333	1.32513
FBgn0001316_2_D	FBtr0110818	FBgn0001316	klar	chr3L	434082	436159	-	434082	435120	1038	2	15.686	9.039458	18.597	9.688128	15.051	8.153118	13.915	8.453822	18.938	9.047921	16.4446666666667	16.4265	8.96023466666667	8.7508715	0.995530632625667	1	-0.0181666666666693	0.998895
FBgn0265276_2_D	FBtr0110876	FBgn0265276	l(3)neo38	chr3R	11765037	11769000	-	11765037	11768842	3805	3	44.462	131.022891	45.676	121.147889	43.914	129.319796	42.306	132.095292	57.591	123.9933	44.684	49.9485	127.163525333333	128.044296	0.615820153433802	1	5.26449999999999	1.11782
FBgn0260003_2_D	FBtr0110917	FBgn0260003	Dys	chr3R	19594499	19597288	+	19594654	19597288	2634	2	60.463	37.280418	61.251	34.83196	60.99	34.417485	35.91	18.873276	41.971	16.275507	60.9013333333333	38.9405	35.5099543333333	17.5743915	0.0857302330511065	0.841095349262537	-21.9608333333333	0.639403
FBgn0005640_2_D	FBtr0110924	FBgn0005640	Eip63E	chr3L	3607501	3610521	+	3607563	3610521	2958	2	100	74.422983	100	68.098223	100	70.770119	80.901	60.704928	92.25	57.617354	100	86.5755	71.0971083333333	59.161141	0.254596107383192	0.996697027501046	-13.4245	0.865755
FBgn0261930_2_D	FBtr0110929	FBgn0261930	vnd	chrX	596355	598151	+	597308	598151	843	2	30.146	2.062639	37.889	2.388015	26.536	1.963445	31.776	3.587947	32.394	1.796322	31.5236666666667	32.085	2.138033	2.6921345	0.882565694983506	1	0.561333333333334	1.01781
FBgn0038295_1_D	FBtr0110961	FBgn0038295	Gyc88E	chr3R	15189997	15191242	+	15190163	15191242	1079	2	14.192	6.267889	14.858	6.329666	11.782	5.389772	10.267	4.248506	15.889	5.541744	13.6106666666667	13.078	5.99577566666667	4.895125	0.882389546736773	1	-0.532666666666668	0.960864
FBgn0031885_2_D	FBtr0110978	FBgn0031885	Mnn1	chr2L	7060965	7063586	+	7061718	7063586	1868	2	80.297	30.594298	68.886	27.88302	67.671	32.663752	62.465	30.841344	81.219	33.706871	72.2846666666667	71.842	30.3803566666667	32.2741075	0.970818751929355	1	-0.442666666666668	0.993876
FBgn0083985_1_D	FBtr0111020	FBgn0083985	CG34149	chr3R	22380255	22381253	+	22381135	22381253	118	2	0	0	100	6.164839	61.16	5.4818	66.142	8.117937	7.421	0.57596	53.72	36.7815	3.882213	4.3469485	0.712836223002662	1	-16.9385	0.684689
FBgn0261552_3_D	FBtr0111032	FBgn0261552	ps	chr3R	9447628	9455500	+	9447846	9455500	7654	3	100	57.329436	100	50.433221	87.74	49.367013	63.66	36.368168	76.075	33.939756	95.9133333333333	69.8675	52.3765566666667	35.153962	0.0794698488409266	0.831743480347299	-26.0458333333333	0.728444
FBgn0046692_1_D	FBtr0111111	FBgn0046692	Stlk	chr2R	4564433	4565281	+	4564498	4565281	783	2	81.223	21.965062	74.285	20.286468	72.511	20.936897	72.003	15.133678	79.719	15.813466	76.0063333333333	75.861	21.062809	15.473572	0.978128277603371	1	-0.14533333333334	0.998088
FBgn0026401_1_D	FBtr0111118	FBgn0026401	Nipped-B	chr2R	4691671	4692010	-	4691671	4691860	189	2	11.877	18.02471	10.678	19.01799	11.795	19.724968	11.698	18.395798	8.936	12.988431	11.45	10.317	18.922556	15.6921145	0.559042216142912	1	-1.133	0.901048
FBgn0261387_2_D	FBtr0111277	FBgn0261387	CG17528	chr2R	4815425	4817730	-	4815425	4817451	2026	2	9.668	11.438766	8.614	10.502566	9.756	12.398848	8.014	7.51663	10.348	9.414722	9.346	9.181	11.4467266666667	8.465676	0.9117120974797	1	-0.164999999999999	0.982345
FBgn0262115_3_D	FBtr0111300	FBgn0262115	CG17683	chr2R	4132036	4133484	+	4132653	4133484	831	3	16.356	14.443632	17.151	14.401274	16.284	14.574636	17.005	10.917371	23.595	16.948867	16.597	20.3	14.4731806666667	13.933119	0.462003487400307	0.996697027501046	3.703	1.22311
FBgn0085248_1_D	FBtr0112412	FBgn0085248	CG34219	chr2R	8917707	8918532	-	8917707	8918338	631	2	32.866	8.594032	38.374	7.437629	41.002	8.336492	36.202	6.87221	39.532	5.781666	37.414	37.867	8.12271766666667	6.326938	0.886516304455331	1	0.452999999999996	1.01211
FBgn0085280_1_D	FBtr0112445	FBgn0085280	CG34251	chr3L	17682938	17683581	+	17683139	17683581	442	2	0	0	24.761	0.128141	0	0	0	0	3.772	1.383882	8.25366666666667	1.886	0.0427136666666667	0.691941	0.524111475739037	1	-6.36766666666667	0.228505
FBgn0085407_2_D	FBtr0112612	FBgn0085407	Pvf3	chr2L	7098187	7100207	-	7098187	7100095	1908	2	21.11	22.907641	19.593	20.236055	20.392	23.201016	16.853	22.530618	22.795	22.815178	20.365	19.824	22.114904	22.672898	0.88557974174817	1	-0.540999999999997	0.973435
FBgn0085422_1_D	FBtr0112637	FBgn0085422	CG34393	chr2L	3175111	3175398	-	3175111	3175330	219	2	14.551	28.887022	9.035	15.136001	15.08	25.656879	8.632	17.54082	11.799	13.236209	12.8886666666667	10.2155	23.226634	15.3885145	0.364607210243051	0.996697027501046	-2.67316666666667	0.792596
FBgn0085433_2_D	FBtr0112668	FBgn0085433	CG34404	chr3R	15363785	15364576	-	15363785	15364446	661	2	5.057	4.95679	6.536	5.63169	14.561	14.805451	10.788	7.370948	20.918	12.778216	8.718	15.853	8.46464366666667	10.074582	0.3659919627168	0.996697027501046	7.135	1.81842
FBgn0085443_3_D	FBtr0112690	FBgn0085443	spri	chrX	10490068	10491147	-	10490068	10490820	752	4	45.861	25.569021	37.523	22.216296	46.238	27.825614	36.434	29.590309	64.77	27.920952	43.2073333333333	50.602	25.2036436666667	28.7556305	0.693663015360988	1	7.39466666666667	1.17114
FBgn0085450_2_D	FBtr0112718	FBgn0085450	Snoo	chr2L	7891186	7896754	-	7891186	7894087	2901	3	13.661	7.59138	17	9.723433	13.86	8.118647	10.624	6.655842	20.678	8.14885	14.8403333333333	15.651	8.47782	7.402346	0.89873559498031	1	0.810666666666666	1.05463
FBgn0085478_1_D	FBtr0112753	FBgn0085478	CG34449	chrX	9324507	9328286	-	9324507	9327261	2754	2	60.587	27.28437	53.629	24.015544	52.77	26.88847	46.153	26.544209	53.861	14.373806	55.662	50.007	26.0627946666667	20.4590075	0.351554049881842	0.996697027501046	-5.655	0.898405
FBgn0000017_1_D	FBtr0112790	FBgn0000017	Abl	chr3L	16615865	16625274	-	16615865	16622776	6911	2	32.243	24.561919	34.683	23.522828	29.864	21.921982	37.136	26.951411	53.868	20.389262	32.2633333333333	45.502	23.3355763333333	23.6703365	0.353212712376128	0.996697027501046	13.2386666666667	1.41033
FBgn0000464_2_D	FBtr0112800	FBgn0000464	Lar	chr2L	19730093	19732069	+	19730159	19732069	1910	2	55.09	68.66652	59.767	69.248702	56.9	68.367812	51.985	63.357656	61.597	56.48959	57.2523333333333	56.791	68.7610113333333	59.923623	0.939709286492417	1	-0.461333333333336	0.991942
FBgn0001624_2_D	FBtr0112812	FBgn0001624	dlg1	chrX	11406071	11409776	+	11406175	11409776	3601	4	45.642	42.772189	50.287	43.118792	43.739	39.925008	34.41	21.952755	44.432	22.217016	46.556	39.421	41.938663	22.0848855	0.369728045174721	0.996697027501046	-7.135	0.846744
FBgn0003502_4_D	FBtr0112836	FBgn0003502	Btk29A	chr2L	8258372	8260636	-	8258372	8260540	2168	4	4.469	4.565274	3.317	3.637135	3.64	3.528286	3.314	4.272302	6.626	6.172586	3.80866666666667	4.97	3.91023166666667	5.222444	0.609333071842289	1	1.16133333333333	1.30492
FBgn0005536_1_D	FBtr0112850	FBgn0005536	Mbs	chr3L	16080758	16082026	+	16080842	16082026	1184	2	38.294	26.13009	36.665	26.242724	37.261	28.376151	31.664	18.904339	36.256	19.508694	37.4066666666667	33.96	26.9163216666667	19.2065165	0.366226683970986	0.996697027501046	-3.44666666666667	0.90786
FBgn0005564_1_D	FBtr0112853	FBgn0005564	Shal	chr3L	19566850	19568716	-	19566850	19568623	1773	2	26.185	108.628606	28.021	95.424435	25.524	90.77575	19.938	71.517255	29.465	74.127989	26.5766666666667	24.7015	98.2762636666667	72.822622	0.761459680690434	1	-1.87516666666667	0.929443
FBgn0011224_5_D	FBtr0112866	FBgn0011224	heph	chr3R	31846986	31851987	-	31846986	31851857	4871	5	33.09	101.073314	33.83	91.051428	31.545	89.386512	25.345	75.060532	31.561	64.495458	32.8216666666667	28.453	93.8370846666667	69.777995	0.385823339462208	0.996697027501046	-4.36866666666667	0.866897
FBgn0011742_2_D	FBtr0112868	FBgn0011742	Arp2	chrX	16548289	16549412	-	16548289	16549244	955	2	100	53.804439	84.218	53.101056	80.258	46.709813	79.914	36.436414	94.062	34.483713	88.1586666666667	86.988	51.2051026666667	35.4600635	0.909714270097312	1	-1.17066666666666	0.986721
FBgn0265784_2_D	FBtr0112878	FBgn0265784	CrebB	chrX	18375842	18377864	+	18376048	18377864	1816	2	61.542	42.557977	56.186	36.869338	60.099	43.579698	58.663	37.198822	73.763	34.451923	59.2756666666667	66.213	41.0023376666667	35.8253725	0.523579657475221	1	6.93733333333333	1.11704
FBgn0020762_2_D	FBtr0112898	FBgn0020762	Atet	chr2L	4344268	4345776	+	4344477	4345776	1299	2	25.665	21.930918	19.784	16.215751	21.421	22.167242	12.734	11.980087	19.539	15.684693	22.29	16.1365	20.104637	13.83239	0.283391470642189	0.996697027501046	-6.1535	0.723934
FBgn0025574_2_D	FBtr0112907	FBgn0025574	Pli	chr3R	23860161	23861505	-	23860161	23861381	1220	2	17.16	30.625988	16.608	26.886081	13.89	30.470791	13.347	30.177466	19.506	36.059412	15.886	16.4265	29.32762	33.118439	0.890870629080101	1	0.5405	1.03402
FBgn0030049_2_D	FBtr0112964	FBgn0030049	Trf4-1	chrX	8566296	8570159	+	8566935	8570159	3224	2	44.615	11.800614	38.255	10.279871	42.863	9.847993	42.152	8.129411	49.19	6.507221	41.911	45.671	10.642826	7.318316	0.466814965257637	0.996697027501046	3.76	1.08971
FBgn0030520_2_D	FBtr0112981	FBgn0030520	Pdcd4	chrX	13745576	13746848	-	13745576	13746778	1202	2	16.931	78.51803	15.317	87.119565	15.251	116.221061	14.017	123.930298	20.055	151.123274	15.833	17.036	93.9528853333333	137.526786	0.75889413872411	1	1.203	1.07598
FBgn0031374_3_D	FBtr0113011	FBgn0031374	Wdr62	chr2L	1942784	1944289	+	1942962	1944289	1327	4	16.37	6.939793	15.609	6.275188	12.199	4.984581	8.338	4.443005	11.929	4.513163	14.726	10.1335	6.06652066666667	4.478084	0.171728212273645	0.996697027501046	-4.5925	0.688137
FBgn0263593_1_D	FBtr0113055	FBgn0263593	Lpin	chr2R	8136985	8137682	-	8136985	8137489	504	2	26.746	53.114015	27.137	53.736912	26.483	54.990807	22.007	38.248213	22.777	33.388507	26.7886666666667	22.392	53.9472446666667	35.81836	0.0227595218180504	0.550552832778639	-4.39666666666666	0.835876
FBgn0033639_2_D	FBtr0113067	FBgn0033639	CG9003	chr2R	11641476	11643296	-	11641476	11643191	1715	2	76.758	24.395491	100	28.919545	71.69	32.357648	58.735	23.146687	79.28	24.355738	82.816	69.0075	28.5575613333333	23.7512125	0.399139682976879	0.996697027501046	-13.8085	0.833263
FBgn0034897_2_D	FBtr0113114	FBgn0034897	Sesn	chr2R	23732561	23734846	+	23732645	23734846	2201	2	8.908	2.085668	5.534	1.689556	4.361	2.902826	1.775	1.289291	1.094	0.625699	6.26766666666667	1.4345	2.22601666666667	0.957495	0.0638412305226281	0.796330342099086	-4.83316666666667	0.228873
FBgn0035541_2_D	FBtr0113139	FBgn0035541	CG15019	chr3L	4405126	4405615	-	4405126	4405363	237	2	2.205	4.648918	0.876	1.970215	0.716	1.244601	6.116	9.040914	11.348	16.540802	1.26566666666667	8.732	2.62124466666667	12.790858	0.205189942966773	0.996697027501046	7.46633333333333	6.89913
FBgn0260742_2_D	FBtr0113223	FBgn0260742	CG12213	chr3R	11964673	11965486	-	11964673	11965427	754	2	3.66	21.782548	3.629	21.106986	4.789	22.356796	3.323	16.5037	4.378	17.582241	4.026	3.8505	21.7487766666667	17.0429705	0.812311857920431	1	-0.1755	0.956408
FBgn0040397_2_D	FBtr0113327	FBgn0040397	CG3655	chrX	1073040	1076300	-	1073040	1075505	2465	2	23.624	2.827931	30.246	3.353148	22.006	2.853825	24.416	3.743884	24.79	2.824196	25.292	24.603	3.01163466666667	3.28404	0.810485681829068	1	-0.688999999999997	0.972758
FBgn0051092_2_D	FBtr0113384	FBgn0051092	LpR2	chr3R	25698726	25700026	-	25698726	25699987	1261	2	4.486	5.346326	3.588	3.560925	5.24	5.296425	2.447	2.588259	4.803	3.940788	4.438	3.625	4.73455866666667	3.2645235	0.614349515718618	1	-0.813	0.816809
FBgn0053181_2_D	FBtr0113452	FBgn0053181	CG33181	chrX	8515722	8517029	+	8515923	8517029	1106	2	29.565	8.680664	29.967	7.841053	27.487	8.102303	26.03	6.036614	25.19	4.320928	29.0063333333333	25.61	8.20800666666667	5.178771	0.0330096244562128	0.617897294637831	-3.39633333333333	0.882911
FBgn0063649_2_D	FBtr0113477	FBgn0063649	CG6006	chr3R	16170088	16171766	+	16170241	16171766	1525	2	16.54	8.989886	16.034	7.40174	15.37	8.24532	17.872	9.505418	24.91	11.261618	15.9813333333333	21.391	8.21231533333333	10.383518	0.36527811571098	0.996697027501046	5.40966666666667	1.3385
FBgn0066101_1_D	FBtr0113480	FBgn0066101	LpR1	chr3R	25741347	25742012	-	25741347	25741982	635	3	11.138	32.249285	10.899	28.629081	11.67	32.788935	8.23	24.773459	9.812	25.91073	11.2356666666667	9.021	31.2224336666667	25.3420945	0.196509075523439	0.996697027501046	-2.21466666666667	0.80289
FBgn0086675_2_D	FBtr0113493	FBgn0086675	fne	chrX	12945165	12950417	+	12945487	12950417	4930	3	45.031	115.488174	46.823	122.88858	47.5	127.640978	17.686	51.465845	20.612	59.317808	46.4513333333333	19.149	122.005910666667	55.3918265	0.0104866743643045	0.459654680098541	-27.3023333333333	0.412238
FBgn0058002_1_D	FBtr0113773	FBgn0058002	ND-AGGG	chr3L	24976678	24977118	+	24976747	24977118	371	2	4.065	43.10294	4.145	49.1249	5.82	50.405091	5.379	35.874265	5.405	39.350023	4.67666666666667	5.392	47.5443103333333	37.612144	0.337632170041417	0.996697027501046	0.715333333333333	1.15296
FBgn0058191_2_D	FBtr0113825	FBgn0058191	CG40191	chr2R	1265342	1267747	+	1266023	1267747	1724	3	39.358	43.462639	40.147	40.403148	37.093	40.619292	36.737	34.057743	36.905	33.243089	38.866	36.821	41.4950263333333	33.650416	0.153961748339149	0.968278789009413	-2.045	0.947383
FBgn0267861_2_D	FBtr0113830	FBgn0267861	Maf1	chr2R	1512809	1515836	-	1512809	1515784	2975	3	5.991	22.906385	6.634	26.230408	6.622	22.646135	4.744	12.841391	4.709	16.954527	6.41566666666667	4.7265	23.9276426666667	14.897959	0.0149493657113596	0.50153816921717	-1.68916666666667	0.736712
FBgn0063670_1_D	FBtr0113841	FBgn0063670	CG40228	chr3L	27082090	27083593	-	27082090	27083463	1373	2	7.132	15.972787	5.622	13.432608	6.683	14.387915	5.754	11.815537	4.386	10.803745	6.479	5.07	14.59777	11.309641	0.235595065429265	0.996697027501046	-1.409	0.782528
FBgn0039955_1_D	FBtr0113989	FBgn0039955	CG41099	chr3R	3867499	3868401	+	3867635	3868401	766	3	3.687	7.140334	4.225	8.235619	3.778	8.560228	5.802	8.115849	6.673	7.90787	3.89666666666667	6.2375	7.978727	8.0118595	0.0833066740827158	0.831743480347299	2.34083333333333	1.60073
FBgn0267795_2_D	FBtr0114573	FBgn0267795	Frl	chr3L	14069891	14071583	+	14070131	14071583	1452	2	15.744	9.240025	18.175	11.664129	18.453	12.926406	15.368	9.63444	23.314	9.66658	17.4573333333333	19.341	11.2768533333333	9.65051	0.718333858439106	1	1.88366666666667	1.1079
FBgn0040238_2_D	FBtr0114590	FBgn0040238	Best1	chr3R	10161463	10162310	-	10161463	10161987	524	2	0	0	3.088	0.332146	8.319	0.813048	2.136	0.353087	1.011	0.117122	3.80233333333333	1.5735	0.381731333333333	0.2351045	0.457776570602676	0.996697027501046	-2.22883333333333	0.413825
FBgn0024555_2_D	FBtr0114604	FBgn0024555	flfl	chr3R	13691634	13693905	+	13691730	13693905	2175	2	23.622	49.007855	24.794	46.701663	22.629	47.482551	19.171	35.675719	24.773	36.537459	23.6816666666667	21.972	47.7306896666667	36.106589	0.650443236356878	1	-1.70966666666667	0.927806
FBgn0031568_1_D	FBtr0273188	FBgn0031568	CG10019	chr2L	3751769	3754617	+	3752187	3754617	2430	2	23.244	8.512286	22.26	6.659373	18.92	6.673622	16.432	5.520918	25.331	5.966458	21.4746666666667	20.8815	7.28176033333333	5.743688	0.916549222832179	1	-0.593166666666669	0.972378
FBgn0004370_1_D	FBtr0273235	FBgn0004370	Ptp10D	chrX	11675330	11677338	+	11675359	11677338	1979	2	63.965	29.170447	66.709	24.404375	60.853	26.57987	58.955	27.701152	66.81	22.871557	63.8423333333333	62.8825	26.7182306666667	25.2863545	0.851032539690053	1	-0.959833333333336	0.984966
FBgn0036180_2_D	FBtr0273305	FBgn0036180	Duba	chr3L	11605435	11606198	-	11605435	11606106	671	2	27.883	22.878578	26.46	19.025464	21.636	18.732228	24.08	14.597725	20.463	13.891554	25.3263333333333	22.2715	20.21209	14.2446395	0.334365624767368	0.996697027501046	-3.05483333333333	0.879381
FBgn0032251_1_D	FBtr0273339	FBgn0032251	Nse4	chr2L	10440560	10441047	+	10440623	10441047	424	2	1.669	1.0283	2.75	1.804664	4.807	2.140301	3.531	2.273651	3.625	3.351399	3.07533333333333	3.578	1.657755	2.812525	0.639893280758482	1	0.502666666666667	1.16345
FBgn0031436_2_D	FBtr0273393	FBgn0031436	ND-B17.2	chr2L	2579200	2579426	-	2579200	2579358	158	2	2.244	16.733176	1.195	8.264784	1.818	12.316211	2.698	17.141062	0.778	5.282119	1.75233333333333	1.738	12.438057	11.2115905	0.990628609842026	1	-0.0143333333333335	0.99182
FBgn0036899_2_D	FBtr0273407	FBgn0036899	tey	chr3L	19650505	19651231	-	19650505	19650970	465	2	29.201	11.826423	34.469	11.14723	15.933	8.731935	23.299	13.914267	39.138	14.974194	26.5343333333333	31.2185	10.5685293333333	14.4442305	0.675944744874651	1	4.68416666666667	1.17653
FBgn0087007_2_D	FBtr0273424	FBgn0087007	bbg	chr3L	14412827	14413510	-	14412827	14413364	537	2	15.267	4.835196	52.772	9.732165	24.268	4.009214	21.456	5.152299	22.549	2.910672	30.769	22.0025	6.19219166666667	4.0314855	0.519285101400278	0.999068887707723	-8.7665	0.715087
FBgn0263197_3_D	FBtr0273446	FBgn0263197	Patronin	chr2R	17519023	17520579	-	17519023	17520437	1414	3	32.489	40.571638	29.895	34.682437	34.238	41.848972	29.676	36.577451	48.379	33.962882	32.2073333333333	39.0275	39.034349	35.2701665	0.598088571582706	1	6.82016666666667	1.21176
FBgn0030575_1_D	FBtr0290021	FBgn0030575	CG5321	chrX	14680591	14681418	+	14680913	14681418	505	2	4.183	0.207915	16.851	0.479653	18.421	0.338279	10.815	0.301169	12.453	0.573609	13.1516666666667	11.634	0.341949	0.437389	0.770203874839971	1	-1.51766666666667	0.884603
FBgn0051145_2_D	FBtr0290056	FBgn0051145	CG31145	chr3R	23605750	23607049	-	23605750	23606853	1103	2	31.692	25.391333	28.043	22.696806	30.418	24.26331	26.032	25.944446	40.779	21.878276	30.051	33.4055	24.1171496666667	23.911361	0.728248416035705	1	3.35450000000001	1.11163
FBgn0035092_2_D	FBtr0290092	FBgn0035092	Nplp1	chr2R	25039050	25040377	+	25039374	25040377	1003	2	12.02	37.672616	10.501	31.988357	10.674	35.717994	8.089	15.931142	12.959	23.680293	11.065	10.524	35.1263223333333	19.8057175	0.861334373604202	1	-0.540999999999999	0.951107
FBgn0030808_2_D	FBtr0290096	FBgn0030808	RhoGAP15B	chrX	16955328	16956234	+	16955461	16956234	773	2	4.922	0.156739	0	0	0	0	10.979	0.361342	0	0	1.64066666666667	5.4895	0.0522463333333333	0.180671	0.608821033015204	1	3.84883333333333	3.3459
FBgn0033313_1_D	FBtr0290112	FBgn0033313	Cirl	chr2R	8623041	8625203	+	8623504	8625203	1699	2	60.715	93.774156	60.39	78.114018	57.711	80.301757	51.228	67.988729	62.944	53.390979	59.6053333333333	57.086	84.0633103333333	60.689854	0.741584325250882	1	-2.51933333333334	0.957733
FBgn0030289_1_D	FBtr0290227	FBgn0030289	GCS1	chrX	11344505	11346162	-	11344505	11345269	764	2	17.156	5.701635	8.142	2.62892	13.41	4.12643	12.015	2.973945	8.805	1.711965	12.9026666666667	10.41	4.15232833333333	2.342955	0.476845497076603	0.996697027501046	-2.49266666666667	0.80681
FBgn0019960_1_D	FBtr0290271	FBgn0019960	Mitofilin	chr3R	22019504	22020037	-	22019504	22019862	358	2	12.092	12.556511	13.34	14.157351	14.854	17.246133	16.021	12.852334	15.786	9.780741	13.4286666666667	15.9035	14.6533316666667	11.3165375	0.0872736389685394	0.841095349262537	2.47483333333333	1.18429
FBgn0042693_2_D	FBtr0290320	FBgn0042693	wrd	chr3R	18177902	18178605	+	18178043	18178605	562	2	36.708	17.894888	37.586	18.573747	37.848	17.789521	21.01	8.229329	40.31	11.369418	37.3806666666667	30.66	18.086052	9.7993735	0.612672599487154	1	-6.72066666666666	0.82021
FBgn0002931_1_D	FBtr0290323	FBgn0002931	net	chr2L	82420	84277	-	82420	83270	850	2	9.006	0.827613	5.734	0.558562	3.945	0.344554	2.958	0.150598	1.17	0.049798	6.22833333333333	2.064	0.576909666666667	0.100198	0.0970391232409451	0.867791641847863	-4.16433333333333	0.331389
FBgn0259099_1_D	FBtr0299510,FBtr0299509,FBtr0331181	FBgn0259099	DCX-EMAP	chr3L	14942024	14942907	+	14942301	14942907	606	2	100	2.655211	100	2.598506	100	3.380453	100	4.434931	55.169	2.517299	100	77.5845	2.87805666666667	3.476115	0.499999999999999	0.996697027501046	-22.4155	0.775845
FBgn0259145_2_D	FBtr0299573	FBgn0259145	CG42260	chr2R	22740998	22744182	-	22740998	22743874	2876	3	37.502	56.898353	37.236	52.170607	39.16	56.560553	31.906	54.637664	41.744	43.226538	37.966	36.825	55.2098376666667	48.932101	0.855081718416725	1	-1.141	0.969947
FBgn0259176_1_D	FBtr0299652	FBgn0259176	bun	chr2L	12455539	12458223	-	12455539	12457758	2219	4	64.732	170.061265	65.957	165.554504	61.276	195.030491	56.97	164.710575	77.244	149.956459	63.9883333333333	67.107	176.882086666667	157.333517	0.81022410131324	1	3.11866666666667	1.04874
FBgn0265998_1_D	FBtr0299742	FBgn0265998	Doa	chr3R	28921614	28922772	+	28921739	28922772	1033	2	46.423	34.972486	45.442	36.129586	42.219	45.035821	49.139	34.906155	51.217	24.456819	44.6946666666667	50.178	38.712631	29.681487	0.0456759285628033	0.685006444950447	5.48333333333333	1.12268
FBgn0259228_1_D	FBtr0299791	FBgn0259228	C3G	chrX	6780789	6782486	-	6780789	6782356	1567	2	13.112	6.805902	21.687	10.165895	16.707	8.560615	14.086	6.12129	20.839	7.491977	17.1686666666667	17.4625	8.510804	6.8066335	0.950308100426391	1	0.293833333333332	1.01711
FBgn0002709_3_D	FBtr0299823	FBgn0002709	mei-218	chrX	17135984	17137396	-	17135984	17137079	1095	3	2.709	0.160509	8.405	0.378719	17.282	0.696546	5.103	0.320247	0	0	9.46533333333333	2.5515	0.411924666666667	0.1601235	0.258526613227208	0.996697027501046	-6.91383333333333	0.269563
FBgn0259242_1_D	FBtr0299863	FBgn0259242	CG42340	chrX	6464570	6468520	-	6464570	6467744	3174	2	98.115	42.275701	100	37.855051	84.304	34.371495	72.257	27.311225	100	19.516932	94.1396666666667	86.1285	38.1674156666667	23.4140785	0.666935239348549	1	-8.01116666666667	0.914901
FBgn0259243_3_D	FBtr0299893	FBgn0259243	Pka-R1	chr3L	20834001	20836048	+	20834083	20836048	1965	4	23.551	110.495015	21.631	102.63806	22.923	109.237575	19.006	72.533937	22.918	75.11278	22.7016666666667	20.962	107.456883333333	73.8233585	0.532414686925386	1	-1.73966666666666	0.923368
FBgn0010348_2_D	FBtr0299906	FBgn0010348	Arf79F	chr3L	22868379	22869246	-	22868379	22869084	705	2	1.473	7.762716	1.304	6.448382	2.013	9.872785	0.44	1.796032	1.147	5.211079	1.59666666666667	0.7935	8.027961	3.5035555	0.209286749249551	0.996697027501046	-0.803166666666667	0.496973
FBgn0040297_2_D	FBtr0299912	FBgn0040297	Nhe2	chr2L	21132033	21134255	+	21132523	21134255	1732	2	37.509	28.213815	37.805	26.337083	35.93	30.582488	32.119	21.645009	45.013	18.927386	37.0813333333333	38.566	28.3777953333333	20.2861975	0.856003767717798	1	1.48466666666667	1.04004
FBgn0016920_1_D	FBtr0300012	FBgn0016920	nompC	chr2L	5364773	5365760	+	5365036	5365760	724	2	1.423	0.106801	5.627	0.343065	7.774	0.303382	10.869	0.63398	41.931	1.604413	4.94133333333333	26.4	0.251082666666667	1.1191965	0.39630434983807	0.996697027501046	21.4586666666667	5.34269
FBgn0259745_3_D	FBtr0300082	FBgn0259745	wech	chr2R	7478852	7483564	-	7478852	7483396	4544	4	58.277	75.496261	54.878	69.580614	51.921	78.909067	48.904	96.962142	59.984	98.240668	55.0253333333333	54.444	74.6619806666667	97.601405	0.934429009899119	1	-0.581333333333333	0.989435
FBgn0266347_1_D	FBtr0300118	FBgn0266347	nAChRalpha4	chr3L	23283732	23287448	+	23283927	23287448	3521	2	45.234	52.686643	49.286	52.06563	46.639	57.530898	42.803	36.840043	53.373	35.476134	47.053	48.088	54.0943903333333	36.1580885	0.877537565881356	1	1.03499999999999	1.022
FBgn0031969_2_D	FBtr0300183	FBgn0031969	pes	chr2L	7986785	7988327	-	7986785	7987879	1094	2	14.623	3.382337	20.656	4.552803	25.439	6.160322	23.44	4.397237	26.062	4.274801	20.2393333333333	24.751	4.69848733333333	4.336019	0.288093380930352	0.996697027501046	4.51166666666667	1.22292
FBgn0259916_1_D	FBtr0300199	FBgn0259916	CG42445	chr3L	8154680	8155579	-	8154680	8154926	246	2	100	5.123486	100	4.512345	28.185	1.002417	100	2.237157	50.304	1.14719	76.0616666666667	75.152	3.54608266666667	1.6921735	0.980857101312296	1	-0.909666666666666	0.98804
FBgn0000659_2_D	FBtr0300259,FBtr0330333,FBtr0346765	FBgn0000659	fkh	chr3R	28581082	28585112	-	28581082	28582477	1395	3	10.353	0.821328	0	0	0	0	10.547	0.884555	0	0	3.451	5.2735	0.273776	0.4422775	0.801343447293944	1	1.8225	1.52811
FBgn0040370_2_D	FBtr0300326	FBgn0040370	CG13375	chrX	283185	286891	-	283185	286585	3400	2	15.206	39.860292	16.389	37.186515	15.834	40.728353	17.024	33.139782	19.323	32.291363	15.8096666666667	18.1735	39.2583866666667	32.7155725	0.268155389773303	0.996697027501046	2.36383333333333	1.14952
FBgn0039420_2_D	FBtr0300399	FBgn0039420	CG6154	chr3R	26274775	26277050	+	26274880	26277050	2170	2	21.021	44.725476	17.878	37.033779	19.434	38.71174	15.543	29.473815	19.527	29.108189	19.4443333333333	17.535	40.1569983333333	29.291002	0.504939877464802	0.996697027501046	-1.90933333333333	0.901805
FBgn0034742_1_D	FBtr0300409	FBgn0034742	CG4294	chr2R	22600404	22601147	-	22600404	22601005	601	2	22.458	14.256063	20.968	13.124411	23.411	13.146408	19.416	7.822949	31.67	9.902333	22.279	25.543	13.5089606666667	8.862641	0.688277439777446	1	3.264	1.14651
FBgn0259174_2_D	FBtr0300519	FBgn0259174	Nedd4	chr3L	17545507	17546660	+	17545607	17546660	1053	2	16.693	9.921775	25.862	15.492122	21.371	15.088437	12.927	8.927614	23.333	13.976638	21.3086666666667	18.13	13.500778	11.452126	0.65468082655867	1	-3.17866666666667	0.850828
FBgn0259211_3_D	FBtr0300539	FBgn0259211	grh	chr2R	17840747	17842820	+	17840871	17842820	1949	4	5.34	3.233204	8.94	2.303097	4.334	2.525455	3.212	2.282726	3.912	1.46596	6.20466666666667	3.562	2.687252	1.874343	0.194380191653658	0.996697027501046	-2.64266666666667	0.574084
FBgn0051352_2_D	FBtr0300564	FBgn0051352	Unc-115a	chr3R	9694385	9695223	-	9694385	9695112	727	2	35.368	79.186916	33.551	74.916685	35.713	83.434377	31.758	79.558497	40.545	83.424111	34.8773333333333	36.1515	79.179326	81.491304	0.820598882282928	1	1.27416666666667	1.03653
FBgn0020236_2_D	FBtr0300597	FBgn0020236	ATPCL	chr2R	15993530	15994396	-	15993530	15994230	700	2	32.226	49.278773	30.142	43.672897	36.044	50.818676	25.11	21.107608	27.25	23.026581	32.804	26.18	47.9234486666667	22.0670945	0.0481278944310394	0.699487368414546	-6.624	0.798073
FBgn0028473_2_D	FBtr0300649	FBgn0028473	Non1	chr2R	9396264	9398114	-	9396264	9396481	217	2	5.634	30.664089	7.209	34.31799	6.801	39.780374	0.98	6.057027	1.402	8.246046	6.548	1.191	34.9208176666667	7.1515365	0.00314859440593487	0.282090735850243	-5.357	0.181888
FBgn0039329_2_D	FBtr0300687	FBgn0039329	CG10669	chr3R	25331362	25332308	-	25331362	25331777	415	2	6.067	0.836624	9.701	1.358926	8.126	1.332187	1.896	0.283429	3.545	0.361588	7.96466666666667	2.7205	1.17591233333333	0.3225085	0.0299995923216437	0.578239153992481	-5.24416666666667	0.341571
FBgn0036134_1_D	FBtr0300784,FBtr0332652,FBtr0332653	FBgn0036134	FoxK	chr3L	11114168	11115418	-	11114168	11115045	877	2	7.788	5.603023	4.757	3.054734	6.413	5.547396	2.14	1.764999	10.294	7.799776	6.31933333333333	6.217	4.735051	4.7823875	0.984117029933065	1	-0.102333333333333	0.983806
FBgn0023529_2_D	FBtr0300792	FBgn0023529	CG2918	chrX	2271007	2273951	-	2271007	2271493	486	2	38.674	25.036478	37.594	29.393484	38.192	22.037496	29.828	13.761371	53.652	22.535329	38.1533333333333	41.74	25.4891526666667	18.14835	0.813819875740609	1	3.58666666666667	1.09401
FBgn0028370_2_D	FBtr0300848	FBgn0028370	kek3	chr2L	15581858	15583978	+	15583023	15583978	955	2	33.97	22.166333	27.101	16.251764	35.779	22.586478	26.259	15.987763	37.806	14.185485	32.2833333333333	32.0325	20.3348583333333	15.086624	0.973275167733041	1	-0.250833333333333	0.99223
FBgn0032156_2_D	FBtr0300871	FBgn0032156	CG13124	chr2L	9903278	9903941	-	9903278	9903719	441	2	2.404	0.86505	0.684	0.290035	0.651	0.255737	3.444	0.807793	13.757	2.681819	1.24633333333333	8.6005	0.470274	1.744806	0.386979062719355	0.996697027501046	7.35416666666667	6.90064
FBgn0039846_2_D	FBtr0300881	FBgn0039846	PNPase	chr3R	31401559	31402582	-	31401559	31402056	497	2	0	0	1.187	0.116422	0	0	0	0	5.433	0.246318	0.395666666666667	2.7165	0.0388073333333333	0.123159	0.548478433011397	1	2.32083333333333	6.86563
FBgn0013342_3_D	FBtr0300894	FBgn0013342	nSyb	chr3L	1630347	1632454	-	1630347	1632269	1922	3	30.475	671.320132	30.065	587.674079	29.021	621.593654	25.879	507.189553	33.646	523.159491	29.8536666666667	29.7625	626.862621666667	515.174522	0.98507954811617	1	-0.0911666666666662	0.996946
FBgn0033638_2_D	FBtr0300945	FBgn0033638	CG9005	chr2R	11619478	11621040	-	11619478	11620847	1369	3	32.247	33.447908	28.989	20.77335	29.854	37.793908	24.335	28.036183	36.064	24.770768	30.3633333333333	30.1995	30.671722	26.4034755	0.982279093709079	1	-0.163833333333333	0.994604
FBgn0050372_2_D	FBtr0300954	FBgn0050372	Asap	chr2R	8114285	8115463	-	8114285	8115268	983	2	26.794	37.645155	24.261	36.593101	24.255	41.201386	22.37	37.660822	34.144	39.956251	25.1033333333333	28.257	38.4798806666667	38.8085365	0.686760680262325	1	3.15366666666667	1.12563
FBgn0083969_2_D	FBtr0301073	FBgn0083969	CG34133	chr3R	29874410	29875159	+	29874563	29875159	596	2	55.915	19.149561	58.733	19.030908	55.318	20.248688	59.227	14.860675	69.504	14.695613	56.6553333333333	64.3655	19.4763856666667	14.778144	0.366526077177869	0.996697027501046	7.71016666666667	1.13609
FBgn0260657_1_D	FBtr0301095	FBgn0260657	CG42540	chr3L	4590031	4592295	+	4590352	4592295	1943	2	52.635	250.626718	50.514	207.711783	49.928	242.293889	43.792	164.09787	55.944	156.465529	51.0256666666667	49.868	233.54413	160.2816995	0.88035232032855	1	-1.15766666666666	0.977312
FBgn0035944_2_D	FBtr0301139	FBgn0035944	CG5021	chr3L	8967565	8968171	+	8967892	8968171	279	3	13.927	8.106732	22.28	12.932401	16.987	10.631506	24.917	13.79967	14.383	10.330696	17.7313333333333	19.65	10.5568796666667	12.065183	0.782617594427601	1	1.91866666666667	1.10821
FBgn0031914_2_D	FBtr0301152	FBgn0031914	CG5973	chr2L	7444926	7445882	+	7444970	7445882	912	2	1.699	0.165734	0.849	0.069108	1.388	0.128402	23.795	0.903578	12.954	0.391504	1.312	18.3745	0.121081333333333	0.647541	0.195180264647512	0.996697027501046	17.0625	14.005
FBgn0037107_1_D	FBtr0301161	FBgn0037107	CG7166	chr3L	21619999	21622052	-	21619999	21621890	1891	2	38.32	28.378296	39.497	24.646487	38.587	24.133906	38.644	19.918261	40.159	20.713791	38.8013333333333	39.4015	25.719563	20.316026	0.570748751517761	1	0.600166666666667	1.01547
FBgn0037676_2_D	FBtr0301210	FBgn0037676	CG8861	chr3R	9293641	9295551	-	9293641	9295408	1767	2	20.621	33.594128	21.098	32.424835	23.463	35.46815	14.328	28.687514	20.906	37.934379	21.7273333333333	17.617	33.8290376666667	33.3109465	0.420253848047531	0.996697027501046	-4.11033333333334	0.810822
FBgn0038890_1_D	FBtr0301211	FBgn0038890	CG7956	chr3R	21527467	21528598	+	21527593	21528598	1005	2	12.628	23.521322	10.018	19.623027	10.619	22.81948	9.692	19.073276	16.161	19.881252	11.0883333333333	12.9265	21.987943	19.477264	0.670660310685295	1	1.83816666666667	1.16577
FBgn0031985_1_D	FBtr0301229	FBgn0031985	mon2	chr2L	8116964	8117713	-	8116964	8117522	558	2	34.722	26.010809	40.552	25.291527	42.823	28.590233	40.391	22.204845	45.196	19.453647	39.3656666666667	42.7935	26.6308563333333	20.829246	0.396286663741323	0.996697027501046	3.42783333333333	1.08708
FBgn0031738_2_D	FBtr0301235	FBgn0031738	CG9171	chr2L	5767001	5769513	-	5767001	5769318	2317	3	16.376	3.867507	10.828	2.508522	13.334	3.068786	9.627	2.107243	22.242	3.616953	13.5126666666667	15.9345	3.14827166666667	2.862098	0.767436323277092	1	2.42183333333333	1.17923
FBgn0029939_1_D	FBtr0301240	FBgn0029939	CG9650	chrX	7237050	7241932	+	7239899	7241932	2033	2	64.728	28.654147	68.628	25.532762	59.712	27.269801	21.435	8.713183	40.715	8.043449	64.356	31.075	27.1522366666667	8.378316	0.159630664160116	0.976350383320657	-33.281	0.482861
FBgn0034726_2_D	FBtr0301243	FBgn0034726	Mes4	chr2R	22412088	22412582	+	22412372	22412582	210	2	5.23	0.585053	4.098	0.509986	0	0	8.173	2.31612	1.967	0.428844	3.10933333333333	5.07	0.365013	1.372482	0.644692101282937	1	1.96066666666667	1.63057
FBgn0013759_2_D	FBtr0301327	FBgn0013759	CASK	chr3R	21783399	21786862	-	21783399	21786685	3286	2	63.816	170.439602	61.937	147.327655	58.569	137.195254	45.8	114.211716	50.268	93.214338	61.4406666666667	48.034	151.654170333333	103.713027	0.0405466641832902	0.659370945862216	-13.4066666666667	0.781795
FBgn0011225_2_D	FBtr0301367	FBgn0011225	jar	chr3R	24252825	24253598	-	24252825	24253320	495	3	1.003	0.768584	7.106	5.664701	1.829	1.683642	2.379	2.058777	0.823	0.571931	3.31266666666667	1.601	2.70564233333333	1.315354	0.476709434095529	0.996697027501046	-1.71166666666667	0.483296
FBgn0031294_2_D	FBtr0301417	FBgn0031294	IA-2	chr2L	1008377	1014484	-	1008377	1013955	5578	2	56.164	584.219751	57.715	525.885967	56.809	527.266911	59.02	418.511231	61.545	294.733445	56.896	60.2825	545.790876333333	356.622338	0.196393408019865	0.996697027501046	3.3865	1.05952
FBgn0260793_1_D	FBtr0301436,FBtr0330143	FBgn0260793	2mit	chr3R	13121950	13128567	-	13121950	13126071	4121	3	53.972	91.919806	55.422	83.377913	54.505	89.699214	51.587	95.507763	68.181	80.624389	54.633	59.884	88.332311	88.066076	0.640721258966714	1	5.251	1.09611
FBgn0038976_2_D	FBtr0301486	FBgn0038976	Pfdn5	chr3R	22487780	22488110	+	22487975	22488110	135	2	29.565	60.304652	26.448	57.147224	29.831	46.808215	20.268	32.577564	33.128	50.418294	28.6146666666667	26.698	54.7533636666667	41.497929	0.81594278930086	1	-1.91666666666667	0.933018
FBgn0003016_2_D	FBtr0301496	FBgn0003016	osp	chr2L	14599195	14600875	-	14599195	14600681	1486	2	4.981	0.987537	6.625	1.271884	2.612	0.549106	6.593	1.097087	6.253	1.020321	4.73933333333333	6.423	0.936175666666667	1.058704	0.284157614301195	0.996697027501046	1.68366666666667	1.35525
FBgn0031118_2_D	FBtr0301537	FBgn0031118	RhoGAP19D	chrX	20469954	20473502	-	20469954	20472036	2082	2	53.212	19.923972	62.656	20.741152	50.591	19.474724	59.586	18.027116	75.013	13.916493	55.4863333333333	67.2995	20.046616	15.9718045	0.34008334830395	0.996697027501046	11.8131666666667	1.2129
FBgn0285917_2_D	FBtr0301550	FBgn0285917	sbb	chr2R	18278197	18280176	-	18278197	18280105	1908	3	37.655	20.450597	40.705	19.957391	38.371	21.143791	42.208	23.115105	49.984	16.596742	38.9103333333333	46.096	20.5172596666667	19.8559235	0.30334015031924	0.996697027501046	7.18566666666667	1.18467
FBgn0003429_3_D	FBtr0301582	FBgn0003429	slo	chr3R	24707272	24711595	+	24707407	24711595	4188	4	17.783	43.192402	21.205	44.482183	19.462	47.402192	13.178	30.560961	17.288	28.248239	19.4833333333333	15.233	45.0255923333333	29.4046	0.24610264571816	0.996697027501046	-4.25033333333333	0.781848
FBgn0264357_3_D	FBtr0301586	FBgn0264357	SNF4Agamma	chr3R	21211747	21214269	+	21212524	21214269	1745	3	31.937	50.302132	32.197	59.183855	26.345	87.47076	29.492	76.215094	42.457	81.912793	30.1596666666667	35.9745	65.652249	79.0639435	0.529478478784865	1	5.81483333333333	1.1928
FBgn0083228_2_D	FBtr0301628	FBgn0083228	Frq2	chrX	18201291	18204407	+	18201456	18204407	2951	2	41.586	27.973372	35.498	24.08428	39.469	27.838821	35.157	16.719655	45.062	17.028866	38.851	40.1095	26.6321576666667	16.8742605	0.843904686903872	1	1.2585	1.03239
FBgn0028397_1_D	FBtr0301652	FBgn0028397	Tob	chrX	16074716	16080705	-	16074716	16079822	5106	3	18.659	15.88156	19.184	15.961451	19.112	19.281615	15.972	14.894687	17.781	14.647733	18.985	16.8765	17.041542	14.77121	0.249143970495387	0.996697027501046	-2.1085	0.888939
FBgn0026160_3_D	FBtr0301658	FBgn0026160	tna	chr3L	10874335	10876496	+	10874464	10876496	2032	3	10.223	24.066154	11.519	22.470199	10.22	19.259388	6.049	14.70155	9.024	14.698386	10.654	7.5365	21.9319136666667	14.699968	0.263918858203856	0.996697027501046	-3.1175	0.707387
FBgn0035978_2_D	FBtr0301699	FBgn0035978	UGP	chr3L	9350866	9351850	-	9350866	9351745	879	2	7.095	11.132668	7.184	11.912972	8.481	13.779355	3.998	5.928588	4.775	6.605994	7.58666666666667	4.3865	12.2749983333333	6.267291	0.0138309925037939	0.494067979823156	-3.20016666666667	0.578185
FBgn0264975_2_D	FBtr0301763	FBgn0264975	Nrg	chrX	8551749	8555170	+	8551988	8555170	3182	3	21.001	47.915422	21.112	46.632936	17.519	45.415653	13.265	29.064022	16.797	28.659397	19.8773333333333	15.031	46.6546703333333	28.8617095	0.1564681537414	0.974207055084309	-4.84633333333333	0.756188
FBgn0038880_2_D	FBtr0301815	FBgn0038880	SIFaR	chr3R	21276663	21279843	-	21276663	21279125	2462	2	27.96	7.662297	39.822	10.251858	32.362	9.121381	35.197	10.460054	61.2	13.694584	33.3813333333333	48.1985	9.01184533333333	12.077319	0.450647110072709	0.996697027501046	14.8171666666667	1.44388
FBgn0023215_2_D	FBtr0301822	FBgn0023215	Mnt	chrX	3700670	3701672	+	3700738	3701672	934	2	9.95	52.213511	12.65	43.471419	13.564	62.770095	16.712	47.274525	12.154	41.446533	12.0546666666667	14.433	52.8183416666667	44.360529	0.474820834405702	0.996697027501046	2.37833333333333	1.1973
FBgn0260660_2_D	FBtr0301958	FBgn0260660	Mp	chr3L	7051976	7053499	+	7052049	7053499	1450	3	40.338	116.898228	37.56	100.26025	35.803	104.354961	29.533	93.147195	40.075	77.052486	37.9003333333333	34.804	107.171146333333	85.0998405	0.661374627845996	1	-3.09633333333333	0.918303
FBgn0015774_2_D	FBtr0302018	FBgn0015774	NetB	chrX	14686037	14691403	-	14686037	14691264	5227	2	63.677	64.000233	68.169	62.08398	67.019	63.73874	51.634	50.755823	52.769	37.799029	66.2883333333333	52.2015	63.2743176666667	44.277426	0.00414260734720171	0.318899966411917	-14.0868333333333	0.787492
FBgn0039054_2_D	FBtr0302023	FBgn0039054	Cow	chr3R	23070515	23072728	-	23070515	23072624	2109	2	33.992	393.131397	34.255	359.257835	33.269	369.92834	32.496	372.346219	36.13	305.325905	33.8386666666667	34.313	374.105857333333	338.836062	0.837781576744474	1	0.474333333333334	1.01402
FBgn0053558_2_D	FBtr0302034	FBgn0053558	mim	chr2R	6925701	6926298	-	6925701	6926193	492	2	20.036	14.561247	12.38	9.473603	21.249	11.658265	15.663	13.287088	14.935	9.64016	17.8883333333333	15.299	11.897705	11.463624	0.449955110164561	0.996697027501046	-2.58933333333334	0.85525
FBgn0014037_2_D	FBtr0302047	FBgn0014037	Su(Tpl)	chr3L	19889119	19895038	-	19889119	19891526	2407	2	36.061	11.252694	33.757	10.479702	33.018	10.983583	24.902	8.818802	32.971	8.034577	34.2786666666667	28.9365	10.9053263333333	8.4266895	0.403968456275284	0.996697027501046	-5.34216666666667	0.844155
FBgn0036927_2_D	FBtr0302049	FBgn0036927	Gabat	chr3L	19997713	19999183	-	19997713	19998222	509	2	0.704	3.513595	0.328	1.642089	0.547	2.610147	0.355	1.237579	0.559	1.715981	0.526333333333333	0.457	2.58861033333333	1.47678	0.676333420835609	1	-0.0693333333333333	0.868271
FBgn0020261_2_D	FBtr0302082	FBgn0020261	pcm	chrX	19485758	19486192	-	19485758	19486105	347	2	3.528	1.681183	5.314	1.881939	14.011	4.448241	4.075	1.156636	11.837	2.292526	7.61766666666667	7.956	2.67045433333333	1.724581	0.951971413609587	1	0.338333333333333	1.04441
FBgn0261268_1_D	FBtr0302156	FBgn0261268	Cul3	chr2L	15265244	15266526	-	15265244	15266376	1132	2	61.738	47.951639	55.239	45.31744	50.349	43.378105	44.445	36.237897	52.499	38.671318	55.7753333333333	48.472	45.5490613333333	37.4546075	0.28133618794485	0.996697027501046	-7.30333333333333	0.869058
FBgn0034971_2_D	FBtr0302165	FBgn0034971	CG3209	chr2R	24073027	24073552	+	24073328	24073552	224	2	10.688	10.759019	8.344	6.768261	11.245	11.138672	5.708	5.49608	25.903	19.110371	10.0923333333333	15.8055	9.55531733333333	12.3032255	0.672100699593172	1	5.71316666666667	1.56609
FBgn0033095_2_D	FBtr0302166	FBgn0033095	chk	chr2R	6699694	6700817	-	6699694	6700675	981	2	24.817	6.596169	28.922	5.259029	26.541	6.278322	23.134	6.456577	29.804	6.417089	26.76	26.469	6.04450666666667	6.436833	0.945583628766951	1	-0.291	0.989126
FBgn0039883_2_D	FBtr0302181	FBgn0039883	RhoGAP100F	chr3R	31840096	31846570	+	31841766	31846570	4804	2	95.081	121.091739	96.628	115.453396	96.46	104.406328	53.689	55.886218	65.429	48.92667	96.0563333333333	59.559	113.650487666667	52.406444	0.0995547443365711	0.877314850820275	-36.4973333333333	0.620042
FBgn0044020_2_D	FBtr0302211	FBgn0044020	Roc2	chr2R	11652755	11653083	-	11652755	11652904	149	2	11.192	11.631229	6.854	6.964614	5.129	4.431585	6.536	6.735266	5.168	6.468054	7.725	5.852	7.67580933333333	6.60166	0.415501100040192	0.996697027501046	-1.873	0.75754
FBgn0262124_1_D	FBtr0302226	FBgn0262124	uex	chr2R	3900284	3901330	-	3900284	3900788	504	2	16.768	24.539289	17.223	26.103956	18.63	28.617525	16.376	19.212265	14.357	16.710109	17.5403333333333	15.3665	26.4202566666667	17.961187	0.228011090394047	0.996697027501046	-2.17383333333333	0.876067
FBgn0035420_1_D	FBtr0302302	FBgn0035420	CG14967	chr3L	3210991	3211432	-	3210991	3211363	372	2	5.237	1.722424	5.138	1.513994	11.476	2.410401	1.233	0.315216	6.885	0.945227	7.28366666666667	4.059	1.882273	0.6302215	0.452678489351081	0.996697027501046	-3.22466666666667	0.557274
FBgn0260659_1_D	FBtr0302324	FBgn0260659	CG42542	chr3R	15202265	15203074	+	15202442	15203074	632	2	2.411	1.428162	1.497	0.769052	2.435	1.529747	1.865	0.820637	0	0	2.11433333333333	0.9325	1.24232033333333	0.4103185	0.411951492469994	0.996697027501046	-1.18183333333333	0.441037
FBgn0015577_2_D	FBtr0302355	FBgn0015577	alpha-Est9	chr3R	7493920	7495535	-	7493920	7495073	1153	2	4.537	5.945615	6.669	7.620351	6.746	6.945014	4.359	3.007994	11.23	6.535132	5.984	7.7945	6.83699333333333	4.771563	0.691118939992373	1	1.8105	1.30256
FBgn0000546_4_D	FBtr0302439	FBgn0000546	EcR	chr2R	6087872	6093733	-	6087872	6092590	4718	4	25.18	6.743395	21.177	6.695352	19.417	6.238115	15.045	3.292979	19.594	3.19087	21.9246666666667	17.3195	6.558954	3.2419245	0.240386268344623	0.996697027501046	-4.60516666666667	0.789955
FBgn0033828_2_D	FBtr0302450	FBgn0033828	CG17048	chr2R	13353637	13353892	-	13353637	13353811	174	2	24.99	18.932334	35.771	24.583062	30.837	19.824016	37.393	15.993545	44.251	9.405209	30.5326666666667	40.822	21.1131373333333	12.699377	0.131256882604665	0.942066718205126	10.2893333333333	1.33699
FBgn0033906_2_D	FBtr0302451	FBgn0033906	ReepB	chr2R	14172746	14172998	+	14172805	14172998	193	2	11.817	45.705257	9.069	36.934385	11.721	40.486546	9.394	23.6391	12.381	39.579409	10.869	10.8875	41.0420626666667	31.6092545	0.992621930052202	1	0.0184999999999995	1.0017
FBgn0028936_2_D	FBtr0302501	FBgn0028936	NimB5	chr2L	13971740	13972173	+	13971834	13972173	339	2	2.688	0.249537	0	0	7.837	0.648808	2.085	0.233221	0	0	3.50833333333333	1.0425	0.299448333333333	0.1166105	0.408413458281181	0.996697027501046	-2.46583333333333	0.29715
FBgn0284246_2_D	FBtr0302508	FBgn0284246	l(2)k09848	chr2R	6074470	6075000	-	6074470	6074882	412	2	0.361	0.469182	1.291	1.524316	1.407	0.850308	0.392	0.143265	2.558	1.179443	1.01966666666667	1.475	0.947935333333333	0.661354	0.747863188560854	1	0.455333333333333	1.44655
FBgn0036728_2_D	FBtr0302509	FBgn0036728	UQCR-Q	chr3L	17475650	17476124	+	17475742	17476124	382	2	2.705	44.001333	2.689	43.321612	2.569	40.159706	2.643	44.572571	3.201	55.799263	2.65433333333333	2.922	42.494217	50.185917	0.511088610370283	0.996697027501046	0.267666666666666	1.10084
FBgn0053144_2_D	FBtr0302517	FBgn0053144	CG33144	chr2R	10740053	10741186	-	10740053	10740931	878	2	82.057	24.493052	79.995	18.979286	61.355	19.491955	60.683	19.358652	100	19.135981	74.469	80.3415	20.9880976666667	19.2473165	0.8172045088233	1	5.8725	1.07886
FBgn0052856_2_D	FBtr0302551	FBgn0052856	CG32856	chr3R	15964677	15965019	-	15964677	15964809	132	2	12.733	9.557789	9.172	5.760703	4.943	3.544117	16.617	10.789205	16.306	11.003262	8.94933333333333	16.4615	6.28753633333333	10.8962335	0.0786074568418802	0.831743480347299	7.51216666666667	1.83941
FBgn0261608_2_D	FBtr0302570	FBgn0261608	RpL37A	chr2L	5071608	5072055	+	5071752	5072055	303	2	0.806	14.008044	1.128	20.886157	0.925	17.25502	0.978	21.225671	1.111	24.316787	0.953	1.0445	17.3830736666667	22.771229	0.484879749659182	0.996697027501046	0.0915	1.09601
FBgn0026620_1_D	FBtr0302613	FBgn0026620	tacc	chr3R	4733653	4735346	-	4733653	4735153	1500	2	20.943	30.21261	20.732	29.000255	23.409	34.033776	13.201	19.500964	16.862	21.877729	21.6946666666667	15.0315	31.0822136666667	20.6893465	0.122184961174948	0.917643879658898	-6.66316666666667	0.692866
FBgn0283741_3_D	FBtr0302659	FBgn0283741	prage	chrX	1850619	1853667	+	1852457	1853667	1210	3	13.33	1.248847	19.137	1.566968	21.696	2.102385	19.96	2.445779	38.106	3.60863	18.0543333333333	29.033	1.6394	3.0272045	0.430526931860541	0.996697027501046	10.9786666666667	1.60809
FBgn0261550_2_D	FBtr0302667	FBgn0261550	CG42668	chr3R	20323214	20324196	+	20323446	20324196	750	2	91.205	46.654711	76.297	41.006619	75.014	42.930952	77.552	37.378959	100	33.619327	80.8386666666667	88.776	43.5307606666667	35.499143	0.607844128190081	1	7.93733333333334	1.09819
FBgn0261617_2_D	FBtr0302723	FBgn0261617	nej	chrX	9665441	9670603	-	9665441	9669709	4268	3	36.435	18.395672	37.492	15.115702	53.896	22.655464	43.67	16.946682	64.566	9.974406	42.6076666666667	54.118	18.7222793333333	13.460544	0.455670882311693	0.996697027501046	11.5103333333333	1.27015
FBgn0261573_1_D	FBtr0302862	FBgn0261573	CoRest	chrX	19529673	19530896	+	19529754	19530896	1142	2	48.013	49.548628	61.508	56.532489	46.402	46.883953	41.03	37.433717	55.489	35.945642	51.9743333333333	48.2595	50.9883566666667	36.6896795	0.712260833762566	1	-3.71483333333333	0.928526
FBgn0259734_2_D	FBtr0302907	FBgn0259734	Nost	chrX	9052449	9054575	+	9053274	9054575	1301	2	4.738	0.078807	7.489	0.144329	29.646	0.362705	15.352	0.434266	10.414	0.124184	13.9576666666667	12.883	0.195280333333333	0.279225	0.906744375436474	1	-1.07466666666667	0.923005
FBgn0031725_1_D	FBtr0302933	FBgn0031725	DIP-eta	chr2L	5601722	5603173	-	5601722	5602976	1254	2	15.765	6.773854	24.333	9.191934	16.517	7.503573	6.828	3.729037	13.258	5.458407	18.8716666666667	10.043	7.82312033333333	4.593722	0.152092738276275	0.968278789009413	-8.82866666666667	0.532173
FBgn0042106_1_D	FBtr0303151	FBgn0042106	CG18754	chr3R	23685479	23686537	+	23685873	23686537	664	2	100	0.356515	100	0.836817	100	0.322821	100	0.781	29.685	0.596514	100	64.8425	0.505384333333333	0.688757	0.5	0.996697027501046	-35.1575	0.648425
FBgn0035282_2_D	FBtr0303155	FBgn0035282	CNMa	chr3L	1850914	1851418	-	1850914	1851350	436	2	13.911	6.753276	11.848	4.262735	11.363	5.483544	11.058	4.246635	11.304	3.586867	12.374	11.181	5.49985166666667	3.916751	0.264827050024221	0.996697027501046	-1.193	0.903588
FBgn0085370_2_D	FBtr0303163,FBtr0343830	FBgn0085370	Pde11	chr2L	18532024	18534459	-	18532024	18533337	1313	2	54.775	34.04853	53.531	31.958288	58.68	34.667863	61.68	32.583085	92.559	31.466114	55.662	77.1195	33.558227	32.0245995	0.395265315343688	0.996697027501046	21.4575	1.3855
FBgn0283467_1_D	FBtr0303164	FBgn0283467	Pol32	chr2L	15254818	15256304	-	15254818	15254970	152	2	36.907	4.402909	8.552	1.279748	1.638	0.243658	2.782	0.296943	2.767	0.239467	15.699	2.7745	1.97543833333333	0.268205	0.353693845364103	0.996697027501046	-12.9245	0.176731
FBgn0032382_2_D	FBtr0303220	FBgn0032382	Mal-B2	chr2L	11852377	11852881	+	11852441	11852881	440	2	8.249	0.918134	9.173	0.312363	3.129	0.276996	11.592	1.696795	3.649	0.819838	6.85033333333333	7.6205	0.502497666666667	1.2583165	0.882012497307533	1	0.770166666666666	1.11243
FBgn0038332_2_D	FBtr0303236	FBgn0038332	CG6136	chr3R	15370035	15372212	-	15370035	15371024	989	2	14.243	1.904687	30.411	2.883774	37.978	3.020906	41.396	3.146005	43.779	3.149703	27.544	42.5875	2.60312233333333	3.147854	0.1613698081265	0.979506796844232	15.0435	1.54616
FBgn0032752_2_D	FBtr0303241	FBgn0032752	CG10702	chr2L	19064831	19066738	-	19064831	19065304	473	2	26.641	15.754483	28.01	13.300183	28.664	15.371636	18.653	8.488256	24.295	3.358982	27.7716666666667	21.474	14.8087673333333	5.923619	0.256643029248776	0.996697027501046	-6.29766666666667	0.773234
FBgn0086371_2_D	FBtr0303265	FBgn0086371	poly	chr3R	13361815	13362857	-	13361815	13362095	280	2	0	0	5.235	2.027318	5.501	1.786861	6.276	2.16854	1.707	0.602748	3.57866666666667	3.9915	1.271393	1.385644	0.898915627199076	1	0.412833333333333	1.11536
FBgn0261802_2_D	FBtr0303277	FBgn0261802	CG42748	chr2L	22161677	22166221	+	22162984	22166221	3237	2	22.893	25.051634	21.81	23.993657	20.854	24.172879	19.853	14.841166	25.812	14.343136	21.8523333333333	22.8325	24.4060566666667	14.592151	0.798175835437514	1	0.980166666666669	1.04485
FBgn0033196_2_D	FBtr0303287	FBgn0033196	CG1358	chr2R	7595264	7596828	-	7595264	7596542	1278	2	100	111.839762	100	101.894271	92.536	115.127717	100	76.533483	90.529	71.82016	97.512	95.2645	109.620583333333	74.1768215	0.724766189030053	1	-2.2475	0.976952
FBgn0027601_2_D	FBtr0303294	FBgn0027601	pdgy	chrX	14933669	14935272	-	14933669	14934632	963	2	2.701	0.676192	2.517	0.589576	3.483	1.076751	1.021	0.222675	5.869	0.832648	2.90033333333333	3.445	0.780839666666667	0.5276615	0.859472571768165	1	0.544666666666667	1.18779
FBgn0261836_1_D	FBtr0303385	FBgn0261836	Msp300	chr2L	5205103	5207002	+	5205344	5207002	1658	2	58.924	50.209879	50.362	54.826981	55.548	52.500803	49.354	55.803346	59.459	34.564765	54.9446666666667	54.4065	52.5125543333333	45.1840555	0.935051995279274	1	-0.538166666666669	0.990205
FBgn0004910_2_D	FBtr0303420	FBgn0004910	Eip63F-1	chr3L	3909972	3911914	-	3909972	3911894	1922	2	11.226	4.575872	10.368	4.155393	9.1	5.087219	7.925	4.487774	10.158	4.805373	10.2313333333333	9.0415	4.60616133333333	4.6465735	0.46805860565121	0.996697027501046	-1.18983333333333	0.883707
FBgn0004369_3_D	FBtr0303454	FBgn0004369	Ptp99A	chr3R	29483468	29487131	+	29484486	29487131	2645	3	100	71.305508	100	63.046581	100	67.153597	85.847	53.503223	100	40.598377	100	92.9235	67.168562	47.0508	0.499999999999999	0.996697027501046	-7.07650000000001	0.929235
FBgn0030872_2_D	FBtr0303572	FBgn0030872	Ucp4A	chrX	17847481	17848223	+	17847653	17848223	570	2	17.393	5.526516	26.651	5.874554	27.393	9.320866	24.765	6.077924	22.471	4.594467	23.8123333333333	23.618	6.907312	5.3361955	0.958915814764106	1	-0.194333333333333	0.991839
FBgn0261931_3_D	FBtr0303710	FBgn0261931	CG42797	chrX	9620592	9623243	+	9621664	9623243	1579	3	66.787	19.936638	61.916	14.553668	57.269	13.344793	54.703	9.73495	72.244	7.851237	61.9906666666667	63.4735	15.945033	8.7930935	0.894663435783201	1	1.48283333333333	1.02392
FBgn0261934_2_D	FBtr0303750	FBgn0261934	dikar	chr3L	6728799	6733067	-	6728799	6730473	1674	2	63.64	26.435424	68.047	24.354096	62.584	22.385057	59.744	24.84226	86.282	21.603001	64.757	73.013	24.3915256666667	23.2226305	0.645318932241493	1	8.256	1.12749
FBgn0033983_2_D	FBtr0303760	FBgn0033983	ADPS	chr2R	14929702	14930627	-	14929702	14930240	538	2	18.638	9.255731	14.083	6.898231	19.199	9.984224	16.88	6.164757	27.099	8.028265	17.3066666666667	21.9895	8.71272866666667	7.096511	0.521836932459159	0.999068887707723	4.68283333333333	1.27058
FBgn0034688_2_D	FBtr0303766	FBgn0034688	CG11474	chr2R	22071233	22071707	-	22071233	22071558	325	2	5.115	2.347898	12.378	6.570609	3.976	1.585161	4.972	1.637236	8.03	1.992412	7.15633333333333	6.501	3.50122266666667	1.814824	0.843697362446308	1	-0.655333333333334	0.908426
FBgn0032801_2_D	FBtr0303779	FBgn0032801	CG10165	chr2L	19526909	19527705	-	19526909	19527379	470	2	3.943	0.261923	13.03	0.995838	8.272	0.65052	12.307	0.655857	10.445	0.85092	8.415	11.376	0.636093666666667	0.7533885	0.380795167156721	0.996697027501046	2.961	1.35187
FBgn0030018_2_D	FBtr0303843	FBgn0030018	slpr	chrX	8170228	8173461	-	8170228	8171584	1356	2	32.035	2.589542	31.484	3.002163	29.855	2.733921	24.304	2.304059	24.546	1.763198	31.1246666666667	24.425	2.77520866666667	2.0336285	0.00779356915633523	0.377023601379619	-6.69966666666667	0.784747
FBgn0041092_2_D	FBtr0303873	FBgn0041092	tai	chr2L	9245776	9250211	+	9245805	9250211	4406	2	43.983	12.802393	48.888	11.799017	49.365	12.641907	16.927	3.484512	18.773	3.080301	47.412	17.85	12.414439	3.2824065	0.000829685978501624	0.181626249356187	-29.562	0.376487
FBgn0011259_3_D	FBtr0303878	FBgn0011259	Sema1a	chr2L	8666035	8672041	+	8666208	8672041	5833	3	15.142	10.165677	13.682	8.157245	13.224	9.227988	17.75	13.620323	23.294	9.632519	14.016	20.522	9.18363666666667	11.626421	0.244929594527632	0.996697027501046	6.506	1.46418
FBgn0024320_2_D	FBtr0303907	FBgn0024320	Npc1a	chr2L	10213811	10214055	-	10213811	10213975	164	2	5.339	17.415776	6.43	20.583737	7.495	24.393462	6.364	15.066805	14.557	23.050069	6.42133333333333	10.4605	20.7976583333333	19.058437	0.502293310377823	0.996697027501046	4.03916666666667	1.62902
FBgn0031030_2_D	FBtr0303999	FBgn0031030	Tao	chrX	19569720	19571704	-	19569720	19571583	1863	3	20.583	31.9077	21.237	29.211614	19.907	28.431822	4.054	5.553895	5.652	6.026207	20.5756666666667	4.853	29.8503786666667	5.790051	0.0106775073263738	0.459654680098541	-15.7226666666667	0.235861
FBgn0259214_2_D	FBtr0304048	FBgn0259214	PMCA	chr4	328192	329428	-	328192	329209	1017	2	6.922	37.543488	7.954	38.983935	5.947	31.543916	4.351	18.601341	5.296	20.049133	6.941	4.8235	36.0237796666667	19.325237	0.0675901254755154	0.813435390672993	-2.1175	0.694929
FBgn0051716_2_D	FBtr0304112	FBgn0051716	Cnot4	chr2L	10402630	10403206	+	10402767	10403206	439	2	22.752	52.044212	24.866	54.18722	22.475	49.818808	23.451	48.118932	22.752	46.689058	23.3643333333333	23.1015	52.0167466666667	47.403995	0.774898317651636	1	-0.262833333333333	0.988751
FBgn0051721_2_D	FBtr0304114	FBgn0051721	Trim9	chr2L	10626692	10628054	+	10626979	10628054	1075	2	22.951	21.910434	19.667	18.203733	24.678	23.98344	21.786	26.603091	29.341	24.637692	22.432	25.5635	21.365869	25.6203915	0.554684068868251	1	3.1315	1.1396
FBgn0004595_1_D	FBtr0304603	FBgn0004595	pros	chr3R	11391917	11407627	+	11392094	11407627	15533	3	3.878	2.020529	7.068	3.013985	5.233	2.312598	3.202	1.512905	4.359	1.152282	5.393	3.7805	2.44903733333333	1.3325935	0.236805292838196	0.996697027501046	-1.6125	0.701001
FBgn0010905_2_D	FBtr0304614	FBgn0010905	Spn	chr3L	2505244	2508573	-	2505244	2508309	3065	3	39.295	44.771757	37.455	36.449389	34.985	37.646123	21.143	23.479736	27.285	17.414158	37.245	24.214	39.622423	20.446947	0.108198946122627	0.905651386403579	-13.031	0.650128
FBgn0033652_2_D	FBtr0304622	FBgn0033652	ths	chr2R	11809900	11814424	+	11811865	11814424	2559	2	47.562	30.904896	44.518	31.859666	44.428	30.232399	39.446	18.39905	60.841	19.634045	45.5026666666667	50.1435	30.998987	19.0165475	0.7394492196978	1	4.64083333333334	1.10199
FBgn0001078_2_D	FBtr0304627	FBgn0001078	ftz-f1	chr3L	18750606	18752895	-	18750606	18752748	2142	2	42.877	12.491426	32.739	11.94672	37.942	11.42602	33.112	12.601247	54.113	14.292598	37.8526666666667	43.6125	11.954722	13.4469225	0.680560408087181	1	5.75983333333333	1.15216
FBgn0000404_2_D	FBtr0304650	FBgn0000404	CycA	chr3L	11826718	11827805	-	11826718	11827654	936	2	77.583	19.584106	76.094	18.84867	84.885	17.416383	49.503	11.014	100	10.908005	79.5206666666667	74.7515	18.6163863333333	10.9610025	0.881279856904056	1	-4.76916666666668	0.940026
FBgn0003435_4_D	FBtr0304656	FBgn0003435	sm	chr2R	19517863	19530700	-	19517863	19530566	12703	5	12.359	63.277593	13.274	60.053051	14.592	70.157842	9.12	38.908743	9.258	32.629827	13.4083333333333	9.189	64.496162	35.769285	0.0217824491187811	0.550552832778639	-4.21933333333333	0.68532
FBgn0261262_1_D	FBtr0304685	FBgn0261262	CG42613	chr3R	18975457	18978088	+	18975777	18978088	2311	3	21.429	103.294144	22.435	96.310619	21.397	102.570419	18.738	71.79292	24.379	68.23882	21.7536666666667	21.5585	100.725060666667	70.01587	0.956092416854874	1	-0.195166666666662	0.991028
FBgn0035171_2_D	FBtr0304699	FBgn0035171	CG12502	chr3L	869932	871701	+	870593	871701	1108	2	46.239	63.150493	41.697	48.923016	41.398	59.107923	42.418	66.584184	51.107	61.348622	43.1113333333333	46.7625	57.0604773333333	63.966403	0.550211264143269	1	3.65116666666667	1.08469
FBgn0261514_1_D	FBtr0304719,FBtr0304720	FBgn0261514	NimA	chr2L	13962119	13963381	+	13962514	13963381	867	2	2.494	0.329005	4.346	0.501931	0.48	0.067913	1.779	0.420547	2.445	0.610855	2.44	2.112	0.299616333333333	0.515701	0.801320004427776	1	-0.328	0.865574
FBgn0259685_2_D	FBtr0304726	FBgn0259685	crb	chr3R	24313648	24314541	+	24313876	24314541	665	2	4.298	0.298849	60.107	3.152827	42.341	2.251373	14.392	1.680011	41.581	3.660887	35.582	27.9865	1.90101633333333	2.670449	0.746066220968579	1	-7.5955	0.786535
FBgn0283477_2_D	FBtr0304727	FBgn0283477	SF2	chr3R	16338942	16340762	-	16338942	16340656	1714	2	54.296	67.321956	59.508	66.674393	64.039	67.017565	56.234	41.639186	42.388	34.448109	59.281	49.311	67.004638	38.0436475	0.364761803056578	0.996697027501046	-9.97	0.831818
FBgn0034641_2_D	FBtr0304728	FBgn0034641	mahj	chr2R	21630872	21631422	+	21630874	21631422	548	2	1.652	0.625033	2.643	1.19499	2.186	0.767381	0	0	0.9	0.195674	2.16033333333333	0.45	0.862468	0.097837	0.0957349593636981	0.863705060402842	-1.71033333333333	0.208301
FBgn0260446_2_D	FBtr0304732	FBgn0260446	GABA-B-R1	chr2L	15032634	15034704	+	15032654	15034704	2050	2	91.793	80.92635	97.754	72.149841	93.78	80.677474	96.872	61.774946	100	60.28366	94.4423333333333	98.436	77.9178883333333	61.029303	0.192584535511122	0.996697027501046	3.99366666666667	1.04229
FBgn0028408_2_D	FBtr0304798	FBgn0028408	Drep2	chr2R	9298266	9302821	+	9299429	9302821	3392	3	40.524	56.366961	43.956	53.479914	42.841	53.241455	34.773	35.321171	52.7	34.455873	42.4403333333333	43.7365	54.3627766666667	34.888522	0.90869629594046	1	1.29616666666667	1.03054
FBgn0262483_1_D	FBtr0304826	FBgn0262483	Rbp	chr3R	15399112	15402543	+	15399892	15402543	2651	2	73.618	101.82849	68.197	88.28231	64.683	88.921433	53.704	62.960167	76.94	42.286425	68.8326666666667	65.322	93.0107443333333	52.623296	0.813897879374342	1	-3.51066666666667	0.948997
FBgn0030812_2_D	FBtr0304840	FBgn0030812	wcy	chrX	17068716	17070431	-	17068716	17070355	1639	2	23.804	6.699044	20.643	5.565924	29.7	7.517983	25.229	5.108224	35.054	5.454221	24.7156666666667	30.1415	6.594317	5.2812225	0.454726093487618	0.996697027501046	5.42583333333333	1.21953
FBgn0038063_2_D	FBtr0304846	FBgn0038063	Octbeta2R	chr3R	12550624	12553247	-	12550624	12552928	2304	2	54.377	55.358128	56.2	56.102888	50.084	52.611313	47.974	48.851987	69.123	55.513571	53.5536666666667	58.5485	54.6907763333333	52.182779	0.71912666536242	1	4.99483333333333	1.09327
FBgn0085383_1_D	FBtr0304916	FBgn0085383	CG34354	chr3R	28237732	28240526	+	28237771	28240526	2755	2	63.444	93.552857	64.537	87.885452	61.333	99.74793	55.654	77.119251	64.47	72.192022	63.1046666666667	60.062	93.7287463333333	74.6556365	0.614101656360897	1	-3.04266666666667	0.951784
FBgn0085413_2_D	FBtr0304918	FBgn0085413	CG34384	chr3R	7852937	7855392	+	7853243	7855392	2149	2	29.154	41.696448	29.326	39.057673	28.695	39.400608	27.931	39.817897	36.001	38.176812	29.0583333333333	31.966	40.0515763333333	38.9973545	0.602382997281945	1	2.90766666666667	1.10006
FBgn0026147_4_D	FBtr0304952	FBgn0026147	TTLL4A	chr2L	10993742	10997897	+	10994081	10997897	3816	5	18.596	5.108324	18.627	5.263389	22.53	5.540722	18.431	4.000157	16.806	3.34802	19.9176666666667	17.6185	5.304145	3.6740885	0.233043239821711	0.996697027501046	-2.29916666666666	0.884566
FBgn0004435_3_D	FBtr0304955	FBgn0004435	Galphaq	chr2R	12619063	12623197	+	12619143	12623197	4054	3	100	96.192396	100	86.412538	100	92.343904	81.425	64.183641	71.496	60.013783	100	76.4605	91.6496126666667	62.098712	0.132324485319094	0.942066718205126	-23.5395	0.764605
FBgn0085436_2_D	FBtr0304957	FBgn0085436	Not1	chr2R	9566145	9568086	-	9566145	9567980	1835	2	55.058	89.384733	54.707	81.824866	51.493	84.291847	50.624	96.334584	61.678	87.549592	53.7526666666667	56.151	85.1671486666667	91.942088	0.739661217461554	1	2.39833333333333	1.04462
FBgn0000253_3_D	FBtr0304963	FBgn0000253	Cam	chr2R	12273765	12278809	+	12273791	12278809	5018	4	1.497	118.180804	1.664	114.555056	1.543	119.109434	0.58	37.07394	0.72	51.778863	1.568	0.65	117.281764666667	44.4264015	0.00848194336407068	0.387128698069566	-0.918	0.414541
FBgn0262733_3_D	FBtr0304990	FBgn0262733	Src64B	chr3L	4592446	4595255	-	4592446	4594643	2197	3	42.329	46.988043	35.908	35.166952	36.864	34.490862	31.091	33.187764	48.546	33.258139	38.367	39.8185	38.8819523333333	33.2229515	0.895697333611533	1	1.4515	1.03783
FBgn0052369_2_D	FBtr0304992	FBgn0052369	CG32369	chr3L	7777104	7778736	-	7777104	7778472	1368	2	22.553	10.502593	19.053	9.46941	16.624	12.150789	12.462	6.477622	18.058	7.951602	19.41	15.26	10.7075973333333	7.214612	0.347352223605745	0.996697027501046	-4.15	0.786193
FBgn0262579_2_D	FBtr0304996	FBgn0262579	Ect4	chr3L	8108638	8108897	+	8108720	8108897	177	2	0	0	9.516	1.607411	0	0	7.895	0.761444	8.571	1.387422	3.172	8.233	0.535803666666667	1.074433	0.250820457991698	0.996697027501046	5.061	2.59552
FBgn0039172_2_D	FBtr0305044	FBgn0039172	Spase22-23	chr3R	24228341	24230035	-	24228341	24229420	1079	2	5.326	4.42363	5.885	5.051062	7.153	6.332567	5.905	3.568837	9.537	6.370448	6.12133333333333	7.721	5.26908633333333	4.9696425	0.535427963317867	1	1.59966666666667	1.26133
FBgn0001139_2_D	FBtr0305047	FBgn0001139	gro	chr3R	26048497	26049911	+	26048602	26049911	1309	2	50.615	51.938728	57.603	49.782003	45.097	45.823226	45.463	37.775711	42.896	34.571254	51.105	44.1795	49.181319	36.1734825	0.188963457829387	0.996697027501046	-6.9255	0.864485
FBgn0039431_2_D	FBtr0305049	FBgn0039431	plum	chr3R	26470077	26474292	-	26470077	26472981	2904	2	52.379	30.693658	52.824	30.648602	49.1	32.909657	46.694	36.123485	56.732	33.830097	51.4343333333333	51.713	31.4173056666667	34.976791	0.964934353823734	1	0.278666666666666	1.00542
FBgn0259246_3_D	FBtr0305060	FBgn0259246	brp	chr2R	9537138	9541565	+	9537171	9541565	4394	3	26.381	124.88239	28.696	116.030183	26.48	101.20108	23.989	97.62679	31.26	77.901095	27.1856666666667	27.6245	114.037884333333	87.7639425	0.923910776100737	1	0.438833333333335	1.01614
FBgn0052062_4_D	FBtr0305095	FBgn0052062	Rbfox1	chr3L	10590520	10594012	+	10590562	10594012	3450	4	18.619	84.773896	20.002	72.796585	19.089	81.70419	15.824	60.801414	18.747	51.690742	19.2366666666667	17.2855	79.7582236666667	56.246078	0.398152511277977	0.996697027501046	-1.95116666666667	0.89857
FBgn0053196_2_D	FBtr0305142	FBgn0053196	dpy	chr2L	4477461	4479779	-	4477461	4479540	2079	2	34.746	1.896902	27.679	1.687528	100	1.436637	31.586	2.795718	36.547	1.026059	54.1416666666667	34.0665	1.673689	1.9108885	0.475528919294108	0.996697027501046	-20.0751666666667	0.62921
FBgn0267336_2_D	FBtr0305157	FBgn0267336	Glut4EF	chr3R	9986896	9995364	+	9987785	9995364	7579	2	71.976	86.082473	68.372	70.458349	63.623	79.095743	43.897	89.625907	62.165	69.553795	67.9903333333333	53.031	78.5455216666667	79.589851	0.335545784307414	0.996697027501046	-14.9593333333333	0.779979
FBgn0026083_4_D	FBtr0305183	FBgn0026083	tyf	chrX	4125923	4130016	+	4125991	4130016	4025	4	28.509	37.617802	29.649	32.814262	28.686	33.705686	25.927	31.802023	39.844	30.771488	28.948	32.8855	34.7125833333333	31.2867555	0.672144091020733	1	3.9375	1.13602
FBgn0267912_3_D	FBtr0305198	FBgn0267912	CanA-14F	chrX	16560683	16568276	-	16560683	16566278	5595	4	22.012	25.115911	21.172	21.484303	19.915	22.077656	13.224	11.473577	21.919	11.871639	21.033	17.5715	22.8926233333333	11.672608	0.5708395214587	1	-3.4615	0.835425
FBgn0041781_3_D	FBtr0305256,FBtr0329950,FBtr0340223	FBgn0041781	SCAR	chr2L	10981486	10982395	+	10981719	10982395	676	3	6.229	9.317718	2.803	3.98631	9.493	12.535975	4.476	5.267149	6.915	7.394961	6.175	5.6955	8.61333433333333	6.331055	0.847309269491675	1	-0.4795	0.922348
FBgn0032405_2_D	FBtr0305265	FBgn0032405	firl	chr2L	12063456	12063870	-	12063456	12063609	153	2	0	0	100	1.662529	0	0	4.149	0.509586	0	0	33.3333333333333	2.0745	0.554176333333333	0.254793	0.447450382044483	0.996697027501046	-31.2588333333333	0.062235
FBgn0085382_2_D	FBtr0305292	FBgn0085382	CG34353	chr3R	27767965	27770108	-	27767965	27769992	2027	2	43.824	73.618897	42.495	63.079399	41.684	70.562402	43.34	69.69719	50.28	60.142115	42.6676666666667	46.81	69.0868993333333	64.9196525	0.439567846856694	0.996697027501046	4.14233333333334	1.09708
FBgn0262614_1_D	FBtr0305295,FBtr0310205	FBgn0262614	pyd	chr3R	8827067	8828318	-	8827067	8828097	1030	2	8.075	1.83197	6.691	1.280294	2.761	0.741254	4.824	1.130949	11.024	1.659674	5.84233333333333	7.924	1.284506	1.3953115	0.625971850821979	1	2.08166666666667	1.35631
FBgn0014380_2_D	FBtr0305340	FBgn0014380	RhoL	chr3R	9497100	9497572	-	9497100	9497419	319	2	5.313	1.534877	2.427	0.839755	5.207	1.626684	6.376	2.50865	5.289	1.582005	4.31566666666667	5.8325	1.333772	2.0453275	0.26101645768541	0.996697027501046	1.51683333333333	1.35147
FBgn0029835_1_D	FBtr0305342	FBgn0029835	CG5921	chrX	6063805	6065646	+	6064288	6065646	1358	2	29.098	0.325142	17.045	0.200268	30.87	0.145271	11.457	0.29812	11.196	0.447571	25.671	11.3265	0.223560333333333	0.3728455	0.0805981337897676	0.831743480347299	-14.3445	0.441218
FBgn0029858_2_D	FBtr0305494	FBgn0029858	mldr	chrX	6292734	6294177	+	6293104	6294177	1073	2	14.148	1.303983	23.918	2.339253	11.457	0.845969	18.308	0.534294	9.163	0.311191	16.5076666666667	13.7355	1.49640166666667	0.4227425	0.681064045824077	1	-2.77216666666667	0.832068
FBgn0032955_2_D	FBtr0305503	FBgn0032955	CG2201	chr2L	21614231	21615040	-	21614231	21614980	749	2	25.198	17.425373	26.63	17.245952	29.827	22.076485	23.652	23.03427	29.718	23.278782	27.2183333333333	26.685	18.9159366666667	23.156526	0.892436969165257	1	-0.533333333333331	0.980405
FBgn0032479_2_D	FBtr0305555	FBgn0032479	CG16974	chr2L	13183848	13186264	-	13183848	13185419	1571	2	1.349	2.274142	1.807	2.722458	0.932	1.597486	1.383	1.892618	2.099	2.478345	1.36266666666667	1.741	2.19802866666667	2.1854815	0.479049134524365	0.996697027501046	0.378333333333333	1.27764
FBgn0028507_2_D	FBtr0305560	FBgn0028507	CG3793	chr2L	15765674	15766267	+	15765708	15766267	559	2	7.647	4.347145	8.4	4.470286	8.129	3.931274	3.743	1.282976	13.949	5.515239	8.05866666666667	8.846	4.24956833333333	3.3991075	0.902563379817112	1	0.787333333333333	1.0977
FBgn0015010_2_D	FBtr0305582	FBgn0015010	Ag5r	chrX	14784663	14785965	-	14784663	14785314	651	2	4.249	0.334159	11.904	1.591444	3.942	0.922406	7.037	1.003687	4.774	1.452005	6.69833333333333	5.9055	0.949336333333333	1.227846	0.800508511217385	1	-0.792833333333333	0.881637
FBgn0262739_4_D	FBtr0305592	FBgn0262739	AGO1	chr2R	13943386	13948110	-	13943386	13947974	4588	4	2.217	7.654495	2.317	6.977334	2.547	8.555767	2.807	9.522572	2.897	7.097088	2.36033333333333	2.852	7.72919866666667	8.30983	0.0246719568171073	0.567696454150301	0.491666666666666	1.2083
FBgn0266019_2_D	FBtr0305605	FBgn0266019	rudhira	chrX	11834712	11837460	+	11835260	11837460	2200	2	42.857	13.382331	36.641	10.698643	31.089	11.368396	26.404	11.648646	39.699	10.497631	36.8623333333333	33.0515	11.8164566666667	11.0731385	0.673361872119025	1	-3.81083333333333	0.89662
FBgn0259823_2_D	FBtr0305614	FBgn0259823	CG42404	chr3R	15255588	15257765	+	15255664	15257765	2101	2	53.461	40.270423	55.965	33.425693	57.483	37.017534	54.14	38.726999	54.837	34.409741	55.6363333333333	54.4885	36.90455	36.56837	0.434759602820779	0.996697027501046	-1.14783333333333	0.979369
FBgn0031359_2_D	FBtr0305618	FBgn0031359	Rim2	chr2L	1716243	1717229	-	1716243	1717105	862	2	38.139	21.576857	38.771	23.472087	39.216	25.371836	39.304	23.423157	36.408	17.332525	38.7086666666667	37.856	23.4735933333333	20.377841	0.660693389428825	1	-0.852666666666664	0.977972
FBgn0036173_3_D	FBtr0305648	FBgn0036173	CG7394	chr3L	11563302	11564312	+	11563413	11564312	899	3	1.49	1.415966	3.714	2.610671	1.008	0.840689	1.65	1.233084	3.77	2.495136	2.07066666666667	2.71	1.622442	1.86411	0.678355405844243	1	0.639333333333333	1.30876
FBgn0050410_2_D	FBtr0305675	FBgn0050410	Rpi	chr2R	23355182	23356441	+	23356076	23356441	365	2	19.057	5.51799	12.681	5.96559	17.712	6.751938	25.078	6.980222	35.362	8.51615	16.4833333333333	30.22	6.078506	7.748186	0.194398390580156	0.996697027501046	13.7366666666667	1.83337
FBgn0038201_2_D	FBtr0305681	FBgn0038201	PK1-R	chr3R	14099831	14100708	-	14099831	14100648	817	2	0	0	5.18	0.073015	17.048	0.137223	0	0	100	0.16776	7.40933333333333	50	0.0700793333333333	0.08388	0.550125790929202	1	42.5906666666667	6.74825
FBgn0010415_3_D	FBtr0305897	FBgn0010415	Sdc	chr2R	21392401	21394735	-	21392401	21394565	2164	3	30.604	186.799751	26.799	167.590844	27.795	176.782875	25.168	185.757252	32.578	200.992178	28.3993333333333	28.873	177.057823333333	193.374715	0.920036054824638	1	0.473666666666666	1.01668
FBgn0263930_2_D	FBtr0305901	FBgn0263930	dally	chr3L	8889163	8891192	+	8889315	8891192	1877	2	51.555	33.524872	49.007	27.67026	47.889	28.411887	49.15	25.595162	51.967	21.467241	49.4836666666667	50.5585	29.8690063333333	23.5312015	0.602920345974775	1	1.07483333333333	1.02172
FBgn0033856_2_D	FBtr0305955	FBgn0033856	CG13334	chr2R	13558544	13560768	+	13559649	13560768	1119	2	100	0.232766	0	0	0	0	100	0.072705	0	0	33.3333333333333	50	0.0775886666666667	0.0363525	0.80876844414145	1	16.6666666666667	1.5
FBgn0022702_2_D	FBtr0305966	FBgn0022702	Cht2	chr3L	1752327	1753310	-	1752327	1752635	308	2	7.219	1.90722	13.909	3.646614	21.726	5.142905	9.415	1.787652	13.872	1.255292	14.2846666666667	11.6435	3.56557966666667	1.521472	0.618841032466941	1	-2.64116666666667	0.815105
FBgn0259239_2_D	FBtr0305981	FBgn0259239	CG42337	chr3L	21183312	21185018	-	21183312	21184664	1352	2	39.03	39.871574	37.952	32.519678	35.878	40.54504	31.37	32.006619	45.914	29.994593	37.62	38.642	37.6454306666667	31.000606	0.911264371847126	1	1.02200000000001	1.02717
FBgn0010612_2_D	FBtr0305994	FBgn0010612	ATPsynG	chr2L	10975521	10976161	-	10975521	10975904	383	2	2.276	20.456978	1.917	17.981781	2.05	17.912851	2.096	16.032457	2.691	21.865509	2.081	2.3935	18.78387	18.948983	0.474688473243907	0.996697027501046	0.3125	1.15017
FBgn0020379_1_D	FBtr0305995	FBgn0020379	Rfx	chr3R	10361759	10363297	-	10361759	10363165	1406	2	61.96	14.926753	78.728	13.466939	62.991	15.351696	52.238	14.068457	59.107	12.725429	67.893	55.6725	14.581796	13.396943	0.154085746963234	0.968278789009413	-12.2205	0.820004
FBgn0033673_2_D	FBtr0306003	FBgn0033673	CG8298	chr2R	11991064	11992350	+	11991279	11992350	1071	2	28.698	14.656251	31.886	13.95348	33.322	15.151405	36.957	12.782502	43.422	11.738284	31.302	40.1895	14.5870453333333	12.260393	0.181895018186921	0.996697027501046	8.8875	1.28393
FBgn0017418_2_D	FBtr0306057	FBgn0017418	ari-1	chrX	18130391	18132877	-	18130391	18132798	2407	3	42.545	29.633736	46.882	27.776345	47.269	33.368985	31.009	25.514888	36.925	21.996919	45.5653333333333	33.967	30.2596886666667	23.7559035	0.104951993289614	0.893939689322453	-11.5983333333333	0.745457
FBgn0035016_2_D	FBtr0306137	FBgn0035016	CG4612	chr2R	24521873	24524542	-	24521873	24524320	2447	2	60.184	113.550449	58.246	98.463157	56.381	91.103366	49.038	52.264473	63.344	50.100489	58.2703333333333	56.191	101.038990666667	51.182481	0.820201872069161	1	-2.07933333333333	0.964316
FBgn0032642_2_D	FBtr0306162	FBgn0032642	CG5110	chr2L	17481455	17482037	+	17481783	17482037	254	2	23.615	18.013835	18.755	13.473041	20.482	15.287628	14.229	11.021383	24.963	18.886803	20.9506666666667	19.596	15.5915013333333	14.954093	0.843674683141775	1	-1.35466666666667	0.93534
FBgn0262858_1_D	FBtr0306166	FBgn0262858	CG43222	chr3R	24634624	24634926	-	24634624	24634759	135	2	33.393	88.193955	25.588	75.196891	36.149	91.436477	28.978	60.086219	34.807	83.679496	31.71	31.8925	84.942441	71.8828575	0.968994995451607	1	0.182500000000001	1.00576
FBgn0004868_2_D	FBtr0306169	FBgn0004868	Gdi	chr2L	9491175	9492545	-	9491175	9492086	911	2	25.4	137.413043	25.419	133.112682	24.885	117.50034	24.878	104.786653	31.558	119.928	25.2346666666667	28.218	129.342021666667	112.3573265	0.535648178547232	1	2.98333333333333	1.11822
FBgn0262872_2_D	FBtr0306229	FBgn0262872	milt	chr2L	7053475	7056010	+	7054553	7056010	1457	2	50.556	56.25195	48.897	52.53342	50.445	62.341055	41.595	48.722408	56.119	46.396965	49.966	48.857	57.0421416666667	47.5596865	0.903577986108384	1	-1.109	0.977805
FBgn0034072_2_D	FBtr0306238	FBgn0034072	Dg	chr2R	16081175	16083393	-	16081175	16083274	2099	2	28.42	29.130299	30.966	28.630005	34.505	33.285971	23.507	23.789682	28.389	24.691437	31.297	25.948	30.3487583333333	24.2405595	0.215284051880464	0.996697027501046	-5.349	0.829089
FBgn0026189_3_D	FBtr0306258	FBgn0026189	prominin-like	chr3L	3114449	3116031	-	3114449	3115922	1473	4	4.814	19.51608	5.054	24.216333	4.129	19.988272	5.653	22.339782	7.22	22.375222	4.66566666666667	6.4365	21.2402283333333	22.357502	0.237012829022047	0.996697027501046	1.77083333333333	1.37955
FBgn0036494_3_D	FBtr0306308	FBgn0036494	Toll-6	chr3L	15336691	15344315	+	15341766	15344315	2549	3	31.364	49.79439	30.921	43.290955	31.286	45.815995	23.171	39.107173	30.255	36.340368	31.1903333333333	26.713	46.3004466666667	37.7237705	0.42584446070371	0.996697027501046	-4.47733333333333	0.856451
FBgn0036958_2_D	FBtr0306327	FBgn0036958	CG17233	chr3L	20233172	20233948	-	20233172	20233870	698	2	9.804	3.679652	10.952	3.982291	10.289	3.615563	7.023	2.775521	11.36	4.051813	10.3483333333333	9.1915	3.75916866666667	3.413667	0.687860794910003	1	-1.15683333333333	0.888211
FBgn0052296_1_D	FBtr0306331	FBgn0052296	Mrtf	chr3L	2717614	2724058	-	2717614	2719790	2176	3	18.423	2.52168	15.127	2.060117	19.057	2.577801	13.054	1.888884	23.39	1.926837	17.5356666666667	18.222	2.38653266666667	1.9078605	0.916498303955648	1	0.686333333333337	1.03914
FBgn0000014_2_D	FBtr0306337	FBgn0000014	abd-A	chr3R	16807213	16810061	-	16807213	16809689	2476	2	83.036	70.974252	75.138	54.718209	81.007	61.337715	31.384	21.391029	25.927	10.967321	79.727	28.6555	62.343392	16.179175	0.00230573982381374	0.26559926827645	-51.0715	0.35942
FBgn0000448_2_D	FBtr0306345	FBgn0000448	Hr3	chr2R	10203994	10208128	-	10203994	10208010	4016	2	100	10.304409	89.245	10.143201	84.864	10.621393	64.931	5.156975	84.472	6.03757	91.3696666666667	74.7015	10.3563343333333	5.5972725	0.305839273370406	0.996697027501046	-16.6681666666667	0.817574
FBgn0259822_2_D	FBtr0306386	FBgn0259822	Ca-beta	chr2L	11156117	11159729	-	11156117	11159272	3155	3	19.429	21.312488	17.659	18.013814	20.607	21.574991	15.502	12.655762	27.09	14.72761	19.2316666666667	21.296	20.300431	13.691686	0.782334839368694	1	2.06433333333333	1.10734
FBgn0035533_2_D	FBtr0306534	FBgn0035533	Cip4	chr3L	4322490	4324220	-	4322490	4324059	1569	3	17.275	4.337206	30.064	9.327852	25.617	7.942591	18.208	6.272357	30.188	9.525297	24.3186666666667	24.198	7.20254966666667	7.898827	0.988077354771835	1	-0.120666666666665	0.995038
FBgn0016694_2_D	FBtr0306535	FBgn0016694	Pdp1	chr3L	7811457	7816412	-	7811457	7816328	4871	3	5.547	4.165024	9.038	6.533681	6.651	5.298457	8.872	4.776696	15.719	7.627809	7.07866666666667	12.2955	5.33238733333333	6.2022525	0.354464714258609	0.996697027501046	5.21683333333333	1.73698
FBgn0003559_2_D	FBtr0306544	FBgn0003559	su(f)	chrX	23100859	23101431	+	23101104	23101431	327	2	9.822	4.240364	7.677	4.520825	4.789	2.752939	6.488	2.702303	5.253	2.337833	7.42933333333333	5.8705	3.83804266666667	2.520068	0.407069193580072	0.996697027501046	-1.55883333333333	0.790179
FBgn0261985_2_D	FBtr0306560	FBgn0261985	Ptpmeg	chr3L	355437	356050	+	355524	356050	526	2	71.733	52.825096	62.462	50.891434	69.071	56.360773	61.355	44.472834	63.659	42.70701	67.7553333333333	62.507	53.359101	43.589922	0.191039786966824	0.996697027501046	-5.24833333333334	0.92254
FBgn0035132_2_D	FBtr0306566	FBgn0035132	mthl10	chr3L	332800	333640	-	332800	333477	677	2	25.703	3.966369	25.615	3.29677	20.974	3.543908	43.36	8.310932	28.89	5.557711	24.0973333333333	36.125	3.602349	6.9343215	0.335246846082607	0.996697027501046	12.0276666666667	1.49913
FBgn0025702_2_D	FBtr0306595	FBgn0025702	Srpk79D	chr3L	22282903	22284335	+	22283097	22284335	1238	2	24.062	18.745334	21.501	15.530521	21.611	16.483555	20.33	17.21016	26.886	17.802549	22.3913333333333	23.608	16.9198033333333	17.5063545	0.774614551149708	1	1.21666666666666	1.05434
FBgn0024321_2_D	FBtr0306742	FBgn0024321	NK7.1	chr3R	14329412	14331081	-	14329412	14330226	814	2	20.163	7.703416	19.128	7.342765	19.241	6.238533	19.542	7.688653	21.587	7.341796	19.5106666666667	20.5645	7.09490466666667	7.5152245	0.482165468551951	0.996697027501046	1.05383333333334	1.05401
FBgn0262975_1_D	FBtr0306744,FBtr0330372,FBtr0336455	FBgn0262975	cnc	chr3R	23185579	23187803	-	23185579	23187305	1726	2	27.57	6.283274	27.843	6.079994	26.414	6.246426	19.575	5.08519	30.146	4.823056	27.2756666666667	24.8605	6.20323133333333	4.954123	0.72714163650919	1	-2.41516666666666	0.911453
FBgn0034186_2_D	FBtr0306810	FBgn0034186	CG8950	chr2R	17059330	17060801	-	17059330	17059946	616	2	39.769	2.97042	37.839	2.258737	50.393	2.539367	15.836	0.722319	29.083	1.332594	42.667	22.4595	2.589508	1.0274565	0.139690504132395	0.942066718205126	-20.2075	0.52639
FBgn0000568_3_D	FBtr0306814	FBgn0000568	Eip75B	chr3L	17950952	17955049	-	17950952	17953643	2691	3	32.038	53.577257	32.316	52.398521	29.266	52.320219	16.19	27.193696	31.201	33.837484	31.2066666666667	23.6955	52.7653323333333	30.51559	0.498073429702162	0.996697027501046	-7.51116666666666	0.759309
FBgn0036538_2_D	FBtr0306854	FBgn0036538	CG15715	chr3L	15835692	15836248	-	15835692	15836161	469	2	16.698	33.510468	20.641	34.740123	16.784	32.023399	13.846	20.894435	22.424	36.872529	18.041	18.135	33.4246633333333	28.883482	0.986225290444078	1	0.0939999999999976	1.00521
FBgn0036537_2_D	FBtr0306855	FBgn0036537	CG18081	chr3L	15833794	15834451	-	15833794	15834364	570	2	4.375	9.309563	7.143	13.377774	7.408	13.391216	5.468	8.175548	6.52	12.875234	6.30866666666667	5.994	12.0261843333333	10.525391	0.794914791444128	1	-0.314666666666667	0.950122
FBgn0263072_2_D	FBtr0307022	FBgn0263072	CG43347	chrX	10602640	10605226	-	10602640	10604163	1523	3	27.67	26.224386	28.438	21.83102	23.643	20.082051	20.146	15.751967	29.698	10.683914	26.5836666666667	24.922	22.7124856666667	13.2179405	0.788450669152515	1	-1.66166666666667	0.937493
FBgn0004838_4_D	FBtr0307032	FBgn0004838	Hrb27C	chr2L	6924684	6932057	+	6925452	6932057	6605	4	26.926	142.630079	25.717	139.186332	25.301	130.148476	16.471	66.154413	22.544	61.71116	25.9813333333333	19.5075	137.321629	63.9327865	0.272545081010583	0.996697027501046	-6.47383333333333	0.750828
FBgn0015031_2_D	FBtr0307035	FBgn0015031	cype	chr2L	5327743	5327969	+	5327804	5327969	165	2	12.336	283.012775	11.757	262.790797	11.476	252.970913	11.51	248.104886	13.5	284.310345	11.8563333333333	12.505	266.258161666667	266.2076155	0.631063955519435	1	0.648666666666665	1.05471
FBgn0031698_2_D	FBtr0307041	FBgn0031698	Ncoa6	chr2L	5315289	5317874	-	5315289	5317815	2526	3	37.251	15.697536	40.87	15.092059	28.944	11.024671	33.196	12.407921	48.798	12.855053	35.6883333333333	40.997	13.9380886666667	12.631487	0.619744120459594	1	5.30866666666667	1.14875
FBgn0086758_3_D	FBtr0307047	FBgn0086758	chinmo	chr2L	1695648	1704682	+	1696146	1704682	8536	3	45.008	114.896134	44.818	104.851489	42.88	105.900842	37.524	96.51585	48.379	73.970776	44.2353333333333	42.9515	108.549488333333	85.243313	0.852325118168445	1	-1.28383333333334	0.970977
FBgn0001942_2_D	FBtr0307068	FBgn0001942	eIF4A	chr2L	5985025	5985909	+	5985167	5985909	742	2	4.333	102.109565	4.443	99.158779	4.281	99.836753	10.03	276.141882	10.034	373.319058	4.35233333333333	10.032	100.368365666667	324.73047	6.87916796384535e-05	0.0534270861173277	5.67966666666667	2.30497
FBgn0031453_2_D	FBtr0307080	FBgn0031453	Bacc	chr2L	2756244	2757975	+	2756291	2757975	1684	3	21.888	399.198036	27.331	405.662609	25.888	439.283266	18.71	230.714864	21.819	310.890389	25.0356666666667	20.2645	414.714637	270.8026265	0.132583967546513	0.942066718205126	-4.77116666666667	0.809425
FBgn0000287_2_D	FBtr0307093	FBgn0000287	salr	chr2L	11372855	11373636	+	11373206	11373636	430	2	70.326	56.073645	74.607	50.862202	72.802	48.913156	63.669	53.245508	100	54.859544	72.5783333333333	81.8345	51.9496676666667	54.052526	0.69996057124618	1	9.25616666666666	1.12753
FBgn0040334_2_D	FBtr0307159	FBgn0040334	Tsp3A	chrX	2617757	2618761	-	2617757	2618438	681	2	28.186	8.460931	31.923	8.700576	26.892	7.337102	21.367	5.498178	29.09	6.598031	29.0003333333333	25.2285	8.166203	6.0481045	0.498801139627398	0.996697027501046	-3.77183333333333	0.869938
FBgn0031036_2_D	FBtr0307162	FBgn0031036	CG14220	chrX	19599802	19600561	-	19599802	19600477	675	2	11.712	12.668134	10.97	8.758573	10.738	14.038813	8.029	8.741108	13.205	10.706154	11.14	10.617	11.82184	9.723631	0.873207619543164	1	-0.523	0.953052
FBgn0260400_3_D	FBtr0307173	FBgn0260400	elav	chrX	509234	519242	-	509234	517794	8560	3	28.163	77.059897	28.018	75.195903	26.181	71.247188	100	5.734426	100	3.197395	27.454	100	74.500996	4.4659105	7.73025222863361e-05	0.0534270861173277	72.546	3.64246
FBgn0030271_2_D	FBtr0307187	FBgn0030271	CG15202	chrX	11143258	11143755	+	11143376	11143755	379	2	2.955	0.225756	12.198	0.944298	7.813	0.826827	0	0	5.189	0.171667	7.65533333333333	2.5945	0.665627	0.0858335	0.275833615106346	0.996697027501046	-5.06083333333333	0.338914
FBgn0029974_2_D	FBtr0307270	FBgn0029974	dpr14	chrX	7903703	7905994	-	7903703	7905818	2115	2	70.719	12.824514	67.646	11.572045	73.871	11.492703	59.744	9.413854	100	12.076771	70.7453333333333	79.872	11.9630873333333	10.7453125	0.728997860794698	1	9.12666666666667	1.12901
FBgn0029959_2_D	FBtr0307272	FBgn0029959	Rab39	chrX	7735763	7736756	+	7736309	7736756	447	2	55.833	39.592816	69.417	48.888195	55.27	48.793481	56.781	40.843841	79.811	58.406473	60.1733333333333	68.296	45.758164	49.625157	0.607411164885374	1	8.12266666666667	1.13499
FBgn0030028_2_D	FBtr0307283	FBgn0030028	Corp	chrX	8269897	8270866	-	8269897	8270327	430	2	0	0	12.696	0.945554	14.941	0.524204	10.187	1.759394	9.533	1.108431	9.21233333333333	9.86	0.489919333333333	1.4339125	0.902146931642794	1	0.647666666666666	1.0703
FBgn0261954_3_D	FBtr0307290	FBgn0261954	east	chrX	2021171	2024647	+	2022461	2024647	2186	3	56.911	57.639037	53.174	49.736563	53.594	54.9354	50.258	42.510895	75.778	35.627654	54.5596666666667	63.018	54.1036666666667	39.0692745	0.627073636171312	1	8.45833333333334	1.15503
FBgn0000108_2_D	FBtr0307291	FBgn0000108	Appl	chrX	575470	579044	+	575575	579044	3469	2	35.511	142.021389	36.644	128.372687	36.869	135.297649	31.668	112.360808	39.231	115.98297	36.3413333333333	35.4495	135.230575	114.171889	0.85270422419405	1	-0.891833333333331	0.97546
FBgn0263111_2_D	FBtr0307315	FBgn0263111	cac	chrX	11931279	11936195	-	11931279	11936047	4768	4	10.809	14.944883	9.246	12.765809	10.787	15.576425	9.241	10.056023	12.674	10.639903	10.2806666666667	10.9575	14.429039	10.347963	0.762202662586871	1	0.676833333333333	1.06584
FBgn0263112_1_D	FBtr0307326	FBgn0263112	Mitf	chr4	1222221	1224467	+	1222788	1224467	1679	2	51.214	6.052296	35.909	4.841545	47.73	5.041671	32.999	3.586177	32.333	3.119687	44.951	32.666	5.31183733333333	3.352932	0.116848824474489	0.911655093352627	-12.285	0.726702
FBgn0000120_2_D	FBtr0307350	FBgn0000120	Arr1	chr2L	18080146	18081307	+	18080191	18081307	1116	2	1.27	0.057518	0	0	0	0	16.633	0.285055	13.604	0.091721	0.423333333333333	15.1185	0.0191726666666667	0.188388	0.0494005977616458	0.709199085966891	14.6951666666667	35.713
FBgn0040832_2_D	FBtr0307388	FBgn0040832	CG8012	chr3L	8215599	8216198	+	8215815	8216198	383	2	20.712	8.288938	18.664	7.275749	24.626	7.798991	11.037	2.486066	19.713	5.385608	21.334	15.375	7.78789266666667	3.935837	0.380785343897657	0.996697027501046	-5.959	0.720681
FBgn0036576_2_D	FBtr0307521	FBgn0036576	CG5151	chr3L	16137801	16141264	-	16137801	16140463	2662	2	42.082	7.766985	45.925	8.476224	37.539	8.505914	22.223	5.643692	40.734	6.382214	41.8486666666667	31.4785	8.24970766666667	6.012953	0.456482072980521	0.996697027501046	-10.3701666666667	0.752198
FBgn0024941_2_D	FBtr0307538	FBgn0024941	RSG7	chrX	16838172	16841426	-	16838172	16841101	2929	2	47.522	49.897531	44.098	43.339695	41.825	45.437743	41.459	39.28084	52.105	35.33342	44.4816666666667	46.782	46.2249896666667	37.30713	0.741556065612764	1	2.30033333333333	1.05171
FBgn0005632_2_D	FBtr0307550	FBgn0005632	faf	chr3R	31789496	31790681	+	31789718	31790681	963	2	29.899	37.203662	22.14	29.724367	30.659	35.243993	27.765	30.794974	36.485	31.076452	27.566	32.125	34.0573406666667	30.935713	0.477696559713604	0.996697027501046	4.559	1.16538
FBgn0039877_2_D	FBtr0307551	FBgn0039877	Mccc1	chr3R	31790591	31791256	-	31790591	31791128	537	2	1.167	0.434743	1.309	0.516002	2.676	0.807829	1.159	0.264699	0	0	1.71733333333333	0.5795	0.586191333333333	0.1323495	0.253801065069849	0.996697027501046	-1.13783333333333	0.337442
FBgn0031081_2_D	FBtr0307555	FBgn0031081	Nep3	chrX	19967283	19969323	+	19967457	19969323	1866	2	75.941	55.939811	62.197	42.77063	73.276	53.361863	74.267	46.124708	88.858	41.625768	70.4713333333333	81.5625	50.690768	43.875238	0.338800311442562	0.996697027501046	11.0911666666667	1.15739
FBgn0259108_2_D	FBtr0307597	FBgn0259108	futsch	chrX	1448846	1453686	+	1449013	1453686	4673	2	30.451	26.935982	31.052	31.59735	32.086	28.500742	32.098	22.471781	33.668	16.47236	31.1963333333333	32.883	29.011358	19.4720705	0.224996798052611	0.996697027501046	1.68666666666666	1.05407
FBgn0027291_2_D	FBtr0307904	FBgn0027291	l(1)G0156	chrX	19518427	19519625	-	19518427	19519289	862	2	39.179	139.654662	36.896	142.097448	37.938	147.206756	34.865	103.092018	41.528	106.169048	38.0043333333333	38.1965	142.986288666667	104.630533	0.963495574275674	1	0.192166666666665	1.00506
FBgn0010313_3_D	FBtr0308119	FBgn0010313	corto	chr3R	5077778	5087072	-	5077778	5084375	6597	4	21.208	16.714971	25.099	18.141373	25.856	19.953652	13.895	12.416862	15.537	8.537033	24.0543333333333	14.716	18.2699986666667	10.4769475	0.0121200556588718	0.485090204414764	-9.33833333333333	0.611782
FBgn0003345_2_D	FBtr0308131,FBtr0346799	FBgn0003345	sd	chrX	15824334	15827682	+	15824445	15827682	3237	4	9.084	8.313519	7.357	6.494066	8.129	7.461763	21.975	21.08042	27.696	22.223837	8.19	24.8355	7.423116	21.6521285	0.0999368835210225	0.879081168135831	16.6455	3.03242
FBgn0011582_2_D	FBtr0308191	FBgn0011582	Dop1R1	chr3R	14165378	14178460	-	14165378	14177922	12544	2	48.541	23.296513	49.162	23.233497	47.631	24.010096	40.933	20.311685	42.439	12.276161	48.4446666666667	41.686	23.5133686666667	16.293923	0.0248085662619298	0.567696454150301	-6.75866666666666	0.860487
FBgn0004169_2_D	FBtr0308234	FBgn0004169	up	chrX	13593473	13594050	-	13593473	13593796	323	2	22.825	9.747188	20.059	7.635583	20.219	6.321508	16.047	10.553405	14.586	3.40139	21.0343333333333	15.3165	7.90142633333333	6.9773975	0.0166060664112557	0.521689281153605	-5.71783333333333	0.728167
FBgn0039889_2_D	FBtr0308248	FBgn0039889	Arl4	chr4	177347	177992	-	177347	177443	96	2	73.414	144.784808	75.244	134.062784	60.999	121.806776	65.201	108.067737	75.39	146.092424	69.8856666666667	70.2955	133.551456	127.0800805	0.956438136234843	1	0.409833333333339	1.00586
FBgn0051998_2_D	FBtr0308249	FBgn0051998	CG31998	chr4	196674	201383	-	196674	197880	1206	2	3.006	3.710154	3.427	4.087156	2.938	3.720758	2.129	2.586725	3.679	4.054815	3.12366666666667	2.904	3.839356	3.32077	0.824704329710968	1	-0.219666666666667	0.929677
FBgn0031239_2_D	FBtr0308252	FBgn0031239	CG17075	chr2L	259948	267505	-	259948	263784	3836	2	44.231	22.561818	49.244	22.438905	46.188	29.217086	40.936	23.228779	42.431	17.715046	46.5543333333333	41.6835	24.7392696666667	20.4719125	0.0642469347957937	0.796330342099086	-4.87083333333334	0.895373
FBgn0025740_2_D	FBtr0308297	FBgn0025740	PlexB	chr4	32477	33125	-	32477	33020	543	2	66.764	28.090588	69.498	35.335423	55.001	26.785176	57.086	24.416462	100	33.15627	63.7543333333333	78.543	30.0703956666667	28.786366	0.614605788083544	1	14.7886666666667	1.23196
FBgn0014906_2_D	FBtr0308315	FBgn0014906	Hydr2	chr2L	3168034	3169462	+	3168198	3169462	1264	2	2.86	1.431879	3.338	1.850743	1.95	1.019452	0.209	0.075181	0.877	0.398355	2.716	0.543	1.43402466666667	0.236768	0.0268806512590582	0.569614346841766	-2.173	0.199926
FBgn0035495_3_D	FBtr0308363	FBgn0035495	CG14989	chr3L	4090272	4092706	+	4090658	4092706	2048	3	46.79	596.466959	44.974	502.080457	43.862	525.230248	40.35	484.866679	53.742	531.545064	45.2086666666667	47.046	541.259221333333	508.2058715	0.829714703535666	1	1.83733333333333	1.04064
FBgn0034436_2_D	FBtr0308495	FBgn0034436	CG11961	chr2R	19362123	19363124	+	19362288	19363124	836	2	0.476	0.211794	1.305	0.439181	1.392	0.219522	0	0	0.549	0.267053	1.05766666666667	0.2745	0.290165666666667	0.1335265	0.153226550554616	0.968278789009413	-0.783166666666667	0.259534
FBgn0040066_2_D	FBtr0308566	FBgn0040066	wds	chrX	2587440	2588217	+	2587626	2588217	591	2	28.386	17.186364	34.309	19.946901	31.989	16.076228	30.693	10.033958	34.209	8.542858	31.5613333333333	32.451	17.7364976666667	9.288408	0.744834360497494	1	0.889666666666667	1.02819
FBgn0085390_3_D	FBtr0308589	FBgn0085390	Dgk	chr2R	7834811	7836912	-	7834811	7836825	2014	3	47.802	71.415825	44.466	60.459904	42.123	70.112999	40.264	78.098585	62.305	59.451838	44.797	51.2845	67.329576	68.7752115	0.660949350839206	1	6.4875	1.14482
FBgn0030747_2_D	FBtr0308605	FBgn0030747	CG4301	chrX	16414086	16414651	+	16414297	16414651	354	2	2.997	0.396717	13.561	1.315098	2.947	0.307472	14.702	0.790948	25.039	0.81113	6.50166666666667	19.8705	0.673095666666667	0.801039	0.170154743092778	0.996114946774531	13.3688333333333	3.05622
FBgn0052264_2_D	FBtr0308639	FBgn0052264	CG32264	chr3L	3714825	3717407	-	3714825	3717394	2569	2	13.325	91.242792	13.46	83.365128	14.097	90.486256	10.024	55.586904	10.248	45.846674	13.6273333333333	10.136	88.3647253333333	50.716789	0.00150396656682005	0.234091590071437	-3.49133333333333	0.743799
FBgn0025638_2_D	FBtr0308651	FBgn0025638	Roc1a	chrX	647702	648597	+	647920	648597	677	2	16.976	38.681056	21.074	47.234127	16.724	35.623969	16.208	40.093544	22.741	46.72359	18.258	19.4745	40.5130506666667	43.408567	0.777097114529922	1	1.2165	1.06663
FBgn0029881_2_D	FBtr0308653	FBgn0029881	pigs	chrX	6649205	6653015	+	6650410	6653015	2605	2	44.073	17.820398	40.794	18.505879	42.903	20.560408	34.408	14.301195	50.163	17.15902	42.59	42.2855	18.9622283333333	15.7301075	0.975446770642599	1	-0.304499999999997	0.99285
FBgn0259216_1_D	FBtr0308691	FBgn0259216	RhoGAP102A	chr4	264743	265574	+	264955	265574	619	2	1.665	0.202404	4.549	0.368166	9.989	0.907969	5.018	0.39223	1.045	0.071727	5.401	3.0315	0.492846333333333	0.2319785	0.507103194149724	0.996697027501046	-2.3695	0.561285
FBgn0032600_2_D	FBtr0308802	FBgn0032600	BuGZ	chr2L	16749290	16752013	+	16749424	16752013	2589	3	21.563	2.709788	24.124	3.806209	12.415	2.040299	11.622	1.108642	22.152	1.571047	19.3673333333333	16.887	2.85209866666667	1.3398445	0.735240817854338	1	-2.48033333333333	0.871932
FBgn0025726_2_D	FBtr0308805	FBgn0025726	unc-13	chr4	867823	871654	-	867823	871495	3672	2	7.924	27.226904	7.469	27.208035	6.923	25.726427	9.988	29.148387	10.368	27.294996	7.43866666666667	10.178	26.7204553333333	28.2216915	0.00427733363785222	0.318899966411917	2.73933333333333	1.36826
FBgn0034046_2_D	FBtr0308814	FBgn0034046	tun	chr2R	15853064	15855645	+	15853192	15855645	2453	3	46.186	49.154053	45.691	45.960836	44.732	49.62952	46.531	46.896467	38.713	40.173217	45.5363333333333	42.622	48.2481363333333	43.534842	0.591599103655569	1	-2.91433333333333	0.936
FBgn0034045_2_D	FBtr0308818	FBgn0034045	CG8249	chr2R	15842759	15845011	-	15842759	15844220	1461	2	9.723	0.234664	2.026	0.064551	25.92	0.370256	20.079	0.520989	29.882	0.301369	12.5563333333333	24.9805	0.223157	0.411179	0.243432884570256	0.996697027501046	12.4241666666667	1.98947
FBgn0038744_2_D	FBtr0308828	FBgn0038744	CG4733	chr3R	19898474	19898738	+	19898537	19898738	201	2	12.679	2.753806	7.011	2.371018	6.403	2.871158	15.207	1.456387	100	3.534301	8.69766666666667	57.6035	2.66532733333333	2.495344	0.454383436722901	0.996697027501046	48.9058333333333	6.62287
FBgn0069969_2_D	FBtr0308892	FBgn0069969	CG40498	chr2R	924635	926682	-	924635	926521	1886	2	4.313	4.95214	5.138	5.334098	5.283	5.882539	6.589	6.05316	5.366	5.560538	4.91133333333333	5.9775	5.38959233333333	5.806849	0.296440817974903	0.996697027501046	1.06616666666667	1.21708
FBgn0029708_2_D	FBtr0308916	FBgn0029708	CG3556	chrX	4533524	4535464	+	4533583	4535464	1881	2	50.564	47.551486	46.412	43.311493	55.056	45.198633	46.631	42.522981	59.117	49.521547	50.6773333333333	52.874	45.3538706666667	46.022264	0.787878325569937	1	2.19666666666667	1.04335
FBgn0029711_2_D	FBtr0308917	FBgn0029711	Usf	chrX	4544616	4546824	-	4544616	4546556	1940	2	63.477	16.830357	61.808	14.090926	65.966	16.658034	58.72	10.745704	87.619	12.060191	63.7503333333333	73.1695	15.8597723333333	11.4029475	0.632029387236863	1	9.41916666666667	1.14775
FBgn0263353_2_D	FBtr0308953	FBgn0263353	CG11000	chr3R	5807817	5813258	+	5808266	5813258	4992	2	78.382	94.179883	76.369	99.214139	78.099	99.307926	72.189	89.079276	88.602	76.214824	77.6166666666667	80.3955	97.567316	82.64705	0.792204895103808	1	2.77883333333332	1.0358
FBgn0263352_3_D	FBtr0308954	FBgn0263352	Unr	chr3L	8432321	8434485	-	8432321	8434471	2150	3	32.189	34.359434	30.804	36.442507	32.787	42.4987	29.338	27.771417	30.142	29.289175	31.9266666666667	29.74	37.7668803333333	28.530296	0.0545206603652558	0.740929648446932	-2.18666666666666	0.93151
FBgn0033958_2_D	FBtr0309056	FBgn0033958	jef	chr2R	14739358	14741362	-	14739358	14741182	1824	2	16.643	56.092493	16.811	49.939452	16.524	50.046108	15.049	42.414101	20.494	45.50551	16.6593333333333	17.7715	52.0260176666667	43.9598055	0.75311026261227	1	1.11216666666667	1.06676
FBgn0035986_3_D	FBtr0309089	FBgn0035986	CG4022	chr3L	9406178	9409191	-	9406178	9408215	2037	3	42.822	23.327997	40.511	21.266841	39.224	22.626347	38.382	22.568308	49.954	22.674387	40.8523333333333	44.168	22.4070616666667	22.6213475	0.6683682185459	1	3.31566666666667	1.08116
FBgn0263391_3_D	FBtr0309114,FBtr0309109	FBgn0263391	hts	chr2R	19397334	19398805	-	19397334	19398694	1360	3	14.327	56.822003	12.136	48.082269	12.62	54.298337	12.065	48.38326	16.714	43.050479	13.0276666666667	14.3895	53.0675363333333	45.7168695	0.66222699733033	1	1.36183333333333	1.10453
FBgn0263392_1_D	FBtr0309117	FBgn0263392	Tet	chr3L	2786206	2791277	-	2786206	2788552	2346	2	88.734	79.332508	96.291	78.938648	83.087	63.760256	77.933	61.050254	100	47.705915	89.3706666666667	88.9665	74.0104706666667	54.3780845	0.977089634263234	1	-0.404166666666669	0.995478
FBgn0013995_5_D	FBtr0309205	FBgn0013995	Calx	chr3R	21012890	21015613	+	21013092	21015613	2521	5	56.647	32.286987	54.524	29.732547	55.656	30.70936	19.92	12.091738	24.639	9.442079	55.609	22.2795	30.9096313333333	10.7669085	0.0335330822068511	0.617897294637831	-33.3295	0.400646
FBgn0032172_2_D	FBtr0309209	FBgn0032172	CG5850	chr2L	9959247	9961617	-	9959247	9961357	2110	2	23.185	4.542232	23.189	4.170535	23.477	4.599901	17.519	2.281469	14.87	1.735358	23.2836666666667	16.1945	4.437556	2.0084135	0.116017040081748	0.911655093352627	-7.08916666666667	0.69553
FBgn0010341_2_D	FBtr0309214	FBgn0010341	Cdc42	chrX	19698306	19699938	+	19698591	19699938	1347	2	46.625	76.109938	43.613	74.772038	42.601	67.873495	38.72	54.326597	49.682	65.16221	44.2796666666667	44.201	72.9184903333333	59.7444035	0.990919796712436	1	-0.0786666666666633	0.998223
FBgn0031060_2_D	FBtr0309217	FBgn0031060	CG14231	chrX	19699819	19701488	-	19699819	19700446	627	2	18.87	1.20506	3.348	0.299504	3.209	0.263636	8.023	0.516034	5.193	0.270992	8.47566666666667	6.608	0.5894	0.393513	0.758197806191662	1	-1.86766666666667	0.779644
FBgn0031016_2_D	FBtr0309224	FBgn0031016	kek5	chrX	19468306	19471914	+	19469547	19471914	2367	2	40.644	9.097963	39.832	7.286398	44.8	9.531188	38.045	9.938059	51.561	7.683924	41.7586666666667	44.803	8.63851633333333	8.8109915	0.730900082445854	1	3.04433333333333	1.0729
FBgn0015546_2_D	FBtr0309281	FBgn0015546	spel1	chr2L	14364681	14366840	+	14365227	14366840	1613	2	8.094	1.211992	11.69	1.949422	11.371	2.300818	7.232	1.91948	6.754	1.669298	10.385	6.993	1.820744	1.794389	0.0926733166775461	0.858692436310926	-3.392	0.673375
FBgn0260487_2_D	FBtr0309307	FBgn0260487	CG42534	chr3R	27370636	27372574	+	27370977	27372574	1597	2	50.998	2.980657	48.076	2.193612	40.031	3.747225	100	1.406925	37.004	0.693361	46.3683333333333	68.502	2.97383133333333	1.050143	0.609634524008197	1	22.1336666666667	1.47734
FBgn0085387_4_D	FBtr0309370	FBgn0085387	shakB	chrX	20761070	20772773	-	20761070	20772583	11513	4	32.317	11.557509	35.269	10.71783	26.58	10.523892	27.547	6.536894	33.002	6.675016	31.3886666666667	30.2745	10.933077	6.605955	0.78811974110788	1	-1.11416666666666	0.964504
FBgn0028369_2_D	FBtr0309501	FBgn0028369	kirre	chrX	3131925	3134532	+	3132422	3134532	2110	2	36.242	18.313265	34.29	16.26619	28.693	17.477821	27.655	16.214119	36.104	14.330943	33.075	31.8795	17.3524253333333	15.272531	0.831408420971689	1	-1.1955	0.963855
FBgn0035983_2_D	FBtr0309506	FBgn0035983	CG4080	chr3L	9386826	9388383	-	9386826	9387787	961	2	42.309	14.260738	49.857	17.615457	42.731	16.290828	35.741	15.755022	39.185	14.964646	44.9656666666667	37.463	16.0556743333333	15.359834	0.0872258886423335	0.841095349262537	-7.50266666666666	0.833147
FBgn0011826_3_D	FBtr0309793	FBgn0011826	Pp2B-14D	chrX	16554626	16560016	-	16554626	16557697	3071	3	27.983	29.438995	31.991	29.351735	29.747	27.773122	24.373	21.665511	40.686	24.304313	29.907	32.5295	28.8546173333333	22.984912	0.802195658190578	1	2.6225	1.08769
FBgn0034758_2_D	FBtr0309799	FBgn0034758	CG13510	chr2R	22658922	22659426	+	22659022	22659426	404	2	100	0.463917	0	0	0	0	16.535	1.239563	9.417	1.851862	33.3333333333333	12.976	0.154639	1.5457125	0.604232819567783	1	-20.3573333333333	0.38928
FBgn0085432_4_D	FBtr0309803	FBgn0085432	pan	chr4	107402	114270	+	108489	114270	5781	4	16.199	22.807524	16.031	21.398841	16.173	23.779067	13.645	16.310423	17.497	15.442258	16.1343333333333	15.571	22.6618106666667	15.8763405	0.818857032752763	1	-0.563333333333334	0.965085
FBgn0032088_2_D	FBtr0309842	FBgn0032088	CG13102	chr2L	9012625	9014149	+	9012840	9014149	1309	2	2.578	0.08416	0	0	0	0	0	0	26.722	0.459428	0.859333333333333	13.361	0.0280533333333333	0.229714	0.520772564420824	0.999068887707723	12.5016666666667	15.5481
FBgn0026238_3_D	FBtr0309848	FBgn0026238	gus	chr2R	5116989	5117802	-	5116989	5117665	676	4	6.498	9.114575	6.174	8.469998	7.761	12.064105	5.159	6.174628	8.512	10.838211	6.811	6.8355	9.88289266666667	8.5064195	0.990802091725806	1	0.0244999999999997	1.0036
FBgn0015614_2_D	FBtr0309866	FBgn0015614	CanB2	chr2R	7787590	7789053	+	7787758	7789053	1295	2	54.331	134.094128	49.767	110.201811	50.043	108.93148	42.683	84.579169	50.642	88.306054	51.3803333333333	46.6625	117.742473	86.4426115	0.43250950605874	0.996697027501046	-4.71783333333333	0.908178
FBgn0028875_2_D	FBtr0309867	FBgn0028875	nAChRalpha5	chr2L	14089107	14092725	+	14089257	14092725	3468	2	100	182.288453	100	172.217658	91.05	187.044284	100	186.227141	100	154.423007	97.0166666666667	100	180.516798333333	170.325074	0.422649730810374	0.996697027501046	2.98333333333333	1.03075
FBgn0037146_2_D	FBtr0309869	FBgn0037146	CG7470	chr3L	21982133	21984606	+	21982393	21984606	2213	2	3.171	0.085627	8.36	0.127469	18.105	0.136443	12.577	0.191549	0	0	9.87866666666667	6.2885	0.116513	0.0957745	0.686056863739247	1	-3.59016666666667	0.636574
FBgn0004646_2_D	FBtr0309873	FBgn0004646	ogre	chrX	6973619	6974652	-	6973619	6974432	813	2	8.397	12.486571	7.401	9.703927	8.374	11.440793	5.793	5.883608	9.337	7.454513	8.05733333333333	7.565	11.2104303333333	6.6690605	0.827937222733789	1	-0.492333333333335	0.938896
FBgn0005775_2_D	FBtr0309972	FBgn0005775	Con	chr3L	4936757	4940106	-	4936757	4939270	2513	2	83.33	103.986461	82.522	88.513132	76.705	83.458927	69.773	101.302969	90.004	92.101729	80.8523333333333	79.8885	91.9861733333333	96.702349	0.939832134966448	1	-0.963833333333341	0.988079
FBgn0038223_3_D	FBtr0310001	FBgn0038223	Afti	chr3R	14320190	14323287	-	14320190	14321788	1598	3	49.756	29.000526	46.623	24.077471	47.966	22.360523	44.204	19.813172	54.382	16.8477	48.115	49.293	25.1461733333333	18.330436	0.85560351202455	1	1.178	1.02448
FBgn0031270_2_D	FBtr0310023	FBgn0031270	CG13689	chr2L	603073	604430	+	603336	604430	1094	2	7.209	1.655904	8.843	1.454394	6.997	1.185009	8.773	1.607821	23.909	3.052284	7.683	16.341	1.431769	2.3300525	0.456500666517798	0.996697027501046	8.658	2.1269
FBgn0003963_2_D	FBtr0310027	FBgn0003963	ush	chr2L	539517	540532	+	539953	540532	579	2	100	14.415597	100	12.580451	94.127	13.152713	71.786	12.337168	51.998	7.735726	98.0423333333333	61.892	13.3829203333333	10.036447	0.158626125975538	0.976233888461255	-36.1503333333333	0.631278
FBgn0267975_2_D	FBtr0310064	FBgn0267975	vib	chr3R	19215433	19218031	-	19215433	19217895	2462	2	24.321	57.264558	26.865	57.925578	23.318	54.283184	19.81	40.034479	24.44	40.046544	24.8346666666667	22.125	56.4911066666667	40.0405115	0.434163203723861	0.996697027501046	-2.70966666666667	0.890892
FBgn0260938_2_D	FBtr0310065	FBgn0260938	tay	chrX	15876367	15878471	-	15876367	15877237	870	2	20.24	10.971285	23.282	9.338116	18.707	7.956218	22.29	8.840595	17.931	4.55265	20.743	20.1105	9.421873	6.6966225	0.830469180995903	1	-0.632499999999997	0.969508
FBgn0267001_2_D	FBtr0310078	FBgn0267001	Ten-a	chrX	12327290	12335214	+	12331180	12335214	4034	2	42.752	44.222649	43.044	36.117664	41.907	39.066506	33.577	30.041034	51.5	19.362462	42.5676666666667	42.5385	39.802273	24.701748	0.997928366405391	1	-0.0291666666666686	0.999315
FBgn0002578_2_D	FBtr0310083	FBgn0002578	Kaz-m1	chr3R	26015088	26016487	+	26015345	26016487	1142	2	2.654	0.048378	0	0	0	0	0	0	1.808	15.427663	0.884666666666667	0.904	0.016126	7.7138315	0.988889520506191	1	0.0193333333333334	1.02185
FBgn0033799_2_D	FBtr0310155	FBgn0033799	GLaz	chr2R	13163958	13164489	-	13163958	13164219	261	2	35.164	13.346233	10.997	5.265923	24.375	14.85998	17.712	17.853221	15.461	14.647492	23.512	16.5865	11.1573786666667	16.2503565	0.4268035759787	0.996697027501046	-6.9255	0.705448
FBgn0038934_2_D	FBtr0310204	FBgn0038934	Gld2	chr3R	22215508	22217415	+	22216693	22217415	722	2	11.575	0.879179	23.501	1.779921	26.976	1.571762	10.386	0.821379	18.636	0.951891	20.684	14.511	1.41028733333333	0.886635	0.397851599956514	0.996697027501046	-6.173	0.701557
FBgn0262160_2_D	FBtr0310277	FBgn0262160	CG9932	chr2L	13021867	13025497	-	13021867	13023325	1458	2	43.036	16.358706	44.889	15.050399	36.984	13.457243	31.982	13.225656	48.509	11.509314	41.6363333333333	40.2455	14.9554493333333	12.367485	0.894904296207002	1	-1.39083333333333	0.966596
FBgn0259994_4_D	FBtr0310286	FBgn0259994	OtopLa	chrX	5625675	5629024	-	5625675	5628886	3211	4	46.001	287.61732	47.458	254.384125	47.434	267.44543	33.826	153.527673	35.831	125.932151	46.9643333333333	34.8285	269.815625	139.729912	0.0217849740312863	0.550552832778639	-12.1358333333333	0.741595
FBgn0029504_3_D	FBtr0310287	FBgn0029504	CHES-1-like	chrX	7682337	7686506	-	7682337	7685917	3580	3	46.025	10.901468	54.192	12.015893	43.656	15.198946	19.629	4.683819	25.871	3.731891	47.9576666666667	22.75	12.7054356666667	4.207855	0.0144330691028481	0.50153816921717	-25.2076666666667	0.474377
FBgn0285879_2_D	FBtr0310302	FBgn0285879	disco-r	chrX	16118066	16121060	-	16118066	16119053	987	2	13.799	4.058761	17.047	4.278125	15.455	4.282134	15.797	3.59702	17.875	2.053766	15.4336666666667	16.836	4.20634	2.825393	0.404125428038529	0.996697027501046	1.40233333333333	1.09086
FBgn0263706_2_D	FBtr0310339	FBgn0263706	CG43658	chrX	17456168	17460443	-	17456168	17458223	2055	2	28.132	3.821232	33.414	4.327619	31.912	4.341193	21.084	3.304418	41.629	3.925032	31.1526666666667	31.3565	4.163348	3.614725	0.987404933400821	1	0.203833333333328	1.00654
FBgn0259927_2_D	FBtr0310343	FBgn0259927	CG42450	chrX	18826392	18830406	+	18826450	18830406	3956	2	43.346	71.194011	46.443	62.119243	39.4	66.391606	37.654	56.691071	52.817	49.394535	43.063	45.2355	66.5682866666667	53.042803	0.82347015547067	1	2.17250000000001	1.05045
FBgn0021814_2_D	FBtr0310370	FBgn0021814	Vps28	chr2R	8078868	8080041	-	8078868	8079320	452	2	10.442	5.914354	14.701	6.469706	13.146	7.266143	8.453	4.310061	14.803	9.036408	12.763	11.628	6.55006766666667	6.6732345	0.784507239260503	1	-1.135	0.911071
FBgn0037411_2_D	FBtr0310414	FBgn0037411	Osi3	chr3R	6217316	6218199	+	6217914	6218199	285	2	0	0	16.583	0.516726	100	1.031325	24.106	0.363684	100	1.608252	38.861	62.053	0.516017	0.985968	0.677439401153675	1	23.192	1.59679
FBgn0035122_2_D	FBtr0310415	FBgn0035122	mRpL17	chr3L	265111	265932	+	265441	265932	491	2	8.309	7.602026	10.923	9.609639	11.351	10.059581	10.962	7.11577	10.679	7.394962	10.1943333333333	10.8205	9.09041533333333	7.255366	0.579152893634006	1	0.626166666666666	1.06142
FBgn0050389_2_D	FBtr0310423	FBgn0050389	CG30389	chr2R	21148264	21149945	-	21148264	21149343	1079	2	9.356	9.892536	12.11	10.892584	9.319	9.412362	27.105	23.255937	30.47	21.275149	10.2616666666667	28.7875	10.0658273333333	22.265543	0.0200952288094511	0.54228195969935	18.5258333333333	2.80534
FBgn0051151_2_D	FBtr0310426	FBgn0051151	wge	chr3R	22710882	22711991	-	22710882	22711718	836	2	51.897	22.499003	51.589	19.538872	52.092	23.348924	48.715	24.293089	62.985	20.845606	51.8593333333333	55.85	21.7955996666667	22.5693475	0.675342233202904	1	3.99066666666667	1.07695
FBgn0086674_3_D	FBtr0310433	FBgn0086674	Tango13	chrX	13589921	13593224	+	13590371	13593224	2853	3	34.213	17.485703	37.681	17.039845	30.803	17.123926	27.831	18.527146	31.983	18.53448	34.2323333333333	29.907	17.2164913333333	18.530813	0.243155180678405	0.996697027501046	-4.32533333333333	0.873648
FBgn0030218_2_D	FBtr0310444	FBgn0030218	CG1628	chrX	10598145	10598934	-	10598145	10598645	500	2	49.283	8.356368	39.161	5.706427	78.246	6.939746	48.74	8.502935	64.928	5.609563	55.5633333333333	56.834	7.000847	7.056249	0.934506868994025	1	1.27066666666667	1.02287
FBgn0011272_2_D	FBtr0310482	FBgn0011272	RpL13	chr2L	9968316	9968645	+	9968418	9968645	227	2	0.944	60.626221	1.073	76.889347	0.918	64.672753	0.625	48.674191	1.184	89.654896	0.978333333333333	0.9045	67.396107	69.1645435	0.835975443200114	1	-0.0738333333333333	0.924532
FBgn0039920_2_D	FBtr0310539	FBgn0039920	CG11360	chr4	684580	690650	+	686037	690650	4613	3	11.494	14.334265	12.108	15.596256	11.963	14.29059	9.77	9.976223	9.732	8.701028	11.855	9.751	14.7403703333333	9.3386255	0.00719122453483834	0.377023601379619	-2.104	0.822522
FBgn0051992_2_D	FBtr0310542	FBgn0051992	gw	chr4	649040	651030	-	649040	650259	1219	2	14.756	41.899162	14.801	40.058056	14.023	40.472435	11.671	27.817713	14.669	28.11028	14.5266666666667	13.17	40.8098843333333	27.9639965	0.52955451377882	1	-1.35666666666667	0.906609
FBgn0036988_2_D	FBtr0310615	FBgn0036988	CG5262	chr3L	20427961	20429116	-	20427961	20428355	394	2	11.292	1.021908	0	0	13.19	1.3919	9.563	0.952486	12.947	1.353783	8.16066666666667	11.255	0.804602666666667	1.1531345	0.544202229634882	1	3.09433333333333	1.37918
FBgn0004574_2_D	FBtr0310632	FBgn0004574	Rop	chr3L	4136358	4138996	-	4136358	4137023	665	2	25.35	172.668893	24.017	150.513525	24.773	161.103162	20.452	99.272635	30.071	120.08631	24.7133333333333	25.2615	161.428526666667	109.6794725	0.927802354901586	1	0.548166666666667	1.02218
FBgn0031161_2_D	FBtr0310642	FBgn0031161	CG15445	chrX	21119778	21120444	+	21120255	21120444	189	2	0	0	0	0	1.838	0.236351	1.871	0.286073	9.834	1.32818	0.612666666666667	5.8525	0.0787836666666667	0.8071265	0.4098551731621	0.996697027501046	5.23983333333333	9.5525
FBgn0029133_2_D	FBtr0310646	FBgn0029133	REG	chrX	13213155	13214408	+	13213520	13214408	888	2	4.416	3.789414	4.822	5.492692	5.667	4.551923	4.268	2.739012	7.829	5.636345	4.96833333333333	6.0485	4.611343	4.1876785	0.652236067766505	1	1.08016666666667	1.21741
FBgn0022338_2_D	FBtr0321263	FBgn0022338	dnk	chr3R	18982307	18982749	+	18982454	18982749	295	2	25.905	7.553361	27.218	10.034735	22.459	8.176102	35.91	8.573103	32.939	8.019648	25.194	34.4245	8.588066	8.2963755	0.0280955287154036	0.569614346841766	9.2305	1.36638
FBgn0037025_2_D	FBtr0321284	FBgn0037025	Spc105R	chr3L	20806433	20806853	+	20806668	20806853	185	2	62.897	2.726736	100	2.7079	17.581	0.68477	61.448	2.544462	45.271	2.602072	60.1593333333333	53.3595	2.039802	2.573267	0.808336573893757	1	-6.79983333333334	0.88697
FBgn0263846_2_D	FBtr0321307	FBgn0263846	CG43707	chr2L	3768139	3769525	+	3768188	3769525	1337	2	43.038	19.701888	50.402	20.227762	45.849	20.647433	37.209	14.458236	44.544	13.576709	46.4296666666667	40.8765	20.192361	14.0174725	0.340102780778749	0.996697027501046	-5.55316666666666	0.880396
FBgn0028932_2_D	FBtr0329825	FBgn0028932	CG16890	chr2L	13782230	13782945	-	13782230	13782612	382	2	25.853	8.162121	30.202	8.658135	16.832	6.669806	27.999	6.630758	24.48	7.172036	24.2956666666667	26.2395	7.83002066666667	6.901397	0.686278813844749	1	1.94383333333333	1.08001
FBgn0250830_2_D	FBtr0329829	FBgn0250830	CG12547	chr2R	4785854	4787075	-	4785854	4786319	465	2	17.54	18.263044	19.307	19.769404	21.294	19.869084	28.504	23.249194	32.14	26.375513	19.3803333333333	30.322	19.3005106666667	24.8123535	0.047637083148716	0.698388509919662	10.9416666666667	1.56458
FBgn0085421_2_D	FBtr0329849	FBgn0085421	Epac	chr2R	6759714	6762774	-	6759714	6762649	2935	2	49.203	29.47889	48.772	24.79274	49.579	27.147481	35.504	19.485537	45.478	19.685909	49.1846666666667	40.491	27.1397036666667	19.585723	0.331047842522075	0.996697027501046	-8.69366666666667	0.823244
FBgn0034245_2_D	FBtr0329864	FBgn0034245	UQCR-6.4	chr2R	17572095	17572523	-	17572095	17572405	310	2	4.88	59.896536	4.115	49.66248	3.969	40.925382	4.157	40.972024	4.721	52.800273	4.32133333333333	4.439	50.161466	46.8861485	0.789565572222885	1	0.117666666666667	1.02723
FBgn0261698_2_D	FBtr0329872	FBgn0261698	SLO2	chr2R	10322194	10324068	-	10322194	10323783	1589	2	85.27	58.787972	85.455	55.715002	90.1	61.381565	81.584	50.660839	93.161	35.545893	86.9416666666667	87.3725	58.6281796666667	43.103366	0.953162416031256	1	0.430833333333339	1.00496
FBgn0034204_2_D	FBtr0329878	FBgn0034204	CG10953	chr2R	17165083	17166381	-	17165083	17165550	467	2	0	0	0	0	6.181	0.078335	1.486	0.092227	16.35	0.294951	2.06033333333333	8.918	0.0261116666666667	0.193589	0.520503254190569	0.999068887707723	6.85766666666667	4.32843
FBgn0020767_2_D	FBtr0329880	FBgn0020767	Spred	chr2R	14759645	14762796	-	14759645	14761762	2117	2	50.365	153.688047	47.233	131.673101	45.269	141.863964	41.266	132.385564	59.757	141.401452	47.6223333333333	50.5115	142.408370666667	136.893508	0.807500968208965	1	2.88916666666667	1.06067
FBgn0015558_3_D	FBtr0329903	FBgn0015558	tty	chrX	21328612	21332365	-	21328612	21331962	3350	3	21.753	32.789646	21.617	28.730362	26.567	35.224358	15.305	19.728992	24.87	16.591714	23.3123333333333	20.0875	32.248122	18.160353	0.620908778361428	1	-3.22483333333334	0.861668
FBgn0031505_2_D	FBtr0329905	FBgn0031505	ND-B14.5B	chr2L	3144952	3145249	-	3144952	3145202	250	2	2.186	35.774461	2.375	38.202388	2.106	32.502047	2.923	34.187274	2.294	34.80716	2.22233333333333	2.6085	35.4929653333333	34.497217	0.426767659916734	0.996697027501046	0.386166666666667	1.17377
FBgn0032450_2_D	FBtr0329925	FBgn0032450	CG5776	chr2L	12700948	12703391	-	12700948	12701892	944	2	37.986	2.308259	30.98	2.219472	10.792	0.743354	39.435	1.346612	33.495	0.99292	26.586	36.465	1.75702833333333	1.169766	0.352860722638935	0.996697027501046	9.879	1.37159
FBgn0033135_2_D	FBtr0329936	FBgn0033135	Tsp42En	chr2R	7053847	7054399	+	7053916	7054399	483	2	6.764	2.205264	10.075	3.052078	5.785	3.412726	4.246	3.403575	8.452	2.960514	7.54133333333333	6.349	2.89002266666667	3.1820445	0.682265108765005	1	-1.19233333333333	0.841894
FBgn0046704_3_D	FBtr0329941	FBgn0046704	Liprin-alpha	chr2L	6730598	6732766	+	6730685	6732766	2081	3	16.25	16.799011	18.125	16.10892	19.362	15.949812	18.097	14.037948	20.726	12.297012	17.9123333333333	19.4115	16.2859143333333	13.16748	0.448707829125792	0.996697027501046	1.49916666666667	1.08369
FBgn0019968_2_D	FBtr0329956	FBgn0019968	Khc-73	chr2R	15515777	15518831	-	15515777	15518754	2977	2	86.994	107.797096	85.892	100.489798	90.058	107.951623	62.734	72.721158	79.437	72.019971	87.648	71.0855	105.412839	72.3705645	0.291792441409321	0.996697027501046	-16.5625	0.811034
FBgn0262126_2_D	FBtr0329964	FBgn0262126	Sec24CD	chr2L	2231105	2232188	-	2231105	2232050	945	2	4.433	2.696432	5.899	3.276176	6.292	2.884961	3.28	1.331484	8.836	2.328684	5.54133333333333	6.058	2.952523	1.830084	0.883442997901635	1	0.516666666666667	1.09324
FBgn0031697_2_D	FBtr0329970	FBgn0031697	CG14024	chr2L	5311310	5313091	-	5311310	5312312	1002	2	46.5	44.076134	44.291	37.932307	43.2	37.980976	41.411	28.470156	59.361	32.373925	44.6636666666667	50.386	39.9964723333333	30.4220405	0.63835731623005	1	5.72233333333333	1.12812
FBgn0083962_2_D	FBtr0329974,FBtr0329975	FBgn0083962	CG34126	chr2L	4991560	4992702	+	4991659	4992702	1043	2	9.909	4.140729	10.075	3.629143	8.361	3.354003	4.392	1.435177	10.589	2.964812	9.44833333333333	7.4905	3.70795833333333	2.1999945	0.640611326563224	1	-1.95783333333333	0.792785
FBgn0031683_2_D	FBtr0329982,FBtr0329983	FBgn0031683	CG4230	chr2L	5098093	5099294	+	5098570	5099294	724	2	40.888	107.654131	41.182	105.265496	43.819	141.337989	38.857	91.854397	43.084	95.022566	41.963	40.9705	118.085872	93.4384815	0.724225482741412	1	-0.9925	0.976348
FBgn0003044_2_D	FBtr0329998	FBgn0003044	Pcl	chr2R	18138840	18139990	+	18139233	18139990	757	2	9.269	2.615778	15.978	4.097617	10.221	2.324125	12.004	2.631813	14.989	2.337075	11.8226666666667	13.4965	3.01250666666667	2.484444	0.56171125531951	1	1.67383333333333	1.14158
FBgn0263980_2_D	FBtr0330011	FBgn0263980	CG43729	chr2R	15466848	15471884	+	15466935	15471884	4949	2	86.091	100.027307	85.449	88.755662	85.211	91.481108	79.183	100.609871	100	81.430341	85.5836666666667	89.5915	93.421359	91.020106	0.766010930336731	1	4.00783333333334	1.04683
FBgn0038740_2_D	FBtr0330034	FBgn0038740	CG4562	chr3R	19865416	19868770	-	19865416	19867472	2056	2	27.388	12.171933	35.629	10.174001	30.228	12.874835	24.214	9.70229	32.974	9.011042	31.0816666666667	28.594	11.7402563333333	9.356666	0.677942685546484	1	-2.48766666666667	0.919964
FBgn0038233_2_D	FBtr0330045	FBgn0038233	HtrA2	chr3R	14509048	14510151	-	14509048	14509988	940	2	14.105	1.595034	34.755	3.651644	28.503	1.881236	18.198	1.375124	23.158	1.971637	25.7876666666667	20.678	2.37597133333333	1.6733805	0.503517600577049	0.996697027501046	-5.10966666666667	0.801856
FBgn0263116_2_D	FBtr0330055,FBtr0330056	FBgn0263116	5-HT1B	chr2R	19022324	19023683	-	19022324	19023551	1227	2	43.089	11.636123	40.567	9.725768	29.237	10.058517	33.664	9.973878	50.692	11.066589	37.631	42.178	10.4734693333333	10.5202335	0.692718704161252	1	4.547	1.12083
FBgn0039875_2_D	FBtr0330113	FBgn0039875	sip3	chr3R	31774275	31775163	+	31774716	31775163	447	2	52.454	22.11307	52.47	18.554264	52.327	19.598057	39.794	14.349419	43.549	11.753127	52.417	41.6715	20.0884636666667	13.051273	0.109951697792381	0.91035965951396	-10.7455	0.795
FBgn0036746_2_D	FBtr0330162,FBtr0345384	FBgn0036746	Crtc	chr3L	17659817	17664646	-	17659817	17661952	2135	2	45.377	14.593616	47.114	13.472256	45.388	14.484604	42.194	12.478991	53.81	10.50273	45.9596666666667	48.002	14.183492	11.4908605	0.784830622390243	1	2.04233333333334	1.04444
FBgn0027865_2_D	FBtr0330164	FBgn0027865	Tsp96F	chr3R	25872899	25875239	-	25872899	25875092	2193	2	17.357	26.847727	16.694	22.091587	19.291	27.394329	14.118	18.732798	14.84	18.673588	17.7806666666667	14.479	25.4445476666667	18.703193	0.0372826424157481	0.639503062304741	-3.30166666666667	0.814311
FBgn0036918_2_D	FBtr0330181	FBgn0036918	Pfdn6	chr3L	19924291	19924688	+	19924367	19924688	321	2	1.17	2.91353	1.463	3.872385	0.424	1.116379	1.329	3.024558	2.651	6.597625	1.019	1.99	2.634098	4.8110915	0.354528285049732	0.996697027501046	0.971	1.95289
FBgn0037445_2_D	FBtr0330193	FBgn0037445	CG9727	chr3R	6449943	6454248	-	6449943	6451851	1908	2	42.915	15.700175	42.495	15.823277	43.966	19.065715	21.864	11.267117	30.136	12.005406	43.1253333333333	26	16.8630556666667	11.6362615	0.14745853155589	0.960337141515446	-17.1253333333333	0.602894
FBgn0031897_2_D	FBtr0330197	FBgn0031897	CG13784	chr2L	7204537	7208099	-	7204537	7208018	3481	2	2.379	1.317676	4.35	2.468864	4.666	2.866989	2.626	1.722178	4.468	2.28369	3.79833333333333	3.547	2.217843	2.002934	0.847916352037722	1	-0.251333333333334	0.933831
FBgn0264078_4_D	FBtr0330215	FBgn0264078	Flo2	chrX	14932047	14933946	+	14932224	14933946	1722	4	11.225	20.25262	10.442	17.265847	12.561	24.792753	9.127	13.935481	13.233	13.611668	11.4093333333333	11.18	20.7704066666667	13.7735745	0.930015137844736	1	-0.229333333333333	0.979899
FBgn0000183_2_D	FBtr0330225	FBgn0000183	BicD	chr2L	17459604	17461843	-	17459604	17461728	2124	2	52.998	28.168786	64.908	31.552199	59.464	33.704487	43.446	23.092921	55.573	24.935897	59.1233333333333	49.5095	31.141824	24.014409	0.324335470579096	0.996697027501046	-9.61383333333333	0.837394
FBgn0260866_2_D	FBtr0330229	FBgn0260866	dnr1	chr2R	22563151	22564426	-	22563151	22564062	911	2	100	17.542462	77.841	13.668791	78.419	13.776243	66.679	18.754189	100	17.024953	85.42	83.3395	14.995832	17.889571	0.923166609938992	1	-2.0805	0.975644
FBgn0260934_2_D	FBtr0330244	FBgn0260934	par-1	chr2R	19483348	19485686	+	19483404	19485686	2282	2	49.54	82.826492	45.802	71.813175	48.713	71.25667	45.228	58.810083	60.495	53.651288	48.0183333333333	52.8615	75.298779	56.2306855	0.639567566808213	1	4.84316666666667	1.10086
FBgn0263993_1_D	FBtr0330263	FBgn0263993	CG43736	chrX	6878545	6880429	+	6878696	6880429	1733	4	52.637	32.539897	56.645	29.732271	56.354	44.270708	45.528	30.499017	57.727	21.198884	55.212	51.6275	35.514292	25.8489505	0.661268906094543	1	-3.58450000000001	0.935078
FBgn0263995_3_D	FBtr0330274	FBgn0263995	cpo	chr3R	18013147	18018892	+	18013191	18018892	5701	3	64.101	45.381924	65.905	41.513356	62.491	45.149511	48.47	27.450833	61.251	16.045606	64.1656666666667	54.8605	44.0149303333333	21.7482195	0.378724990286631	0.996697027501046	-9.30516666666666	0.854982
FBgn0039633_2_D	FBtr0330299,FBtr0330300	FBgn0039633	CG11873	chr3R	29104503	29108948	+	29106780	29108948	2168	2	79.149	51.304426	77.972	45.965229	79.573	47.699162	70.685	49.938504	100	48.90204	78.898	85.3425	48.322939	49.420272	0.736293279194778	1	6.44450000000001	1.08168
FBgn0264324_2_D	FBtr0330304,FBtr0336766	FBgn0264324	spg	chr3R	28867107	28870439	+	28869615	28870439	824	2	21.958	13.059345	21.203	11.75056	19.995	11.955954	22.141	14.59286	23.742	10.165979	21.052	22.9415	12.2552863333333	12.3794195	0.193595250010957	0.996697027501046	1.8895	1.08975
FBgn0265274_2_D	FBtr0330306	FBgn0265274	Inx3	chr3R	28853605	28854661	-	28853605	28854463	858	2	34.498	20.425934	28.211	15.991381	25.517	15.479573	27.11	21.743931	36.077	22.388698	29.4086666666667	31.5935	17.2989626666667	22.0663145	0.721573141217673	1	2.18483333333333	1.07429
FBgn0010113_2_D	FBtr0330311	FBgn0010113	hdc	chr3R	30360366	30372382	+	30360537	30372382	11845	2	79.35	50.693637	71.281	37.02156	69.898	39.754173	38.563	21.120149	53.873	13.076123	73.5096666666667	46.218	42.48979	17.098136	0.137650599782848	0.942066718205126	-27.2916666666667	0.628734
FBgn0010303_2_D	FBtr0330396,FBtr0340303	FBgn0010303	hep	chrX	13079204	13080567	-	13079204	13080404	1200	2	40.837	14.730015	36.388	13.104673	38.975	14.289418	31.908	13.298349	32.767	7.783466	38.7333333333333	32.3375	14.0413686666667	10.5409075	0.0291808262379033	0.569614346841766	-6.39583333333333	0.834875
FBgn0033579_2_D	FBtr0330602	FBgn0033579	CG13229	chr2R	11139303	11140351	-	11139303	11140032	729	2	41.152	18.555636	34.145	16.698417	35.588	19.063925	22.446	11.613425	29.519	14.095477	36.9616666666667	25.9825	18.1059926666667	12.854451	0.134706103107671	0.942066718205126	-10.9791666666667	0.702958
FBgn0033523_2_D	FBtr0330615	FBgn0033523	CG12895	chr2R	10436597	10437019	-	10436597	10436751	154	2	19.383	15.561087	26.168	21.948142	16.634	17.111548	22.856	11.360292	26.613	13.993789	20.7283333333333	24.7345	18.2069256666667	12.6770405	0.323835315241743	0.996697027501046	4.00616666666667	1.19327
FBgn0000581_2_D	FBtr0330621,FBtr0330623	FBgn0000581	E(Pc)	chr2R	11460590	11465270	+	11462032	11465270	3238	2	30.406	12.353747	32.837	10.960247	32.24	10.949613	19.709	6.559143	33.423	7.026138	31.8276666666667	26.566	11.4212023333333	6.7926405	0.582744585322565	1	-5.26166666666667	0.834683
FBgn0263355_3_D	FBtr0330661	FBgn0263355	CG31688	chr2L	20441641	20447905	+	20441854	20447905	6051	3	38.213	24.553579	35.653	22.197546	37.735	22.615391	28.235	16.290227	45.253	13.960401	37.2003333333333	36.744	23.122172	15.125314	0.965924332758205	1	-0.456333333333333	0.987733
FBgn0021856_2_D	FBtr0330677	FBgn0021856	l(2)k14505	chr2L	21262012	21262411	+	21262260	21262411	151	2	9.149	7.91942	10.678	10.527242	8.115	7.881893	17.319	12.451166	32.993	23.110458	9.314	25.156	8.776185	17.780812	0.290136091934755	0.996697027501046	15.842	2.70088
FBgn0264089_2_D	FBtr0330732	FBgn0264089	sli	chr2R	15869494	15873465	-	15869494	15873381	3887	2	12.249	15.821111	12.775	13.810541	14.724	17.257931	9.086	11.856588	12.634	9.964421	13.2493333333333	10.86	15.629861	10.9105045	0.38633297120268	0.996697027501046	-2.38933333333333	0.819664
FBgn0051635_2_D	FBtr0331187	FBgn0051635	CG31635	chr2L	6632797	6635406	-	6632797	6634813	2016	2	29.824	20.462413	31.181	18.905342	28.323	20.678711	28.047	19.006751	37.287	18.653979	29.776	32.667	20.0154886666667	18.830365	0.643418005949397	1	2.891	1.09709
FBgn0031660_2_D	FBtr0331227	FBgn0031660	mRpL28	chr2L	4975152	4975316	+	4975213	4975316	103	2	19.969	71.103467	11.621	47.765945	14.004	75.474489	9.287	35.846871	19.8	92.517815	15.198	14.5435	64.7813003333333	64.182343	0.923850100553962	1	-0.654499999999999	0.956935
FBgn0020618_2_D	FBtr0331238	FBgn0020618	Rack1	chr2L	7825346	7826336	-	7825346	7825703	357	2	1.403	20.020155	1.917	28.719284	1.862	27.338798	1.595	25.648432	2.474	41.134757	1.72733333333333	2.0345	25.3594123333333	33.3915945	0.609991811064089	1	0.307166666666667	1.17783
FBgn0264270_3_D	FBtr0331258	FBgn0264270	Sxl	chrX	7074549	7079367	-	7074549	7079305	4756	4	42.49	44.33364	42.56	43.312726	42.666	45.636215	30.864	11.495544	33.085	8.987825	42.572	31.9745	44.427527	10.2416845	0.0659562176385615	0.80477568240168	-10.5975	0.751069
FBgn0001990_2_D	FBtr0331282	FBgn0001990	wek	chr2L	15766132	15766668	-	15766132	15766637	505	2	9.66	1.97736	12.558	3.911916	5.39	2.180726	3.598	1.234745	7.075	2.342381	9.20266666666667	5.3365	2.69000066666667	1.788563	0.251585105972329	0.996697027501046	-3.86616666666667	0.579886
FBgn0031318_2_D	FBtr0331288	FBgn0031318	CG4887	chr2L	1177255	1177589	+	1177369	1177589	220	2	10.057	12.309866	10.153	12.497121	12.178	14.353773	12.851	9.782784	8.167	5.493951	10.796	10.509	13.0535866666667	7.6383675	0.923237427849484	1	-0.287000000000001	0.973416
FBgn0032987_2_D	FBtr0331295	FBgn0032987	RpL21	chr2L	22247110	22247721	-	22247110	22247228	118	2	1.805	38.96739	1.517	34.246491	1.769	38.364478	2.686	75.068903	2.885	98.223234	1.697	2.7855	37.1927863333333	86.6460685	0.00755550100133898	0.377023601379619	1.0885	1.64143
FBgn0263220_3_D	FBtr0331336	FBgn0263220	Hk	chrX	10233346	10239545	-	10233346	10239446	6100	3	3.363	1.881189	4.912	2.715634	4.187	2.418537	2.488	1.016747	6.333	1.473642	4.154	4.4105	2.33845333333333	1.2451945	0.916099769045739	1	0.2565	1.06175
FBgn0037698_2_D	FBtr0331349,FBtr0331351,FBtr0346097	FBgn0037698	CG16779	chr3R	9461083	9466631	-	9461083	9466492	5409	2	71.64	46.241265	78.378	46.567757	76.96	50.387316	46.71	29.113615	46.156	24.924675	75.6593333333333	46.433	47.7321126666667	27.019145	0.00430998516966575	0.318899966411917	-29.2263333333333	0.613711
FBgn0039773_2_D	FBtr0331358	FBgn0039773	CG2224	chr3R	30456440	30457224	-	30456440	30457061	621	2	32.26	10.622179	52.142	12.658893	46.107	13.781558	30.636	9.263254	42.848	10.960201	43.503	36.742	12.35421	10.1117275	0.491659354877291	0.996697027501046	-6.761	0.844585
FBgn0039359_2_D	FBtr0331362	FBgn0039359	RpL27	chr3R	25683622	25684516	-	25683622	25684097	475	2	1.182	25.564792	1.309	29.896848	1.224	26.003075	0.932	24.964158	1.193	36.079091	1.23833333333333	1.0625	27.154905	30.5216245	0.394629193950107	0.996697027501046	-0.175833333333333	0.858008
FBgn0016978_2_D	FBtr0331375	FBgn0016978	snRNP-U1-70K	chr2L	6968710	6971509	-	6968710	6970118	1408	2	46.246	30.153448	45.509	30.053105	49.051	23.797263	40.03	16.641898	49.447	14.718332	46.9353333333333	44.7385	28.001272	15.680115	0.722366675242155	1	-2.19683333333333	0.953194
FBgn0028699_1_D	FBtr0331423	FBgn0028699	Rh50	chr3L	4919100	4920198	+	4919131	4920198	1067	2	0	0	1.396	0.114182	9.69	0.31022	18.771	0.128777	8.449	0.351815	3.69533333333333	13.61	0.141467333333333	0.240296	0.260145437396618	0.996697027501046	9.91466666666667	3.68302
FBgn0028515_2_D	FBtr0331443	FBgn0028515	EndoGI	chr2L	16258248	16259511	+	16259259	16259511	252	2	0	0	0	0	1.509	0.295303	1.47	0.357276	8.761	1.850247	0.503	5.1155	0.0984343333333333	1.1037615	0.422873676765793	0.996697027501046	4.6125	10.17
FBgn0022153_2_D	FBtr0331447	FBgn0022153	l(2)k05819	chr2L	4399660	4400487	+	4399730	4400487	757	2	1.261	0.251918	2.884	0.590405	1.903	0.411237	4.475	0.892243	14.933	2.407563	2.016	9.704	0.417853333333333	1.649903	0.378668508624559	0.996697027501046	7.688	4.81349
FBgn0035427_2_D	FBtr0331457	FBgn0035427	ckd	chr3L	3267608	3268184	+	3267674	3268184	510	2	NA	0	0	0	100	0.199562	19.203	0.762786	100	0.577225	50	59.6015	0.0665206666666667	0.6700055	0.895497573810311	1	9.6015	1.19203
FBgn0264307_5_D	FBtr0331515	FBgn0264307	orb2	chr3L	8937099	8944520	-	8937099	8942893	5794	5	17.495	16.159643	14.36	13.203002	14.711	14.635573	11.532	9.946897	21.357	11.272912	15.522	16.4445	14.6660726666667	10.6099045	0.882328203245794	1	0.922499999999998	1.05943
FBgn0264305_1_D	FBtr0331516	FBgn0264305	CG43783	chr3L	8932234	8933489	-	8932234	8933065	831	2	25.909	9.858775	30.101	11.006544	29.111	11.99634	21.538	17.089816	28.493	17.53547	28.3736666666667	25.0155	10.9538863333333	17.312643	0.503194964835788	0.996697027501046	-3.35816666666667	0.881645
FBgn0036188_2_D	FBtr0331530	FBgn0036188	CG7339	chr3L	11649550	11650499	+	11649676	11650499	823	2	3.279	0.971157	4.037	1.998198	3.601	1.190821	4.081	0.832949	3.712	0.729654	3.639	3.8965	1.38672533333333	0.7813015	0.437247602329556	0.996697027501046	0.257500000000001	1.07076
FBgn0036369_2_D	FBtr0331535	FBgn0036369	CG10089	chr3L	13465551	13466888	-	13465551	13466860	1309	2	42.635	27.816766	33.514	27.897553	34.247	27.854563	38.712	17.027784	40.321	19.341663	36.7986666666667	39.5165	27.856294	18.1847235	0.454528146114593	0.996697027501046	2.71783333333333	1.07386
FBgn0036096_2_D	FBtr0331572	FBgn0036096	CG8003	chr3L	10662683	10663157	+	10662923	10663157	234	2	11.354	11.263305	11.607	10.265388	14.56	14.506579	11.062	8.098515	14.691	10.235918	12.507	12.8765	12.0117573333333	9.1672165	0.878590922937708	1	0.3695	1.02954
FBgn0010762_2_D	FBtr0331574	FBgn0010762	simj	chr3L	10688925	10690734	+	10689107	10690734	1627	2	26.6	32.795474	24.775	29.779824	23.613	38.000823	21.039	39.633911	27.56	40.454495	24.996	24.2995	33.5253736666667	40.044203	0.867039168312108	1	-0.696499999999997	0.972136
FBgn0036062_2_D	FBtr0331581	FBgn0036062	CG6685	chr3L	9966602	9967621	-	9966602	9967474	872	2	13.714	2.119995	22.15	2.333214	19.982	4.379875	18.986	2.739418	15.215	1.528752	18.6153333333333	17.1005	2.94436133333333	2.134085	0.664020219529324	1	-1.51483333333333	0.918624
FBgn0267350_2_D	FBtr0331587	FBgn0267350	PI4KIIIalpha	chrX	2632911	2633672	+	2633294	2633672	378	2	48.326	35.979996	50.513	32.935175	48.022	31.95281	37.749	23.52498	57.186	22.821905	48.9536666666667	47.4675	33.6226603333333	23.1734425	0.90345891298929	1	-1.48616666666666	0.969641
FBgn0262656_2_D	FBtr0331605	FBgn0262656	Myc	chrX	3384386	3391697	+	3385309	3391697	6388	2	26.261	36.355294	26.688	40.327653	26.896	35.862225	19.904	24.267677	28.263	26.731808	26.615	24.0835	37.5150573333333	25.4997425	0.653255909514418	1	-2.5315	0.904884
FBgn0029666_2_D	FBtr0331612	FBgn0029666	CG10803	chrX	3488074	3490915	+	3488213	3490915	2702	2	58.841	9.792762	61.714	11.421703	65.479	9.834913	48.765	7.963814	68.877	8.932729	62.0113333333333	58.821	10.3497926666667	8.4482715	0.804900162109804	1	-3.19033333333334	0.948552
FBgn0051739_2_D	FBtr0331622	FBgn0051739	AspRS-m	chr2L	16830523	16832093	+	16831375	16832093	718	2	5.253	2.845423	2.399	1.408914	1.567	0.92106	3.672	1.37365	4.941	1.622574	3.073	4.3065	1.72513233333333	1.498112	0.409837520712749	0.996697027501046	1.2335	1.4014
FBgn0028919_2_D	FBtr0331626	FBgn0028919	CG16865	chr2L	13812478	13813316	+	13812631	13813316	685	2	7.888	2.334688	14.246	3.495193	6.053	3.204863	4.492	1.61613	2.031	0.971877	9.39566666666667	3.2615	3.01158133333333	1.2940035	0.121090054516615	0.917643879658898	-6.13416666666667	0.347128
FBgn0011570_2_D	FBtr0331630	FBgn0011570	cpb	chr2L	1705399	1706962	+	1706224	1706962	738	2	20.14	11.748069	9.142	5.480595	9.439	5.272812	13.292	6.388066	15.516	6.658531	12.907	14.404	7.500492	6.5232985	0.725465342098174	1	1.497	1.11598
FBgn0032162_2_D	FBtr0331632	FBgn0032162	CG4592	chr2L	9922265	9922860	+	9922724	9922860	136	2	100	3.795485	37.493	1.452231	100	4.388709	66.59	7.368616	100	8.005797	79.1643333333333	83.295	3.21214166666667	7.6872065	0.887035694110007	1	4.13066666666667	1.05218
FBgn0000114_3_D	FBtr0331645	FBgn0000114	bru1	chr2L	12310681	12312311	+	12310947	12312311	1364	3	1.458	1.250386	0.857	0.715953	1.193	1.077891	2.228	2.434011	3.966	2.282493	1.16933333333333	3.097	1.01474333333333	2.358252	0.259292137747328	0.996697027501046	1.92766666666667	2.64852
FBgn0250786_2_D	FBtr0331654	FBgn0250786	Chd1	chr2L	2979561	2980377	-	2979561	2980178	617	2	71.016	58.41764	76.776	60.500192	77.246	68.503214	67.705	58.96451	70.545	46.56764	75.0126666666667	69.125	62.473682	52.766075	0.096046573480101	0.863705060402842	-5.88766666666666	0.921511
FBgn0032974_3_D	FBtr0331657	FBgn0032974	CG3651	chr2L	22124781	22126614	+	22124936	22126614	1678	3	20.815	5.972131	25.558	7.483936	25.339	7.751407	20.107	5.308295	22.942	6.100766	23.904	21.5245	7.069158	5.7045305	0.344079684977636	0.996697027501046	-2.3795	0.900456
FBgn0032216_2_D	FBtr0331669	FBgn0032216	Usp14	chr2L	10312264	10312908	-	10312264	10312386	122	2	23.701	17.386419	26.491	23.676659	18.894	14.312596	21.125	14.400534	26.975	18.709779	23.0286666666667	24.05	18.458558	16.5551565	0.805568972493989	1	1.02133333333333	1.04435
FBgn0010398_2_D	FBtr0331671	FBgn0010398	Lrr47	chr2L	10518059	10519269	+	10518770	10519269	499	2	18.079	1.452621	15.386	1.107726	37.574	3.032904	2.226	0.117083	51.626	2.702099	23.6796666666667	26.926	1.864417	1.409591	0.91763722350126	1	3.24633333333333	1.13709
FBgn0032264_2_D	FBtr0331672	FBgn0032264	Lip4	chr2L	10530855	10531778	+	10531404	10531778	374	2	1.919	2.856338	1.468	1.647044	1.327	1.82904	1.238	1.984567	1.079	1.779371	1.57133333333333	1.1585	2.11080733333333	1.881969	0.136490090488868	0.942066718205126	-0.412833333333333	0.737272
FBgn0032935_2_D	FBtr0331678	FBgn0032935	Atg18b	chr2L	21212321	21213166	-	21212321	21213068	747	2	5.503	2.852392	7.628	3.770899	7.939	5.213283	5.829	3.208322	8.682	4.530818	7.02333333333333	7.2555	3.94552466666667	3.86957	0.901987951379243	1	0.232166666666666	1.03306
FBgn0037736_2_D	FBtr0331695	FBgn0037736	side-VII	chr3R	9734011	9735390	-	9734011	9734964	953	2	13.623	39.591733	16.084	37.637861	14.174	37.865269	12.79	27.003656	18.568	32.974409	14.627	15.679	38.3649543333333	29.9890325	0.778601893427707	1	1.052	1.07192
FBgn0001087_2_D	FBtr0331709	FBgn0001087	g	chrX	13727203	13728614	-	13727203	13728034	831	2	44.715	17.133419	26.015	10.438982	29.659	13.086627	33.235	10.351124	33.838	7.438136	33.463	33.5365	13.5530093333333	8.89463	0.99092673740331	1	0.0735000000000028	1.0022
FBgn0030400_3_D	FBtr0331718	FBgn0030400	Pits	chrX	12569168	12572626	-	12569168	12572488	3320	3	30.285	24.398939	29.897	20.961653	26.263	24.199334	20.014	13.480544	21.927	12.234218	28.815	20.9705	23.186642	12.857381	0.0163077877783376	0.519059718892091	-7.8445	0.727763
FBgn0030055_2_D	FBtr0331728	FBgn0030055	CG12772	chrX	8680067	8680912	+	8680259	8680912	653	2	48.634	3.593297	40.258	2.231218	82.378	6.69036	21.1	1.854019	100	6.028019	57.09	60.55	4.171625	3.941019	0.94511480689862	1	3.45999999999999	1.06061
FBgn0026411_2_D	FBtr0331732	FBgn0026411	Lim1	chrX	8756538	8758404	-	8756538	8758027	1489	2	75.053	33.415486	70.454	30.943477	61.844	32.895298	53.008	29.454933	76.504	29.711444	69.117	64.756	32.418087	29.5831885	0.775533675561035	1	-4.36099999999999	0.936904
FBgn0004198_2_D	FBtr0331733	FBgn0004198	ct	chrX	7671403	7678859	+	7674614	7678859	4245	2	15.279	8.33525	19.38	9.666217	16.711	8.992358	0.428	0.217436	0.454	0.107916	17.1233333333333	0.441	8.99794166666667	0.162676	0.00514449410342821	0.328046774775459	-16.6823333333333	0.0257543
FBgn0003371_2_D	FBtr0331753	FBgn0003371	sgg	chrX	2677100	2679553	+	2677288	2679553	2265	2	41.193	47.61765	39.309	41.273241	37.117	41.41191	32.531	21.604938	45.363	24.636353	39.2063333333333	38.947	43.434267	23.1206455	0.974387740122207	1	-0.259333333333331	0.993385
FBgn0052767_3_D	FBtr0331758	FBgn0052767	CG32767	chrX	5071026	5078026	-	5071026	5077139	6113	3	29.457	20.620556	28.895	19.309931	29.562	21.571604	23.783	15.271522	35.519	14.581359	29.3046666666667	29.651	20.500697	14.9264405	0.962475030331509	1	0.346333333333334	1.01182
FBgn0035689_2_D	FBtr0331788	FBgn0035689	CG7376	chr3L	6178481	6178941	+	6178641	6178941	300	2	17.653	3.878722	3.25	0.513048	7.363	2.218154	8.469	1.158298	8.421	1.175809	9.422	8.445	2.203308	1.1670535	0.840773148290544	1	-0.977	0.896307
FBgn0035688_3_D	FBtr0331790	FBgn0035688	fmt	chr3L	6164915	6169927	-	6164915	6169803	4888	3	25.327	25.305427	27.292	23.195008	27.627	25.454175	23.484	17.778459	22.222	17.275138	26.7486666666667	22.853	24.6515366666667	17.5267985	0.0290836201730907	0.569614346841766	-3.89566666666667	0.85436
FBgn0037074_2_D	FBtr0331797	FBgn0037074	CG7324	chr3L	21337680	21338658	-	21337680	21338355	675	2	5.523	3.975596	8.83	6.485322	6.682	6.149722	4.112	3.071416	5.904	3.498078	7.01166666666667	5.008	5.53688	3.284747	0.232659754655637	0.996697027501046	-2.00366666666667	0.714238
FBgn0036484_2_D	FBtr0331830	FBgn0036484	Pex3	chr3L	15144668	15146379	+	15145936	15146379	443	2	63.61	26.855228	61.831	28.777579	56.535	25.69364	42.126	15.15039	53.811	15.58293	60.6586666666667	47.9685	27.1088156666667	15.36666	0.245963906979916	0.996697027501046	-12.6901666666667	0.790794
FBgn0028582_2_D	FBtr0331834	FBgn0028582	lqf	chr3L	7536975	7540012	+	7537032	7540012	2980	2	16.402	6.190543	19.277	7.112576	16.914	5.929458	34.118	13.004626	34.957	14.163356	17.531	34.5375	6.410859	13.583991	0.000719995230916839	0.181626249356187	17.0065	1.97008
FBgn0011206_2_D	FBtr0331858	FBgn0011206	bol	chr3L	9097628	9102807	-	9097628	9102688	5060	2	41.591	64.967723	40.375	61.221161	40.33	65.753653	30.105	21.70811	36.155	20.946419	40.7653333333333	33.13	63.9808456666667	21.3272645	0.234855140150352	0.996697027501046	-7.63533333333333	0.8127
FBgn0052333_2_D	FBtr0331863	FBgn0052333	CG32333	chr3L	1294092	1295699	+	1294282	1295699	1417	2	28.663	19.698495	22.353	16.687258	23.106	16.613102	24.492	21.024405	26.363	20.49677	24.7073333333333	25.4275	17.666285	20.7605875	0.766851334407979	1	0.720166666666668	1.02915
FBgn0035204_1_D	FBtr0331867	FBgn0035204	CG2277	chr3L	1304849	1307418	-	1304849	1305686	837	2	0.262	0.075959	5.09	1.352564	5.162	2.039343	5.12	1.212858	6.34	1.25049	3.50466666666667	5.73	1.15595533333333	1.231674	0.304844164959976	0.996697027501046	2.22533333333333	1.63496
FBgn0010333_2_D	FBtr0331868	FBgn0010333	Rac1	chr3L	1300878	1302683	-	1300878	1301770	892	2	25.39	42.995852	28.092	46.311947	21.685	34.909602	27.214	41.764732	30.078	40.014692	25.0556666666667	28.646	41.4058003333333	40.889712	0.223894994665387	0.996697027501046	3.59033333333333	1.14329
FBgn0261456_2_D	FBtr0331920	FBgn0261456	hpo	chr2R	19493995	19495403	-	19493995	19494684	689	2	16.325	4.031618	17.197	4.786537	25.119	7.087566	22.277	4.60974	28.291	5.180804	19.547	25.284	5.301907	4.895272	0.272305378479531	0.996697027501046	5.737	1.2935
FBgn0040505_2_D	FBtr0331926	FBgn0040505	Alk	chr2R	16625292	16630588	-	16625292	16629075	3783	2	67.192	42.742281	68.142	40.077694	64.819	40.387692	45.621	33.474209	65.548	36.120158	66.7176666666667	55.5845	41.0692223333333	34.7971835	0.463486645431576	0.996697027501046	-11.1331666666667	0.83313
FBgn0284245_2_D	FBtr0331927	FBgn0284245	eEF1alpha1	chr2R	11893554	11895762	+	11894963	11895762	799	2	23.944	796.426342	28.074	996.424533	25.105	830.694259	7.101	253.037727	9.779	327.393728	25.7076666666667	8.44	874.515044666667	290.2157275	0.00498933876480987	0.328046774775459	-17.2676666666667	0.328307
FBgn0038980_2_D	FBtr0331930	FBgn0038980	Octbeta1R	chr3R	22516622	22520078	+	22516886	22520078	3192	2	36.361	80.426621	34.369	71.632959	33.617	79.030069	31.532	73.651992	39.703	69.075591	34.7823333333333	35.6175	77.029883	71.3637915	0.872144830441459	1	0.835166666666666	1.02401
FBgn0002593_2_D	FBtr0331932	FBgn0002593	RpLP1	chr2L	420291	420864	+	420555	420864	309	2	0.522	15.620533	0.599	19.638744	0.823	25.214617	0.359	12.517094	0.702	23.798233	0.648	0.5305	20.1579646666667	18.1576635	0.620184152457828	1	-0.1175	0.818673
FBgn0033571_2_D	FBtr0331935	FBgn0033571	Rpb5	chr2R	10898030	10899060	-	10898030	10898334	304	2	0.267	0.160966	2	1.455289	0	0	1.806	0.617173	6.971	2.378369	0.755666666666667	4.3885	0.538751666666667	1.497771	0.383841392082691	0.996697027501046	3.63283333333333	5.80745
FBgn0033570_2_D	FBtr0331936	FBgn0033570	ND-B14	chr2R	10897143	10897417	-	10897143	10897291	148	2	4.919	19.946329	4.02	15.978827	3.049	10.164429	3.508	8.882734	3.403	9.631181	3.996	3.4555	15.363195	9.2569575	0.422410788306608	0.996697027501046	-0.5405	0.86474
FBgn0033461_2_D	FBtr0331953	FBgn0033461	CG12923	chr2R	9887647	9889485	+	9888718	9889485	767	2	0	0	100	0.027966	100	0.098575	0	0	100	0.143543	66.6666666666667	50	0.0421803333333333	0.0717715	0.80876844414145	1	-16.6666666666667	0.75
FBgn0003091_2_D	FBtr0331960	FBgn0003091	Pkc53E	chr2R	16942673	16945126	+	16942823	16945126	2303	2	52.848	106.054699	44.912	97.105095	47.42	93.155433	44.242	77.989066	47.662	77.721987	48.3933333333333	45.952	98.7717423333333	77.8555265	0.461726343403143	0.996697027501046	-2.44133333333333	0.949552
FBgn0027507_2_D	FBtr0331967	FBgn0027507	CG1344	chr2R	5653968	5656778	+	5655807	5656778	971	2	21.634	8.772874	18.078	7.386564	20.862	9.537129	18.531	9.071292	22.388	9.482605	20.1913333333333	20.4595	8.56552233333333	9.2769485	0.916585182057718	1	0.268166666666666	1.01328
FBgn0033029_2_D	FBtr0331970	FBgn0033029	Not3	chr2R	5656405	5657309	-	5656405	5657213	808	2	16.099	16.920509	14.803	16.84411	18.551	18.43095	17.649	16.54829	21.295	21.515952	16.4843333333333	19.472	17.398523	19.032121	0.312092065783407	0.996697027501046	2.98766666666667	1.18124
FBgn0053988_2_D	FBtr0331983	FBgn0053988	Mid1	chr2R	24695377	24700317	-	24695377	24699346	3969	2	57.844	128.189837	59.602	111.713939	57.697	115.842958	54.426	102.776381	78.088	68.011748	58.381	66.257	118.582244666667	85.3940645	0.626000858601749	1	7.876	1.13491
FBgn0032042_2_D	FBtr0331990	FBgn0032042	CG13398	chr2L	8412143	8414888	-	8412143	8413553	1410	2	21.468	5.746242	29.713	7.669326	32.079	9.068388	23.768	6.309418	39.933	9.310934	27.7533333333333	31.8505	7.494652	7.810176	0.703439768148147	1	4.09716666666667	1.14763
FBgn0014417_2_D	FBtr0331991	FBgn0014417	CG13397	chr2L	8408887	8411207	-	8408887	8409131	244	2	8.805	1.19533	15.554	2.808716	8.55	1.180131	4.452	0.490645	5.663	0.645349	10.9696666666667	5.0575	1.728059	0.567997	0.115562223142708	0.911655093352627	-5.91216666666667	0.461044
FBgn0032033_2_D	FBtr0331995	FBgn0032033	CG13392	chr2L	8381820	8382523	-	8381820	8381973	153	2	7.389	1.03227	8.313	1.467351	0	0	5.773	0.368331	50.96	4.35232	5.234	28.3665	0.833207	2.3603255	0.491055398120259	0.996697027501046	23.1325	5.41966
FBgn0051760_2_D	FBtr0331997	FBgn0051760	CG31760	chr2L	12168687	12170508	+	12168724	12170508	1784	2	26.789	34.640985	20.924	24.605245	25.189	30.875555	18.974	23.918982	28.488	26.020503	24.3006666666667	23.731	30.040595	24.9697425	0.925550608635516	1	-0.569666666666667	0.976558
FBgn0285971_2_D	FBtr0332008	FBgn0285971	prg	chr2L	8464832	8466694	+	8466341	8466694	353	2	10.384	1.818863	20.051	3.320242	8.461	1.403356	11.281	1.40072	3.536	0.385471	12.9653333333333	7.4085	2.18082033333333	0.8930955	0.382663530871311	0.996697027501046	-5.55683333333333	0.571408
FBgn0036319_2_D	FBtr0332049	FBgn0036319	Ent3	chr3L	12855491	12857428	+	12856472	12857428	956	2	32.771	20.268763	36.431	17.798595	28.887	15.579466	26.575	13.622821	38.476	15.098267	32.6963333333333	32.5255	17.8822746666667	14.360544	0.982084489524324	1	-0.170833333333334	0.994775
FBgn0035677_2_D	FBtr0332062	FBgn0035677	CG13293	chr3L	6089789	6092188	+	6090031	6092188	2157	2	32.312	13.135734	30.969	11.873363	34.169	12.345003	25.66	9.977575	36.282	9.423431	32.4833333333333	30.971	12.4513666666667	9.700503	0.823798041019736	1	-1.51233333333334	0.953443
FBgn0001258_2_D	FBtr0332065	FBgn0001258	Ldh	chr3L	6259104	6259910	-	6259104	6259748	644	2	27.939	847.981317	26.771	730.617726	27.08	816.579543	5.8	112.531278	5.349	108.58644	27.2633333333333	5.5745	798.392862	110.558859	1.65360341321513e-05	0.0200003332828369	-21.6888333333333	0.204469
FBgn0052103_2_D	FBtr0332090	FBgn0052103	CG32103	chr3L	12402294	12404290	-	12402294	12404057	1763	2	46.107	22.256198	50.483	30.383805	57.104	40.088523	50.949	41.334269	59.678	46.086247	51.2313333333333	55.3135	30.9095086666667	43.710258	0.527134607372398	1	4.08216666666667	1.07968
FBgn0036516_4_D	FBtr0332095	FBgn0036516	CG7656	chr3L	15585430	15586594	-	15585430	15586204	774	4	75.628	20.861012	64.55	20.099916	50.566	18.56129	62.414	22.413845	83.213	35.98494	63.5813333333333	72.8135	19.8407393333333	29.1993925	0.543025425876603	1	9.23216666666667	1.1452
FBgn0035121_2_D	FBtr0332107	FBgn0035121	Tudor-SN	chr3L	259042	259913	-	259042	259505	463	2	24.057	37.474492	23.368	40.351025	26.99	32.260161	18.005	18.205594	32.354	28.511569	24.805	25.1795	36.695226	23.3585815	0.966893805094647	1	0.374499999999998	1.0151
FBgn0035853_2_D	FBtr0332139	FBgn0035853	UbcE2M	chr3L	8195846	8196883	-	8195846	8196742	896	2	28.138	28.473985	32.146	28.696647	30.771	27.49302	45.95	32.311625	41.995	31.097354	30.3516666666667	43.9725	28.2212173333333	31.7044895	0.0382295059490215	0.642202603407522	13.6208333333333	1.44877
FBgn0013799_2_D	FBtr0332153	FBgn0013799	Deaf1	chr3L	19829019	19830686	+	19829187	19830686	1499	2	21.801	25.354997	22.246	22.744483	24.711	21.341115	19.27	15.300889	25.409	13.407428	22.9193333333333	22.3395	23.146865	14.3541585	0.882346241522765	1	-0.57983333333333	0.974701
FBgn0003744_2_D	FBtr0332154	FBgn0003744	trc	chr3L	19830863	19832170	-	19830863	19832078	1215	2	41.609	20.177996	39.811	17.979315	44.073	18.266251	39.487	16.886818	43.921	18.000943	41.831	41.704	18.807854	17.4438805	0.965501388022846	1	-0.127000000000002	0.996964
FBgn0032821_3_D	FBtr0332179	FBgn0032821	CdGAPr	chr2L	19774873	19777020	-	19774873	19776944	2071	3	41.446	14.671803	44.425	13.366005	41.233	14.484744	30.938	10.011698	43.714	12.148407	42.368	37.326	14.174184	11.0800525	0.573271038171337	1	-5.04199999999999	0.880995
FBgn0032229_2_D	FBtr0332189	FBgn0032229	CG5045	chr2L	10357491	10358078	+	10357782	10358078	296	2	36.158	23.876739	47.776	31.522585	30.697	25.822585	34.708	21.108761	41.732	31.326712	38.2103333333333	38.22	27.0739696666667	26.2177365	0.998842611475875	1	0.00966666666666072	1.00025
FBgn0032236_2_D	FBtr0332194	FBgn0032236	mRpS7	chr2L	10386861	10387652	+	10387471	10387652	181	2	0.396	0.258896	1.975	1.325413	3.109	2.13664	4.363	2.198164	8.156	4.912346	1.82666666666667	6.2595	1.24031633333333	3.555255	0.220910015977134	0.996697027501046	4.43283333333333	3.42673
FBgn0267821_2_D	FBtr0332195	FBgn0267821	da	chr2L	10390048	10393228	+	10392191	10393228	1037	3	19.435	15.028738	17.313	12.721805	13.615	10.542164	15.036	11.760671	19.645	11.626289	16.7876666666667	17.3405	12.7642356666667	11.69348	0.864169714136306	1	0.552833333333332	1.03293
FBgn0053303_2_D	FBtr0332197	FBgn0053303	CG33303	chr2L	10373368	10375091	-	10373368	10374303	935	2	52.076	21.847095	36.726	17.735224	50.238	19.215508	75.859	21.181937	64.253	18.66634	46.3466666666667	70.056	19.5992756666667	19.9241385	0.0731378893039367	0.831743480347299	23.7093333333333	1.51157
FBgn0027568_2_D	FBtr0332198	FBgn0027568	Cand1	chr2L	10358133	10358437	-	10358133	10358309	176	2	16.418	18.42069	15.691	16.206641	16.429	14.338722	18.766	16.316352	9.95	7.630753	16.1793333333333	14.358	16.3220176666667	11.9735525	0.750571351451892	1	-1.82133333333333	0.887428
FBgn0015399_1_D	FBtr0332210	FBgn0015399	kek1	chr2L	12816999	12822787	-	12816999	12819020	2021	2	50.464	50.943207	52.157	50.535679	48.95	50.972273	43.507	52.662012	57.74	50.658285	50.5236666666667	50.6235	50.817053	51.6601485	0.991087721594229	1	0.0998333333333363	1.00198
FBgn0032824_2_D	FBtr0332245	FBgn0032824	CG13962	chr2L	19813703	19814413	-	19813703	19813861	158	2	27.21	4.434913	24.868	3.090894	29.945	2.738243	31.938	2.899061	59.332	2.84025	27.341	45.635	3.42135	2.8696555	0.407202746809094	0.996697027501046	18.294	1.66911
FBgn0261938_2_D	FBtr0332273	FBgn0261938	mtRNApol	chr2L	1103253	1103820	-	1103253	1103693	440	2	5.447	2.305875	4.102	1.624929	4.856	2.145155	11.586	4.796193	6.341	2.27095	4.80166666666667	8.9635	2.02531966666667	3.5335715	0.353457393044134	0.996697027501046	4.16183333333333	1.86675
FBgn0003204_2_D	FBtr0332294	FBgn0003204	ras	chrX	10748097	10749097	+	10748200	10749097	897	2	1.909	1.962692	3.802	3.981423	3.512	3.36395	3.346	1.66616	5.113	1.893096	3.07433333333333	4.2295	3.10268833333333	1.779628	0.395366602815262	0.996697027501046	1.15516666666667	1.37575
FBgn0000330_2_D	FBtr0332315	FBgn0000330	cm	chrX	7009005	7009663	-	7009005	7009480	475	2	6.555	4.194013	5.032	2.757056	6.505	3.787389	12.397	5.741026	11.624	6.592399	6.03066666666667	12.0105	3.579486	6.1667125	0.00257657421946822	0.267744822663805	5.97983333333333	1.99157
FBgn0032787_2_D	FBtr0332318	FBgn0032787	CG10195	chr2L	19482231	19483362	-	19482231	19483162	931	2	8.168	0.32139	38.093	0.626043	5.82	0.119657	8.472	0.223375	0	0	17.3603333333333	4.236	0.355696666666667	0.1116875	0.338792836800066	0.996697027501046	-13.1243333333333	0.244005
FBgn0284220_2_D	FBtr0332320	FBgn0284220	Top2	chr2L	19447364	19448061	-	19447364	19447740	376	2	38.729	15.992959	32.263	14.857155	42.156	16.29944	27.058	7.297542	15.456	3.52154	37.716	21.257	15.716518	5.409541	0.164998374691847	0.985430586474633	-16.459	0.563607
FBgn0032682_2_D	FBtr0332321	FBgn0032682	grnd	chr2L	18487016	18488021	+	18487195	18488021	826	2	0	0	0	0	11.53	0.100668	11.444	0.282051	31.15	0.376078	3.84333333333333	21.297	0.033556	0.3290645	0.300335293461834	0.996697027501046	17.4536666666667	5.54128
FBgn0031871_2_D	FBtr0332325	FBgn0031871	Fgop2	chr2L	6943177	6945069	-	6943177	6944051	874	2	8.117	2.918594	8.101	2.812626	6.539	2.255738	8.612	2.820043	10.584	3.268521	7.58566666666667	9.598	2.66231933333333	3.044282	0.245444851914024	0.996697027501046	2.01233333333333	1.26528
FBgn0011737_2_D	FBtr0332329	FBgn0011737	Wee1	chr2L	6911089	6911852	-	6911089	6911703	614	2	0.427	0.154632	0.43	0.135929	0.366	0.119704	0	0	2.734	0.831766	0.407666666666667	1.367	0.136755	0.415883	0.610430465538945	1	0.959333333333333	3.35323
FBgn0031233_2_D	FBtr0332339	FBgn0031233	Tbc1d15-17	chr2L	208728	210725	+	209855	210725	870	2	18.878	2.362284	16.611	1.856438	0.757	0.110727	9.089	1.055086	12.818	1.21914	12.082	10.9535	1.44314966666667	1.137113	0.865511994762024	1	-1.1285	0.906597
FBgn0031266_2_D	FBtr0332340	FBgn0031266	Sf3b1	chr2L	569347	572907	+	572647	572907	260	2	13.271	6.606844	9.136	4.321717	10.118	4.277372	14.376	7.75319	15.027	6.023567	10.8416666666667	14.7015	5.06864433333333	6.8883785	0.0825250019603501	0.831743480347299	3.85983333333333	1.35602
FBgn0262359_2_D	FBtr0332368	FBgn0262359	CG43057	chr2L	8243322	8243704	-	8243322	8243515	193	2	0	0	NA	0	18.257	0.328036	100	0.45117	25.311	0.344252	9.1285	62.6555	0.109345333333333	0.397711	0.378139656528151	0.996697027501046	53.527	6.86372
FBgn0011648_2_D	FBtr0332372	FBgn0011648	Mad	chr2L	3146055	3147825	-	3146055	3147421	1366	2	26.288	7.525548	24.233	6.486526	26.652	9.258611	10.128	3.367553	19.257	5.654962	25.7243333333333	14.6925	7.756895	4.5112575	0.242273473368161	0.996697027501046	-11.0318333333333	0.571152
FBgn0052547_2_D	FBtr0332378	FBgn0052547	CG32547	chrX	18443026	18445984	-	18443026	18444240	1214	2	100	15.438543	100	12.288708	80.531	12.293896	78.055	13.00783	100	7.720707	93.5103333333333	89.0275	13.3403823333333	10.3642685	0.763483047023974	1	-4.48283333333333	0.952061
FBgn0053639_2_D	FBtr0332379,FBtr0302909	FBgn0053639	CG33639	chrX	18210811	18213899	-	18210811	18213006	2195	2	62.288	23.289334	74.246	23.970485	71.123	25.827052	46.212	12.788539	56.851	10.976314	69.219	51.5315	24.3622903333333	11.8824265	0.115445888106891	0.911655093352627	-17.6875	0.74447
FBgn0027498_2_D	FBtr0332383	FBgn0027498	CG2061	chrX	11092958	11094947	+	11094301	11094947	646	2	28.791	8.333464	31.858	12.548472	37.917	13.649129	30.338	10.585516	55.801	21.162043	32.8553333333333	43.0695	11.510355	15.8737795	0.567343978408991	1	10.2141666666667	1.31088
FBgn0260658_3_D	FBtr0332388	FBgn0260658	CG42541	chrX	3891496	3896681	-	3891496	3895833	4337	3	19.418	7.817786	20.227	7.605368	23.301	9.402533	19.899	8.950529	25.214	7.015395	20.982	22.5565	8.275229	7.982962	0.661455926772845	1	1.5745	1.07504
FBgn0031010_1_D	FBtr0332393	FBgn0031010	CG8028	chrX	19277175	19277564	-	19277175	19277305	130	2	100	5.078281	100	0.204471	NA	0	25.692	1.674992	100	0.520555	100	62.846	1.76091733333333	1.0977735	0.5	0.996697027501046	-37.154	0.62846
FBgn0029798_2_D	FBtr0332398	FBgn0029798	CG4078	chrX	5751341	5752077	+	5751551	5752077	526	2	0	0	2.005	0.124774	0	0	6.675	0.813352	0	0	0.668333333333333	3.3375	0.0415913333333333	0.406676	0.568513792959721	1	2.66916666666667	4.99377
FBgn0031529_2_D	FBtr0332407	FBgn0031529	CG9662	chr2L	3375831	3376420	-	3375831	3376112	281	2	56.836	10.707313	10.948	2.415297	10.787	2.125663	64.497	7.325065	18.072	2.89414	26.1903333333333	41.2845	5.08275766666667	5.1096025	0.644688529173653	1	15.0941666666667	1.57633
FBgn0085305_2_D	FBtr0332436	FBgn0085305	CG34276	chr3R	15926372	15927577	+	15926581	15927577	996	2	13.338	0.25101	100	0.089865	0	0	11.32	0.116201	0	0	37.7793333333333	5.66	0.113625	0.0581005	0.41395579399828	0.996697027501046	-32.1193333333333	0.149817
FBgn0013756_2_D	FBtr0332464	FBgn0013756	Mtor	chr2R	11860314	11861202	+	11860599	11861202	603	2	15.083	7.015245	17.886	9.521886	17.777	7.911059	24.359	8.293996	23.35	6.090379	16.9153333333333	23.8545	8.14939666666667	7.1921875	0.00801854091423518	0.377023601379619	6.93916666666667	1.41023
FBgn0086779_3_D	FBtr0332471	FBgn0086779	step	chr2L	21740040	21741735	-	21740040	21741585	1545	3	15.821	11.362688	16.616	10.941799	15.973	11.848572	12.855	10.509187	19.976	11.300543	16.1366666666667	16.4155	11.384353	10.904865	0.950271831715966	1	0.278833333333335	1.01728
FBgn0010422_2_D	FBtr0332475	FBgn0010422	TfIIS	chr2L	15058918	15060366	-	15058918	15059493	575	2	14.218	10.727772	15.597	10.805858	9.721	6.514344	9.895	6.273377	18.737	11.312285	13.1786666666667	14.316	9.34932466666667	8.792831	0.842794062502065	1	1.13733333333333	1.0863
FBgn0029648_2_D	FBtr0332493	FBgn0029648	CG3603	chrX	2948217	2949120	+	2948921	2949120	199	2	33.782	1.20237	34.257	1.047478	100	1.951219	12.575	0.202091	20.208	0.173806	56.013	16.3915	1.40035566666667	0.1879485	0.210818246041393	0.996697027501046	-39.6215	0.292637
FBgn0032160_2_D	FBtr0332505	FBgn0032160	CG4598	chr2L	9919375	9920120	+	9919843	9920120	277	2	12.965	2.869988	5.46	1.439646	6.935	1.457922	4.677	0.848562	5.467	0.682731	8.45333333333333	5.072	1.92251866666667	0.7656465	0.277230026809107	0.996697027501046	-3.38133333333333	0.6
FBgn0023407_2_D	FBtr0332509	FBgn0023407	B4	chr2L	13500623	13506683	-	13500623	13504506	3883	2	52.059	27.124172	49.852	26.928067	50.521	29.218416	35.82	14.801494	46.06	12.929867	50.8106666666667	40.94	27.756885	13.8656805	0.300616766503094	0.996697027501046	-9.87066666666666	0.805736
FBgn0031908_2_D	FBtr0332522	FBgn0031908	CG5177	chr2L	7408145	7408600	+	7408396	7408600	204	2	32.156	12.940676	17.078	8.696411	11.174	4.543422	27.476	17.749764	24.829	5.359689	20.136	26.1525	8.72683633333333	11.5547265	0.438611056050432	0.996697027501046	6.0165	1.29879
FBgn0028387_2_D	FBtr0332523	FBgn0028387	chm	chr2L	7421843	7422736	+	7421957	7422736	779	2	7.413	1.351753	5.981	1.050644	5.57	1.04395	3.511	0.685786	10.866	1.714118	6.32133333333333	7.1885	1.14878233333333	1.199952	0.852870630635804	1	0.867166666666666	1.13718
FBgn0031736_2_D	FBtr0332554	FBgn0031736	CG11030	chr2L	5759676	5762420	+	5759807	5762420	2613	2	12.479	5.112356	14.026	4.844653	16.886	5.136553	7.031	1.917293	12.156	2.100551	14.4636666666667	9.5935	5.03118733333333	2.008922	0.268875551243695	0.996697027501046	-4.87016666666667	0.663283
FBgn0264442_2_D	FBtr0332558	FBgn0264442	ab	chr2L	11258982	11261080	+	11259407	11261080	1673	2	25.977	3.289574	23.692	2.884701	35.493	3.772004	20.389	2.334811	16.895	1.430216	28.3873333333333	18.642	3.31542633333333	1.8825135	0.101475558204708	0.884574325395275	-9.74533333333333	0.656701
FBgn0031299_1_D	FBtr0332570	FBgn0031299	CG4629	chr2L	1083090	1084836	-	1083090	1084021	931	2	44.983	27.536216	34.724	22.155364	42.654	25.935048	55.076	33.783973	70.2	32.417215	40.787	62.638	25.208876	33.100594	0.173022398462765	0.996697027501046	21.851	1.53573
FBgn0010097_2_D	FBtr0332572	FBgn0010097	gammaTub37C	chr2L	19183862	19184573	-	19183862	19184045	183	2	100	1.354193	0	0	NA	0	100	0.363963	0	0	50	50	0.451397666666667	0.1819815	1	1	0	1
FBgn0086443_2_D	FBtr0332578	FBgn0086443	AsnRS	chr2L	19129468	19131685	-	19129468	19130045	577	2	10.283	7.02029	6.97	5.445408	5.501	3.323663	10.721	4.407796	5.441	2.21081	7.58466666666667	8.081	5.26312033333333	3.309303	0.886966570997714	1	0.496333333333333	1.06544
FBgn0023519_2_D	FBtr0332579	FBgn0023519	mRpL16	chrX	1890612	1891482	+	1891226	1891482	256	2	18.174	7.936893	17.029	8.325344	15.82	6.930736	17.446	6.701193	33.665	13.567641	17.0076666666667	25.5555	7.730991	10.134417	0.48244358075773	0.996697027501046	8.54783333333334	1.50259
FBgn0085395_2_D	FBtr0332598	FBgn0085395	Shawl	chr2L	9370308	9373656	-	9370308	9373027	2719	2	48.257	38.735128	45.283	38.727555	43.717	37.48767	40.589	27.355827	54.738	23.183521	45.7523333333333	47.6635	38.3167843333333	25.269674	0.832510208243186	1	1.91116666666667	1.04177
FBgn0030053_2_D	FBtr0332626	FBgn0030053	CG12081	chrX	8588810	8590774	+	8590359	8590774	415	2	40.079	13.231099	21.772	7.082942	51.592	19.383199	31.467	11.520354	78.11	26.470371	37.8143333333333	54.7885	13.2324133333333	18.9953625	0.597175206059571	1	16.9741666666667	1.44888
FBgn0040010_3_D	FBtr0332632	FBgn0040010	CG17493	chr2L	22550547	22556295	+	22551104	22556295	5191	3	32.549	31.969542	32.963	31.540247	35.327	33.386927	18.606	19.81953	12.349	14.891582	33.613	15.4775	32.2989053333333	17.355556	0.0892701941108056	0.853381300938812	-18.1355	0.460462
FBgn0041775_2_D	FBtr0332635	FBgn0041775	tral	chr3L	12519143	12520954	+	12519148	12520954	1806	2	42.689	61.102451	47.008	51.635204	46.643	53.997476	41.874	39.713265	49.161	34.315666	45.4466666666667	45.5175	55.578377	37.0144655	0.987888279672471	1	0.0708333333333329	1.00156
FBgn0036294_2_D	FBtr0332644	FBgn0036294	CG10654	chr3L	12505373	12506487	-	12505373	12505812	439	2	45.262	42.363761	42.709	39.702837	44.264	39.184668	47.552	36.185988	49.604	36.769854	44.0783333333333	48.578	40.4170886666667	36.477921	0.068766115441359	0.819434646564765	4.49966666666667	1.10208
FBgn0036842_2_D	FBtr0332648	FBgn0036842	CG3797	chr3L	19059399	19061330	-	19059399	19060277	878	2	5.727	1.67213	4.406	1.341141	5.03	1.73622	2.873	0.756779	9.168	2.015715	5.05433333333333	6.0205	1.58316366666667	1.386247	0.81056685921187	1	0.966166666666667	1.19116
FBgn0043458_2_D	FBtr0332656	FBgn0043458	CG12084	chr3L	1490950	1491918	-	1490950	1491756	806	2	100	53.018181	87.973	46.640766	62.935	39.801754	83.391	48.287769	83.13	39.918342	83.636	83.2605	46.4869003333333	44.1030555	0.975687178174996	1	-0.375499999999988	0.99551
FBgn0036953_2_D	FBtr0332692	FBgn0036953	CG17145	chr3L	20221919	20223197	+	20222914	20223197	283	2	10.545	0.617378	0	0	0	0	26.946	0.17062	100	0.430765	3.515	63.473	0.205792666666667	0.3006925	0.346324170532722	0.996697027501046	59.958	18.0578
FBgn0036126_2_D	FBtr0332706	FBgn0036126	Irbp18	chr3L	11097445	11097872	-	11097445	11097644	199	2	37.252	20.499898	69.587	34.015666	64.038	31.456876	44.486	32.775006	65.196	48.901243	56.959	54.841	28.65748	40.8381245	0.893592292520737	1	-2.11800000000001	0.962815
FBgn0010741_2_D	FBtr0332708	FBgn0010741	Pfdn2	chr3L	11073291	11074011	-	11073291	11073713	422	2	1.873	2.968957	1.196	2.074249	1.927	3.00784	3.37	4.217036	1.486	1.770015	1.66533333333333	2.428	2.683682	2.9935255	0.563791782376809	1	0.762666666666667	1.45797
FBgn0036928_2_D	FBtr0332719	FBgn0036928	Tom20	chr3L	20001849	20002446	+	20002156	20002446	290	2	4.707	15.653927	4.196	14.082563	5.089	16.560117	3.085	8.884057	2.864	8.005499	4.664	2.9745	15.4322023333333	8.444778	0.0134311393218928	0.494067979823156	-1.6895	0.637757
FBgn0036929_2_D	FBtr0332720	FBgn0036929	CG7668	chr3L	20004416	20004834	+	20004546	20004834	288	2	3.569	1.50216	3.134	1.532939	1.283	0.570484	1.163	0.454795	3.996	1.672278	2.662	2.5795	1.201861	1.0635365	0.964437589741165	1	-0.0825	0.969008
FBgn0261574_1_D	FBtr0332721	FBgn0261574	kug	chr3L	20024348	20024607	+	20024482	20024607	125	2	14.237	131.714247	14.919	142.948685	15.868	131.79732	13.116	115.483106	15.038	112.548685	15.008	14.077	135.486750666667	114.0158955	0.501435541218837	0.996697027501046	-0.931000000000001	0.937966
FBgn0036911_2_D	FBtr0332727	FBgn0036911	Fibp	chr3L	19816084	19816281	-	19816084	19816205	121	2	12.69	33.596713	12.389	28.034743	16.84	45.907295	7.591	19.58286	9.165	23.916322	13.973	8.378	35.8462503333333	21.749591	0.0449894225299224	0.682316069591741	-5.595	0.599585
FBgn0016797_3_D	FBtr0332735	FBgn0016797	fz2	chr3L	19140974	19146473	-	19140974	19144204	3230	3	31.328	58.232567	32.499	49.584362	29.059	53.090707	15.088	27.409734	22.816	25.202066	30.962	18.952	53.6358786666667	26.3059	0.17932902029068	0.996697027501046	-12.01	0.612105
FBgn0261797_2_D	FBtr0332745	FBgn0261797	Dhc64C	chr3L	4807367	4807832	-	4807367	4807669	302	2	4.391	8.662957	3.49	8.15073	2.644	6.251023	4.602	8.961391	6.065	9.210544	3.50833333333333	5.3335	7.68823666666667	9.0859675	0.179200551246477	0.996697027501046	1.82516666666667	1.52024
FBgn0014011_2_D	FBtr0332800	FBgn0014011	Rac2	chr3L	7432761	7435190	-	7432761	7433934	1173	2	51.359	14.174541	50.904	17.13974	49.858	14.702241	51.088	17.826791	56.617	14.030297	50.707	53.8525	15.3388406666667	15.928544	0.455763872195156	0.996697027501046	3.1455	1.06203
FBgn0034312_2_D	FBtr0332853	FBgn0034312	CG10916	chr2R	18173668	18175725	+	18174598	18175725	1127	2	23.429	3.071356	27.509	3.687931	17.673	3.288505	9.021	1.142753	12.903	1.99894	22.8703333333333	10.962	3.349264	1.5708465	0.0409905955347411	0.659370945862216	-11.9083333333333	0.479311
FBgn0019985_2_D	FBtr0332858	FBgn0019985	mGluR	chr4	946224	949441	+	946617	949441	2824	2	16.94	36.624682	18.712	34.1357	18.762	36.126519	16.801	20.627011	20.186	20.88774	18.138	18.4935	35.628967	20.7573755	0.870209646401349	1	0.355499999999996	1.0196
FBgn0036778_2_D	FBtr0332863	FBgn0036778	Cyp312a1	chr3L	18128939	18130510	-	18128939	18130169	1230	2	100	0.075653	100	0.033264	NA	0	6.677	0.04088	0	0	100	3.3385	0.0363056666666667	0.02044	0.0219788707870216	0.550552832778639	-96.6615	0.033385
FBgn0036789_2_D	FBtr0332867,FBtr0346968	FBgn0036789	AstC-R2	chr3L	18485136	18487241	-	18485136	18486599	1463	2	18.242	17.83925	19.901	17.929088	15.589	15.968529	14.169	16.179019	21.079	17.186538	17.9106666666667	17.624	17.2456223333333	16.6827785	0.948288025018943	1	-0.286666666666665	0.983995
FBgn0030508_2_D	FBtr0332888	FBgn0030508	CG15760	chrX	13673244	13676232	+	13674191	13676232	2041	2	22.226	12.581054	21.065	11.045238	21.19	14.49596	21.608	14.95378	28.848	13.122758	21.4936666666667	25.228	12.7074173333333	14.038269	0.48897719534985	0.996697027501046	3.73433333333334	1.17374
FBgn0030183_2_D	FBtr0332898	FBgn0030183	CG15309	chrX	10205291	10207675	-	10205291	10207233	1942	2	24.385	12.434308	25.236	11.209059	25.735	14.620155	22.277	12.018296	33.745	12.470701	25.1186666666667	28.011	12.7545073333333	12.2444985	0.702560791650884	1	2.89233333333333	1.11515
FBgn0039908_2_D	FBtr0332906	FBgn0039908	Asator	chr4	469408	472520	-	469408	472291	2883	2	2.181	2.129102	2.071	1.869225	1.76	1.579994	0.551	0.394818	2.009	1.366124	2.004	1.28	1.85944033333333	0.880471	0.499369208711863	0.996697027501046	-0.724	0.638723
FBgn0034792_2_D	FBtr0332910	FBgn0034792	YME1L	chr2R	22882746	22883825	-	22882746	22883164	418	2	6.211	2.487835	10.892	4.236333	7.061	2.464796	7.42	1.893086	11.429	2.578535	8.05466666666667	9.4245	3.062988	2.2358105	0.63397609774943	1	1.36983333333333	1.17007
FBgn0264502_1_D	FBtr0332932	FBgn0264502	CG43901	chrX	10919834	10923436	+	10920293	10923436	3143	2	61.538	46.346455	64.378	37.145364	64.596	39.848824	62.248	34.068576	75.428	27.17841	63.504	68.838	41.1135476666667	30.623493	0.565533062325737	1	5.334	1.08399
FBgn0029814_2_D	FBtr0332935	FBgn0029814	CG15765	chrX	5837205	5840823	+	5839197	5840823	1626	2	69.776	144.80853	68.131	136.48192	65.865	144.468517	61.632	156.665309	77.818	149.915433	67.924	69.725	141.919655666667	153.290371	0.860842924863623	1	1.801	1.02651
FBgn0027066_2_D	FBtr0332939	FBgn0027066	Eb1	chr2R	6755184	6756300	+	6755232	6756300	1068	2	66.04	80.124516	60.113	79.875509	64.085	73.344903	36.099	35.919168	42.919	46.07551	63.4126666666667	39.509	77.7816426666667	40.997339	0.0449192996364509	0.682316069591741	-23.9036666666667	0.623046
FBgn0026533_3_D	FBtr0332946	FBgn0026533	Dek	chr2R	16859849	16861738	+	16859861	16861738	1877	3	15.925	23.366129	16.509	24.381735	15.77	20.468967	12.639	12.598197	11.319	11.276039	16.068	11.979	22.7389436666667	11.937118	0.0748546216992806	0.831743480347299	-4.089	0.745519
FBgn0086655_2_D	FBtr0332950	FBgn0086655	jing	chr2R	6618802	6621792	+	6619250	6621792	2542	2	60.855	48.567791	56.915	38.512814	52.485	37.800761	44.494	32.415353	64.465	29.017605	56.7516666666667	54.4795	41.627122	30.716479	0.858399652603808	1	-2.27216666666666	0.959963
FBgn0083167_2_D	FBtr0332952	FBgn0083167	Neb-cGP	chrX	10461081	10461878	+	10461150	10461878	728	2	0.406	5.572624	0.458	5.978179	0.39	4.968605	0.355	3.981095	0.563	6.670335	0.418	0.459	5.50646933333333	5.325715	0.761315670521658	1	0.0409999999999999	1.09809
FBgn0030243_2_D	FBtr0332961	FBgn0030243	CG2186	chrX	10861817	10866246	+	10862780	10866246	3466	2	45.079	21.476093	49.809	19.928951	49.461	20.119474	40.612	14.868042	66.303	11.643052	48.1163333333333	53.4575	20.5081726666667	13.255547	0.749216093581551	1	5.34116666666667	1.11101
FBgn0023526_2_D	FBtr0332962	FBgn0023526	CG2865	chrX	2278030	2282517	-	2278030	2281580	3550	2	30.42	18.3534	28.278	18.595428	28.45	26.2914	22.438	15.873217	31.881	14.907911	29.0493333333333	27.1595	21.080076	15.390564	0.757779287023268	1	-1.88983333333333	0.934944
FBgn0000559_2_D	FBtr0332966	FBgn0000559	eEF2	chr2L	21677912	21679402	-	21677912	21678313	401	2	3.488	64.577441	3.251	62.629868	3.319	61.438084	2.503	50.30329	3.351	63.67926	3.35266666666667	2.927	62.8817976666667	56.991275	0.496062259874007	0.996697027501046	-0.425666666666666	0.873036
FBgn0051687_2_D	FBtr0332968	FBgn0051687	CG31687	chr2L	20451334	20456978	+	20451411	20456978	5567	2	51.595	22.341646	51.852	21.08052	48.396	19.46962	74.054	17.029565	54.396	10.369317	50.6143333333333	64.225	20.9639286666667	13.699441	0.395903150815092	0.996697027501046	13.6106666666667	1.26891
FBgn0031282_2_D	FBtr0332972	FBgn0031282	Pex12	chr2L	815992	818096	+	816973	818096	1123	2	43.493	5.428228	47.529	6.310783	64.473	7.747353	42.128	4.937248	45.136	4.914693	51.8316666666667	43.632	6.49545466666667	4.9259705	0.329658353423228	0.996697027501046	-8.19966666666667	0.841802
FBgn0040372_2_D	FBtr0332992	FBgn0040372	G9a	chrX	253068	254650	+	253258	254650	1392	2	48.204	14.602935	39.527	13.030604	47.591	16.796811	44.932	13.188237	41.612	11.607503	45.1073333333333	43.272	14.8101166666667	12.39787	0.612751075837954	1	-1.83533333333333	0.959312
FBgn0033402_2_D	FBtr0333000	FBgn0033402	Myd88	chr2R	9302822	9304335	-	9302822	9303896	1074	2	22.464	4.183363	22.859	5.372936	25.273	5.263574	21.542	4.557096	28.253	4.135837	23.532	24.8975	4.93995766666667	4.3464665	0.754766161357983	1	1.3655	1.05803
FBgn0032899_2_D	FBtr0333009	FBgn0032899	CG9338	chr2L	20866935	20867709	+	20867141	20867709	568	2	1.87	5.089411	1.819	4.588259	1.994	5.910394	1.355	4.887497	2.075	5.849175	1.89433333333333	1.715	5.19602133333333	5.368336	0.705728822163402	1	-0.179333333333333	0.905332
FBgn0030339_2_D	FBtr0333016	FBgn0030339	Cyp28c1	chrX	11840909	11841503	+	11841355	11841503	148	2	60.365	3.249225	100	7.906528	55.95	3.482214	38.724	1.623096	100	3.689269	72.105	69.362	4.87932233333333	2.6561825	0.944999466899447	1	-2.74300000000001	0.961958
FBgn0052676_2_D	FBtr0333017	FBgn0052676	stx	chrX	10711162	10715139	-	10711162	10714401	3239	2	41.732	28.617432	46.092	29.545228	39.15	29.187198	27.195	22.34432	34.867	19.919577	42.3246666666667	31.031	29.1166193333333	21.1319485	0.153761781023552	0.968278789009413	-11.2936666666667	0.733166
FBgn0010105_2_D	FBtr0333023	FBgn0010105	comm	chr3L	15721510	15723271	-	15721510	15722669	1159	2	34.983	22.682207	21.871	13.536481	27.685	19.147609	4.351	2.983547	5.65	3.23453	28.1796666666667	5.0005	18.4554323333333	3.1090385	0.023136628165224	0.551403975681546	-23.1791666666667	0.177451
FBgn0036428_3_D	FBtr0333037	FBgn0036428	Gbs-70E	chr3L	14540936	14542295	-	14540936	14542121	1185	3	48.725	5.628207	47.91	6.268621	18.13	1.98625	27.151	1.862166	44.055	1.61703	38.255	35.603	4.62769266666667	1.739598	0.853345585968436	1	-2.65199999999999	0.930676
FBgn0003459_2_D	FBtr0333042	FBgn0003459	stwl	chr3L	14402929	14406837	-	14402929	14403874	945	2	23.623	3.56793	31.975	3.381008	22.306	2.971172	19.069	1.957155	19.288	1.504254	25.968	19.1785	3.30670333333333	1.7307045	0.153965740441532	0.968278789009413	-6.7895	0.738544
FBgn0026418_2_D	FBtr0333051	FBgn0026418	Hsc70Cb	chr3L	14042447	14043686	+	14043068	14043686	618	2	3.122	5.711704	3.654	8.337862	3.111	4.740824	1.246	1.80009	1.937	3.345683	3.29566666666667	1.5915	6.26346333333333	2.5728865	0.0746431263805208	0.831743480347299	-1.70416666666667	0.482907
FBgn0061515_2_D	FBtr0333052	FBgn0061515	endos	chr3L	14029578	14030420	-	14029578	14030249	671	2	26.367	72.394162	23.394	58.471837	23.51	60.405317	15.526	33.682262	23.084	47.012647	24.4236666666667	19.305	63.7571053333333	40.3474545	0.394845403592692	0.996697027501046	-5.11866666666667	0.790422
FBgn0035702_2_D	FBtr0333060	FBgn0035702	CG10147	chr3L	6486166	6487795	-	6486166	6486937	771	2	35.784	14.520541	21.946	8.263534	29.974	12.755982	23.646	11.36484	29.848	11.103391	29.2346666666667	26.747	11.8466856666667	11.2341155	0.657577059385986	1	-2.48766666666667	0.914907
FBgn0086677_2_D	FBtr0333065	FBgn0086677	jeb	chr2R	12085193	12092668	-	12085193	12092611	7418	2	100	19.824612	93.844	17.311185	100	20.398044	100	26.728842	100	23.872004	97.948	100	19.177947	25.300423	0.422649730810373	0.996697027501046	2.05200000000001	1.02095
FBgn0040765_2_D	FBtr0333066	FBgn0040765	luna	chr2R	10977955	10983473	-	10977955	10983300	5345	2	32.715	15.551708	33.152	15.995439	34.729	19.165096	26.406	17.976565	33.351	11.635654	33.532	29.8785	16.904081	14.8061095	0.480531043627866	0.996697027501046	-3.6535	0.891044
FBgn0010531_2_D	FBtr0333068	FBgn0010531	Ccs	chr2R	10121485	10121753	-	10121485	10121620	135	2	17.09	5.889988	15.577	4.540246	19.816	6.190881	19.496	4.885905	21.567	6.033963	17.4943333333333	20.5315	5.54037166666667	5.459934	0.159208048366252	0.976233888461255	3.03716666666667	1.17361
FBgn0033636_3_D	FBtr0333070	FBgn0033636	tou	chr2R	11577484	11579983	-	11577484	11579829	2345	3	31.823	46.12381	32.631	42.528276	33.99	47.53452	25.504	36.425017	43.339	28.135539	32.8146666666667	34.4215	45.3955353333333	32.280278	0.886559981835407	1	1.60683333333333	1.04897
FBgn0029148_2_D	FBtr0333076	FBgn0029148	NHP2	chr3L	14801327	14801779	-	14801327	14801550	223	2	3.781	6.984545	5.692	10.319233	1.798	2.459616	5.52	3.873022	8.056	4.897935	3.757	6.788	6.587798	4.3854785	0.192424133379812	0.996697027501046	3.031	1.80676
FBgn0035719_2_D	FBtr0333077	FBgn0035719	tow	chr3L	6948277	6949313	+	6948502	6949313	811	2	62.654	94.69149	60.144	84.399449	55.271	103.907002	49.478	99.9474	66.785	90.830606	59.3563333333333	58.1315	94.332647	95.389003	0.911153348365061	1	-1.22483333333333	0.979365
FBgn0035721_2_D	FBtr0333081	FBgn0035721	CG9948	chr3L	6956453	6957440	+	6956944	6957440	496	2	11.59	2.518535	8.646	1.363971	6.858	1.103495	13.713	4.168005	21.906	8.538566	9.03133333333333	17.8095	1.66200033333333	6.3532855	0.252740066455402	0.996697027501046	8.77816666666667	1.97197
FBgn0020443_2_D	FBtr0333089	FBgn0020443	eRF3	chr2L	12439520	12441279	+	12439561	12441279	1718	2	26.777	14.584262	27.516	15.712898	30.841	13.838508	23.767	7.813697	16.264	4.913556	28.378	20.0155	14.7118893333333	6.3636265	0.243055384950491	0.996697027501046	-8.3625	0.705317
FBgn0032434_2_D	FBtr0333091	FBgn0032434	CG5421	chr2L	12446079	12446614	-	12446079	12446405	326	2	21.707	0.306971	100	0.376109	41.343	0.590655	100	2.40926	100	1.706642	54.35	100	0.424578333333333	2.057951	0.191768982121725	0.996697027501046	45.65	1.83993
FBgn0032429_2_D	FBtr0333094	FBgn0032429	CG5446	chr2L	12426630	12427387	-	12426630	12427228	598	2	3.579	4.516095	4.702	6.236131	3.044	3.336194	3.107	2.554949	8.694	6.687022	3.775	5.9005	4.69614	4.6209855	0.584548611024597	1	2.1255	1.56305
FBgn0031977_2_D	FBtr0333095	FBgn0031977	baf	chr2L	8029815	8030565	+	8029959	8030565	606	2	2.622	3.473108	2.506	4.6412	1.827	2.689105	2.506	3.734464	1.874	3.582288	2.31833333333333	2.19	3.60113766666667	3.658376	0.77722623401774	1	-0.128333333333333	0.944644
FBgn0032223_2_D	FBtr0333098	FBgn0032223	GATAd	chr2L	10338231	10339185	+	10338405	10339185	780	2	6.467	7.103888	4.749	5.274017	4.051	5.554508	3.633	4.872472	5.27	6.653265	5.089	4.4515	5.977471	5.7628685	0.608289495482435	1	-0.6375	0.87473
FBgn0001189_2_D	FBtr0333115	FBgn0001189	hfw	chrX	1672363	1673608	+	1672753	1673608	855	2	32.63	2.78624	18.241	1.593819	20.125	1.736085	14.923	1.289393	16.923	1.203523	23.6653333333333	15.923	2.03871466666667	1.246458	0.225169408120709	0.996697027501046	-7.74233333333333	0.672841
FBgn0023531_3_D	FBtr0333117	FBgn0023531	CG32809	chrX	1673109	1677065	-	1673109	1675883	2774	3	88.999	68.324933	85.879	54.906906	82.866	65.695994	82.442	52.830922	100	42.001138	85.9146666666667	91.221	62.9759443333333	47.41603	0.653304474271371	1	5.30633333333334	1.06176
FBgn0036741_2_D	FBtr0333121	FBgn0036741	CG7510	chr3L	17629784	17630971	+	17629983	17630971	988	2	4.835	1.606915	5.065	1.697438	3.182	1.241584	4.548	1.707178	8.594	2.847121	4.36066666666667	6.571	1.51531233333333	2.2771495	0.463509062968458	0.996697027501046	2.21033333333333	1.50688
FBgn0025455_2_D	FBtr0333124	FBgn0025455	CycT	chr3L	17551003	17554878	-	17551003	17552806	1803	2	69.803	14.115328	72.949	13.457333	62.437	11.672121	67.421	11.311238	75.46	7.825169	68.3963333333333	71.4405	13.081594	9.5682035	0.605964562196689	1	3.04416666666667	1.04451
FBgn0035477_2_D	FBtr0333134	FBgn0035477	CG14982	chr3L	3945657	3947278	+	3946148	3947278	1130	2	36.915	35.73826	33.138	28.940737	30.317	27.426054	34.025	26.582723	44.003	24.131489	33.4566666666667	39.014	30.7016836666667	25.357106	0.453512650987423	0.996697027501046	5.55733333333333	1.16611
FBgn0004880_2_D	FBtr0333136	FBgn0004880	scrt	chr3L	3986523	3994003	+	3988055	3994003	5948	2	64.967	132.340792	60.542	134.041993	59.85	143.22886	52.434	145.967042	74.463	156.908022	61.7863333333333	63.4485	136.537215	151.437532	0.904861931362254	1	1.66216666666666	1.0269
FBgn0035481_3_D	FBtr0333137	FBgn0035481	CG12605	chr3L	3954250	3959896	-	3954250	3958529	4279	3	38.73	24.94993	40.804	24.756765	36.544	27.797554	28.686	15.788942	45.854	16.798048	38.6926666666667	37.27	25.8347496666667	16.293495	0.89566024127303	1	-1.42266666666667	0.963232
FBgn0264542_1_D	FBtr0333154	FBgn0264542	hwt	chrX	12516633	12519165	-	12516633	12518981	2348	2	86.286	75.715985	79.569	63.584235	86.811	76.67578	84.191	72.774517	100	64.041275	84.222	92.0955	71.992	68.407896	0.494483601734374	0.996697027501046	7.87349999999999	1.09349
FBgn0030970_2_D	FBtr0333159	FBgn0030970	CG7326	chrX	18861196	18863776	-	18861196	18862236	1040	2	15.552	1.865841	21.181	2.547378	14.618	2.010422	23.972	2.717965	23.176	2.829868	17.117	23.574	2.14121366666667	2.7739165	0.0828295737528809	0.831743480347299	6.457	1.37723
FBgn0085430_2_D	FBtr0333160	FBgn0085430	CG34401	chrX	18878054	18884075	+	18878118	18884075	5957	2	50.887	30.593684	54.464	25.388333	52.249	26.977577	38.428	19.019578	56.15	14.81506	52.5333333333333	47.289	27.653198	16.917319	0.659552859113233	1	-5.24433333333333	0.900171
FBgn0001325_2_D	FBtr0333162	FBgn0001325	Kr	chr2R	25227361	25231394	+	25228830	25231394	2564	2	8.336	8.367354	9.164	8.546347	9.663	9.265204	5.386	6.54964	7.947	8.821833	9.05433333333333	6.6665	8.72630166666667	7.6857365	0.294327656592447	0.996697027501046	-2.38783333333333	0.736277
FBgn0265974_2_D	FBtr0333164	FBgn0265974	ttv	chr2R	14584117	14587917	+	14584223	14587917	3694	2	69.313	17.751005	70.786	17.030568	77.634	18.328617	49.493	12.882564	52.882	12.492901	72.5776666666667	51.1875	17.7033966666667	12.6877325	0.006160398262202	0.350635374029804	-21.3901666666667	0.705279
FBgn0029006_2_D	FBtr0333168	FBgn0029006	Smurf	chr2R	17602901	17604461	+	17603183	17604461	1278	2	74.702	18.148145	87.593	18.280706	83.454	16.183544	49.87	9.281761	70.107	10.278981	81.9163333333333	59.9885	17.537465	9.780371	0.245122878217486	0.996697027501046	-21.9278333333333	0.732314
FBgn0259677_2_D	FBtr0333178	FBgn0259677	CG42346	chrX	22881009	22885541	+	22882014	22885541	3527	2	25.658	15.723034	21.581	12.511346	23.782	14.460677	23.308	10.69702	25.876	9.153648	23.6736666666667	24.592	14.2316856666667	9.925334	0.641238838838504	1	0.918333333333333	1.03879
FBgn0000719_2_D	FBtr0333182	FBgn0000719	fog	chrX	22824316	22829277	-	22824316	22827049	2733	2	21.359	7.665352	19.885	7.440948	22.071	9.237784	20.893	6.22438	17.703	2.7828	21.105	19.298	8.11469466666667	4.50359	0.446998650977597	0.996697027501046	-1.807	0.91438
FBgn0058198_2_D	FBtr0333189	FBgn0058198	CG40198	chr3R	4160609	4162048	-	4160609	4161596	987	2	27.034	0.716209	43.478	0.952821	24.719	0.322824	28.273	1.227404	13.417	0.578615	31.7436666666667	20.845	0.663951333333333	0.9030095	0.359404815976668	0.996697027501046	-10.8986666666667	0.656666
FBgn0004635_2_D	FBtr0333207	FBgn0004635	rho	chr3L	1467039	1468944	+	1467350	1468944	1594	2	53.964	9.474954	36.827	10.188975	31.301	8.526683	9.393	4.665833	13.391	7.170324	40.6973333333333	11.392	9.39687066666667	5.9180785	0.0416314623195389	0.662542811519504	-29.3053333333333	0.27992
FBgn0020386_4_D	FBtr0333218	FBgn0020386	Pdk1	chr3L	143514	145895	+	143817	145895	2078	4	6.792	15.939853	6.351	13.45512	5.917	18.981942	2.714	8.85675	4.786	11.459137	6.35333333333333	3.75	16.1256383333333	10.1579435	0.225386921821765	0.996697027501046	-2.60333333333333	0.590241
FBgn0037153_2_D	FBtr0333219	FBgn0037153	olf413	chr3L	22242347	22247702	+	22242656	22247702	5046	2	45.56	58.922181	44.629	55.932213	41.093	60.227219	36.721	57.9627	49.406	44.683792	43.7606666666667	43.0635	58.3605376666667	51.323246	0.930684330874438	1	-0.697166666666668	0.984069
FBgn0036844_3_D	FBtr0333220	FBgn0036844	Mkp3	chr3L	19066154	19069282	-	19066154	19068914	2760	3	39.469	50.991612	37.074	48.686085	39.663	80.629072	26.888	49.763446	34.287	59.518279	38.7353333333333	30.5875	60.1022563333333	54.6408625	0.258558740875145	0.996697027501046	-8.14783333333333	0.789654
FBgn0262509_2_D	FBtr0333221	FBgn0262509	nrm	chr3L	23038011	23040300	+	23038155	23040300	2145	2	18.118	10.988428	17.967	13.488032	16.145	12.183216	23.572	10.603328	28.743	9.559375	17.41	26.1575	12.219892	10.0813515	0.166003705658707	0.985430586474633	8.7475	1.50244
FBgn0011817_2_D	FBtr0333223	FBgn0011817	nmo	chr3L	8049868	8054147	+	8049920	8054147	4227	2	32.47	56.485226	33.387	54.091836	31.304	58.066839	24.776	41.394023	32.634	41.069795	32.387	28.705	56.2146336666667	41.231909	0.518668738843806	0.999068887707723	-3.682	0.886312
FBgn0015381_2_D	FBtr0333245	FBgn0015381	dsf	chr2L	5937572	5939261	+	5938052	5939261	1209	2	52.36	0.994032	66.088	1.481334	100	2.759085	64.69	1.673633	67.705	1.032157	72.816	66.1975	1.744817	1.352895	0.686848264001116	1	-6.61850000000001	0.909107
FBgn0031544_2_D	FBtr0333250	FBgn0031544	CG17593	chr2L	3516735	3517264	+	3516972	3517264	292	2	4.338	6.701133	4.087	5.322593	3.484	5.18468	1.753	1.821593	1.263	1.206157	3.96966666666667	1.508	5.73613533333333	1.513875	0.00818261226640347	0.377023601379619	-2.46166666666667	0.379881
FBgn0283472_2_D	FBtr0333264	FBgn0283472	S6k	chr3L	5797548	5800717	-	5797548	5800432	2884	2	77.945	32.605347	78.542	30.779972	67.273	28.160843	62.199	31.367929	69.93	29.452711	74.5866666666667	66.0645	30.5153873333333	30.41032	0.222719572142131	0.996697027501046	-8.52216666666665	0.885741
FBgn0036621_3_D	FBtr0333265	FBgn0036621	roq	chr3L	16370937	16374667	-	16370937	16374523	3586	3	67.667	27.844417	72.144	27.41434	68.562	27.380867	32.423	14.079794	37.618	14.479368	69.4576666666667	35.0205	27.5465413333333	14.279581	0.0162007486566595	0.519059718892091	-34.4371666666667	0.504199
FBgn0052479_2_D	FBtr0333267	FBgn0052479	Usp10	chr3L	891834	895313	+	892172	895313	3141	2	38.943	6.822818	33.019	7.138674	37.377	6.816916	35.423	4.59933	36.229	3.182468	36.4463333333333	35.826	6.926136	3.890899	0.762745518912919	1	-0.620333333333335	0.98298
FBgn0030090_2_D	FBtr0333304	FBgn0030090	fend	chrX	9121972	9125654	-	9121972	9125246	3274	2	70.398	30.696229	74.098	29.723649	73.298	32.633258	59.917	25.560127	51.69	18.225617	72.598	55.8035	31.017712	21.892872	0.132409897389449	0.942066718205126	-16.7945	0.768664
FBgn0000711_2_D	FBtr0333305	FBgn0000711	flw	chrX	10407365	10409817	+	10407476	10409817	2341	2	14.232	13.289063	13.304	12.389303	15.106	14.397696	12.931	10.266814	18.993	12.908871	14.214	15.962	13.3586873333333	11.5878425	0.666622612093803	1	1.748	1.12298
FBgn0030196_2_D	FBtr0333306	FBgn0030196	Psf3	chrX	10383352	10384426	-	10383352	10384288	936	2	14.862	1.121541	10.586	0.98223	3.13	0.223798	9.703	0.370853	6.151	0.374025	9.526	7.927	0.775856333333333	0.372439	0.708289619731013	1	-1.599	0.832144
FBgn0004656_2_D	FBtr0333307	FBgn0004656	fs(1)h	chrX	8037807	8041044	-	8037807	8040981	3174	2	50.987	27.605307	52.41	24.857325	57.397	26.975453	47.011	18.303415	58.12	12.231783	53.598	52.5655	26.4793616666667	15.267599	0.884799753306354	1	-1.0325	0.980736
FBgn0000611_2_D	FBtr0333322	FBgn0000611	exd	chrX	15994684	15996509	+	15994969	15996509	1540	2	12.26	21.623147	15.717	22.458688	13.341	20.580195	11.652	16.92051	17.126	23.627822	13.7726666666667	14.389	21.55401	20.274166	0.861386059861871	1	0.616333333333333	1.04475
FBgn0002921_3_D	FBtr0333324	FBgn0002921	Atpalpha	chr3R	20973810	20976239	+	20973928	20976239	2311	3	30.461	437.519773	29.86	370.174242	30.231	395.926529	23.057	295.483334	30.083	299.358584	30.184	26.57	401.206848	297.420959	0.490702793491828	0.996697027501046	-3.614	0.880268
FBgn0039858_2_D	FBtr0333328	FBgn0039858	CycG	chr3R	31596641	31599348	-	31596641	31599275	2634	2	31.253	200.987304	28.864	183.471092	28.361	216.261156	27.667	226.654601	34.617	221.731476	29.4926666666667	31.142	200.239850666667	224.1930385	0.718289934832015	1	1.64933333333333	1.05592
FBgn0041210_3_D	FBtr0333331	FBgn0041210	HDAC4	chrX	13262686	13265036	-	13262686	13264984	2298	3	4.106	1.741257	9.324	3.392026	8.485	4.213284	1.159	0.637254	8.605	2.706568	7.305	4.882	3.11552233333333	1.671911	0.633118203249635	1	-2.423	0.668309
FBgn0039584_2_D	FBtr0333336	FBgn0039584	beat-VI	chr3R	28472646	28474814	+	28473024	28474814	1790	2	46.454	87.954352	41.381	75.307054	39.073	89.716051	35.601	77.096189	52.578	79.761308	42.3026666666667	44.0895	84.325819	78.4287485	0.868844724509257	1	1.78683333333333	1.04224
FBgn0264562_2_D	FBtr0333345	FBgn0264562	Hr4	chrX	2002459	2007956	+	2002537	2007956	5419	2	34.025	1.006421	40.189	1.50529	26.214	0.859578	16.815	0.257577	32.662	0.28975	33.476	24.7385	1.123763	0.2736635	0.455044199835475	0.996697027501046	-8.7375	0.738992
FBgn0031848_2_D	FBtr0333349	FBgn0031848	Nse1	chr2L	6676648	6677625	-	6676648	6676843	195	2	34.009	1.077342	8.449	0.318705	24.653	0.790548	15.854	0.364305	11.182	0.279833	22.3703333333333	13.518	0.728865	0.322069	0.359427974677125	0.996697027501046	-8.85233333333333	0.604282
FBgn0028990_2_D	FBtr0333351	FBgn0028990	Spn27A	chr2L	6671064	6673347	-	6671064	6671834	770	2	3.879	0.351589	6.709	0.769378	5.124	0.445748	5.08	0.74938	13.806	1.224139	5.23733333333333	9.443	0.522238333333333	0.9867595	0.508641414865	0.996697027501046	4.20566666666667	1.80302
FBgn0023091_2_D	FBtr0333354	FBgn0023091	dimm	chr2L	21339348	21342155	+	21340344	21342155	1811	2	45.094	5.999229	55.928	6.668488	44.516	4.612199	35.099	3.874449	44.675	3.914879	48.5126666666667	39.887	5.759972	3.894664	0.281251178717727	0.996697027501046	-8.62566666666667	0.822198
FBgn0036271_2_D	FBtr0333357	FBgn0036271	Pbgs	chr3L	12269451	12271345	-	12269451	12270294	843	2	14.967	1.733044	24.21	2.987599	37.364	4.316439	36.608	3.777503	27.753	2.946183	25.5136666666667	32.1805	3.01236066666667	3.361843	0.458873781357038	0.996697027501046	6.66683333333333	1.2613
FBgn0035238_2_D	FBtr0333360	FBgn0035238	CG12104	chr3L	1600725	1601933	-	1600725	1601270	545	2	22.346	4.387959	18.512	3.628938	20.672	4.344972	16.399	2.708306	36.199	5.185507	20.51	26.299	4.120623	3.9469065	0.662942816588541	1	5.789	1.28225
FBgn0013469_2_D	FBtr0333361	FBgn0013469	klu	chr3L	10981170	10985072	-	10981170	10982492	1322	2	29.462	3.553381	54.816	5.140843	41.286	4.873586	49.276	6.262001	100	6.857358	41.8546666666667	74.638	4.52260333333333	6.5596795	0.407949905281361	0.996697027501046	32.7833333333333	1.78327
FBgn0035756_2_D	FBtr0333368	FBgn0035756	unc-13-4A	chr3L	7266191	7269237	-	7266191	7269148	2957	2	78.106	42.484424	66.427	33.94705	74.031	35.336703	72.787	39.567864	77.973	40.656032	72.8546666666667	75.38	37.256059	40.111948	0.597947420410391	1	2.52533333333332	1.03466
FBgn0012058_2_D	FBtr0333369	FBgn0012058	Cdc27	chr3L	7245480	7248434	-	7245480	7245834	354	2	49.738	19.426264	59.708	19.822712	44.956	16.507378	53.734	16.374203	49.552	12.431163	51.4673333333333	51.643	18.5854513333333	14.402683	0.973430475854527	1	0.175666666666665	1.00341
FBgn0035733_2_D	FBtr0333376	FBgn0035733	CG8641	chr3L	7058929	7060740	-	7058929	7060334	1405	2	51.697	33.395989	49.176	28.980475	47.151	28.461576	49.378	24.334009	57.442	22.461783	49.3413333333333	53.41	30.2793466666667	23.397896	0.489151763816708	0.996697027501046	4.06866666666666	1.08246
FBgn0035152_2_D	FBtr0333379	FBgn0035152	CG3386	chr3L	680435	681310	-	680435	680860	425	2	33.88	12.228734	25.688	9.510037	20.928	5.809189	29.433	6.826669	16.143	4.934875	26.832	22.788	9.18265333333333	5.880772	0.658778403864183	1	-4.044	0.849284
FBgn0058160_2_D	FBtr0333380	FBgn0058160	CG40160	chr3L	26224648	26229433	+	26225911	26229433	3522	2	28.596	6.342971	27.104	5.076112	22.331	4.866969	19.227	4.009333	21.086	3.715633	26.0103333333333	20.1565	5.428684	3.862483	0.0757774357886958	0.831743480347299	-5.85383333333333	0.774942
FBgn0028980_2_D	FBtr0333390	FBgn0028980	tant	chr3L	6055716	6057002	+	6056557	6057002	445	2	7.395	2.169263	17.138	4.223141	14.365	3.714029	13.558	3.267296	21.368	4.365414	12.966	17.463	3.368811	3.816355	0.449160744851745	0.996697027501046	4.497	1.34683
FBgn0037108_2_D	FBtr0333392	FBgn0037108	Alg11	chr3L	21628192	21628571	+	21628271	21628571	300	2	3.6	17.443899	2.938	12.625565	3.737	22.331548	5.422	15.729638	4.171	23.117637	3.425	4.7965	17.467004	19.4236375	0.239780712441915	0.996697027501046	1.3715	1.40044
FBgn0035228_2_D	FBtr0333400	FBgn0035228	CG12091	chr3L	1534928	1536835	-	1534928	1535598	670	2	39.815	55.238732	45.35	57.01504	44.152	61.139204	19.186	24.759684	20.69	23.032257	43.1056666666667	19.938	57.7976586666667	23.8959705	0.00189212246336854	0.240897065204661	-23.1676666666667	0.462538
FBgn0017457_2_D	FBtr0333408	FBgn0017457	U2af38	chr2L	292958	294372	-	292958	293624	666	2	12.348	7.011588	11.804	7.583252	10.6	6.362578	8.16	4.65522	13.809	7.314109	11.584	10.9845	6.985806	5.9846645	0.867280978456163	1	-0.599499999999999	0.948248
FBgn0051717_2_D	FBtr0333409	FBgn0051717	CG31717	chr2L	10250895	10251714	+	10251498	10251714	216	2	32.163	13.71256	17.233	7.697017	33.588	14.397683	34.688	13.266935	35.815	14.352532	27.6613333333333	35.2515	11.9357533333333	13.8097335	0.283205211851471	0.996697027501046	7.59016666666667	1.2744
FBgn0011305_2_D	FBtr0333411	FBgn0011305	Rsf1	chr2L	10261794	10263554	-	10261794	10262818	1024	2	11.735	26.717398	12.927	27.476923	12.191	27.119729	12.874	23.745816	20.833	33.905327	12.2843333333333	16.8535	27.1046833333333	28.8255715	0.455132251273876	0.996697027501046	4.56916666666667	1.37195
FBgn0016122_2_D	FBtr0333416	FBgn0016122	Acer	chr2L	8524742	8525740	+	8524777	8525740	963	2	1.066	0.976867	2.35	1.260591	0.912	0.659306	1.258	1.039374	1.108	0.688003	1.44266666666667	1.183	0.965588	0.8636885	0.628116359105836	1	-0.259666666666667	0.820009
FBgn0032378_2_D	FBtr0333425	FBgn0032378	CycY	chr2L	11810091	11811499	-	11810091	11811119	1028	2	41.281	28.959409	39.638	25.428692	44.577	26.611098	32.701	17.630418	38.084	16.857574	41.832	35.3925	26.999733	17.243996	0.200853506248562	0.996697027501046	-6.4395	0.846063
FBgn0035359_2_D	FBtr0333445	FBgn0035359	CG1143	chr3L	2645632	2647192	+	2646496	2647192	696	2	0	0	59.79	1.953217	23.058	0.271767	39.58	1.535605	20.964	0.673853	27.616	30.272	0.741661333333333	1.104729	0.901934159773546	1	2.656	1.09618
FBgn0028663_2_D	FBtr0333454	FBgn0028663	VhaM9.7-b	chr3L	21540268	21541215	+	21540392	21541215	823	2	3.061	6.498148	6.133	10.338143	4.494	8.541543	4.48	9.370998	5.191	10.643065	4.56266666666667	4.8355	8.459278	10.0070315	0.796833117018591	1	0.272833333333333	1.0598
FBgn0263911_2_D	FBtr0333464	FBgn0263911	COX8	chr3L	21538858	21539167	-	21538858	21539074	216	2	1.351	21.309585	1.18	19.211886	1.327	19.182343	1.202	15.813779	2.103	26.952387	1.286	1.6525	19.9012713333333	21.383083	0.564376037141913	1	0.3665	1.28499
FBgn0026206_2_D	FBtr0333473	FBgn0026206	mei-P26	chrX	9170710	9189309	+	9170812	9189309	18497	3	29.618	33.752803	33.328	35.337116	31.952	36.667053	16.485	14.933894	23.186	14.547101	31.6326666666667	19.8355	35.252324	14.7404975	0.148672446184641	0.962887944633589	-11.7971666666667	0.627057
FBgn0010473_3_D	FBtr0333485	FBgn0010473	tutl	chr2L	4319329	4323781	+	4319355	4323781	4426	3	58.064	119.723047	57.038	96.787834	52.1	98.905026	47.339	95.186593	67.986	79.381271	55.734	57.6625	105.138635666667	87.283932	0.882809413444748	1	1.9285	1.0346
FBgn0032586_3_D	FBtr0333487	FBgn0032586	Tpr2	chr2L	16506928	16507621	+	16507014	16507621	607	3	10.048	42.981376	10.048	36.192555	9.919	35.801743	8.486	29.814155	9.374	28.852795	10.005	8.93	38.3252246666667	29.333475	0.24669562710155	0.996697027501046	-1.075	0.892554
FBgn0004915_2_D	FBtr0333489	FBgn0004915	TfIIB	chr2L	10432241	10433116	+	10432522	10433116	594	2	2.761	1.557114	4.692	2.345945	3.991	2.269495	4.504	2.489882	5.148	2.839471	3.81466666666667	4.826	2.057518	2.6646765	0.220539085518244	0.996697027501046	1.01133333333333	1.26512
FBgn0005683_2_D	FBtr0333490	FBgn0005683	pie	chr2L	10420624	10422462	-	10420624	10420830	206	2	100	0.668009	100	1.454222	100	0.837891	100	0.983986	0	0	100	50	0.986707333333333	0.491993	0.5	0.996697027501046	-50	0.5
FBgn0015320_2_D	FBtr0333492	FBgn0015320	Ubc2	chr2L	10765009	10766130	-	10765009	10766120	1111	2	8.341	2.876406	16.06	5.164887	11.059	3.197843	11.403	2.428428	9.684	1.949078	11.82	10.5435	3.74637866666667	2.188753	0.640576965490571	1	-1.2765	0.892005
FBgn0264574_2_D	FBtr0333501	FBgn0264574	Glut1	chr3L	988595	993687	+	991042	993687	2645	3	47.332	75.045515	47.433	61.865494	41.774	63.998049	33.078	53.515739	47.576	43.947951	45.513	40.327	66.969686	48.731845	0.602781850736898	1	-5.186	0.886055
FBgn0026090_2_D	FBtr0333511	FBgn0026090	CG14812	chrX	1857888	1858406	-	1857888	1858321	433	2	34.1	25.391419	25.033	15.944813	28.842	20.59432	19.779	15.731403	34.306	29.322411	29.325	27.0425	20.6435173333333	22.526907	0.808648654621751	1	-2.2825	0.922165
FBgn0259171_2_D	FBtr0333525	FBgn0259171	Pde9	chrX	12785562	12792963	-	12785562	12791757	6195	2	48.129	23.785562	42.333	21.366728	42.87	21.645922	35.968	20.016999	47.338	11.553498	44.444	41.653	22.2660706666667	15.7852485	0.710434923386042	1	-2.79099999999999	0.937202
FBgn0264598_2_D	FBtr0333530	FBgn0264598	PsGEF	chrX	2367120	2368644	-	2367120	2368560	1440	2	35.831	25.120392	40.243	23.00941	41.282	24.732457	36.054	12.175144	46.204	11.360368	39.1186666666667	41.129	24.2874196666667	11.767756	0.761603394852732	1	2.01033333333334	1.05139
FBgn0014857_2_D	FBtr0333536	FBgn0014857	His3.3A	chr2L	5055630	5056149	+	5055756	5056149	393	2	6.788	30.620885	9.378	42.561346	8.766	40.23633	7.304	37.902219	9.904	48.707372	8.31066666666667	8.604	37.806187	43.3047955	0.8668363153608	1	0.293333333333333	1.0353
FBgn0031361_2_D	FBtr0333543	FBgn0031361	CG17652	chr2L	1731032	1731816	-	1731032	1731405	373	2	3.492	1.279604	1.002	0.400335	3.865	1.371096	7.322	1.662304	7.777	1.954694	2.78633333333333	7.5495	1.01701166666667	1.808499	0.0279754785752432	0.569614346841766	4.76316666666667	2.70947
FBgn0031090_4_D	FBtr0333549	FBgn0031090	Rab35	chrX	20155765	20157836	-	20155765	20157585	1820	4	22.168	8.017049	14.808	5.483498	14.197	5.735893	8.848	4.00511	20.987	5.629769	17.0576666666667	14.9175	6.41214666666667	4.8174395	0.78800826172857	1	-2.14016666666667	0.874533
FBgn0036581_2_D	FBtr0333560	FBgn0036581	MED10	chr3L	16232379	16232777	+	16232656	16232777	121	2	9.692	11.413656	5.634	6.533723	2.268	2.646838	16.359	18.173512	16.929	23.484207	5.86466666666667	16.644	6.864739	20.8288595	0.0354762739006782	0.635136693378499	10.7793333333333	2.83801
FBgn0036583_2_D	FBtr0333564	FBgn0036583	CG13055	chr3L	16249559	16252355	-	16249559	16251122	1563	2	25.504	7.158038	26.41	7.608012	27.344	9.263517	21.453	6.978514	32	8.70269	26.4193333333333	26.7265	8.00985566666667	7.840602	0.96300352127047	1	0.307166666666667	1.01163
FBgn0001257_2_D	FBtr0333569	FBgn0001257	ImpL2	chr3L	4224005	4224851	-	4224005	4224839	834	2	8.917	26.196784	7.604	34.016827	9.626	35.059405	9.5	19.339685	7.997	19.866653	8.71566666666667	8.7485	31.757672	19.603169	0.975486130073402	1	0.0328333333333326	1.00377
FBgn0036545_2_D	FBtr0333572	FBgn0036545	GXIVsPLA2	chr3L	15955610	15956465	+	15956050	15956465	415	2	8.222	2.683691	10.559	3.019749	5.298	1.684093	4.431	1.098735	16.848	3.72705	8.02633333333333	10.6395	2.462511	2.4128925	0.746977095996138	1	2.61316666666667	1.32557
FBgn0259824_2_D	FBtr0333577	FBgn0259824	Hip14	chr3L	15990462	15992464	+	15990854	15992464	1610	2	44.759	21.653029	52.179	20.667934	48.42	21.089447	41.787	14.860937	50.06	16.828489	48.4526666666667	45.9235	21.1368033333333	15.844713	0.654829264258762	1	-2.52916666666666	0.947801
FBgn0263602_2_D	FBtr0333600	FBgn0263602	Tasp1	chr3L	16085220	16086280	-	16085220	16086199	979	2	58.214	7.137779	100	6.262158	51.626	7.525879	47.834	4.984562	56.473	6.591737	69.9466666666667	52.1535	6.975272	5.7881495	0.362269734883023	0.996697027501046	-17.7931666666667	0.745618
FBgn0261549_3_D	FBtr0333602	FBgn0261549	rdgA	chrX	9024623	9029476	+	9024828	9029476	4648	3	100	17.577302	100	18.041499	87.471	18.215248	91.458	16.183814	100	12.13483	95.8236666666667	95.729	17.944683	14.159322	0.988481190357778	1	-0.0946666666666687	0.999012
FBgn0030066_2_D	FBtr0333606	FBgn0030066	CG1885	chrX	8898553	8900264	-	8898553	8899229	676	2	12.024	0.745917	8.578	0.652889	13.039	0.748543	0	0	21.416	0.733244	11.2136666666667	10.708	0.715783	0.366622	0.970014829624186	1	-0.505666666666666	0.954906
FBgn0085420_2_D	FBtr0333612	FBgn0085420	DIP-delta	chr3L	5439530	5442399	+	5439589	5442399	2810	2	14.666	6.621415	11.339	4.472104	11.394	4.942135	14.215	18.236851	19.594	17.073817	12.4663333333333	16.9045	5.345218	17.655334	0.3204567006868	0.996697027501046	4.43816666666667	1.35601
FBgn0011666_3_D	FBtr0333664	FBgn0011666	msi	chr3R	25600269	25608423	+	25600744	25608423	7679	3	25.813	34.344648	25.79	32.230894	22.209	33.904623	22.675	28.572712	29.821	25.179628	24.604	26.248	33.4933883333333	26.87617	0.726858013672798	1	1.644	1.06682
FBgn0003165_3_D	FBtr0333667	FBgn0003165	pum	chr3R	9066342	9071437	-	9066342	9070947	4605	3	9.008	12.82993	9.479	12.668709	9.592	14.532292	1.367	1.766862	2.908	2.461429	9.35966666666667	2.1375	13.3436436666667	2.1141455	0.0558886595097284	0.75062548831426	-7.22216666666667	0.228374
FBgn0042696_2_D	FBtr0333678	FBgn0042696	NfI	chr4	268174	270499	-	268174	270452	2278	2	14.512	4.085118	24.675	6.647471	12.575	3.154542	23.32	4.204946	33.556	5.720075	17.254	28.438	4.62904366666667	4.9625105	0.216071239254662	0.996697027501046	11.184	1.6482
FBgn0026777_2_D	FBtr0333679	FBgn0026777	Rad23	chr4	310078	310822	+	310186	310822	636	2	5.492	17.881215	5.316	16.435974	5.48	15.95544	4.74	15.95335	5.358	18.779732	5.42933333333333	5.049	16.757543	17.366541	0.429588216008504	0.996697027501046	-0.380333333333334	0.929948
FBgn0037770_2_D	FBtr0333687	FBgn0037770	Art4	chr3R	9982815	9983998	-	9982815	9983915	1100	2	100	47.573182	100	40.162688	100	40.790251	77.189	21.665267	89.597	20.523123	100	83.393	42.8420403333333	21.094195	0.227606136141114	0.996697027501046	-16.607	0.83393
FBgn0036725_2_D	FBtr0333688	FBgn0036725	CG18265	chr3L	17449392	17457461	+	17453372	17457461	4089	2	44.515	33.736931	40.833	26.626161	44.357	29.509938	31.401	33.736166	39.637	30.918981	43.235	35.519	29.9576766666667	32.3275735	0.294059000624075	0.996697027501046	-7.716	0.821533
FBgn0039927_2_D	FBtr0333701	FBgn0039927	CG11155	chr4	1135538	1137919	+	1135813	1137919	2106	2	9.223	34.564618	10.127	34.794966	10.703	38.774935	10.492	35.186389	12.628	33.495528	10.0176666666667	11.56	36.0448396666667	34.3409585	0.364051578588558	0.996697027501046	1.54233333333333	1.15396
FBgn0036833_2_D	FBtr0333710	FBgn0036833	CG3819	chr3L	18920429	18921699	-	18920429	18920566	137	2	41.541	10.736788	100	9.81298	88.43	5.927376	100	5.954309	100	11.280532	76.657	100	8.82571466666667	8.6174205	0.321542856665739	0.996697027501046	23.343	1.30451
FBgn0262866_2_D	FBtr0333715	FBgn0262866	S6kII	chrX	22532855	22536371	+	22533436	22536371	2935	2	21.55	6.539668	18.159	5.576298	21.585	6.415017	13.831	4.253478	18.834	4.291179	20.4313333333333	16.3325	6.17699433333333	4.2723285	0.319180104258786	0.996697027501046	-4.09883333333334	0.799385
FBgn0031194_2_D	FBtr0333716	FBgn0031194	CG17598	chrX	22534830	22536994	-	22534830	22536863	2033	2	3.511	1.755701	4.372	1.920193	2.974	1.485541	5.099	1.487919	5.409	1.834947	3.619	5.254	1.72047833333333	1.661433	0.0444744087906888	0.682316069591741	1.635	1.45178
FBgn0003392_2_D	FBtr0333717	FBgn0003392	shi	chrX	15905773	15906716	+	15905921	15906716	795	2	31.219	48.136324	33.538	50.764613	31.86	50.22036	30.98	38.475923	34.419	35.696659	32.2056666666667	32.6995	49.707099	37.086291	0.825204050770815	1	0.493833333333335	1.01533
FBgn0015520_2_D	FBtr0333727	FBgn0015520	nonA-l	chr3R	16640204	16643112	+	16642217	16643112	895	2	9.992	3.408473	9.866	3.407231	10.327	3.122455	8.541	2.451078	16.702	4.346252	10.0616666666667	12.6215	3.31271966666667	3.398665	0.643288299785663	1	2.55983333333333	1.25441
FBgn0016041_2_D	FBtr0333748	FBgn0016041	Tom40	chrX	7738900	7739978	+	7739037	7739978	941	2	33.644	28.682474	36.553	37.184933	34.134	29.703272	30.09	18.217373	33.446	23.554685	34.777	31.768	31.856893	20.886029	0.284750882873509	0.996697027501046	-3.009	0.913477
FBgn0283657_5_D	FBtr0333751	FBgn0283657	Tlk	chrX	3786143	3789770	+	3786401	3789770	3369	5	20.887	29.121793	21.169	24.898105	22.917	28.878704	8.767	10.926283	14.558	10.74169	21.6576666666667	11.6625	27.6328673333333	10.8339865	0.165672141612986	0.985430586474633	-9.99516666666667	0.538493
FBgn0040395_2_D	FBtr0333754	FBgn0040395	Unc-76	chrX	2091961	2093948	+	2092041	2093948	1907	2	53.355	99.259079	56.108	91.205123	50.5	96.281626	43.865	79.423552	45.307	78.555981	53.321	44.586	95.5819426666667	78.9897665	0.0210725523818681	0.54228195969935	-8.735	0.836181
FBgn0011837_2_D	FBtr0333756	FBgn0011837	Tis11	chrX	12678333	12682554	+	12679237	12682554	3317	2	38.035	9.214858	34.634	10.407207	29.8	10.871709	24.48	14.190657	32.787	10.338953	34.1563333333333	28.6335	10.1645913333333	12.264805	0.386988556220003	0.996697027501046	-5.52283333333334	0.838307
FBgn0031145_2_D	FBtr0333760	FBgn0031145	Ntf-2	chrX	21038745	21039543	+	21038856	21039543	687	2	17.837	26.985462	22.214	39.75219	20.485	29.039789	18.223	20.525274	22.268	30.823757	20.1786666666667	20.2455	31.9258136666667	25.6745155	0.980464333492148	1	0.0668333333333351	1.00331
FBgn0265523_2_D	FBtr0333767	FBgn0265523	Smr	chrX	12684202	12689211	-	12684202	12687302	3100	2	31.055	16.985586	32.641	15.199635	31.655	17.287554	30.311	16.115135	40.224	10.406754	31.7836666666667	35.2675	16.490925	13.2609445	0.609634125929025	1	3.48383333333333	1.10961
FBgn0016119_3_D	FBtr0333777	FBgn0016119	ATPsynCF6	chr3R	23355219	23355569	-	23355219	23355403	184	3	15.737	113.32325	10.769	74.30945	10.348	67.537453	6.85	43.913726	12.013	78.751056	12.2846666666667	9.4315	85.0567176666667	61.332391	0.45948767350416	0.996697027501046	-2.85316666666667	0.767746
FBgn0029672_2_D	FBtr0333793	FBgn0029672	CG2875	chrX	3571455	3571939	-	3571455	3571825	370	2	14.219	11.242266	23.705	19.419401	17.581	9.39351	22.244	8.338123	36.318	12.328755	18.5016666666667	29.281	13.3517256666667	10.333439	0.345351995684364	0.996697027501046	10.7793333333333	1.58261
FBgn0052791_2_D	FBtr0333795	FBgn0052791	DIP-alpha	chrX	3507244	3513652	-	3507244	3513005	5761	2	54.335	10.366763	59.607	11.04154	66.014	11.188457	62.78	10.899447	62.512	7.093512	59.9853333333333	62.646	10.8655866666667	8.9964795	0.513356210060778	0.996697027501046	2.66066666666667	1.04436
FBgn0020513_2_D	FBtr0333799	FBgn0020513	Paics	chrX	12757035	12758854	-	12757035	12758054	1019	2	1.642	0.791868	5.16	2.768472	3.892	1.867293	4.655	2.26024	8.462	2.927805	3.56466666666667	6.5585	1.809211	2.5940225	0.327991705477995	0.996697027501046	2.99383333333333	1.83986
FBgn0004856_2_D	FBtr0333809	FBgn0004856	Bx42	chrX	9103869	9105331	-	9103869	9104474	605	2	14.828	12.129413	16.65	13.574473	13.463	12.786296	14.825	11.90073	26.571	17.291416	14.9803333333333	20.698	12.8300606666667	14.596073	0.506262925144646	0.996697027501046	5.71766666666667	1.38168
FBgn0264712_3_D	FBtr0333810	FBgn0264712	CG1172	chr3R	5396006	5399510	+	5396177	5399510	3333	3	18.688	2.390973	32.365	4.786865	30.144	3.308101	24.134	2.38874	35.557	2.804566	27.0656666666667	29.8455	3.495313	2.596653	0.732192786417625	1	2.77983333333334	1.10271
FBgn0028476_2_D	FBtr0333818	FBgn0028476	Usp1	chr3R	29232862	29235302	+	29233960	29235302	1342	2	22.991	4.842061	29.185	6.278468	17.734	3.73172	4.848	0.914921	10.299	1.604555	23.3033333333333	7.5735	4.95074966666667	1.259738	0.0363518506253464	0.635136693378499	-15.7298333333333	0.324996
FBgn0260990_2_D	FBtr0333822	FBgn0260990	yata	chr3R	29752829	29754528	+	29752954	29754528	1574	2	61.69	17.169129	48.97	15.803696	48.235	18.251778	49.178	17.676788	58.618	14.619146	52.965	53.898	17.0748676666667	16.147967	0.895442649010787	1	0.933	1.01762
FBgn0037792_2_D	FBtr0333825	FBgn0037792	TAF1B	chr3R	10140102	10142398	-	10140102	10140772	670	2	62.323	3.897081	60.631	3.927533	53.509	3.531624	38.05	3.155006	68.289	5.136905	58.821	53.1695	3.78541266666667	4.1459555	0.772606728904203	1	-5.6515	0.90392
FBgn0037526_2_D	FBtr0333826	FBgn0037526	ArgRS-m	chr3R	7889095	7890150	+	7889246	7890150	904	2	18.408	4.914338	18.624	4.727729	37.818	5.616346	17.14	3.852805	26.388	2.600824	24.95	21.764	5.08613766666667	3.2268145	0.7145532192172	1	-3.186	0.872305
FBgn0052214_2_D	FBtr0333843	FBgn0052214	CG32214	chr3L	19467470	19468160	+	19467806	19468160	354	2	NA	0	25.314	0.151959	0	0	0	0	100	0.226765	12.657	50	0.050653	0.1133825	0.589588427399617	1	37.343	3.95038
FBgn0036876_2_D	FBtr0333845	FBgn0036876	CG9451	chr3L	19498196	19499185	-	19498196	19498480	284	2	0	0	28.97	0.876156	100	1.099004	33.575	1.189825	0	0	42.99	16.7875	0.658386666666667	0.5949125	0.500357657331837	0.996697027501046	-26.2025	0.390498
FBgn0036875_2_D	FBtr0333847	FBgn0036875	CG9449	chr3L	19492052	19493126	-	19492052	19492418	366	2	46.408	5.182382	29.99	2.125583	18.165	1.47145	25.736	5.943021	37.543	5.725247	31.521	31.6395	2.92647166666667	5.834134	0.991371496655065	1	0.118499999999997	1.00376
FBgn0260943_2_D	FBtr0333861	FBgn0260943	Rbp6	chr3L	17058773	17065708	-	17058773	17065669	6896	2	11.089	23.944458	9.006	16.431883	6.535	12.91877	3.1	4.356061	9.732	10.451654	8.87666666666667	6.416	17.765037	7.4038575	0.591158117145448	1	-2.46066666666667	0.722794
FBgn0052037_2_D	FBtr0333866	FBgn0052037	CG32037	chr3L	9489501	9490231	-	9489501	9490165	664	2	0	0	0	0	100	0.290944	0	0	100	0.210897	33.3333333333333	50	0.0969813333333333	0.1054485	0.80876844414145	1	16.6666666666667	1.5
FBgn0036469_2_D	FBtr0333874	FBgn0036469	CG18649	chr3L	15053567	15054135	-	15053567	15053827	260	2	5	1.102186	11.189	3.95468	7.374	5.041739	8.873	30.796229	7.606	14.564022	7.85433333333333	8.2395	3.36620166666667	22.6801255	0.855783764469274	1	0.385166666666667	1.04904
FBgn0036908_2_D	FBtr0333878	FBgn0036908	TORIP	chr3L	19803737	19804232	-	19803737	19804004	267	2	74.937	29.974371	57.568	27.661771	100	43.2822	100	24.728161	49.505	15.89991	77.5016666666667	74.7525	33.6394473333333	20.3140355	0.933546620837408	1	-2.74916666666667	0.964528
FBgn0011509_2_D	FBtr0333891	FBgn0011509	SrpRbeta	chr3L	8718948	8719588	-	8718948	8719269	321	2	7.74	3.057312	9.23	4.150098	12.527	4.980451	19.09	6.8821	32.088	12.751119	9.83233333333333	25.589	4.06262033333333	9.8166095	0.236448662477953	0.996697027501046	15.7566666666667	2.60254
FBgn0260655_2_D	FBtr0333896	FBgn0260655	l(3)76BDm	chr3L	19613426	19614393	-	19613426	19613740	314	2	9.364	3.317885	16.679	5.888536	13.592	5.343717	11.735	4.293315	14.213	3.92958	13.2116666666667	12.974	4.850046	4.1114475	0.92916068057687	1	-0.237666666666666	0.982011
FBgn0035951_2_D	FBtr0333907	FBgn0035951	CG5068	chr3L	8988385	8989135	+	8988692	8989135	443	2	16.974	15.168813	11.411	10.527177	17.704	16.788751	16.153	11.820682	19.721	14.110556	15.363	17.937	14.1615803333333	12.965619	0.409893287709989	0.996697027501046	2.574	1.16755
FBgn0024733_2_D	FBtr0333910	FBgn0024733	RpL10	chr3L	23093189	23093878	-	23093189	23093716	527	2	0.376	17.572871	0.397	20.153177	0.357	17.184044	0.23	12.449662	0.282	17.768143	0.376666666666667	0.256	18.303364	15.1089025	0.091330240039241	0.853381300938812	-0.120666666666667	0.679646
FBgn0027570_2_D	FBtr0333922	FBgn0027570	Nep2	chr3R	4719457	4720104	-	4719457	4719955	498	2	1.775	0.137327	2.587	0.12153	1.921	0.106671	1.096	0.128432	1.857	0.103317	2.09433333333333	1.4765	0.121842666666667	0.1158745	0.315077682987711	0.996697027501046	-0.617833333333333	0.704998
FBgn0035254_2_D	FBtr0333923	FBgn0035254	CG7974	chr3L	1666089	1666594	+	1666241	1666594	353	2	10.771	2.541229	13.069	2.696165	8.615	1.966327	0	0	5.172	0.741887	10.8183333333333	2.586	2.40124033333333	0.3709435	0.142034738099302	0.942611883298246	-8.23233333333333	0.239039
FBgn0051324_2_D	FBtr0333925	FBgn0051324	CG31324	chr3R	26129003	26130674	+	26129611	26130674	1063	2	16.318	12.110192	15.953	10.825573	18.385	10.643134	12.935	6.580302	24.165	8.367569	16.8853333333333	18.55	11.1929663333333	7.4739355	0.816740977297061	1	1.66466666666667	1.09859
FBgn0083963_2_D	FBtr0333927	FBgn0083963	Nlg3	chr3R	7570280	7573403	-	7570280	7572246	1966	2	45.75	31.365348	45.628	29.418261	42.026	32.064722	31.405	26.35795	45.261	24.79103	44.468	38.333	30.9494436666667	25.57449	0.536392359473625	1	-6.13500000000001	0.862036
FBgn0038858_2_D	FBtr0333930	FBgn0038858	CG5793	chr3R	21128551	21129601	+	21128890	21129601	711	2	0.897	1.609367	1.435	2.090394	0.903	1.363472	3.005	5.183585	3.342	4.339656	1.07833333333333	3.1735	1.68774433333333	4.7616205	0.00458933904229115	0.321785830240661	2.09516666666667	2.94297
FBgn0086690_2_D	FBtr0333944	FBgn0086690	Plp	chr3L	15066080	15066978	-	15066080	15066674	594	2	12.044	5.234697	11.97	4.595763	22.415	10.775924	3.076	2.071318	5.596	3.17506	15.4763333333333	4.336	6.86879466666667	2.623189	0.0725417517007137	0.831743480347299	-11.1403333333333	0.28017
FBgn0264707_1_D	FBtr0333952	FBgn0264707	RhoGEF3	chr3L	302748	305292	+	303880	305292	1412	4	9.241	9.106975	10.393	9.885781	10.053	9.748312	7.997	7.398928	8.077	6.240858	9.89566666666667	8.037	9.580356	6.819893	0.0307424014673922	0.585558024800171	-1.85866666666667	0.812174
FBgn0052447_3_D	FBtr0333970	FBgn0052447	CG32447	chr3L	21690611	21693721	-	21690611	21693605	2994	3	40.421	0.419756	43.361	0.359965	26.616	0.246076	20.901	0.593126	35.418	0.27783	36.7993333333333	28.1595	0.341932333333333	0.435478	0.433916817400718	0.996697027501046	-8.63983333333333	0.765218
FBgn0053207_2_D	FBtr0334025	FBgn0053207	pxb	chr3R	15686595	15690513	+	15687933	15690513	2580	2	35.448	21.832192	38.199	20.028952	35.903	20.142005	8.16	6.58675	10.579	6.75649	36.5166666666667	9.3695	20.6677163333333	6.67162	0.00300985611684143	0.280032382563055	-27.1471666666667	0.256581
FBgn0038353_2_D	FBtr0334027	FBgn0038353	CG5399	chr3R	15696258	15697142	+	15696343	15697142	799	2	4.301	0.271873	3.794	0.566328	5.345	0.354955	2.832	0.340909	2.887	7.343398	4.48	2.8595	0.397718666666667	3.8421535	0.0705186307724175	0.831743480347299	-1.6205	0.638281
FBgn0003169_2_D	FBtr0334030	FBgn0003169	put	chr3R	14619029	14621213	-	14619029	14621036	2007	2	19.396	10.801407	21.079	11.214429	19.615	10.573513	15.969	7.261676	22.05	9.330518	20.03	19.0095	10.8631163333333	8.296097	0.7942122098894	1	-1.0205	0.949051
FBgn0030878_2_D	FBtr0334034	FBgn0030878	CG6769	chrX	17862273	17862775	+	17862621	17862775	154	2	24.099	11.26513	15.673	7.974716	10.785	5.342648	4.593	1.764357	24.142	7.399113	16.8523333333333	14.3675	8.19416466666667	4.581735	0.844524981593447	1	-2.48483333333333	0.852553
FBgn0030757_2_D	FBtr0334035	FBgn0030757	CG9902	chrX	16542123	16544923	-	16542123	16543685	1562	2	60.221	4.56168	57.386	5.095478	69.595	5.935665	46.951	2.633608	74.645	2.728916	62.4006666666667	60.798	5.19760766666667	2.681262	0.927292644146014	1	-1.60266666666666	0.974317
FBgn0030749_3_D	FBtr0334039	FBgn0030749	AnxB11	chrX	16416957	16417895	-	16416957	16417832	875	3	7.093	13.784017	5.318	12.204169	5.903	12.869526	6.786	14.958298	6.216	12.746106	6.10466666666667	6.501	12.9525706666667	13.852202	0.555060087201268	1	0.396333333333333	1.06492
FBgn0036410_2_D	FBtr0334054	FBgn0036410	CG8100	chr3L	14083963	14085964	+	14085670	14085964	294	3	NA	0	22.538	0.146291	0	0	100	0.108697	100	0.130841	11.269	100	0.0487636666666667	0.119769	0.0804213403461569	0.831743480347299	88.731	8.8739
FBgn0001099_2_D	FBtr0334082	FBgn0001099	gdl	chr3L	15510604	15511047	+	15510745	15511047	302	2	15.341	4.23017	7.678	2.557162	19.076	8.322555	100	12.239878	56.465	18.81276	14.0316666666667	78.2325	5.036629	15.526319	0.20112957312399	0.996697027501046	64.2008333333333	5.57542
FBgn0036502_2_D	FBtr0334085	FBgn0036502	CG7841	chr3L	15505187	15506148	-	15505187	15505891	704	2	17.379	3.355436	17.973	3.320475	23.782	6.386489	12.776	1.540417	19.15	1.565573	19.7113333333333	15.963	4.35413333333333	1.552995	0.434325225043464	0.996697027501046	-3.74833333333333	0.809839
FBgn0037142_2_D	FBtr0334088	FBgn0037142	CG14562	chr3L	21949001	21949866	+	21949339	21949866	527	2	33.55	23.886318	36.115	24.26395	38.325	26.654949	36.519	19.215739	39.467	17.973238	35.9966666666667	37.993	24.9350723333333	18.5944885	0.407283244995118	0.996697027501046	1.99633333333333	1.05546
FBgn0011802_2_D	FBtr0334100	FBgn0011802	Gem3	chr3L	10459080	10462778	-	10459080	10459884	804	2	14.192	1.254281	6.78	0.663354	5.101	0.430582	12.2	0.802364	26.391	1.619679	8.691	19.2955	0.782739	1.2110215	0.353424379567367	0.996697027501046	10.6045	2.22017
FBgn0037149_2_D	FBtr0334111	FBgn0037149	CG14561	chr3L	22065906	22067216	+	22066714	22067216	502	2	100	2.413127	53.411	1.164222	39.629	0.984692	4.479	0.130378	59.811	1.508841	64.3466666666667	32.145	1.52068033333333	0.8196095	0.439240471047697	0.996697027501046	-32.2016666666667	0.49956
FBgn0264815_3_D	FBtr0334137	FBgn0264815	Pde1c	chr2L	11814155	11816706	-	11814155	11816560	2405	3	49.38	62.739124	46.303	58.091336	45.118	60.594548	35.062	55.796569	45.786	46.696355	46.9336666666667	40.424	60.4750026666667	51.246462	0.43135148274061	0.996697027501046	-6.50966666666667	0.861301
FBgn0260743_2_D	FBtr0334153	FBgn0260743	GC1	chr3R	11971030	11971686	+	11971172	11971686	514	2	23.639	22.289088	17.653	19.209647	18.35	20.001004	22.505	19.936179	27.964	22.600939	19.8806666666667	25.2345	20.499913	21.268559	0.250447810427335	0.996697027501046	5.35383333333333	1.2693
FBgn0000384_2_D	FBtr0334157	FBgn0000384	cta	chr2L	22991582	22992951	+	22991940	22992951	1011	2	7.478	2.442119	7.971	2.375415	8.965	2.771293	6.508	1.873668	8.844	2.36605	8.138	7.676	2.529609	2.119859	0.762765289047721	1	-0.462	0.943229
FBgn0041789_2_D	FBtr0334167	FBgn0041789	Pax	chr2L	19400752	19401372	-	19400752	19401108	356	2	5.629	2.986792	5.323	2.620352	13.366	8.274545	5.186	2.791246	0	0	8.106	2.593	4.62722966666667	1.395623	0.242364939155455	0.996697027501046	-5.513	0.319887
FBgn0032986_2_D	FBtr0334168	FBgn0032986	CG3262	chr2L	22240153	22246988	+	22240860	22246988	6128	3	12.302	4.314004	10.23	3.695856	11.879	4.384432	25.245	6.832932	19.333	7.01649	11.4703333333333	22.289	4.13143066666667	6.924711	0.156573988293099	0.974207055084309	10.8186666666667	1.94319
FBgn0000547_2_D	FBtr0334265	FBgn0000547	ed	chr2L	4113620	4115749	+	4113799	4115749	1950	2	26.17	16.229197	23.138	13.140102	20.696	13.519362	20.55	15.860264	26.946	15.929578	23.3346666666667	23.748	14.2962203333333	15.894921	0.921319539345745	1	0.413333333333334	1.01771
FBgn0087008_2_D	FBtr0334278	FBgn0087008	e(y)3	chrX	19626547	19628763	-	19626547	19628101	1554	2	59.193	44.614138	53.24	38.16986	52.799	41.100207	55.145	35.260167	95.567	30.481024	55.0773333333333	75.356	41.294735	32.8705955	0.497865318101912	0.996697027501046	20.2786666666667	1.36819
FBgn0264753_2_D	FBtr0334284	FBgn0264753	Rgk1	chr2R	19311147	19312714	-	19311147	19312599	1452	2	21.752	22.103	15.548	15.968499	20.958	20.178394	10.49	10.982214	13.262	9.085123	19.4193333333333	11.876	19.416631	10.0336685	0.0511118095911895	0.717282854541014	-7.54333333333333	0.611555
FBgn0266756_1_D	FBtr0334285	FBgn0266756	btsz	chr3R	14804091	14807331	-	14804091	14807182	3091	2	24.029	23.401324	26.987	21.788765	27.872	22.386993	17.923	14.352501	24.251	12.440204	26.296	21.087	22.525694	13.3963525	0.324786850324527	0.996697027501046	-5.209	0.801909
FBgn0264493_3_D	FBtr0334298	FBgn0264493	rdx	chr3R	13967060	13969330	-	13967060	13969188	2128	3	17.516	28.766612	19.197	28.419338	21.902	30.358773	10.025	11.942727	10.305	11.830125	19.5383333333333	10.165	29.1815743333333	11.886426	0.0171403791427072	0.528185696130048	-9.37333333333333	0.520259
FBgn0262582_3_D	FBtr0334305	FBgn0262582	cic	chr3R	20300607	20303942	+	20300624	20303942	3318	3	16.844	20.413883	16.011	18.123713	16.173	18.704796	8.459	13.18309	12.521	11.539611	16.3426666666667	10.49	19.0807973333333	12.3613505	0.207976513650366	0.996697027501046	-5.85266666666667	0.641878
FBgn0037555_2_D	FBtr0334315	FBgn0037555	Ada2b	chr3R	8236631	8238035	-	8236631	8237921	1290	2	15.999	5.276694	17.193	6.010993	12.842	4.434502	11.483	4.259688	11.395	3.251652	15.3446666666667	11.439	5.24072966666667	3.75567	0.0947977364631877	0.863705060402842	-3.90566666666667	0.745471
FBgn0037606_2_D	FBtr0334318	FBgn0037606	CG8032	chr3R	8666913	8667772	+	8667093	8667772	679	2	48.98	20.319195	50.818	20.87114	43.47	17.671121	37.906	14.336708	46.434	14.413969	47.756	42.17	19.6204853333333	14.3753385	0.392799207816836	0.996697027501046	-5.586	0.88303
FBgn0263231_2_D	FBtr0334319	FBgn0263231	bel	chr3R	8654974	8655906	-	8654974	8655787	813	2	32.737	93.180084	28.811	69.140686	35.101	84.569866	30.018	70.797615	42.58	52.738886	32.2163333333333	36.299	82.2968786666667	61.7682505	0.631903021991052	1	4.08266666666667	1.12673
FBgn0024326_3_D	FBtr0334320	FBgn0024326	Mkk4	chr3R	8646171	8648896	-	8646171	8648724	2553	3	72.827	31.639369	66.314	28.033482	68.754	31.460672	71.866	24.054293	77.772	25.076861	69.2983333333333	74.819	30.377841	24.565577	0.266821406352291	0.996697027501046	5.52066666666667	1.07967
FBgn0037635_3_D	FBtr0334331	FBgn0037635	CG9837	chr3R	8807678	8809667	-	8807678	8809100	1422	3	24.759	2.840276	31.681	3.073873	37.465	3.704101	32.968	2.571777	52.087	2.112916	31.3016666666667	42.5275	3.20608333333333	2.3423465	0.435245119229175	0.996697027501046	11.2258333333333	1.35863
FBgn0003134_2_D	FBtr0334334	FBgn0003134	Pp1alpha-96A	chr3R	24520342	24522331	+	24520491	24522331	1840	2	61.672	86.040731	64.974	75.402532	65.033	77.585054	57.032	50.945473	57.99	49.567435	63.893	57.511	79.6761056666667	50.256454	0.0183245034912696	0.54228195969935	-6.38200000000001	0.900114
FBgn0030343_2_D	FBtr0334454	FBgn0030343	ATP7	chrX	11862936	11864754	+	11863689	11864754	1065	2	28.49	4.780868	26.309	5.207482	29.324	5.833523	21.54	4.41569	30.075	4.289738	28.041	25.8075	5.27395766666667	4.352714	0.692947181339884	1	-2.2335	0.920349
FBgn0030228_2_D	FBtr0334456	FBgn0030228	BTBD9	chrX	10770562	10772154	+	10771069	10772154	1085	2	1.033	0.19706	7.938	1.309712	8.958	1.788967	5.013	1.283139	4.736	0.94401	5.97633333333333	4.8745	1.09857966666667	1.1135745	0.701472177777088	1	-1.10183333333333	0.815634
FBgn0005666_2_D	FBtr0334483	FBgn0005666	bt	chr4	774914	776474	+	775546	776474	928	2	5.434	1.0434	4.275	0.796063	3.377	0.490473	1.521	0.338324	10.12	0.787577	4.362	5.8205	0.776645333333333	0.5629505	0.792008222430644	1	1.4585	1.33436
FBgn0038165_2_D	FBtr0334492	FBgn0038165	Task6	chr3R	13667045	13668834	-	13667045	13668593	1548	2	22.837	22.596724	19.332	16.900641	15.235	14.358893	19.757	16.451627	15.592	10.456845	19.1346666666667	17.6745	17.952086	13.454236	0.665211974552258	1	-1.46016666666667	0.92369
FBgn0004882_3_D	FBtr0334498	FBgn0004882	orb	chr3R	23260609	23266225	-	23260609	23265855	5246	3	34.389	7.858674	34.477	9.313554	31.381	9.25989	29.992	5.505117	44.687	7.166315	33.4156666666667	37.3395	8.810706	6.335716	0.687594837643905	1	3.92383333333333	1.11742
FBgn0051109_2_D	FBtr0334506	FBgn0051109	CG31109	chr3R	25053368	25053868	-	25053368	25053598	230	2	7.869	5.315257	12.589	7.303422	9.902	7.95698	21.983	12.931057	20.002	9.231264	10.12	20.9925	6.858553	11.0811605	0.00760135145164404	0.377023601379619	10.8725	2.07436
FBgn0004573_2_D	FBtr0334508	FBgn0004573	5-HT7	chr3R	30968235	30971947	-	30968235	30969886	1651	2	68.988	36.819522	66.362	31.440901	60.397	33.644678	62.835	33.55488	77.848	32.003869	65.249	70.3415	33.968367	32.7793745	0.619030546613213	1	5.0925	1.07805
FBgn0261113_2_D	FBtr0334524	FBgn0261113	Xrp1	chr3R	18925904	18926989	+	18926501	18926989	488	2	7.616	7.867703	7.895	10.922518	7.133	11.974032	7.365	12.000696	6.813	8.494336	7.548	7.089	10.254751	10.247516	0.312446055865647	0.996697027501046	-0.459	0.939189
FBgn0038662_2_D	FBtr0334525	FBgn0038662	Mpc1	chr3R	18926995	18927658	-	18926995	18927500	505	2	6.111	4.755067	10.663	7.091031	9.93	8.796427	10.098	6.007938	6.782	3.99284	8.90133333333333	8.44	6.88084166666667	5.000389	0.849147257317874	1	-0.461333333333332	0.948173
FBgn0038168_2_D	FBtr0334530	FBgn0038168	omd	chr3R	13679439	13680012	-	13679439	13679733	294	2	25.185	4.646608	25.557	4.717136	14.533	3.265781	7.448	1.597931	15.883	2.657798	21.7583333333333	11.6655	4.20984166666667	2.1278645	0.190737433106973	0.996697027501046	-10.0928333333333	0.536139
FBgn0039647_2_D	FBtr0334533	FBgn0039647	jus	chr3R	29171190	29173994	-	29171190	29173737	2547	2	34.314	87.279668	35.226	75.816595	32.657	79.251508	34.761	80.47947	43.511	76.903055	34.0656666666667	39.136	80.7825903333333	78.6912625	0.449414525334302	0.996697027501046	5.07033333333334	1.14884
FBgn0267698_3_D	FBtr0334542	FBgn0267698	Pak	chr3R	6359381	6361614	+	6359462	6361614	2152	3	35.099	11.239618	38.919	11.09822	37.093	10.27366	22.335	5.017202	14.13	3.492335	37.037	18.2325	10.8704993333333	4.2547685	0.117113620274575	0.911655093352627	-18.8045	0.492278
FBgn0002413_2_D	FBtr0334548	FBgn0002413	dco	chr3R	31054084	31057928	-	31054084	31056531	2447	2	52.216	45.223622	52.005	38.905613	47.725	34.661853	31.461	21.453724	37.643	18.819638	50.6486666666667	34.552	39.5970293333333	20.136681	0.0744909515898291	0.831743480347299	-16.0966666666667	0.68219
FBgn0013949_2_D	FBtr0334571	FBgn0013949	Elal	chr3R	24866011	24867651	+	24866523	24867651	1128	2	7.307	0.33039	2.441	0.140511	4.286	0.124113	6.117	0.150717	0	0	4.678	3.0585	0.198338	0.0753585	0.69367005830851	1	-1.6195	0.653805
FBgn0039240_1_D	FBtr0334574	FBgn0039240	CG3744	chr3R	24871201	24872153	-	24871201	24871954	753	2	32.871	8.411614	22.189	7.053308	26.32	8.255281	25.447	6.969941	22.267	5.597251	27.1266666666667	23.857	7.90673433333333	6.283596	0.422718156028194	0.996697027501046	-3.26966666666667	0.879467
FBgn0015625_2_D	FBtr0334578	FBgn0015625	CycB3	chr3R	24867933	24870816	-	24867933	24868803	870	2	43.526	1.76747	57.928	2.028383	38.49	1.653148	84.945	3.114725	38.425	1.227657	46.648	61.685	1.81633366666667	2.171191	0.633574262561529	1	15.037	1.32235
FBgn0021750_2_D	FBtr0334589	FBgn0021750	SerRS-m	chr3R	15340666	15343218	+	15342086	15343218	1132	2	33.072	5.821482	28.08	5.676728	25.856	4.574838	32.433	2.978797	47.57	3.862459	29.0026666666667	40.0015	5.35768266666667	3.420628	0.370805178385453	0.996697027501046	10.9988333333333	1.37924
FBgn0038363_2_D	FBtr0334591	FBgn0038363	Acyp2	chr3R	15793209	15793487	+	15793321	15793487	166	2	13.277	11.804599	14.103	14.163898	14.22	14.420568	14.823	15.345663	15.786	21.83783	13.8666666666667	15.3045	13.4630216666667	18.5917465	0.141545159813178	0.942611883298246	1.43783333333333	1.10369
FBgn0262527_3_D	FBtr0334592	FBgn0262527	nsl1	chr3R	15800463	15802102	+	15801018	15802102	1084	3	30.38	35.84101	30.782	32.560856	28.278	30.72284	28.514	32.706405	40.023	35.068233	29.8133333333333	34.2685	33.0415686666667	33.887319	0.579659787324063	1	4.45516666666667	1.14944
[truncated: 725 more rows]

## Sheet: CS vs elav CE
GeneID	geneSymbol	chr	strand	exonStart_0base	exonEnd	upstreamES	upstreamEE	downstreamES	downstreamEE	ID.1	IJC_SAMPLE_1	SJC_SAMPLE_1	IJC_SAMPLE_2	SJC_SAMPLE_2	IncFormLen	SkipFormLen	PValue	FDR	IncLevel1	IncLevel2	IncLevelDifference
[truncated: 62 more rows]
