# Supplementary material for: Coordination of alternative splicing and alternative polyadenylation revealed by targeted long read sequencing
Source: Nat Commun. 2023 Sep 7;14:5506. doi: 10.1038/s41467-023-41207-8 (PMC10484994; doi:10.1038/s41467-023-41207-8)
Supplement: Supplementary file 10 — Supplementary Dataset 7 [file 41467_2023_41207_MOESM10_ESM.xlsx]

## Sheet: mES DIV -8 vs DIV7 dPAU
APA_ID	Transcript	Gene	Gene_Name	Chr	LastExon.Start	LastExon.End	Strand	UTR3.Start	UTR3.End	Length	Num_Events	SRR645824.PAU	SRR645824.TPM	SRR645826.PAU	SRR645826.TPM	SRR645828.PAU	SRR645828.TPM	SRR645830.PAU	SRR645830.TPM	SRR645846.PAU	SRR645846.TPM	SRR645849.PAU	SRR645849.TPM	SRR645851.PAU	SRR645851.TPM	SRR645853.PAU	SRR645853.TPM	SRR646182.PAU	SRR646182.TPM	avg_DIV-8_PAU	avg_DIV7_PAU	avg_DIV-8_TPM	avg_DIV7_TPM	P-value	P_adj	Delta	Fold_change
ENSMUSG00000107002_1_D	ENSMUST00000202722	ENSMUSG00000107002	0610012G03Rik	chr16	31947049	31948494	-	31947049	31948160	1111	2	6.495	1.319595	5.34	1.073864	6.838	1.341915	8.189	1.657408	23.117	10.881751	20.976	10.259318	24.399	11.406305	22.224	11.488422	20.431	10.410702	6.7155	22.2294	1.3481955	10.8892996	6.85978298561436e-07	4.07561594976565e-05	15.5139	3.31016
ENSMUSG00000063236_2_D	ENSMUST00000229229	ENSMUSG00000063236	1110038F14Rik	chr15	76950248	76950976	+	76950388	76950976	588	2	0.539	0.26674	0.124	0.069127	0.48	0.254597	0.51	0.14446	3.669	1.250965	2.8	1.069974	4.775	1.5959	3.843	1.51309	4.971	1.813499	0.41325	4.0116	0.183731	1.4486856	0.000529754341134284	0.00427009880761664	3.59835	9.70744
ENSMUSG00000032551_5_D	ENSMUST00000035154	ENSMUSG00000032551	1110059G10Rik	chr9	122946532	122948108	-	122946532	122947893	1361	6	0.125	0.04568	0.175	0.066249	0.136	0.043413	0.062	0.01825	0.309	0.283165	0.347	0.305233	0.252	0.214052	0.368	0.28388	0.375	0.240858	0.1245	0.3302	0.043398	0.2654376	0.000454584362413074	0.00378661356429632	0.2057	2.65221
ENSMUSG00000054676_4_D	ENSMUST00000178207,ENSMUST00000067854	ENSMUSG00000054676	1600014C10Rik	chr7	38194703	38197568	+	38194970	38197568	2598	4	1.177	0.067398	3.571	0.230351	3.34	0.183523	3.3	0.185116	52.218	7.402122	30.571	5.676871	44.456	7.158828	37.352	6.378986	48.402	7.333558	2.847	42.5998	0.166597	6.790073	0.000434721183230423	0.00366674149867958	39.7528	14.963
ENSMUSG00000032666_1_D	ENSMUST00000044581	ENSMUSG00000032666	1700025G04Rik	chr1	151884518	151893432	-	151884518	151893393	8875	4	7.112	0.262178	8.856	0.24711	6.747	0.254892	6.496	0.236892	15.504	5.079608	17.266	5.122854	17.808	5.313136	17.849	5.319408	18.289	5.181287	7.30275	17.3432	0.250268	5.2032586	3.74495521879607e-06	0.000127655937752316	10.04045	2.37489
ENSMUSG00000071252_2_D	ENSMUST00000168779	ENSMUSG00000071252	2210408I21Rik	chr13	77612526	77613784	+	77612644	77613784	1140	2	0	0	3.777	0.04633	5.579	0.022991	11.775	0.042402	16.985	1.006728	22.162	1.260085	31.241	1.26837	20.267	1.432634	15.268	0.931505	5.28275	21.1846	0.02793075	1.1798644	0.00366387761090412	0.0193633719140733	15.90185	4.01015
ENSMUSG00000040177_1_D	ENSMUST00000059438	ENSMUSG00000040177	2310057M21Rik	chr7	131338219	131343804	-	131338219	131343569	5350	6	2.462	0.278476	2.474	0.259425	1.631	0.176884	2.495	0.193025	4.586	1.286356	5.683	1.191322	5.254	1.173678	4.714	1.089167	4.106	1.138927	2.2655	4.8686	0.2269525	1.17589	0.000142634744327785	0.0015986573722593	2.6031	2.14902
ENSMUSG00000036873_3_D	ENSMUST00000039571	ENSMUSG00000036873	2410004B18Rik	chr3	145943796	145944829	+	145943870	145944829	959	3	6.333	1.954189	7.177	1.905673	7.179	2.118876	11.004	2.537116	16.521	10.714088	17.499	10.854706	16.98	10.438052	16.511	10.002209	17.63	10.254591	7.92325	17.0282	2.1289635	10.4527292	0.00234978763512442	0.0136351276548586	9.10495	2.14914
ENSMUSG00000032840_4_D	ENSMUST00000049138	ENSMUSG00000032840	2410131K14Rik	chr5	118261099	118266093	+	118261183	118266093	4910	4	9.082	1.170787	7.494	1.103257	9.601	1.159279	7.92	0.709521	25.586	9.112251	24.469	8.334084	26.857	8.817326	26.673	8.597539	23.944	8.789684	8.52425	25.5058	1.035711	8.7301768	9.09962195684475e-08	1.25269175464065e-05	16.98155	2.99215
ENSMUSG00000052419_1_D	ENSMUST00000139231	ENSMUSG00000052419	2610001J05Rik	chr6	13867735	13870740	-	13867735	13870531	2796	6	0	0	0.072	0.014357	0.069	0.013967	0.153	0.02774	0.754	0.211024	0.766	0.202141	0.471	0.135194	0.386	0.11596	0.831	0.22843	0.0735	0.6416	0.014016	0.1785498	0.00188210897064069	0.0114675471553018	0.5681	8.72925
ENSMUSG00000031242_1_D	ENSMUST00000120722	ENSMUSG00000031242	2610002M06Rik	chrX	107782750	107787853	-	107782750	107787808	5058	5	5.901	0.430115	8.29	0.546006	5.472	0.348676	8.22	0.512801	50.935	13.276299	48.72	13.304144	45.109	13.349961	51.125	12.563246	46.02	11.932196	6.97075	48.3818	0.4593995	12.8851692	6.00139085698432e-08	1.01886469547649e-05	41.41105	6.94069
ENSMUSG00000057181_1_D	ENSMUST00000103225	ENSMUSG00000057181	5730455P16Rik	chr11	80360428	80364018	-	80360428	80363811	3383	5	18.288	2.56008	19.938	2.358921	18.371	2.737869	12.353	2.212993	36.769	20.996689	43.472	20.513139	41.006	20.694303	41.67	20.842646	38.598	20.443552	17.2375	40.303	2.46746575	20.6980658	4.25027972898628e-05	0.000676445393579042	23.0655	2.3381
ENSMUSG00000116953_2_D	ENSMUST00000061688	ENSMUSG00000116953	9030025P20Rik	chr17	14990546	14990906	+	14990804	14990906	102	2	8.17	0.934755	0	0	8.178	0.887015	0	0	50.045	9.941784	21.578	3.711921	36.664	6.625391	22.059	4.595069	51.213	10.799902	4.087	36.3118	0.4554425	7.1348134	0.00529903754585232	0.0256644824984458	32.2248	8.88471
ENSMUSG00000037257_2_D	ENSMUST00000041551	ENSMUSG00000037257	Aagab	chr9	63640206	63644589	+	63640284	63644589	4305	2	0.278	0.052274	0.296	0.058313	0.444	0.084215	0.307	0.052295	3.708	1.462043	3.071	1.19273	3.239	1.252417	2.548	1.005238	3.253	1.275871	0.33125	3.1638	0.06177425	1.2376598	7.03143911017814e-05	0.000957213244198944	2.83255	9.55109
ENSMUSG00000025894_1_D	ENSMUST00000051589	ENSMUSG00000025894	Aasdhppt	chr9	4294768	4296839	-	4294768	4296674	1906	6	0.438	0.573747	0.614	0.691602	0.81	1.128493	0.607	0.74807	1.913	1.468077	1.82	1.459423	2.037	1.619715	1.037	0.757081	1.831	1.388167	0.61725	1.7276	0.785478	1.3384926	0.00173834949439859	0.0107442927383684	1.11035	2.79887
ENSMUSG00000023088_5_D	ENSMUST00000100167	ENSMUSG00000023088	Abcc1	chr16	14473459	14475737	+	14473568	14475737	2169	5	0.119	0.04794	0.113	0.045674	0.055	0.019529	0	0	3.222	0.467811	1.06	0.186867	2.97	0.455286	1.71	0.211769	2.914	0.377083	0.07175	2.3752	0.02828575	0.3397632	0.00530395431522206	0.0256747134367056	2.30345	33.1038
ENSMUSG00000024030_5_D	ENSMUST00000024829	ENSMUSG00000024030	Abcg1	chr17	31114056	31117995	+	31114285	31117995	3710	5	9.871	0.572519	9.761	0.638366	9.088	0.525352	11.261	0.72838	21.829	0.640286	22.798	0.664832	17.97	0.579128	28.139	0.614417	24.765	0.751101	9.99525	23.1002	0.61615425	0.6499528	0.000946717819818129	0.00672300482543737	13.10495	2.31112
ENSMUSG00000029802_2_D	ENSMUST00000031822	ENSMUSG00000029802	Abcg2	chr6	58692242	58695662	+	58692390	58695662	3272	2	0.565	0.338844	0.596	0.322606	0.64	0.345087	0.55	0.288992	1.985	0.277452	1.205	0.170581	1.884	0.222257	2.4	0.268477	1.482	0.256111	0.58775	1.7912	0.32388225	0.2389756	0.00417876510332456	0.0213968686309217	1.20345	3.04755
ENSMUSG00000033157_1_D	ENSMUST00000066983	ENSMUSG00000033157	Abhd10	chr16	45729724	45731959	-	45729724	45731614	1890	7	5.641	1.171081	6.287	1.21003	6.022	1.096649	7.408	1.207674	18.597	4.161343	20.924	4.406306	21.278	4.974127	24.25	4.494759	21.746	4.128146	6.3395	21.359	1.1713585	4.4329362	1.3264163123576e-05	0.000301091628479333	15.0195	3.36919
ENSMUSG00000037818_3_D	ENSMUST00000159774	ENSMUSG00000037818	Abhd18	chr3	40935341	40938138	+	40935393	40938138	2745	3	41.924	0.594297	46.636	0.598983	37.763	0.324883	27.4	0.235118	100	3.110782	100	2.668265	100	2.999256	70.651	2.617837	80.451	2.562819	38.43075	90.2204	0.43832025	2.7917918	0.000283846396309704	0.00264606547098972	51.78965	2.34761
ENSMUSG00000032540_4_D	ENSMUST00000111497	ENSMUSG00000032540	Abhd5	chr9	122379512	122381526	+	122379602	122381526	1924	4	12.241	1.487877	12.887	1.255301	11.699	1.339911	10.68	0.955092	32.424	5.632335	36.213	6.123644	32.383	5.707953	37.838	6.083617	34.541	5.714402	11.87675	34.6798	1.25954525	5.8523902	3.07274565136372e-06	0.000109258274479088	22.80305	2.91997
ENSMUSG00000025277_5_D	ENSMUST00000166497	ENSMUSG00000025277	Abhd6	chr14	8055470	8056771	+	8055644	8056771	1127	5	9.124	0.385906	4.339	0.185329	9.362	0.555221	0	0	20.492	4.049364	39.069	7.253157	41.399	7.229165	36.473	5.784013	24.608	5.397019	5.70625	32.4082	0.281614	5.9425436	0.00131585265493633	0.00870240492735653	26.70195	5.67942
ENSMUSG00000038827_4_D	ENSMUST00000045368	ENSMUSG00000038827	Abitram	chr4	56806033	56809601	+	56806171	56809601	3430	4	19.054	1.728445	20.298	2.016301	19.716	1.833191	15.477	0.853024	63.691	6.385257	100	5.758936	65.356	6.278965	81.036	6.429576	57.817	6.368658	18.63625	73.58	1.60774025	6.2442784	0.0017703889033572	0.0109045988155362	54.94375	3.94822
ENSMUSG00000025085_1_D	ENSMUST00000079360	ENSMUSG00000025085	Ablim1	chr19	57032732	57037337	-	57032732	57037223	4491	4	0	0	0	0	0	0	1.238	0.023756	9.247	0.753146	9.553	0.811577	8.595	0.734434	10.812	0.876642	10.012	0.950976	0.3095	9.6438	0.005939	0.825355	2.54768662653286e-07	2.27614848070936e-05	9.3343	31.1593
ENSMUSG00000036376_1_D	ENSMUST00000041782	ENSMUSG00000036376	Abt1	chr13	23418545	23422335	-	23418545	23421972	3427	2	0.631	0.203169	0.407	0.1358	0.456	0.150322	0.392	0.103886	2.879	0.417113	4.579	0.68151	4.088	0.605847	3.332	0.485827	3.999	0.586105	0.4715	3.7754	0.14829425	0.5552804	0.000288310943915259	0.00267026995614992	3.3039	8.00721
ENSMUSG00000042647_1_D	ENSMUST00000041252	ENSMUSG00000042647	Acad12	chr5	121596774	121598962	-	121596774	121598806	2032	3	29.553	0.877406	22.456	0.744043	27.655	0.915086	24.598	0.457921	100	0.918103	100	0.712638	100	0.804204	100	0.828633	61.281	0.872525	26.0655	92.2562	0.748614	0.8272206	0.00078190924069591	0.00579445155082893	66.1907	3.5394
ENSMUSG00000031969_1_D	ENSMUST00000060513	ENSMUSG00000031969	Acad8	chr9	26974135	26975760	-	26974135	26975707	1572	4	5.589	0.6349	4.044	0.531024	5.446	0.6055	4.605	0.392833	9.546	1.675689	13.383	1.890309	9.469	1.744985	8.05	1.334029	9.735	1.583404	4.921	10.0366	0.54106425	1.6456832	0.00268407616034182	0.0151008336273652	5.1156	2.03954
ENSMUSG00000030861_5_D	ENSMUST00000015829	ENSMUSG00000030861	Acadsb	chr7	131444236	131446805	+	131444307	131446805	2498	5	0.532	0.029069	5.329	0.25322	1.112	0.063073	1.468	0.056389	9.969	1.771525	10.227	1.795068	11.986	2.015887	11.329	1.885981	10.735	1.849011	2.11025	10.8492	0.10043775	1.8634944	0.00222667300706715	0.0130285131564347	8.73895	5.14119
ENSMUSG00000032047_1_D	ENSMUST00000034547	ENSMUSG00000032047	Acat1	chr9	53580494	53582665	-	53580494	53582544	2050	6	0.113	0.077721	0.03	0.015904	0	0	0.072	0.048801	0.17	0.768064	0.16	0.683419	0.327	1.529245	0.192	0.905022	0.305	1.297766	0.05375	0.2308	0.0356065	1.0367032	0.00493782961911259	0.0243160323526397	0.17705	4.29395
ENSMUSG00000026499_5_D	ENSMUST00000027780	ENSMUSG00000026499	Acbd3	chr1	180752158	180754204	+	180752370	180754204	1834	5	12.898	1.140983	12.171	1.031911	19.216	1.735129	29.034	2.418814	52.684	13.065075	62.297	14.403348	63.87	14.4417	45.157	10.715861	50.014	11.511715	18.32975	54.8044	1.58170925	12.8275398	0.000297010689762865	0.00273061256360341	36.47465	2.98992
ENSMUSG00000033701_6_D	ENSMUST00000035560	ENSMUSG00000033701	Acbd6	chr1	155686948	155691319	+	155687103	155691319	4216	6	0.189	0.055267	0.042	0.010359	0.701	0.160091	0.295	0.061886	2.803	1.976765	2.54	1.816038	2.859	2.069536	2.301	1.844236	2.909	1.83164	0.30675	2.6824	0.07190075	1.907643	9.32615651671249e-06	0.00023890337141557	2.37565	8.74458
ENSMUSG00000038000_1_D	ENSMUST00000042608	ENSMUSG00000038000	Acd	chr8	105696418	105698328	-	105696418	105698255	1837	2	4.848	1.675804	4.377	1.650703	5.224	1.707818	3.57	1.514062	10.055	10.342403	9.882	10.809358	11.015	11.040674	9.401	10.938584	10.995	11.969299	4.50475	10.2696	1.63709675	11.0200636	1.0122133629364e-05	0.000252358915287446	5.76485	2.27973
ENSMUSG00000034853_3_D	ENSMUST00000102762	ENSMUSG00000034853	Acot11	chr4	106744554	106748484	-	106744554	106748328	3774	3	19.275	0.549388	17.519	0.624864	14.442	0.611355	9.714	0.394318	62.391	0.324376	100	0.41304	65.028	0.431112	71.881	0.445949	100	0.444762	15.2375	79.86	0.54498125	0.4118478	0.00105695415918703	0.00729860036300454	64.6225	5.24102
ENSMUSG00000021226_2_D	ENSMUST00000021649	ENSMUSG00000021226	Acot2	chr12	83992501	83993892	+	83993080	83993892	812	2	58.291	1.442061	42.261	0.767387	46.8	1.160488	36.432	0.687987	100	2.126289	100	2.349082	74.407	2.324005	100	2.640228	100	2.743388	45.946	94.8814	1.01448075	2.4365984	0.000197060587376038	0.00202743572645375	48.9354	2.06506
ENSMUSG00000044573_1_D	ENSMUST00000062740	ENSMUSG00000044573	Acp1	chr12	30893332	30895953	-	30893332	30895875	2543	5	0.453	0.346703	0.239	0.185837	0.521	0.401688	0.543	0.424404	0.851	0.66051	1.195	0.949329	1.773	1.382455	1.64	1.171643	1.581	1.13921	0.439	1.408	0.339658	1.0606294	0.00274489833883662	0.0153583938629948	0.969	3.20729
ENSMUSG00000032883_5_D	ENSMUST00000035779	ENSMUSG00000032883	Acsl3	chr1	78706257	78707744	+	78706415	78707744	1329	6	2.612	0.880409	2.116	0.747425	2.834	1.083971	3.043	1.158562	6.086	8.494666	5.924	8.368982	6.958	9.213583	6.476	8.495178	6.355	7.859756	2.65125	6.3598	0.96759175	8.486433	4.08997943245269e-06	0.000134705451630136	3.70855	2.39879
ENSMUSG00000020333_2_D	ENSMUST00000093106	ENSMUSG00000020333	Acsl6	chr11	54361059	54364756	+	54361197	54364756	3559	2	3.966	0.074539	2.597	0.042487	2.923	0.049792	1.425	0.05082	26.429	12.646837	26.538	10.977646	28.153	12.585972	27.509	12.208854	28.273	12.282292	2.72775	27.3804	0.0544095	12.1403202	2.9944404575476e-08	6.53766717008139e-06	24.65265	10.0377
ENSMUSG00000021076_4_D	ENSMUST00000021479	ENSMUSG00000021076	Actr10	chr12	70961866	70964718	+	70962048	70964718	2670	4	1.539	1.169337	1.785	1.173413	1.528	1.075358	1.833	1.549734	5.551	14.614247	6.445	15.767723	5.586	15.334197	5.143	14.328398	6.356	14.982589	1.67125	5.8162	1.2419605	15.0054308	2.64343329097279e-05	0.000488181336707558	4.14495	3.48015
ENSMUSG00000000530_2_D	ENSMUST00000000542	ENSMUSG00000000530	Acvrl1	chr15	101143342	101145336	+	101143477	101145336	1859	2	59.246	0.553245	41.111	0.750204	29.484	0.492171	33.82	0.245557	NA	0	100	0.037362	100	0.050743	100	0.017421	NA	0	40.91525	100	0.51029425	0.0211052	0.00289486943067566	0.0159698167237946	59.08475	2.44408
ENSMUSG00000040537_1_D	ENSMUST00000050166	ENSMUSG00000040537	Adam22	chr5	8072351	8078706	-	8072351	8078685	6334	2	27.798	0.601961	14.059	0.565266	20.59	0.544431	8.289	0.273919	74.679	14.07516	68.38	13.093306	62.126	13.488999	74.055	13.64329	62.008	13.097001	17.684	68.2496	0.49639425	13.4795512	0.000108406850839625	0.00130801985866765	50.5656	3.8594
ENSMUSG00000025964_6_D	ENSMUST00000087374	ENSMUSG00000025964	Adam23	chr1	63592607	63596277	+	63592656	63596277	3621	6	0.519	0.356077	0.541	0.340141	0.733	0.473557	0	0	4.58	1.546002	5.047	1.667342	3.984	1.506257	4.924	2.098914	4.849	1.653685	0.44825	4.6768	0.29244375	1.69444	5.63623873140059e-07	3.62902686606487e-05	4.22855	10.4335
ENSMUSG00000027951_4_D	ENSMUST00000098924	ENSMUSG00000027951	Adar	chr3	89750928	89753445	+	89751175	89753445	2270	4	22.744	4.213455	22.058	4.121818	24.838	4.410026	15.075	2.658163	44.265	37.687251	49.556	36.642539	49.453	35.594207	47.554	36.70876	49.684	38.069429	21.17875	48.1024	3.8508655	36.9404372	0.000191413203352085	0.00198552999181038	26.92365	2.27126
ENSMUSG00000020431_3_D	ENSMUST00000020706	ENSMUSG00000020431	Adcy1	chr11	7169412	7178519	+	7169715	7178519	8804	3	4.677	0.040553	9.916	0.076845	7.182	0.049988	3.231	0.018888	96.397	52.821789	91.5	50.614656	89.526	53.280838	96.697	53.564302	86.794	52.776572	6.2515	92.1828	0.0465685	52.6116314	4.72647526769584e-09	2.53350890536666e-06	85.9313	14.7457
ENSMUSG00000028184_1_D	ENSMUST00000106128	ENSMUSG00000028184	Adgrl2	chr3	148815589	148817928	-	148815589	148817173	1584	4	0.915	0.054177	0.881	0.052443	0.986	0.052134	0	0	2.738	1.386606	2.425	1.232762	2.856	1.463858	4.584	2.346538	2.34	1.209624	0.6955	2.9886	0.0396885	1.5278776	0.00263823144595062	0.0149015596503233	2.2931	4.29705
ENSMUSG00000022407_5_D	ENSMUST00000023043	ENSMUSG00000022407	Adsl	chr15	80968661	80970947	+	80968748	80970947	2199	5	0.01	0.050671	0.007	0.040348	0.005	0.031225	0.009	0.036181	0.07	0.136424	0.07	0.144598	0.059	0.131642	0.081	0.161172	0.07	0.150251	0.00775	0.07	0.03960625	0.1448174	1.80109195916733e-05	0.00037419779744677	0.06225	9.03226
ENSMUSG00000030609_3_D	ENSMUST00000107425	ENSMUSG00000030609	Aen	chr7	78907143	78911210	+	78907416	78911210	3794	3	1.846	1.323928	1.916	1.358012	2.037	1.501078	2	1.036644	9.153	4.577786	8.434	4.482617	8.062	4.156978	8.967	4.54965	8.864	4.727568	1.94975	8.696	1.3049155	4.4989198	1.97043907028253e-06	8.31657167439532e-05	6.74625	4.46006
ENSMUSG00000049470_10_D	ENSMUST00000060945	ENSMUSG00000049470	Aff4	chr11	53415387	53421685	+	53415515	53421685	6170	10	0.133	0.032248	0.991	0.235758	0.297	0.082165	0.599	0.211003	1.151	0.750797	2.376	1.497037	1.335	0.869595	1.634	1.038148	2.019	1.194291	0.505	1.703	0.1402935	1.0699736	0.00458782621974099	0.0229402010208644	1.198	3.37228
ENSMUSG00000031967_2_D	ENSMUST00000001520	ENSMUSG00000031967	Afg3l1	chr8	123501847	123503916	+	123502066	123503916	1850	2	14.899	6.607915	13.303	6.550067	15.047	6.523813	12.238	7.671147	28.822	15.22608	32.544	15.578371	33.14	14.311263	35.181	15.449592	30.126	15.315984	13.87175	31.9626	6.8382355	15.176258	6.07999640404236e-06	0.00017833269890434	18.09085	2.30415
ENSMUSG00000055013_3_D	ENSMUST00000074945,ENSMUST00000027521	ENSMUSG00000055013	Agap1	chr1	89888690	89895287	+	89888894	89895287	6393	4	25.847	1.303879	29.643	1.542245	23.268	1.436941	18.328	0.786157	81.478	34.271678	76.452	33.621443	77.822	34.391588	79.636	34.692658	74.542	32.918576	24.2715	77.986	1.2673055	33.9791886	1.32246620781077e-05	0.000300689267886221	53.7145	3.21307
ENSMUSG00000026159_11_D	ENSMUST00000189220	ENSMUSG00000026159	Agfg1	chr1	82894998	82901001	+	82895058	82901001	5943	11	0.803	1.915542	0.968	2.07554	0.825	1.907617	0.791	1.939598	3.517	10.165643	4.756	10.291689	3.458	10.00576	3.597	9.985707	3.436	10.128456	0.84675	3.7528	1.95957425	10.115451	0.000256622149835348	0.00244761366308705	2.90605	4.432
ENSMUSG00000031467_10_D	ENSMUST00000149565	ENSMUSG00000031467	Agpat5	chr8	18881737	18891361	+	18881963	18891361	9398	10	0.096	0.073729	0.103	0.071812	0.093	0.063482	0.027	0.02881	2.238	1.912097	1.951	1.663727	2.041	1.739437	1.825	1.752453	2.019	1.559694	0.07975	2.0148	0.05945825	1.7254816	2.99669538621571e-06	0.000108522583694309	1.93505	25.2639
ENSMUSG00000042410_6_D	ENSMUST00000047232	ENSMUSG00000042410	Agps	chr2	75925921	75931350	+	75926043	75931350	5307	6	2.277	1.434508	1.702	1.204972	2.146	1.357783	1.991	1.273288	9.141	5.610557	9.147	5.480269	7.44	5.323348	9.345	5.687103	11.383	5.979279	2.029	9.2912	1.31763775	5.6161112	0.000224300470567967	0.0022295903520852	7.2622	4.5792
ENSMUSG00000029007_1_D	ENSMUST00000030865	ENSMUSG00000029007	Agtrap	chr4	148077067	148080604	-	148077067	148080482	3415	6	2.752	2.290745	3.983	2.951757	2.789	2.269307	1.778	1.312672	25.261	1.077189	15.645	1.036287	33.386	1.286588	21.399	1.155675	20.711	1.156211	2.8255	23.2804	2.20612025	1.14239	0.00201571733421195	0.0120723450734185	20.4549	8.23939
ENSMUSG00000042901_3_D	ENSMUST00000109166	ENSMUSG00000042901	Aida	chr1	183322488	183325476	+	183322585	183325476	2891	4	0.954	0.13185	1.391	0.173215	3.307	0.461391	3.025	0.376261	5.216	1.863978	5.516	1.884763	5.407	1.751628	7.678	2.56496	4.769	1.599487	2.16925	5.7172	0.28567925	1.9329632	0.0031106303131967	0.0169707441590968	3.54795	2.63557
ENSMUSG00000047804_1_D	ENSMUST00000102650	ENSMUSG00000047804	Akap10	chr11	61871403	61873021	-	61871403	61873015	1612	2	17.809	1.531192	8.691	0.75492	11.817	1.109792	8.02	1.068066	49.229	5.444977	59.535	6.934407	56.687	6.621803	57.224	6.456537	49.038	5.677226	11.58425	54.3426	1.1159925	6.22699	3.31925012183392e-06	0.000115752150686862	42.75835	4.69108
ENSMUSG00000045410_1_D	ENSMUST00000091848	ENSMUSG00000045410	Akr1e1	chr13	4590748	4593298	-	4590748	4593255	2507	4	0.566	0.055512	1.231	0.087321	0.411	0.025279	0.613	0.044626	5.303	0.89834	3.669	0.680779	3.42	0.613366	3.785	0.589835	2.629	0.450257	0.70525	3.7612	0.0531845	0.6465154	0.00104830502995071	0.00725523180993324	3.05595	5.33314
ENSMUSG00000004056_3_D	ENSMUST00000108344	ENSMUSG00000004056	Akt2	chr7	27638061	27640837	+	27638141	27640837	2696	3	0.403	0.360972	0.47	0.393395	0.376	0.295302	0.518	0.44173	1.171	1.025461	1.512	1.079649	0.914	0.77633	0.935	0.638586	0.774	0.675063	0.44175	1.0612	0.37284975	0.8390178	0.00735440177348098	0.0329541752194787	0.61945	2.40226
ENSMUSG00000032786_2_D	ENSMUST00000112524	ENSMUSG00000032786	Alas1	chr9	106233457	106234197	-	106233457	106234036	579	2	0.191	0.048216	0	0	0.172	0.045862	0.409	0.130331	0.955	0.269867	1.157	0.364661	2.143	0.734312	1.49	0.408675	0.969	0.323876	0.193	1.3428	0.05610225	0.4202782	0.00449881772046974	0.0225635440338229	1.1498	6.95751
ENSMUSG00000030088_2_D	ENSMUST00000130418	ENSMUSG00000030088	Aldh1l1	chr6	90598886	90600203	+	90598942	90600203	1261	2	0.327	0.022448	0.312	0.02137	0.363	0.021403	0.969	0.059075	1.488	0.768584	1.423	0.761554	1.124	0.659225	2.054	0.926208	1.363	0.735561	0.49275	1.4904	0.031074	0.7702264	0.0029952251855688	0.0164289135850044	0.99765	3.02466
ENSMUSG00000029455_1_D	ENSMUST00000031411	ENSMUSG00000029455	Aldh2	chr5	121566026	121568023	-	121566026	121567990	1964	3	0.019	0.028722	0.045	0.069464	0.026	0.041472	0.013	0.011993	1.175	0.414247	0.517	0.187263	0.77	0.256785	0.567	0.226464	0.886	0.299156	0.02575	0.783	0.03791275	0.276783	0.00304679709631695	0.0166877813356038	0.75725	30.4078
ENSMUSG00000053644_2_D	ENSMUST00000174518	ENSMUSG00000053644	Aldh7a1	chr18	56524721	56527007	-	56524721	56526952	2231	2	0.215	0.167056	0.211	0.159139	0.183	0.148131	0.09	0.081357	8.528	2.719686	5.895	2.319109	4.531	1.762491	4.325	1.987773	4.929	2.182488	0.17475	5.6416	0.13892075	2.1943094	0.00206599190567265	0.0122774203019755	5.46685	32.2838
ENSMUSG00000063362_4_D	ENSMUST00000072572	ENSMUSG00000063362	Alg11	chr8	22067880	22071627	+	22068152	22071627	3475	4	20.207	1.83667	21.73	2.124743	12.507	1.266379	17.03	1.578197	34.428	6.70521	38.07	6.644953	53.238	10.744446	66.528	10.045051	73.262	10.960623	17.8685	53.1052	1.70149725	9.0200566	0.00819361630283223	0.0358956681740164	35.2367	2.972
ENSMUSG00000036632_3_D	ENSMUST00000044567	ENSMUSG00000036632	Alg5	chr3	54749228	54749796	+	54749344	54749796	452	3	5.473	2.342317	7.637	2.971747	4.793	2.060803	7.182	2.159113	11.047	8.328755	18.388	11.936786	19.129	12.179461	18.048	12.263099	16.093	10.492688	6.27125	16.541	2.383495	11.0401578	0.000942621800015383	0.00670340099971138	10.26975	2.63759
ENSMUSG00000079036_1_D	ENSMUST00000162961	ENSMUSG00000079036	Alkbh1	chr12	87426166	87429270	-	87426166	87428840	2674	3	13.227	1.492216	13.121	1.472641	13.09	1.369004	14.359	0.808128	35.529	3.495934	34.481	3.47553	38.481	3.489512	39.608	3.945805	31.166	3.331423	13.44925	35.853	1.28549725	3.5476408	7.51050542762191e-05	0.00100082502718236	22.40375	2.6658
ENSMUSG00000025899_6_D	ENSMUST00000211933	ENSMUSG00000025899	Alkbh8	chr9	3385041	3391167	+	3385599	3391167	5568	6	9.034	0.41635	8.289	0.394126	16.623	0.770476	12.17	0.549532	55.054	11.78678	48.133	10.568934	50.577	10.647485	51.375	10.706986	41.39	9.025731	11.529	49.3058	0.532621	10.5471832	4.20896918206953e-06	0.000137777875164508	37.7768	4.27668
ENSMUSG00000000320_1_D	ENSMUST00000000329	ENSMUSG00000000320	Alox12	chr11	70241451	70242564	-	70241451	70242384	933	2	42.738	0.345692	23.858	0.356194	31.566	0.467652	8.133	0.159529	100	0.577756	100	0.626025	100	0.525627	100	0.508559	100	0.486441	26.57375	100	0.33226675	0.5448816	0.00206446006734117	0.012275121548492	73.42625	3.76311
ENSMUSG00000025134_1_D	ENSMUST00000026125	ENSMUSG00000025134	Alyref	chr11	120592120	120594867	-	120592120	120594852	2732	2	0.869	1.018763	0.878	1.056802	1.106	1.26271	1.036	1.395213	8.803	5.326977	5.992	4.534679	6.948	4.454334	6.84	4.49279	6.616	4.478238	0.97225	7.0398	1.183372	4.6574036	0.000179422106088253	0.0018885563950114	6.06755	7.24073
ENSMUSG00000060244_2_D	ENSMUST00000081527	ENSMUSG00000060244	Alyref2	chr1	171503477	171504756	+	171504313	171504756	443	2	5.955	0.443719	1.281	0.095356	5.9	0.424095	1.095	0.085371	45.141	5.157293	31.144	4.058507	32.39	3.895948	41.104	4.711705	29.221	3.391274	3.55775	35.8	0.26213525	4.2429454	0.000135817127418354	0.00154321941122254	32.24225	10.0625
ENSMUSG00000014355_1_D	ENSMUST00000014499	ENSMUSG00000014355	Anapc1	chr2	128610082	128613063	-	128610082	128612947	2865	5	0.424	0.222636	0.515	0.322471	0.425	0.247381	0.575	0.255487	2.614	1.672292	2.38	1.525504	2.409	1.480834	2.373	1.627025	2.333	1.603401	0.48475	2.4218	0.26199375	1.5818112	1.16860885973006e-08	3.57369494689246e-06	1.93705	4.99598
ENSMUSG00000036977_5_D	ENSMUST00000210812	ENSMUSG00000036977	Anapc10	chr8	79774931	79777700	+	79775162	79777700	2538	5	0.222	0.081538	0	0	0.408	0.146233	0.216	0.106992	3.867	1.718698	5.271	2.060923	5.52	2.100513	5.393	1.963639	4.407	1.925814	0.2115	4.8916	0.08369075	1.9539174	6.5741007838363e-05	0.00091410697085755	4.6801	23.1281
ENSMUSG00000025135_2_D	ENSMUST00000026128	ENSMUSG00000025135	Anapc11	chr11	120605280	120608198	+	120605426	120608198	2772	3	0.132	0.189021	0.136	0.199025	0.149	0.209306	0.117	0.178458	0.915	1.458399	0.696	1.074815	0.64	0.985846	0.711	1.067896	0.801	1.296137	0.1335	0.7526	0.1939525	1.1766186	0.000175270657559071	0.00186038523204161	0.6191	5.63745
ENSMUSG00000026965_2_D	ENSMUST00000028341	ENSMUSG00000026965	Anapc2	chr2	25285250	25285915	+	25285463	25285915	452	2	2.694	0.851384	2.92	1.036707	1.805	0.586132	1.397	0.523704	9.168	7.508834	7.865	6.645252	8.365	7.518688	11.251	8.905014	7.91	7.188215	2.204	8.9118	0.74948175	7.5532006	7.70588583141201e-05	0.00102178044595739	6.7078	4.04347
ENSMUSG00000029176_5_D	ENSMUST00000031072	ENSMUSG00000029176	Anapc4	chr5	52866394	52867797	+	52866619	52867797	1178	5	0	0	0.051	0.026821	0	0	0.1	0.05299	0.948	1.028686	0.41	0.544626	0.734	0.877236	1.134	1.439045	0.584	0.696292	0.03775	0.762	0.01995275	0.917177	0.00423014870516838	0.0215711185472697	0.72425	20.1854
ENSMUSG00000029472_1_D	ENSMUST00000086216	ENSMUSG00000029472	Anapc5	chr5	122787444	122788018	-	122787444	122787806	362	2	0.656	0.974428	0.593	0.902272	0.834	1.242535	1.032	1.726537	4.229	14.047462	3.641	11.722235	3.779	12.798135	4.804	15.768599	4.091	13.341074	0.77875	4.1088	1.211443	13.535501	9.52123262630538e-06	0.000240736732005454	3.33005	5.27615
ENSMUSG00000029466_3_D	ENSMUST00000031422	ENSMUSG00000029466	Anapc7	chr5	122443803	122444915	+	122443993	122444915	922	3	0.141	0.03997	0.286	0.086967	0	0	0	0	1.28	0.461443	1.535	0.570369	1.098	0.449707	0.891	0.327858	0.575	0.227168	0.10675	1.0758	0.03173425	0.407309	0.0023534401476514	0.0136380983296308	0.96905	10.0778
ENSMUSG00000026634_3_D	ENSMUST00000027947	ENSMUSG00000026634	Angel2	chr1	190944939	190946962	+	190945091	190946962	1871	3	2.071	0.392751	2.277	0.471903	4.307	0.86645	4.357	0.68686	13.424	4.241841	13.043	3.766953	10.345	3.67097	10.171	3.235924	9.918	2.893126	3.253	11.3802	0.604491	3.5617628	7.61275323147272e-05	0.00101193454455057	8.1272	3.49837
ENSMUSG00000029501_7_D	ENSMUST00000031474	ENSMUSG00000029501	Ankle2	chr5	110254300	110256647	+	110254520	110256647	2127	7	8.422	2.539113	8.204	2.302508	9.166	2.522911	10.409	2.796315	15.566	3.903125	22.167	5.388756	19.95	5.666738	20.084	4.595145	20.679	4.200785	9.05025	19.6892	2.54021175	4.7509098	0.000194590411458425	0.00200780221948032	10.63895	2.17554
ENSMUSG00000044864_1_D	ENSMUST00000120875	ENSMUSG00000044864	Ankrd50	chr3	38449258	38452505	-	38449258	38452416	3158	4	5.27	0.47662	3.831	0.212274	7.24	0.333438	1.381	0.084318	13.99	3.166166	11.206	2.634706	13.651	4.33785	6.714	2.131837	9.914	3.185178	4.4305	11.095	0.2766625	3.0911474	0.00802302594771123	0.0353227308716379	6.6645	2.50423
ENSMUSG00000030909_2_D	ENSMUST00000033201	ENSMUSG00000030909	Anks4b	chr7	120181911	120185098	+	120183019	120185098	2079	3	0.586	0.01364	4.153	0.097618	0	0	2.423	0.056969	8.25	0.138062	8.788	0.145627	11.758	0.209733	10.93	0.208721	21.186	0.319956	1.7905	12.1824	0.04205675	0.2044198	0.00843011230074538	0.0366781732630443	10.3919	6.80391
ENSMUSG00000032249_3_D	ENSMUST00000085519	ENSMUSG00000032249	Anp32a	chr9	62377553	62378812	+	62377615	62378812	1197	3	4.992	14.402526	5.444	15.230269	5.339	15.247754	5.348	13.477454	17.895	64.834853	20.035	66.0587	20.446	69.267103	21.128	67.633602	18.225	64.063222	5.28075	19.5458	14.58950075	66.371496	1.63072725422999e-05	0.000347558877315561	14.26505	3.70133
ENSMUSG00000029338_1_D	ENSMUST00000031281	ENSMUSG00000029338	Antxr2	chr5	97882783	97886600	-	97882783	97886561	3778	4	0	0	7.152	0.021828	3.338	0.019519	0	0	15.337	0.229006	5.881	0.103836	10.46	0.252168	12.288	0.211059	10.825	0.341731	2.6225	10.9582	0.01033675	0.22756	0.00922129187700309	0.0393381852635939	8.3357	4.17853
ENSMUSG00000021814_1_D	ENSMUST00000065504	ENSMUSG00000021814	Anxa7	chr14	20455259	20456601	-	20455259	20456478	1219	2	9.91	4.362375	8.771	4.078915	9.258	4.091653	8.249	6.070634	22.502	4.384219	15.908	3.445548	24.409	4.44396	22.503	4.120722	25.511	4.266257	9.047	22.1666	4.65089425	4.1321412	0.00107655058553633	0.00739509371457961	13.1196	2.45016
ENSMUSG00000063801_1_D	ENSMUST00000075657	ENSMUSG00000063801	Ap3s2	chr7	79875324	79880612	-	79875324	79880483	5159	7	11.31	4.189121	11.255	4.3436	11.191	4.071282	8.882	3.296072	24.139	15.249491	22.376	14.455994	23.054	15.094657	24.613	15.570646	22.276	14.768734	10.6595	23.2916	3.97501875	15.0279044	2.42527044699255e-06	9.55886464227339e-05	12.6321	2.18506
ENSMUSG00000039623_2_D	ENSMUST00000038699	ENSMUSG00000039623	Ap5z1	chr5	142477215	142478714	+	142477486	142478714	1228	2	24.467	1.288246	11.416	0.646908	11.927	0.608625	6.995	0.171526	28.984	2.824996	29.83	3.218142	37.118	3.024678	35.093	3.321238	42.719	3.186143	13.70125	34.7488	0.67882625	3.1150394	0.00441644564361304	0.0222597581205236	21.04755	2.53618
ENSMUSG00000015750_3_D	ENSMUST00000015894	ENSMUSG00000015750	Aph1a	chr3	95896236	95898288	+	95896371	95898288	1917	4	5.474	1.339779	5.688	1.471033	5.276	1.364739	5.899	1.138006	11.748	4.584927	11.139	4.811352	12.619	5.371942	10.479	4.466402	11.088	4.688529	5.58425	11.4146	1.32838925	4.7846304	2.13128529188507e-05	0.000423119332808406	5.83035	2.04407
ENSMUSG00000025525_1_D	ENSMUST00000026599	ENSMUSG00000025525	Apool	chrX	112372193	112372755	+	112372282	112372755	473	2	4.934	1.936266	5.403	2.130714	4.75	2.055966	5.503	1.829971	14.39	1.815511	11.853	2.274583	16.112	2.560765	13.716	1.619488	8.424	1.150824	5.1475	12.899	1.98822925	1.8842342	0.00376135802850918	0.0197664895807023	7.7515	2.50588
ENSMUSG00000018481_1_D	ENSMUST00000018625	ENSMUSG00000018481	Appbp2	chr11	85187261	85191899	-	85187261	85191645	4384	4	24.951	7.631938	23.842	7.49482	24.266	7.739568	16.899	8.833179	56.757	30.364306	54.32	30.586461	49.518	29.830664	58.141	29.855693	49.725	28.742369	22.4895	53.6922	7.92487625	29.8758986	8.29934809989204e-06	0.000221177293214912	31.2027	2.38743
ENSMUSG00000028411_1_D	ENSMUST00000030119	ENSMUSG00000028411	Aptx	chr4	40682381	40686713	-	40682381	40686558	4177	3	1.391	0.125655	1.75	0.196886	1.618	0.165226	0.408	0.037164	13.335	4.287145	12.429	4.159206	13.7	4.516454	13.367	4.152463	14.72	4.4717	1.29175	13.5102	0.13123275	4.3173936	3.68428118854384e-08	7.52330218700651e-06	12.21845	10.4588
ENSMUSG00000074582_3_D	ENSMUST00000099078	ENSMUSG00000074582	Arfgef2	chr2	166894611	166898052	+	166894788	166898052	3264	3	31.465	3.118539	27.827	2.977405	34.438	3.33259	26.235	2.605929	66.105	10.844657	61.315	10.701426	73.328	11.218525	69.625	11.16225	66.893	11.799846	29.99125	67.4532	3.00861575	11.1453408	2.55131210182427e-06	9.83861200993065e-05	37.46195	2.2491
ENSMUSG00000019852_1_D	ENSMUST00000215836	ENSMUSG00000019852	Arfgef3	chr10	18581838	18589772	-	18581838	18589580	7742	3	57.824	0.397596	40.033	0.388969	46.042	0.371296	32.499	0.188413	100	6.368148	100	5.880735	100	6.142653	100	6.268212	100	6.075599	44.0995	100	0.3365685	6.1470694	0.00186950057375013	0.011403687568073	55.9005	2.2676
ENSMUSG00000030881_2_D	ENSMUST00000131446	ENSMUSG00000030881	Arfip2	chr7	105634202	105636393	-	105634202	105636237	2035	3	2.256	0.366269	0	0	2.132	0.350251	0	0	17.616	8.599983	19.271	10.323551	28.945	15.37232	30.148	15.286461	10.641	5.560557	1.097	21.3242	0.17913	11.0285744	0.00467035787730289	0.0232552585339645	20.2272	19.4387
ENSMUSG00000036452_4_D	ENSMUST00000097593	ENSMUSG00000036452	Arhgap26	chr18	39371073	39376284	+	39371162	39376284	5122	4	34.743	0.244632	0	0	26.231	0.190405	18.556	0.120482	30.92	2.129978	56.018	3.75895	82.997	5.412421	100	5.999444	68.412	4.6513	19.8825	67.6694	0.13887975	4.3904186	0.012350633759301	0.0495898761110812	47.7869	3.40347
ENSMUSG00000041444_3_D	ENSMUST00000174641	ENSMUSG00000041444	Arhgap32	chr9	32258901	32268446	+	32261148	32268446	7298	3	1.682	0.07001	1.427	0.070522	1.616	0.070709	1.422	0.09025	7.058	1.01208	5.847	0.814355	5.292	0.770057	5.563	0.783874	5.013	0.741864	1.53675	5.7546	0.07537275	0.824446	0.000207355985530899	0.00210208968594232	4.21785	3.74466
ENSMUSG00000058230_1_D	ENSMUST00000075845	ENSMUSG00000058230	Arhgap35	chr7	16493718	16498010	-	16493718	16497652	3934	4	0	0	0.177	0.023452	0.174	0.023952	0	0	0.438	0.287083	0.261	0.169163	0.294	0.195237	0.584	0.374983	0.593	0.399577	0.08775	0.434	0.011851	0.2852086	0.00538660243934743	0.025988781031064	0.34625	4.94587
ENSMUSG00000035133_14_D	ENSMUST00000219443	ENSMUSG00000035133	Arhgap5	chr12	52567010	52571977	+	52567338	52571977	4639	14	1.174	0.191205	0.57	0.098176	0.785	0.141555	0.976	0.144709	4.458	1.061452	4.258	1.116002	3.033	0.756346	4.199	0.990898	4.768	1.096388	0.87625	4.1432	0.14391125	1.0042172	9.93801352293238e-05	0.00123091698907298	3.26695	4.72833
ENSMUSG00000052921_1_D	ENSMUST00000065040	ENSMUSG00000052921	Arhgef15	chr11	68943155	68944829	-	68943155	68944677	1522	2	31.055	1.584137	58.521	1.942959	38.906	1.44223	43.597	1.991042	100	0.50929	100	0.59654	100	0.416393	71.465	0.547157	100	0.89688	43.01975	94.293	1.740092	0.593252	0.000440489408555544	0.00369822218514582	51.27325	2.19185
ENSMUSG00000032875_2_D	ENSMUST00000107032	ENSMUSG00000032875	Arhgef17	chr7	100869751	100873596	-	100869751	100873399	3648	3	2.912	0.110113	2.866	0.143563	3.087	0.105268	0.907	0.024641	10.129	0.399818	11.613	0.574898	8.989	0.493911	8.754	0.374315	13.819	0.588194	2.443	10.6608	0.09589625	0.4862272	0.000246738667990218	0.00238475101884525	8.2178	4.36381
ENSMUSG00000028059_4_D	ENSMUST00000029694	ENSMUSG00000028059	Arhgef2	chr3	88646789	88648106	+	88646863	88648106	1243	5	5.579	4.226844	4.969	4.201215	4.411	3.70001	4.878	4.535	13.237	25.675047	11.199	20.930888	12.848	24.491214	14.216	24.906797	12.248	21.512054	4.95925	12.7496	4.16576725	23.5032	1.35915978688523e-05	0.000305149162205301	7.79035	2.57087
ENSMUSG00000069729_6_D	ENSMUST00000115797	ENSMUSG00000069729	Arid1b	chr17	5341362	5347656	+	5343087	5347656	4569	6	0.229	0.009813	0	0	0.142	0.00591	0	0	1.312	0.369049	0.526	0.147738	1.267	0.3426	1.186	0.334543	1.246	0.3367	0.09275	1.1074	0.00393075	0.306126	0.00121523620587378	0.00815682418909624	1.01465	11.9396
ENSMUSG00000037447_2_D	ENSMUST00000115029	ENSMUSG00000037447	Arid5a	chr1	36318991	36322991	+	36320203	36322991	2788	2	8.235	0.135301	10.703	0.147563	7.917	0.101365	8.017	0.0989	24.31	0.32113	18.724	0.303614	16.954	0.287236	25.29	0.399787	22.38	0.30736	8.718	21.5316	0.12078225	0.3238254	0.000562192650186156	0.00448603372260568	12.8136	2.46979
ENSMUSG00000025234_1_D	ENSMUST00000171975	ENSMUSG00000025234	Arih1	chr9	59388554	59393378	-	59388554	59393293	4739	10	0.228	0.273354	0.209	0.260365	0.288	0.290841	0.239	0.27305	1.68	3.168886	1.743	3.039163	1.872	3.465531	1.855	3.487208	1.704	3.034935	0.241	1.7708	0.2744025	3.2391446	1.35031144066988e-07	1.61743170946385e-05	1.5298	7.34772
ENSMUSG00000047446_3_D	ENSMUST00000146905	ENSMUSG00000047446	Arl4a	chr12	40033290	40036833	-	40033290	40036143	2853	3	6.786	1.764244	7.47	1.988023	6.427	1.787523	8.229	0.826608	35.657	13.349363	38.029	13.394909	35.94	12.113834	34.492	12.327844	33.694	12.59332	7.228	35.5624	1.5915995	12.755854	4.54789693263736e-08	8.62933257811306e-06	28.3344	4.92009
ENSMUSG00000036093_1_D	ENSMUST00000036541	ENSMUSG00000036093	Arl5a	chr2	52397950	52402432	-	52397950	52402383	4433	7	21.742	3.830394	22.153	4.163865	28.281	4.415602	18.183	3.545227	63.848	20.1991	57.828	19.183321	53.976	18.953628	57.218	18.762661	55.707	18.638719	22.58975	57.7154	3.988772	19.1474858	9.93040561293791e-06	0.000248735778910049	35.12565	2.55494
ENSMUSG00000027599_1_D	ENSMUST00000029125	ENSMUSG00000027599	Armc1	chr3	19131402	19134223	-	19131402	19134031	2629	6	0.203	0.120325	0.094	0.052058	0.152	0.083606	0.215	0.102759	3.819	2.281769	3.402	1.896878	2.811	1.801616	3.231	1.811708	4.15	2.458694	0.166	3.4826	0.089687	2.050133	0.000120334105766718	0.00140676799675898	3.3166	20.9795
ENSMUSG00000036242_1_D	ENSMUST00000036972	ENSMUSG00000036242	Armh4	chr14	49679349	49682416	-	49679349	49682347	2998	4	1.488	0.156045	0.566	0.069033	1.701	0.197913	1.075	0.088711	2.523	0.808366	2.642	0.987694	3.073	0.816298	3.718	0.934645	3.871	0.958573	1.2075	3.1654	0.1279255	0.9011152	0.0011593375341564	0.00786874202907481	1.9579	2.62145
ENSMUSG00000029622_7_D	ENSMUST00000085679	ENSMUSG00000029622	Arpc1b	chr5	145127820	145129699	+	145127859	145129699	1840	7	0.578	0.721753	0.406	0.506654	0.512	0.615322	0.539	0.766684	3.58	0.639989	2.023	0.47618	2.546	0.569216	2.101	0.447359	1.774	0.370808	0.50875	2.4048	0.65260325	0.5007104	0.0037958396717972	0.0198746272046407	1.89605	4.72688
ENSMUSG00000079426_5_D	ENSMUST00000156898	ENSMUSG00000079426	Arpc4	chr6	113388770	113390448	+	113388776	113390448	1672	6	0	0	0.04	0.051228	0	0	0.016	0.020365	0.514	0.868166	0.697	1.020324	0.488	0.729472	0.549	0.911119	0.432	0.716513	0.014	0.536	0.01789825	0.8491188	0.000203799196636568	0.00208178112200317	0.522	38.2857
ENSMUSG00000007656_9_D	ENSMUST00000007800	ENSMUSG00000007656	Arpp19	chr9	75056634	75060313	+	75056805	75060313	3508	9	1.046	5.438947	1.04	5.21645	1.111	5.624261	0.669	3.653703	11.151	40.995339	11.413	39.817357	11.888	39.935121	11.606	39.755865	11.124	37.772661	0.9665	11.4364	4.98334025	39.6552686	2.02263490399607e-10	5.72385983712154e-07	10.4699	11.8328
ENSMUSG00000048355_3_D	ENSMUST00000057625	ENSMUSG00000048355	Arxes1	chrX	136033366	136034946	+	136034048	136034946	898	3	29.627	3.956134	28.616	3.87514	29.534	4.033643	37.025	3.188158	68.495	41.074794	63.603	39.450911	59.258	36.28869	65.3	37.278183	58.512	36.70415	31.2005	63.0336	3.76326875	38.1593456	9.4916769226054e-06	0.000240736732005454	31.8331	2.02028
ENSMUSG00000067081_1_D	ENSMUST00000086882	ENSMUSG00000067081	Asb18	chr1	89950220	89952863	-	89950220	89952677	2457	2	9.012	0.030279	0	0	0	0	0	0	37.542	0.580162	30.313	0.4936	34.863	0.620687	39.772	0.760097	45.485	0.674011	2.253	37.595	0.00756975	0.6257114	1.61507444489094e-05	0.000344908477817794	35.342	16.6866
ENSMUSG00000020305_2_D	ENSMUST00000020551	ENSMUSG00000020305	Asb3	chr11	31101036	31102706	+	31101242	31102706	1464	2	2.506	0.19336	3.754	0.258429	2.908	0.221985	3.003	0.264815	14.156	1.947928	15.043	1.793955	14.697	1.724118	10.818	1.41423	12.958	1.570773	3.04275	13.5344	0.23464725	1.6902008	5.63475248116226e-05	0.000817420351479029	10.49165	4.44808
ENSMUSG00000020412_4_D	ENSMUST00000109930	ENSMUSG00000020412	Ascc2	chr11	4682906	4685699	+	4683078	4685699	2621	4	4.568	0.764216	7.781	1.444098	9.327	1.509043	5.96	1.756189	47.467	8.050788	41.038	7.649776	42.576	7.73935	40.951	7.72159	46.819	7.893994	6.909	43.7702	1.3683865	7.8110996	1.81088288774142e-07	1.87930102157871e-05	36.8612	6.33524
ENSMUSG00000019857_6_D	ENSMUST00000020004	ENSMUSG00000019857	Asf1a	chr10	53607664	53609225	+	53607877	53609225	1348	7	0.452	0.528601	0.503	0.629332	0.266	0.314637	0.414	0.338048	5.352	3.703838	5.993	3.723262	5.168	3.450664	3.929	2.532685	4.72	2.997084	0.40875	5.0324	0.4526545	3.2815066	0.000140889359227613	0.00158489441301115	4.62365	12.3117
ENSMUSG00000031575_1_D	ENSMUST00000068892	ENSMUSG00000031575	Ash2l	chr8	25815990	25817508	-	25815990	25817400	1410	3	1.308	5.589807	1.199	4.966525	1.279	5.499689	1.885	9.3174	5.199	11.503164	4.23	9.806598	4.752	10.612715	5.209	11.366309	4.636	10.18631	1.41775	4.8052	6.34335525	10.6950192	2.28520635461349e-06	9.17548866091157e-05	3.38745	3.38931
ENSMUSG00000028207_1_D	ENSMUST00000078139	ENSMUSG00000028207	Asph	chr4	9449074	9453445	-	9449074	9453294	4220	4	19.407	0.96271	16.929	0.8783	22.077	1.058394	21.864	0.815928	100	3.775246	100	3.603209	100	4.11243	67.804	2.991849	82.881	3.608656	20.06925	90.137	0.928833	3.618278	0.000313244497810338	0.00284346963486513	70.06775	4.4913
ENSMUSG00000029348_1_D	ENSMUST00000031291	ENSMUSG00000029348	Asphd2	chr5	112384353	112385861	-	112384353	112385751	1398	2	7.717	0.456961	10.833	0.373296	2.084	0.081796	5.743	0.240945	22.657	9.410072	19.404	9.021377	19.074	9.060458	20.092	9.615601	18.831	8.214036	6.59425	20.0116	0.2882495	9.0643088	0.00269921967077133	0.0151621611110841	13.41735	3.0347
ENSMUSG00000024654_1_D	ENSMUST00000049948	ENSMUSG00000024654	Asrgl1	chr19	9109866	9113208	-	9109866	9112999	3133	3	1.204	0.302794	1.665	0.416894	1.144	0.325727	0.896	0.215179	16.548	3.501123	13.395	3.104043	18.137	3.745855	14.943	3.088791	15.397	3.172279	1.22725	15.684	0.3151485	3.3224182	3.26654812217933e-05	0.000565735527363869	14.45675	12.7798
ENSMUSG00000030213_8_D	ENSMUST00000032335	ENSMUSG00000030213	Atf7ip	chr6	136606473	136610862	+	136606893	136610862	3969	8	19.483	3.24068	18.079	3.450094	16.588	2.928754	22.761	3.592694	43.92	10.008566	36.484	8.959224	38.996	9.837121	44.494	9.654647	39.014	9.465134	19.22775	40.5816	3.3030555	9.5849384	1.56786663058695e-05	0.000337855562074521	21.35385	2.11057
ENSMUSG00000047767_1_D	ENSMUST00000120267	ENSMUSG00000047767	Atg16l2	chr7	101286322	101289934	-	101286322	101289846	3524	3	5.519	0.277915	6.934	0.23686	3.007	0.160609	3.204	0.118552	10.497	0.818722	11.337	0.694836	8.281	0.591397	9.401	0.792527	13.749	0.876289	4.666	10.653	0.198484	0.7547542	0.00294527527691265	0.016192217233919	5.987	2.28311
ENSMUSG00000026280_3_D	ENSMUST00000027502	ENSMUSG00000026280	Atg4b	chr1	93787685	93790610	+	93787759	93790610	2851	3	1.207	0.223905	1.256	0.258696	1.548	0.299254	0.853	0.150698	6.043	2.929473	5.55	2.371945	6.012	2.832394	5.185	2.354175	4.711	2.180146	1.216	5.5002	0.23313825	2.5336266	5.17878999741868e-06	0.000159767534294466	4.2842	4.52319
ENSMUSG00000030314_3_D	ENSMUST00000032457	ENSMUSG00000030314	Atg7	chr6	114858990	114860614	+	114859023	114860614	1591	3	8.306	0.872786	9.336	1.001499	9.157	0.98793	21.659	1.459167	26.203	5.986912	29.279	5.805618	25.478	5.871143	38.476	6.096909	39.906	6.692081	12.1145	31.8684	1.0803455	6.0905326	0.00316700078347709	0.0172261146575358	19.7539	2.6306
ENSMUSG00000006057_1_D	ENSMUST00000090541	ENSMUSG00000006057	Atp5g1	chr11	96068851	96073218	-	96068851	96073103	4252	5	0.178	0.942739	0.163	0.902778	0.143	0.818882	0.165	1.367901	0.614	4.700059	0.551	4.220776	0.509	3.969426	0.588	4.802878	0.525	4.291453	0.16225	0.5574	1.008075	4.3969184	6.74171361420599e-06	0.000189514862625327	0.39515	3.43544
ENSMUSG00000021114_1_D	ENSMUST00000021536	ENSMUSG00000021114	Atp6v1d	chr12	78840705	78843610	-	78840705	78843468	2763	3	0.615	0.234438	0.643	0.244973	0.362	0.148806	0.41	0.13398	1.169	1.383091	0.999	1.1799	1.15	1.33901	0.985	1.217998	0.987	1.170761	0.5075	1.058	0.19054925	1.258152	0.00115716210160331	0.00786144252866813	0.5505	2.08473
ENSMUSG00000024566_1_D	ENSMUST00000091790	ENSMUSG00000024566	Atp9b	chr18	80734140	80736149	-	80734140	80736012	1872	3	0	0	1.594	0.092033	0	0	0	0	14	2.218181	8.819	1.475267	7.157	1.20689	4.814	0.781981	10.345	1.758804	0.3985	9.027	0.02300825	1.4882246	0.00395890638261631	0.0205179868865546	8.6285	22.6524
ENSMUSG00000078584_1_D	ENSMUST00000141112	ENSMUSG00000078584	AU022252	chr4	119219841	119226527	-	119219841	119226341	6500	5	8.629	1.137107	9.575	1.351297	10.586	1.425287	4.578	0.582437	28.704	4.16093	30.507	4.396255	30.101	4.200137	26.227	3.384544	28.24	3.937663	8.342	28.7558	1.124032	4.0159058	4.58696195031449e-05	0.000711128352687585	20.4138	3.44711
ENSMUSG00000078435_2_D	ENSMUST00000201286	ENSMUSG00000078435	AU041133	chr10	82150705	82153065	+	82152011	82153065	1054	2	14.937	0.223419	11.221	0.166629	16.82	0.259418	7.749	0.067776	82.564	2.743163	67.23	2.259968	70.466	2.360147	44.068	1.316497	55.02	2.046111	12.68175	63.8696	0.1793105	2.1451772	0.000902846583876209	0.00649595087412409	51.18785	5.03634
ENSMUSG00000039285_6_D	ENSMUST00000044454	ENSMUSG00000039285	Azi2	chr9	118061713	118063840	+	118062126	118063840	1714	6	8.084	0.928681	6.074	0.607445	6.443	0.701343	10.328	0.877649	20.256	9.063243	23.594	10.174429	20.766	9.463845	19.705	8.460264	23.207	10.150799	7.73225	21.5056	0.7787795	9.462516	2.5173060456192e-05	0.000473452271264221	13.77335	2.78129
ENSMUSG00000037458_2_D	ENSMUST00000065308	ENSMUSG00000037458	Azin1	chr15	38487428	38490472	-	38487428	38490360	2932	8	0.464	0.238103	0.523	0.258629	1.15	0.582049	0.78	0.272935	2.173	3.51959	2.176	3.657424	2.379	3.812107	2.792	4.48139	2.187	3.592823	0.72925	2.3414	0.337929	3.8126668	0.000178043625815755	0.00187681090516992	1.61215	3.2107
ENSMUSG00000027165_3_D	ENSMUST00000111231	ENSMUSG00000027165	B230118H07Rik	chr2	101560780	101562354	-	101560780	101562189	1409	3	0.134	0.03585	0.055	0.01688	0.131	0.03419	0	0	2.231	0.904418	2.334	0.999772	2.283	1.114861	1.852	0.788207	2.205	0.978026	0.08	2.181	0.02173	0.9570568	2.37930566950414e-06	9.3949710607437e-05	2.101	27.2625
ENSMUSG00000050796_1_D	ENSMUST00000052185	ENSMUSG00000050796	B3galt6	chr4	155989466	155992649	-	155989466	155991638	2172	5	4.684	0.088823	2.301	0.045893	4.279	0.096276	4.011	0.071089	13.235	1.626234	10.906	1.591385	10.622	1.513962	11.629	1.559482	11.863	1.631827	3.81875	11.651	0.07552025	1.584578	1.7091265788474e-05	0.00035821488736136	7.83225	3.051
ENSMUSG00000051950_2_D	ENSMUST00000100404	ENSMUSG00000051950	B3glct	chr5	149759438	149762599	+	149759606	149762599	2993	2	13.715	0.761438	16.248	0.978127	20.552	0.905822	16.697	1.06609	46.956	7.052548	42.836	7.585006	46.261	7.624432	61.63	7.333061	54.437	7.732677	16.803	50.424	0.92786925	7.4655448	0.000188498715723667	0.00196194221545201	33.621	3.00089
ENSMUSG00000022686_2_D	ENSMUST00000164397	ENSMUSG00000022686	B3gnt5	chr16	19768743	19772757	+	19770163	19772757	2594	2	5.019	0.294906	6.464	0.359486	7.515	0.439601	8.831	0.253305	25.025	3.211165	15.513	1.820971	24.455	2.813529	19.671	2.242682	30.529	3.28744	6.95725	23.0386	0.3368245	2.6751574	0.0021380418393781	0.0126112118509232	16.08135	3.31145
ENSMUSG00000025316_3_D	ENSMUST00000170857	ENSMUSG00000025316	Banp	chr8	122025563	122029251	+	122025635	122029251	3616	3	2.173	0.320284	1.993	0.364567	3.644	0.425803	4.829	0.674343	12.285	2.267846	14.83	2.563952	12.689	2.279702	11.637	2.27583	10.839	2.122195	3.15975	12.456	0.44624925	2.301905	2.74241734632114e-05	0.000499174887016679	9.29625	3.94208
ENSMUSG00000067722_6_D	ENSMUST00000088307	ENSMUSG00000067722	BC003965	chr17	25184719	25187662	+	25185098	25187662	2564	6	1.897	0.51787	2.854	0.867456	2.506	0.76064	2.095	0.415643	11.667	2.764625	13.136	3.141476	10.09	2.317433	14.399	3.19817	15	3.442302	2.338	12.8584	0.64040225	2.9728012	0.000184993783829368	0.00193296867401827	10.5204	5.49974
ENSMUSG00000052712_3_D	ENSMUST00000234377,ENSMUST00000064709	ENSMUSG00000052712	BC004004	chr17	29301238	29302890	+	29301450	29302890	1440	4	1.754	0.40919	3.449	0.790342	2.823	0.579889	2.507	0.499325	7.45	3.813537	6.981	3.633111	7.957	4.098219	7.021	3.328669	6.561	3.945896	2.63325	7.194	0.5696865	3.7638864	6.86595387596325e-05	0.000943474382600225	4.56075	2.73199
ENSMUSG00000026851_1_D	ENSMUST00000028205	ENSMUSG00000026851	BC005624	chr2	30972624	30973301	-	30972624	30973209	585	2	1.175	0.313909	0.277	0.080103	0.641	0.189934	0.388	0.071672	12.157	6.491774	12.456	6.665032	14.419	7.807085	12.631	7.58001	15.545	8.400391	0.62025	13.4416	0.1639045	7.3888584	1.33125723519614e-05	0.000301091628479333	12.82135	21.6713
ENSMUSG00000048251_1_D	ENSMUST00000066060	ENSMUSG00000048251	Bcl11b	chr12	107910402	107917414	-	107910402	107915399	4997	3	36.302	0.140529	14.075	0.056756	20.383	0.087504	7.958	0.021231	78.372	6.332694	70.258	5.745269	72.584	6.186296	84.5	6.393729	80.268	6.022219	19.6795	77.1964	0.076505	6.1360414	0.000885563243047967	0.00640599240694719	57.5169	3.92268
ENSMUSG00000009112_2_D	ENSMUST00000009256	ENSMUSG00000009112	Bcl2l13	chr6	120886677	120892842	+	120887391	120892842	5451	2	15.612	2.281204	15.315	2.425343	16.904	2.479564	12.564	1.852246	42.339	7.038255	40.978	6.876457	44.587	7.61073	50.457	7.693521	48.632	7.984072	15.09875	45.3986	2.25958925	7.440607	7.61177771353846e-06	0.000206403398447463	30.29985	3.00678
ENSMUSG00000037608_4_D	ENSMUST00000043881	ENSMUSG00000037608	Bclaf1	chr10	20340051	20342501	+	20340057	20342501	2444	4	14.289	11.999401	17.011	12.44216	13.96	12.065702	16.353	8.744852	40.398	31.527516	39.222	30.208151	34.383	28.127351	38.035	29.822539	39.289	27.64128	15.40325	38.2654	11.31302875	29.4653674	5.86436356037352e-07	3.69597981138543e-05	22.86215	2.48424
ENSMUSG00000009681_5_D	ENSMUST00000164107	ENSMUSG00000009681	Bcr	chr10	75182239	75184921	+	75182329	75184921	2592	5	16.058	1.41242	10.552	1.03368	12.696	1.083222	4.822	0.43821	31.323	17.767547	34.103	19.062683	29.592	18.268643	30.721	17.429028	26.542	16.549294	11.032	30.4562	0.991883	17.815439	0.001076791314627	0.00739509371457961	19.4242	2.76071
ENSMUSG00000046598_5_D	ENSMUST00000115227	ENSMUSG00000046598	Bdh1	chr16	31456624	31458901	+	31457094	31458901	1807	5	5.553	0.800149	7.554	1.099325	9.697	1.38681	7.111	0.684128	45.284	44.622582	41.667	42.346032	44.62	44.801048	44.052	44.462139	42.946	43.061758	7.47875	43.7138	0.992603	43.8587118	5.32529029321208e-08	9.40072386855114e-06	36.23505	5.84507
ENSMUSG00000028545_2_D	ENSMUST00000030274	ENSMUSG00000028545	Bend5	chr4	111459749	111460298	+	111459907	111460298	391	2	3.243	0.280094	0.579	0.064505	1.732	0.130757	7.11	0.119096	7.609	11.49643	10.968	12.254128	8.811	11.452057	8.351	11.706614	12.434	11.820148	3.166	9.6346	0.148613	11.7458754	0.0110478142136797	0.045478774255334	6.4686	3.04315
ENSMUSG00000032757_1_D	ENSMUST00000049166	ENSMUSG00000032757	Bet1	chr6	4076898	4078036	-	4076898	4077880	982	4	1.285	1.024393	2.01	1.628565	2.243	1.870419	0.689	0.386011	5.402	4.3016	6.146	5.908014	2.747	2.35877	3.838	3.546089	3.961	3.040371	1.55675	4.4188	1.227347	3.8309688	0.00592245231979468	0.0279035297026727	2.86205	2.83848
ENSMUSG00000041684_2_D	ENSMUST00000114709	ENSMUSG00000041684	Bivm	chr1	44142848	44144772	+	44143142	44144772	1630	2	5.208	0.340429	2.175	0.143621	6.214	0.415901	2.88	0.129174	18.045	2.826135	12.992	1.95893	10.117	1.53328	11.117	1.700105	10.832	1.744229	4.11925	12.6206	0.25728125	1.9525358	0.00201094183747663	0.0120538451040918	8.50135	3.06381
ENSMUSG00000060708_1_D	ENSMUST00000071949	ENSMUSG00000060708	Bloc1s4	chr5	36747378	36748650	-	36747378	36747997	619	2	30.337	2.364604	29.72	2.251446	26.095	1.78234	29.523	2.1037	58.485	5.402732	63.1	6.963877	69.99	7.363582	61.566	5.566183	48.73	5.396585	28.91875	60.3742	2.1255225	6.1385918	0.000491188206148518	0.00401814816025578	31.45545	2.08772
ENSMUSG00000005804_3_D	ENSMUST00000005954	ENSMUSG00000005804	Bloc1s6	chr2	122746510	122749475	+	122746630	122749475	2845	3	6.546	1.390504	8.716	1.710426	8.134	1.639728	10.373	1.486754	16.153	12.582595	17.755	13.433175	16.973	12.056094	16.553	11.748136	17.687	12.641088	8.44225	17.0242	1.556853	12.4922176	0.000583045546960162	0.00460574031007887	8.58195	2.01655
ENSMUSG00000026577_1_D	ENSMUST00000027866	ENSMUSG00000026577	Blzf1	chr1	164289799	164292411	-	164289799	164292225	2426	5	0.254	0.049122	0.191	0.030059	0.62	0.114101	0.38	0.057173	1.027	0.180264	1.313	0.268471	1.046	0.198538	1.731	0.320322	2.285	0.372034	0.36125	1.4804	0.06261375	0.2679258	0.00661350590962119	0.0303770737378295	1.11915	4.09799
ENSMUSG00000026739_6_D	ENSMUST00000028071	ENSMUSG00000026739	Bmi1	chr2	18684151	18686629	+	18684481	18686629	2148	6	22.877	0.343785	12.006	0.161071	19.677	0.30146	8.158	0.068421	43.486	8.859815	42.485	8.522591	46.928	8.928809	45.598	8.759475	42.966	7.886658	15.6795	44.2926	0.21868425	8.5914696	0.00242817816124788	0.0139615360566682	28.6131	2.82487
ENSMUSG00000008999_1_D	ENSMUST00000009143	ENSMUSG00000008999	Bmp7	chr2	172868011	172870286	-	172868011	172870136	2125	2	20.15	0.749453	19.736	0.594914	23.418	0.861822	14.684	0.516796	100	3.388904	100	3.501701	100	3.427439	100	3.586701	100	3.667515	19.497	100	0.68074625	3.514452	2.47431716206724e-05	0.000467417042043029	80.503	5.12899
ENSMUSG00000022051_1_D	ENSMUST00000022634	ENSMUSG00000022051	Bnip3l	chr14	66985238	66987775	-	66985238	66987726	2488	4	19.91	12.899908	20.558	12.754142	19.03	11.747653	22.841	13.499851	42.66	32.796451	49.413	34.39128	42.891	32.072634	45.023	32.172312	47.191	34.978188	20.58475	45.4356	12.7253885	33.282173	1.73214333450731e-06	7.68136003969968e-05	24.85085	2.20725
ENSMUSG00000015943_1_D	ENSMUST00000016087	ENSMUSG00000015943	Bola1	chr3	96196586	96197279	-	96196586	96196862	276	2	3.355	1.65204	2.935	1.466329	4.471	2.221146	3.629	1.410631	10.193	4.095145	5.283	2.340613	10.084	4.710537	7.603	3.366954	9.223	4.061844	3.5975	8.4772	1.6875365	3.7150186	0.00427556813639183	0.0217579969479025	4.8797	2.35641
ENSMUSG00000045160_6_D	ENSMUST00000136501	ENSMUSG00000045160	Bola3	chr6	83358146	83360136	+	83358212	83360136	1924	6	0.05	0.047825	0.019	0.02007	0.021	0.019978	0.019	0.017771	0.598	0.453243	1.198	0.761197	0.655	0.615399	0.95	0.667171	1.687	1.24952	0.02725	1.0176	0.026411	0.749306	0.00759003142284008	0.0337560389415296	0.99035	37.3431
ENSMUSG00000062376_3_D	ENSMUST00000074912	ENSMUSG00000062376	Borcs7	chr19	46701514	46703406	+	46701566	46703406	1840	3	0	0	8.458	0.39079	0	0	5.83	0.279898	21.222	4.363596	18.533	3.897461	18.353	4.563229	16.545	3.637229	19.653	4.157342	3.572	18.8612	0.167672	4.1237714	0.003047090337619	0.0166877813356038	15.2892	5.28029
ENSMUSG00000040481_1_D	ENSMUST00000057892	ENSMUSG00000040481	Bptf	chr11	107033080	107035839	-	107033080	107035802	2722	3	5.393	0.826554	7.666	1.076531	4.471	0.657269	5.36	0.81822	14.298	2.913869	17.319	3.406652	14.778	2.769892	12.65	2.437059	16	3.043546	5.7225	15.009	0.8446435	2.9142036	4.5684888395067e-05	0.000709290146327756	9.2865	2.6228
ENSMUSG00000011158_1_D	ENSMUST00000011302	ENSMUSG00000011158	Brf1	chr12	112960044	112960358	-	112960044	112960320	276	2	29.439	1.857383	11.598	1.04574	4.738	0.408278	14.775	0.945109	39.462	13.43166	44.667	13.709068	42.226	14.857174	26.334	9.183281	55.976	17.853665	15.1375	41.733	1.0641275	13.8069696	0.00772133294956572	0.034212805568147	26.5955	2.75693
ENSMUSG00000037905_6_D	ENSMUST00000049040	ENSMUSG00000037905	Bri3bp	chr5	125454325	125460370	+	125454753	125460370	5617	6	3.011	2.304951	3.021	2.208567	3.191	2.281012	3.11	2.288301	37.342	20.554131	35.764	20.146702	33.354	19.805115	36.262	19.271457	37.345	19.864414	3.08325	36.0134	2.27070775	19.9283638	1.37193166426618e-06	6.58066819094658e-05	32.93015	11.6803
ENSMUSG00000034329_1_D	ENSMUST00000044423	ENSMUSG00000034329	Brip1	chr11	86058136	86062045	-	86058136	86061428	3292	2	30.355	1.21349	26.311	0.928442	22.341	0.849508	20.596	1.115543	100	1.111042	100	1.084896	100	1.308524	100	1.161791	100	0.977439	24.90075	100	1.02674575	1.1287384	5.34862915923647e-05	0.000789263302155466	75.09925	4.01594
ENSMUSG00000025103_1_D	ENSMUST00000026093	ENSMUSG00000025103	Btbd1	chr7	81792074	81793726	-	81792074	81793567	1493	2	7.596	4.89002	7.739	4.81592	8.424	5.033748	8.731	6.068291	20.234	48.899624	21.022	47.029767	18.576	45.974907	21.002	45.853528	19.658	45.203887	8.1225	20.0984	5.20199475	46.5923426	3.11092523785959e-07	2.52656621306633e-05	11.9759	2.47441
ENSMUSG00000071317_2_D	ENSMUST00000095715	ENSMUSG00000071317	Bves	chr10	45369190	45372479	+	45369309	45372479	3170	2	20.407	0.113338	12.455	0.066183	4.767	0.041187	11.28	0.066687	49.297	1.649045	48.033	1.725793	36.492	1.582684	34.833	1.526417	38.294	1.588167	12.22725	41.3898	0.07184875	1.6144212	0.000357930821048769	0.00316600442826183	29.16255	3.38505
ENSMUSG00000051223_7_D	ENSMUST00000050552	ENSMUSG00000051223	Bzw1	chr1	58405034	58407373	+	58405066	58407373	2307	7	5.839	11.213179	8.683	17.472052	6.122	11.723368	5.921	10.825218	19.951	64.062051	23.244	71.595569	20.1	61.081718	23.017	69.770694	18.853	57.225556	6.64125	21.033	12.80845425	64.7471176	4.35339667592596e-06	0.000141426027467467	14.39175	3.16702
ENSMUSG00000042460_6_D	ENSMUST00000040159	ENSMUSG00000042460	C1galt1	chr6	7871053	7875687	+	7871257	7875687	4430	6	19.866	1.643855	28.072	2.055052	28.052	2.087903	17.029	1.330168	59.105	4.494967	63.8	4.399484	41.895	4.229456	57.14	4.311418	71.025	3.977212	23.25475	58.593	1.7792445	4.2825074	0.000618122328668023	0.00482635136524803	35.33825	2.51961
ENSMUSG00000045975_1_D	ENSMUST00000170757	ENSMUSG00000045975	C2cd2	chr16	97855208	97859576	-	97855208	97859355	4147	4	20.255	0.238946	9.412	0.15737	11.473	0.179288	10.603	0.171032	54.151	4.481945	41.11	4.432754	44.155	4.755068	48.183	4.530033	42.388	4.395991	12.93575	45.9974	0.186659	4.5191582	3.38717762009796e-05	0.000581926885837502	33.06165	3.55584
ENSMUSG00000024592_1_D	ENSMUST00000025488	ENSMUSG00000024592	C330018D20Rik	chr18	56955833	56957921	-	56955833	56957741	1908	6	8.329	0.857644	10.588	0.905651	6.536	0.622626	11.4	1.075413	20.947	1.358683	32.414	1.886829	31.707	1.885782	28.4	1.781562	22.825	1.477896	9.21325	27.2586	0.8653335	1.6781504	0.000540121955412322	0.00432925414803574	18.04535	2.95863
ENSMUSG00000033417_3_D	ENSMUST00000081790	ENSMUSG00000033417	Cacul1	chr19	60524695	60529087	-	60524695	60529046	4351	7	8.865	3.619032	9.247	3.472129	11.121	4.330964	10.471	3.833646	32.615	14.437462	28.318	14.051334	31.87	13.409431	33.776	13.659126	30.086	13.601575	9.926	31.333	3.81394275	13.8317856	1.12704069430388e-06	5.78107165707402e-05	21.407	3.15666
ENSMUSG00000014226_1_D	ENSMUST00000014370	ENSMUSG00000014226	Cacybp	chr1	160202510	160203723	-	160202510	160203566	1056	5	0.144	0.620845	0.268	1.032791	0.227	0.981218	0.257	1.024959	0.5	1.733365	0.337	1.126398	0.474	1.466157	0.539	1.739668	0.419	1.294581	0.224	0.4538	0.91495325	1.4720338	0.00140378478204476	0.00913184147810124	0.2298	2.02589
ENSMUSG00000001175_9_D	ENSMUST00000001204	ENSMUSG00000001175	Calm1	chr12	100206399	100209815	+	100206428	100209815	3387	9	0.51	3.633681	0.177	1.258797	0.486	3.84941	0.155	1.162367	5.622	239.14716	5.661	235.384101	5.629	239.757857	5.898	230.884897	5.362	234.515616	0.332	5.6344	2.47606375	235.9379262	3.76499677240944e-09	2.31540901694708e-06	5.3024	16.9711
ENSMUSG00000060371_3_D	ENSMUST00000111288	ENSMUSG00000060371	Caln1	chr5	130839282	130847412	+	130839410	130847412	8002	3	14.786	0.03148	13.478	0.041773	6.824	0.035766	7.279	0.013437	53.554	12.604937	51.901	12.42888	50.423	13.080045	49.162	11.963405	51.775	12.726334	10.59175	51.363	0.030614	12.5607202	7.46357571589602e-05	0.000996573240811351	40.77125	4.84934
ENSMUSG00000038128_4_D	ENSMUST00000042868	ENSMUSG00000038128	Camk4	chr18	33184760	33185849	+	33185201	33185849	648	4	11.26	0.08739	42.166	0.23278	12.883	0.091421	13.518	0.034679	64.802	17.197157	58.451	15.745561	47.327	13.753863	62.31	15.186337	55.283	14.240978	19.95675	57.6346	0.1115675	15.2247792	0.00925387202320184	0.0394457793338908	37.67785	2.88798
ENSMUSG00000026933_1_D	ENSMUST00000091268	ENSMUSG00000026933	Camsap1	chr2	25926822	25930028	-	25926822	25929725	2903	6	0	0	1.461	0.140399	1.64	0.14254	1.434	0.128054	12.823	6.179511	11.585	5.229863	10.581	4.92772	10.334	4.676165	12.348	5.489164	1.13375	11.5342	0.10274825	5.3004846	6.7763589985104e-07	4.07561594976565e-05	10.40045	10.1735
ENSMUSG00000020114_1_D	ENSMUST00000020315	ENSMUSG00000020114	Cand1	chr10	119199254	119203205	-	119199254	119202980	3726	6	3.037	1.905628	3.283	2.077155	2.415	1.737187	3.236	2.224257	17.02	12.290185	17.378	11.466075	15.87	10.678899	16.519	11.688798	15.815	10.704717	2.99275	16.5204	1.98605675	11.3657348	8.15983081831758e-09	3.12419522456334e-06	13.52765	5.52014
ENSMUSG00000027184_1_D	ENSMUST00000028607	ENSMUSG00000027184	Caprin1	chr2	103762940	103766863	-	103762940	103766798	3858	13	0.376	1.056008	0.288	0.749059	0.274	0.733017	0.559	1.591396	3.431	8.782151	3.379	8.339813	3.828	8.745194	3.725	8.603486	3.657	8.669732	0.37425	3.604	1.03237	8.6280752	1.50936556504022e-08	4.20289702338018e-06	3.22975	9.62993
ENSMUSG00000024726_3_D	ENSMUST00000025632	ENSMUSG00000024726	Carnmt1	chr19	18704019	18707200	+	18704121	18707200	3079	3	3.975	0.436198	1.532	0.156269	1.381	0.156819	0.925	0.101361	10.329	0.338458	19.414	0.753922	10.135	0.329822	16.72	0.581829	16.651	0.55519	1.95325	14.6498	0.21266175	0.5118442	0.00138271242039527	0.00904691394741992	12.69655	7.50022
ENSMUSG00000031012_4_D	ENSMUST00000115436	ENSMUSG00000031012	Cask	chrX	13517077	13522347	-	13517077	13522170	5093	6	9.462	0.508778	11.674	0.484392	12.37	0.476164	11.975	0.304154	66.203	25.64361	67.221	23.986545	64.953	24.757436	58.944	24.962329	65.116	23.840923	11.37025	64.4874	0.443372	24.6381686	1.45842176346931e-07	1.69425993300587e-05	53.11715	5.67159
ENSMUSG00000031641_3_D	ENSMUST00000034058	ENSMUSG00000031641	Cbr4	chr8	61503032	61506694	+	61503211	61506694	3483	3	3.548	0.415591	3.537	0.422601	3.495	0.515374	3.643	0.702189	8.117	1.477149	11.168	1.400392	8.247	1.286974	7.689	1.16375	10.647	1.408071	3.55575	9.1736	0.51393875	1.3472672	0.00142782078247212	0.00925170909549251	5.61785	2.57993
ENSMUSG00000024039_2_D	ENSMUST00000236853	ENSMUSG00000024039	Cbs	chr17	31608895	31613293	-	31608895	31613189	4294	2	6.954	0.679366	5.922	0.596194	5.957	0.593074	4.849	0.528422	45.251	1.134439	42.37	0.998341	37.347	1.235223	37.31	1.058906	32.343	0.853056	5.9205	38.9242	0.599264	1.055993	8.33528680594458e-05	0.00108840977104908	33.0037	6.57448
ENSMUSG00000039989_1_D	ENSMUST00000026665	ENSMUSG00000039989	Cbx4	chr11	119077573	119082301	-	119077573	119080891	3318	4	0	0	0	0	0	0	0.921	0.006529	3.348	0.806258	2.895	0.749323	2.629	0.678355	2.995	0.723076	2.586	0.725256	0.23025	2.8906	0.00163225	0.7364536	0.000167836245820084	0.00180289426183789	2.66035	12.5542
ENSMUSG00000025578_1_D	ENSMUST00000026663	ENSMUSG00000025578	Cbx8	chr11	119036305	119039519	-	119036305	119038676	2371	2	11.148	0.032848	6.772	0.03102	4.974	0.020291	5.694	0.018163	26.156	3.409942	37.87	4.327494	28.348	3.511749	32.213	3.795195	32.072	4.203694	7.147	31.3318	0.0255805	3.8496148	2.9372387911735e-05	0.000521335570542642	24.1848	4.38391
ENSMUSG00000021578_4_D	ENSMUST00000022063	ENSMUSG00000021578	Ccdc127	chr13	74356455	74365783	+	74357117	74365783	8666	4	1.78	0.089332	3.073	0.154913	2.524	0.1334	0.892	0.035777	25.139	2.450656	18.134	1.776229	26.143	2.469252	27.629	2.645909	24.838	2.419944	2.06725	24.3766	0.1033555	2.352398	7.49916188626725e-05	0.000999934888081195	22.30935	11.7918
ENSMUSG00000004994_2_D	ENSMUST00000098578	ENSMUSG00000004994	Ccdc130	chr8	84257768	84258926	-	84257768	84258480	712	2	1.895	0.126987	3.532	0.251452	2.228	0.16493	2.587	0.225232	8.595	0.888775	5.965	0.697772	9.286	0.983686	6.872	0.831188	3.541	0.390106	2.5605	6.8518	0.19215025	0.7583054	0.0108081657778208	0.0446939021103675	4.2913	2.67596
ENSMUSG00000098176_1_D	ENSMUST00000183130,ENSMUST00000182172	ENSMUSG00000098176	Ccdc166	chr15	75979871	75982455	-	75979871	75980766	895	3	49.494	1.199102	48.608	1.141538	36.192	0.799035	61.263	0.953398	100	5.128615	100	4.869672	100	5.354749	100	5.685914	100	5.407472	48.88925	100	1.02326825	5.2892844	0.00214131795657027	0.012620596488271	51.11075	2.04544
ENSMUSG00000034083_2_D	ENSMUST00000037783	ENSMUSG00000034083	Ccdc174	chr6	91899291	91899845	+	91899587	91899845	258	2	19.928	3.301631	15.414	2.123853	19.114	3.141925	19.801	1.567808	48.117	16.09035	28.481	9.733221	36.53	11.312259	44.907	12.021322	44.723	14.264907	18.56425	40.5516	2.53380425	12.6844118	0.00247025700314596	0.0141465759627277	21.98735	2.18439
ENSMUSG00000029875_2_D	ENSMUST00000031914	ENSMUSG00000029875	Ccdc184	chr15	98167157	98170134	+	98168891	98170134	1243	2	17.166	0.101354	7.576	0.095029	15.674	0.122273	15.48	0.132135	100	38.546877	100	38.726121	100	38.242413	100	37.954321	100	38.871785	13.974	100	0.11269775	38.4683034	3.51047549837495e-05	0.000590801453380359	86.026	7.15615
ENSMUSG00000078622_1_D	ENSMUST00000002043	ENSMUSG00000078622	Ccdc47	chr11	106198750	106201016	-	106198750	106200935	2185	8	1.871	0.646604	2.483	0.823704	1.987	0.627598	2.076	0.762644	7.091	5.839241	6.074	4.828036	6.48	5.540751	6.124	4.653414	6.072	4.692305	2.10425	6.3682	0.7151375	5.1107494	6.86203332529453e-07	4.07561594976565e-05	4.26395	3.02635
ENSMUSG00000019897_6_D	ENSMUST00000020049	ENSMUSG00000019897	Ccdc59	chr10	105847016	105847833	+	105847178	105847833	655	6	3.115	1.995189	2.289	1.365724	1.795	1.222709	3.715	1.541742	10.564	7.311426	12.861	6.812656	7.319	4.614195	6.702	4.303755	8.066	5.053364	2.7285	9.1024	1.531341	5.6190792	0.00332424039016671	0.0179038026138067	6.3739	3.33605
ENSMUSG00000049305_4_D	ENSMUST00000061209	ENSMUSG00000049305	Ccdc71	chr9	108462937	108465945	+	108464291	108465945	1654	4	0	0	0.576	0.100209	0	0	0.476	0.092878	4.053	1.341486	5.925	1.966259	9.454	3.210113	5.318	1.827915	3.083	1.054828	0.263	5.5666	0.04827175	1.8801202	0.00774314132827792	0.0343017961197535	5.3036	21.1658
ENSMUSG00000090946_4_D	ENSMUST00000172332	ENSMUSG00000090946	Ccdc71l	chr12	32378703	32382943	+	32379640	32382943	3303	4	28.105	0.550564	25.942	0.505434	32.632	0.504197	24.772	0.335173	100	4.542497	100	4.931006	100	4.732564	100	4.531262	100	5.001502	27.86275	100	0.473842	4.7477662	3.05219343714402e-05	0.000535094680995952	72.13725	3.58902
ENSMUSG00000079084_4_D	ENSMUST00000217444	ENSMUSG00000079084	Ccdc82	chr9	13289346	13292518	+	13289409	13292518	3109	4	0	0	0	0	1.239	0.18101	0	0	2.545	0.867644	2.266	0.733556	2.513	0.844546	1.414	0.488801	2.45	0.83518	0.30975	2.2376	0.0452525	0.7539454	0.00269820779999512	0.0151621611110841	1.92785	7.22389
ENSMUSG00000032878_1_D	ENSMUST00000042534	ENSMUSG00000032878	Ccdc85a	chr11	28385684	28388948	-	28385684	28388858	3174	3	3.663	0.045561	0.795	0.012091	8.157	0.090997	4.336	0.011027	19.986	4.867927	18.987	4.400923	18.041	4.069189	20.282	4.494642	18.035	3.894883	4.23775	19.0662	0.039919	4.3455128	0.00121419220734411	0.00815330257365018	14.82845	4.49913
ENSMUSG00000095098_1_D	ENSMUST00000236881,ENSMUST00000179549	ENSMUSG00000095098	Ccdc85b	chr19	5453186	5457894	-	5453186	5456788	3602	2	5.209	0.396429	4.632	0.434921	5.788	0.450266	5.468	0.428511	22.784	3.507654	18.634	3.393296	18.001	3.411638	17.149	3.328995	16.812	3.509841	5.27425	18.676	0.42753175	3.4302848	0.000148021075243643	0.00164441444264196	13.40175	3.54098
ENSMUSG00000024732_1_D	ENSMUST00000025639	ENSMUSG00000024732	Ccdc86	chr19	10941487	10943289	-	10941487	10943169	1682	4	0.96	0.352227	1.676	0.572175	1.195	0.442685	0.856	0.207061	5.612	0.759076	4.693	0.619053	3.81	0.525271	5.711	0.687687	4.212	0.518527	1.17175	4.8076	0.393537	0.6219228	0.000170341782502028	0.00182735022356476	3.63585	4.10292
ENSMUSG00000020326_1_D	ENSMUST00000020576	ENSMUSG00000020326	Ccng1	chr11	40748551	40751059	-	40748551	40750867	2316	8	14.342	30.223695	12.706	27.127706	13.267	30.544646	13.955	33.127242	28.956	45.661929	29.338	52.906778	28.065	52.171994	29.319	47.662959	28.723	47.863335	13.5675	28.8802	30.25582225	49.253399	1.57865985834769e-07	1.76291906368921e-05	15.3127	2.12863
ENSMUSG00000021548_2_D	ENSMUST00000022030	ENSMUSG00000021548	Ccnh	chr13	85212739	85213733	+	85212778	85213733	955	2	1.331	1.711134	1.237	1.890805	1.44	2.00738	1.574	2.234312	6.711	8.930412	7.001	9.774922	7.498	9.289174	7.69	10.277757	7.325	8.827145	1.3955	7.245	1.96090775	9.419882	3.59005702260279e-07	2.7199439088914e-05	5.8495	5.19169
ENSMUSG00000026349_7_D	ENSMUST00000027587	ENSMUSG00000026349	Ccnt2	chr1	127802161	127808061	+	127803559	127808061	4502	7	20.026	3.495636	19.552	3.372185	20.036	3.449594	15.429	1.929275	56.906	7.355208	52.282	6.763377	50.381	6.817489	59.153	7.581877	53.679	7.535255	18.76075	54.4802	3.0616725	7.2106412	5.01945653443382e-07	3.38434489166024e-05	35.71945	2.90395
ENSMUSG00000007739_5_D	ENSMUST00000173867	ENSMUSG00000007739	Cct4	chr11	23003136	23003802	+	23003151	23003802	651	5	0.352	2.598116	0.319	2.359448	0.389	2.747532	0.204	2.152065	3.618	17.426246	4.473	21.211967	3.534	18.09138	3.522	17.550302	3.634	18.113482	0.316	3.7562	2.46429025	18.4786754	2.42465190405151e-05	0.000460908315592953	3.4402	11.8867
ENSMUSG00000025613_1_D	ENSMUST00000026704	ENSMUSG00000025613	Cct8	chr16	87483323	87484065	-	87483323	87483987	664	4	0.428	3.925121	1.097	10.125099	0.628	5.68502	0.432	4.035575	3.658	22.817325	5.598	32.714254	5.975	36.41973	5.33	31.218895	5.941	35.075985	0.64625	5.3004	5.94270375	31.6492378	0.000147971636137364	0.00164441444264196	4.65415	8.20178
ENSMUSG00000061665_1_D	ENSMUST00000024709	ENSMUSG00000061665	Cd2ap	chr17	42792951	42796369	-	42792951	42796327	3376	6	2.28	3.249958	2.672	3.877152	1.892	2.914155	2.219	3.884373	7.084	1.939147	6.206	2.379043	4.609	2.017351	4.358	2.224005	4.148	2.118375	2.26575	5.281	3.4814095	2.1355842	0.00506632121912781	0.0248176818047337	3.01525	2.3308
ENSMUSG00000002308_2_D	ENSMUST00000002379	ENSMUSG00000002308	Cd320	chr17	33848285	33849780	+	33848428	33849780	1352	2	0.32	0.138384	0.363	0.154138	0.291	0.109784	0.104	0.037983	4.056	0.769954	3.032	0.562488	3.641	0.690109	3.145	0.555171	4.87	0.944516	0.2695	3.7488	0.11007225	0.7044476	0.000382202656044965	0.00331773568755473	3.4793	13.9102
ENSMUSG00000055447_3_D	ENSMUST00000084838	ENSMUSG00000055447	Cd47	chr16	49910868	49915010	+	49910877	49915010	4133	4	1.452	0.273578	2.849	0.447556	2.702	0.368708	1.441	0.303601	17.727	31.471671	16.845	30.504188	17.261	30.327033	16.845	31.506884	17.243	30.090893	2.111	17.1842	0.34836075	30.7801338	2.89304284459785e-06	0.000106215293888737	15.0732	8.14031
ENSMUSG00000026490_3_D	ENSMUST00000111117	ENSMUSG00000026490	Cdc42bpa	chr1	180162034	180165617	+	180162166	180165617	3451	3	16.307	0.789182	16.902	1.011768	17.011	1.066421	8.43	0.4484	60.464	19.669612	48.8	18.603685	53.035	20.020079	50.86	18.992052	48.175	19.748092	14.6625	52.2668	0.82894275	19.406704	5.50943849743168e-06	0.000166587670509717	37.6043	3.56466
ENSMUSG00000017499_4_D	ENSMUST00000092706	ENSMUSG00000017499	Cdc6	chr11	98921115	98923942	+	98921205	98923942	2737	5	0.974	0.527242	1.204	0.6586	1.085	0.672299	1.046	0.670832	6.537	0.479193	4.473	0.432853	4.785	0.315977	3.294	0.340838	3.381	0.280952	1.07725	4.494	0.63224325	0.3699626	0.00426694569995405	0.021725856744886	3.41675	4.17173
ENSMUSG00000026361_1_D	ENSMUST00000018337	ENSMUSG00000026361	Cdc73	chr1	143598799	143608557	-	143598799	143608520	9721	16	1.149	0.437433	1.161	0.373903	1.393	0.427737	0.736	0.203439	11.97	1.891117	10.643	1.718476	12.17	1.969065	14.473	1.87342	13.825	1.913909	1.10975	12.6162	0.360628	1.8731974	4.68066827626525e-05	0.000720446579407059	11.50645	11.3685
ENSMUSG00000023505_5_D	ENSMUST00000024270	ENSMUSG00000023505	Cdca3	chr6	124832984	124833700	+	124833140	124833700	560	5	1.453	4.157813	1.525	4.295438	2.481	6.106328	2.754	5.728487	6.96	2.723999	3.431	1.62349	5.042	2.424298	5.628	2.223777	5.13	2.307993	2.05325	5.2382	5.0720165	2.2607114	0.00257417180884559	0.0146283641011021	3.18495	2.55117
ENSMUSG00000021483_3_D	ENSMUST00000021939	ENSMUSG00000021483	Cdk20	chr13	64438780	64441773	+	64438978	64441773	2795	3	0.231	0.01036	0	0	0	0	0.224	0.008849	3.059	0.430041	3.067	0.413181	1.962	0.25151	2.774	0.400647	2.878	0.426669	0.11375	2.748	0.00480225	0.3844096	8.24715025327473e-05	0.00108085054144538	2.63425	24.1582
ENSMUSG00000028969_1_D	ENSMUST00000030814	ENSMUSG00000028969	Cdk5	chr5	24418230	24419462	-	24418230	24419375	1145	2	1.867	0.456662	2.902	0.604595	1.697	0.435397	3	0.519221	8.437	19.389699	8.452	18.580057	8.518	19.004457	9.044	19.788375	8.06	19.386198	2.3665	8.5022	0.50396875	19.2297572	5.04916167619167e-05	0.000758648041340053	6.1357	3.59273
ENSMUSG00000039298_1_D	ENSMUST00000144099	ENSMUSG00000039298	Cdk5rap2	chr4	70216855	70223114	-	70216855	70223057	6202	2	48.051	0.60098	43.753	0.561637	48.864	0.627365	22.7	0.149347	100	2.906632	100	2.911647	87.917	3.294766	90.103	2.905103	78.475	3.281438	40.842	91.299	0.48483225	3.0599172	0.000736865358355819	0.00553966695249198	50.457	2.23542
ENSMUSG00000040274_7_D	ENSMUST00000165117	ENSMUSG00000040274	Cdk6	chr5	3520644	3531024	+	3520791	3531024	10233	7	4.433	0.512319	7.802	0.615947	5.176	0.53683	2.882	0.242047	70.562	0.442812	84.565	0.522368	42.325	0.610932	100	0.568555	68.27	0.579598	5.07325	73.1444	0.47678575	0.544853	0.00193595329061678	0.0117190215991289	68.07115	14.4177
ENSMUSG00000069089_1_D	ENSMUST00000091299	ENSMUSG00000069089	Cdk7	chr13	100702636	100703506	-	100702636	100703477	841	4	0	0	0.438	1.502958	0.263	0.938795	0.604	1.254048	2.33	3.57857	1.36	2.579578	2.887	3.872474	3.255	3.585094	2.359	2.881087	0.32625	2.4382	0.92395025	3.2993606	0.00144668989704061	0.00935136511379189	2.11195	7.47341
ENSMUSG00000029330_2_D	ENSMUST00000031273	ENSMUSG00000029330	Cds1	chr5	101821433	101823858	+	101821563	101823858	2295	2	37.362	1.913541	34.909	2.06202	37.801	2.070135	38.027	1.226286	70.137	6.853686	73.041	6.535276	70.759	6.527401	75.151	6.376064	82.444	7.036241	37.02475	74.3064	1.8179955	6.6657336	2.35139126165835e-05	0.000451757885673986	37.28165	2.00694
ENSMUSG00000058793_4_D	ENSMUST00000089461	ENSMUSG00000058793	Cds2	chr2	132305152	132312067	+	132305285	132312067	6782	4	8.968	5.979308	9.637	6.248691	9.574	6.007068	6.08	3.211203	26.027	44.08259	24.274	42.210328	25.351	43.274751	25.524	42.85656	24.622	43.532908	8.56475	25.1596	5.3615675	43.1914274	6.73781347040462e-05	0.000930834140585989	16.59485	2.93758
ENSMUSG00000056216_1_D	ENSMUST00000130491	ENSMUSG00000056216	Cebpg	chr7	35046421	35050932	-	35046421	35050383	3962	6	1.435	0.132188	0.768	0.081366	1.675	0.171028	2.813	0.232713	10.629	1.714447	9.277	1.34825	10.036	1.49073	9.154	1.318509	11.527	1.582763	1.67275	10.1246	0.15432375	1.4909398	2.76055050683668e-06	0.000102580525852834	8.45185	6.05267
ENSMUSG00000024081_1_D	ENSMUST00000024885	ENSMUSG00000024081	Cebpz	chr17	78919006	78920017	-	78919006	78919880	874	3	3.196	5.607607	3.125	4.942322	3.04	4.613045	3.232	5.317088	6.583	5.747663	6.932	6.637864	5.221	5.246144	6.615	6.368384	6.923	6.118383	3.14825	6.4548	5.1200155	6.0236876	0.000412527210972508	0.00352530726602692	3.30655	2.05028
ENSMUSG00000068267_1_D	ENSMUST00000089510	ENSMUSG00000068267	Cenpb	chr2	131175181	131180067	-	131175181	131178076	2895	2	1.806	0.203422	1.988	0.237387	1.889	0.227316	1.35	0.105239	18.666	6.384918	17.435	6.50001	18.267	6.988558	16.712	5.968502	14.399	5.825477	1.75825	17.0958	0.193341	6.333493	2.177616389314e-05	0.000428351128470473	15.33755	9.72319
ENSMUSG00000026605_1_D	ENSMUST00000171929	ENSMUSG00000026605	Cenpf	chr1	189640605	189642802	-	189640605	189642598	1993	6	9.795	1.480208	11.29	1.797825	9.131	1.313583	23.874	2.421296	100	2.574726	100	3.801439	73.033	2.704718	100	2.861916	100	3.238859	13.5225	94.6066	1.753228	3.0363316	7.98230983116629e-06	0.00021420363590743	81.0841	6.99624
ENSMUSG00000020652_3_D	ENSMUST00000140975	ENSMUSG00000020652	Cenpo	chr12	4211666	4214630	-	4211666	4214493	2827	3	13.66	1.419446	14.387	1.650077	14.855	1.556054	17.709	1.214792	44.155	1.351686	46.886	1.153757	50.247	1.237835	50.213	1.4147	45.763	1.238342	15.15275	47.4528	1.46009225	1.279264	1.61767720435637e-07	1.79713041132668e-05	32.30005	3.13163
ENSMUSG00000032534_3_D	ENSMUST00000162655	ENSMUSG00000032534	Cep63	chr9	102584588	102587012	-	102584588	102586853	2265	3	0.498	0.047843	0.109	0.010964	0.322	0.034216	0	0	2.049	0.285455	2.135	0.290205	1.695	0.231548	1.775	0.254664	0.886	0.136079	0.23225	1.708	0.02325575	0.2395902	0.00114203000306342	0.00777095058574509	1.47575	7.35414
ENSMUSG00000022604_1_D	ENSMUST00000023270	ENSMUSG00000022604	Cep97	chr16	55899887	55905869	-	55899887	55905167	5280	4	41.812	1.55409	38.677	1.237796	36.635	1.340635	32.113	0.603005	71.405	3.480388	75.894	3.347582	100	3.474167	100	3.621254	82.708	3.375226	37.30925	86.0014	1.1838815	3.4597234	0.000654027974431491	0.00504652547822918	48.69215	2.3051
ENSMUSG00000035891_1_D	ENSMUST00000044332	ENSMUSG00000035891	Cerk	chr15	86139128	86141612	-	86139128	86141557	2429	3	2.936	0.900674	3.7	1.006123	4.678	1.009572	3.474	1.445798	16.992	28.073294	11.691	29.229766	11.259	28.632429	14.917	27.941393	13.387	29.226998	3.697	13.6492	1.09054175	28.620776	0.000327820825260583	0.00294364040015987	9.9522	3.69197
ENSMUSG00000008206_7_D	ENSMUST00000008350	ENSMUSG00000008206	Cers4	chr8	4523603	4531680	+	4523780	4531680	7900	7	0	0	0.121	0.018917	0.136	0.018964	0.036	0.007026	3.922	0.684271	3.914	0.704433	4.201	0.831386	5.056	0.964482	3.969	0.787448	0.07325	4.2124	0.01122675	0.794404	3.34123908276605e-05	0.000576343581444787	4.13915	57.5072
ENSMUSG00000023021_4_D	ENSMUST00000109035	ENSMUSG00000023021	Cers5	chr15	99734880	99736436	-	99734880	99736408	1528	5	0.289	0.213114	0.337	0.275593	0.824	0.638966	0.449	0.195391	3.666	4.39964	3.684	4.92907	1.872	2.508125	2.667	3.612067	2.941	3.563104	0.47475	2.966	0.330766	3.8024012	0.000976074436173117	0.00686389373105536	2.49125	6.2475
ENSMUSG00000062929_1_D	ENSMUST00000078124	ENSMUSG00000062929	Cfl2	chr12	54858804	54861237	-	54858804	54861124	2320	7	1.028	1.536474	1.034	1.665964	0.981	1.547001	1.844	1.955788	4.232	32.057111	4.77	33.120301	3.995	31.792176	4.553	31.89273	3.911	28.801222	1.22175	4.2922	1.67630675	31.532708	2.16448429037233e-05	0.000428114041521519	3.07045	3.51316
ENSMUSG00000026031_2_D	ENSMUST00000114313	ENSMUSG00000026031	Cflar	chr1	58753783	58758884	+	58753922	58758884	4962	2	28.622	0.86071	28.529	0.836501	24.35	0.821603	8.791	0.447158	65.129	1.173614	47.172	1.12715	59.698	1.298234	47.533	1.004295	38.357	1.1111	22.573	51.5778	0.741493	1.1428786	0.00361168341572267	0.0191725932449888	29.0048	2.28493
ENSMUSG00000054604_6_D	ENSMUST00000067744	ENSMUSG00000054604	Cggbp1	chr16	64855550	64859507	+	64856076	64859507	3431	6	5.021	2.187763	5.801	2.449682	3.12	1.365291	4.218	1.5586	9.645	5.108436	14.758	7.64986	11.111	5.707261	8.654	4.129645	8.862	4.93385	4.54	10.606	1.890334	5.5058104	0.00322585963642419	0.0174651189264427	6.066	2.33612
ENSMUSG00000002835_4_D	ENSMUST00000002914	ENSMUSG00000002835	Chaf1a	chr17	56067406	56070035	+	56067550	56070035	2485	4	15.876	6.538538	15.935	6.271928	16.477	6.367911	13.949	4.643346	100	12.916139	100	13.874639	100	13.119457	100	13.022805	100	12.805081	15.55925	100	5.95543075	13.1476242	6.21098887584528e-07	3.79401175176635e-05	84.44075	6.42705
ENSMUSG00000034203_1_D	ENSMUST00000040835	ENSMUSG00000034203	Chchd4	chr6	91462171	91465313	-	91462171	91465014	2843	8	0.224	0.178611	0.326	0.284993	0.416	0.328864	0.109	0.08572	1.604	1.022464	1.185	0.761769	1.306	0.803038	0.517	0.328934	1.416	0.809959	0.26875	1.2056	0.219547	0.7452328	0.00513119502228218	0.0250516881197978	0.93685	4.48595
ENSMUSG00000057133_1_D	ENSMUST00000039782	ENSMUSG00000057133	Chd6	chr2	160946968	160950187	-	160946968	160949299	2331	8	10.92	0.673147	15.669	0.939172	14.455	0.743602	1.627	0.066845	52.138	8.471024	28.405	4.670481	44.489	7.273013	36.161	6.461994	37.87	6.368253	10.66775	39.8126	0.6056915	6.648953	0.000755041585329436	0.00563678503866589	29.14485	3.73205
ENSMUSG00000031327_3_D	ENSMUST00000116547	ENSMUSG00000031327	Chic1	chrX	103389459	103396093	+	103389510	103396093	6583	3	30.649	1.635331	25.496	1.519093	28.715	1.601058	25.685	1.152085	59.232	3.476584	100	3.494856	49.023	3.409693	100	3.50776	64.374	3.534541	27.63625	74.5258	1.47689175	3.4846868	0.0113947698219536	0.0465768510808128	46.88955	2.69667
ENSMUSG00000029229_1_D	ENSMUST00000075452	ENSMUSG00000029229	Chic2	chr5	74997987	75006763	-	74997987	75006712	8725	7	0.095	0.06492	0.139	0.087362	0.074	0.051242	0.122	0.078491	0.424	0.41367	0.295	0.269544	0.386	0.348338	0.309	0.267477	0.438	0.342886	0.1075	0.3704	0.07050375	0.328383	0.000248440670651395	0.00239407479525238	0.2629	3.44558
ENSMUSG00000025512_1_D	ENSMUST00000026586	ENSMUSG00000025512	Chid1	chr7	141493135	141496146	-	141493135	141496047	2912	5	2.021	0.382638	1.734	0.45877	3.244	0.654134	1.311	0.341479	3.622	3.246585	4.021	3.136541	4.169	3.559202	4.999	3.833674	4.17	3.327907	2.0775	4.1962	0.45925525	3.4207818	0.00747148009284916	0.0333463789905868	2.1187	2.01983
ENSMUSG00000004633_2_D	ENSMUST00000067741	ENSMUSG00000004633	Chn2	chr6	54300072	54301812	+	54300244	54301812	1568	2	9.629	0.193348	3.03	0.152918	5.314	0.16871	4.837	0.054712	18.24	5.004681	26.577	5.710003	22.066	5.047206	20.195	4.829922	28.422	5.33127	5.7025	23.1	0.142422	5.1846164	0.000180463569718917	0.00189486748204864	17.3975	4.05085
ENSMUSG00000001774_5_D	ENSMUST00000001825	ENSMUSG00000001774	Chordc1	chr9	18312777	18317442	+	18312921	18317442	4521	5	1.881	0.456551	2.302	0.489602	1.726	0.381705	1.706	0.29134	7.51	2.321729	12.569	3.490463	11.035	2.968697	11.224	3.049864	10.102	2.717221	1.90375	10.488	0.4047995	2.9095948	0.000420865496785555	0.00357802423337791	8.58425	5.50913
ENSMUSG00000003662_2_D	ENSMUST00000003759	ENSMUSG00000003662	Ciao1	chr2	127240935	127243037	-	127240935	127242796	1861	6	2.721	1.179876	2.149	1.038083	2.235	0.984782	1.961	0.726617	16.573	7.696859	13.167	7.099728	14.253	6.794924	14.939	7.072831	13.273	6.618447	2.2665	14.441	0.9823395	7.0565578	1.77833247233269e-05	0.000370546419235036	12.1745	6.3715
ENSMUSG00000002280_4_D	ENSMUST00000002350	ENSMUSG00000002280	Ciao3	chr17	25782015	25783332	+	25782254	25783332	1078	4	23.242	1.75113	28.183	2.29939	31.525	2.378218	14.041	0.816795	100	19.77605	100	18.834438	100	19.636792	100	19.728958	100	19.575362	24.24775	100	1.81138325	19.51032	0.000276716792117097	0.00259199857570235	75.75225	4.12409
ENSMUSG00000031781_2_D	ENSMUST00000162538	ENSMUSG00000031781	Ciapin1	chr8	94822020	94823207	-	94822020	94823096	1076	3	1.155	0.994207	0.845	0.786785	2.488	2.145026	1.222	1.601669	5.351	4.831878	5.795	5.202085	5.41	5.241331	5.569	5.031736	5.505	5.439798	1.4275	5.526	1.38192175	5.1493656	0.00106065383163128	0.00731472460727123	4.0985	3.8711
ENSMUSG00000021276_2_D	ENSMUST00000043716	ENSMUSG00000021276	Cinp	chr12	110872611	110874129	-	110872611	110873926	1315	3	0.67	0.260286	0.928	0.378186	1.209	0.510362	0.617	0.222264	4.018	1.545277	4.443	1.987677	2.255	1.095851	2.271	1.128485	2.423	1.076842	0.856	3.082	0.3427745	1.3668264	0.00758414544667898	0.033736859444449	2.226	3.60047
ENSMUSG00000037710_1_D	ENSMUST00000045887	ENSMUSG00000037710	Cisd1	chr10	71330479	71331126	-	71330479	71331036	557	3	1.923	4.047309	2.572	5.746515	2.395	5.187672	2.269	3.959067	7.367	23.677872	7.381	24.098591	8.58	26.392892	7.988	26.372933	6.864	21.923004	2.28975	7.636	4.73514075	24.4930584	6.35196089750081e-06	0.000182785109375381	5.34625	3.33486
ENSMUSG00000028165_1_D	ENSMUST00000029815	ENSMUSG00000028165	Cisd2	chr3	135406410	135408890	-	135406410	135408800	2390	10	8.356	2.01641	8.614	1.930851	7.47	2.103848	6.677	1.114867	16.282	7.096974	16.088	7.977754	16.844	7.778215	14.422	6.654885	16.242	7.161478	7.77925	15.9756	1.791494	7.3338612	4.0851565043083e-06	0.000134705451630136	8.19635	2.05362
ENSMUSG00000030399_2_D	ENSMUST00000208710	ENSMUSG00000030399	Ckm	chr7	19421207	19422843	+	19421386	19422843	1457	2	18.3	0.126809	4.589	0.035637	9.474	0.072993	5.504	0.064847	100	0.391333	100	0.2105	100	0.442282	100	0.304443	45.377	0.299536	9.46675	89.0754	0.0750715	0.3296188	0.00123282071614854	0.00823968484256263	79.60865	9.40929
ENSMUSG00000030720_1_D	ENSMUST00000032962	ENSMUSG00000030720	Cln3	chr7	126571411	126572386	-	126571411	126572266	855	2	0	0	0.699	0.13472	1.236	0.238123	0.137	0.028455	8.397	2.125723	7.539	1.677873	9.042	2.026403	7.088	1.515817	6.34	1.536286	0.518	7.6812	0.1003245	1.7764204	9.23871040082665e-06	0.00023890337141557	7.1632	14.8286
ENSMUSG00000026317_4_D	ENSMUST00000027554	ENSMUSG00000026317	Cln8	chr8	14896530	14901720	+	14896854	14901720	4866	4	10.067	0.860828	7.917	0.771957	8.264	0.69431	7.796	1.053403	20.146	2.365841	21.853	2.663011	20.579	2.63451	19.854	2.587191	22.273	2.902136	8.511	20.941	0.8451245	2.6305378	9.0268477872788e-07	4.94999087997557e-05	12.43	2.46046
ENSMUSG00000029238_3_D	ENSMUST00000202651	ENSMUSG00000029238	Clock	chr5	76209868	76216878	-	76209868	76216698	6830	5	0	0	0	0	20.957	0.365992	0	0	63.44	3.892813	62.049	3.453831	60.164	3.606219	60.771	3.576268	59.768	3.438552	5.23925	61.2384	0.091498	3.5935366	0.00155122022386922	0.00987837562697512	55.99915	11.6884
ENSMUSG00000002981_1_D	ENSMUST00000055242	ENSMUSG00000002981	Clptm1	chr7	19631579	19633962	-	19631579	19633690	2111	2	2.115	0.660252	0.908	0.327303	1.377	0.438549	1.215	0.440944	6.528	5.400573	6.169	5.344849	6.622	5.744368	6.355	5.306031	5.591	5.045168	1.40375	6.253	0.466762	5.3681978	7.12376338718223e-06	0.000197339290419346	4.84925	4.4545
ENSMUSG00000039163_2_D	ENSMUST00000044220	ENSMUSG00000039163	Cmc1	chr9	118064520	118065348	-	118064520	118065227	707	2	3.315	1.604372	3.299	1.569205	2.954	1.4866	2.577	1.327814	17.179	11.599823	17.353	9.566972	15.906	10.142145	20.063	11.186265	16.482	10.058031	3.03625	17.3966	1.49699775	10.5106472	1.69523316189049e-05	0.000356347982589157	14.36035	5.72963
ENSMUSG00000014633_2_D	ENSMUST00000148235	ENSMUSG00000014633	Cmc2	chr8	116888684	116889859	-	116888684	116889772	1088	3	4.39	1.612623	3.498	1.403511	4.58	1.754749	4.057	1.57004	17.635	2.857676	17.697	2.788791	15.727	2.747648	22.208	3.44202	16.685	2.662742	4.13125	17.9904	1.58523075	2.8997754	0.000157717134528825	0.00172004734559132	13.85915	4.35471
ENSMUSG00000028719_1_D	ENSMUST00000030491	ENSMUSG00000028719	Cmpk1	chr4	114959335	114961755	-	114959335	114961713	2378	5	0.301	0.373022	0.261	0.325193	0.203	0.263841	0.238	0.296359	0.423	2.170232	0.628	2.789383	0.697	3.163906	0.556	2.552221	0.602	2.763666	0.25075	0.5812	0.31460375	2.6878816	0.000835714714091323	0.00611346270379804	0.33045	2.31785
ENSMUSG00000024019_3_D	ENSMUST00000024816	ENSMUSG00000024019	Cmtr1	chr17	29702153	29705979	+	29702295	29705979	3684	3	3.962	1.062208	4.077	1.160145	5.024	1.427937	4.038	0.962149	20.239	8.120512	20.253	7.922015	20.415	8.172024	19.343	8.391505	19.014	8.193051	4.27525	19.8528	1.15310975	8.1598214	1.28825809042285e-09	1.15089757153152e-06	15.57755	4.64366
ENSMUSG00000030057_1_D	ENSMUST00000032138	ENSMUSG00000030057	Cnbp	chr6	87842834	87844156	-	87842834	87844038	1204	6	0.055	0.356192	0.084	0.526068	0.132	0.811842	0.062	0.304324	0.482	1.638798	0.389	1.203979	0.396	1.221339	0.512	1.643486	0.381	1.195918	0.08325	0.432	0.4996065	1.380704	2.1025550373309e-05	0.000420859617596904	0.34875	5.18919
ENSMUSG00000062169_5_D	ENSMUST00000111059	ENSMUSG00000062169	Cnih4	chr1	181166180	181169006	+	181166208	181169006	2798	5	0.539	2.673402	0.499	2.440038	0.511	2.860222	0.373	2.283708	3.869	8.827242	4.981	8.909514	4.693	8.886006	4.639	8.666736	3.862	9.373382	0.4805	4.4088	2.5643425	8.932576	5.00995487919082e-05	0.000753813632033196	3.9283	9.17544
ENSMUSG00000064105_6_D	ENSMUST00000099373	ENSMUSG00000064105	Cnnm2	chr19	46877832	46879302	+	46878042	46879302	1260	6	8.866	0.89879	13.897	1.846453	9.673	1.142613	11.02	1.229476	30.056	4.587866	20.29	3.515092	24.666	4.416952	29.653	4.917992	31.011	5.322661	10.864	27.1352	1.279333	4.5521126	0.000412439139071098	0.00352530726602692	16.2712	2.49772
ENSMUSG00000036550_1_D	ENSMUST00000068452	ENSMUSG00000036550	Cnot1	chr8	95719631	95720485	-	95719631	95720406	775	2	2.607	2.067001	2.267	1.879796	2.584	2.195793	2.868	2.76588	12.66	8.833713	12.822	8.117616	14.593	8.370046	11.643	7.621723	14.963	9.11024	2.5815	13.3362	2.2271175	8.4106676	4.23713552665773e-05	0.000674951135416555	10.7547	5.16607
ENSMUSG00000020362_2_D	ENSMUST00000145353	ENSMUSG00000020362	Cnot6	chr11	49671502	49675405	-	49671502	49675192	3690	6	18.812	3.191948	19.538	3.44633	17.156	3.272253	17.118	3.316029	37.302	12.138913	47.248	13.20128	43.239	13.128187	44.09	13.28393	38.522	11.723951	18.156	42.0802	3.30664	12.6952522	7.58430347926375e-05	0.00100919815071875	23.9242	2.3177
ENSMUSG00000034724_1_D	ENSMUST00000155901	ENSMUSG00000034724	Cnot6l	chr5	96070332	96077392	-	96070332	96077179	6847	12	15.381	0.510751	11.886	0.38033	14.136	0.507146	9.136	0.358198	73.142	7.807921	76.119	7.868863	85.231	8.2301	75.994	7.886083	79.553	7.654504	12.63475	78.0078	0.43910625	7.8894942	6.38976545669775e-08	1.02543748214061e-05	65.37305	6.17407
ENSMUSG00000044881_1_D	ENSMUST00000054310	ENSMUSG00000044881	Coa4	chr7	100539071	100540375	+	100539345	100540375	1030	2	5.057	0.53485	6.845	0.629174	7.804	0.751646	11.094	1.100856	19.292	2.581735	22.646	2.89785	19.677	2.301863	10.152	1.426222	16.407	2.313016	7.7	17.6348	0.7541315	2.3041372	0.00622268381165266	0.0290550007852014	9.9348	2.29023
ENSMUSG00000048351_4_D	ENSMUST00000131656	ENSMUSG00000048351	Coa7	chr4	108338122	108341559	+	108338571	108341559	2988	4	5.64	1.360801	5.264	1.357222	5.928	1.521608	3.412	0.868619	28.118	6.483656	25.438	5.845254	30.397	6.541662	26.919	6.285848	24.104	6.375487	5.061	26.9952	1.2770625	6.3063814	2.3363027451905e-06	9.29363027080325e-05	21.9342	5.33397
ENSMUSG00000032332_1_D	ENSMUST00000071750	ENSMUSG00000032332	Col12a1	chr9	79598990	79601179	-	79598990	79601168	2178	2	21.197	0.041735	14.112	0.013315	13.578	0.026122	13.447	0.034803	53.333	2.263176	61.544	2.421886	100	2.964397	100	2.927212	61.625	2.613077	15.5835	75.3004	0.02899375	2.6379496	0.00368185979170539	0.0194352107729987	59.7169	4.83206
ENSMUSG00000031502_1_D	ENSMUST00000033898	ENSMUSG00000031502	Col4a1	chr8	11198422	11199882	-	11198422	11199800	1378	5	0	0	0	0	2.541	0.438945	0	0	3.642	8.234048	5.127	11.333882	4.165	11.00162	4.466	10.565125	3.078	8.248513	0.63525	4.0956	0.10973625	9.8766376	0.00566878335118642	0.0269978640232759	3.46035	6.44723
ENSMUSG00000026837_8_D	ENSMUST00000028280	ENSMUSG00000026837	Col5a1	chr2	28036869	28039514	+	28037016	28039514	2498	8	5.158	0.1276	2.296	0.042505	1.655	0.042806	2.633	0.097801	10.551	1.212605	10.235	1.066259	6.903	0.948862	7.614	0.950617	10.762	1.411228	2.9355	9.213	0.077678	1.1179142	0.000819536133300257	0.00601975821654362	6.2775	3.13848
ENSMUSG00000051355_3_D	ENSMUST00000159081	ENSMUSG00000051355	Commd1	chr11	22896136	22900057	-	22896136	22899949	3813	3	0	0	0	0	0.04	0.044552	0.014	0.034104	0.143	0.170114	0.16	0.179744	0.146	0.162719	0.158	0.176364	0.107	0.117751	0.0135	0.1428	0.019664	0.1613384	3.04647283649061e-05	0.000534616871406484	0.1293	10.5778
ENSMUSG00000036513_1_D	ENSMUST00000160959	ENSMUSG00000036513	Commd2	chr3	57644879	57646876	-	57644879	57646678	1799	4	0.499	0.225986	0.354	0.156975	0.495	0.225672	0.288	0.124673	4.832	2.052741	5.538	2.073743	4.702	1.751533	4.297	1.760085	4.737	1.926912	0.409	4.8212	0.1833265	1.9130028	1.03064365962337e-05	0.000254987680169251	4.4122	11.7878
ENSMUSG00000030058_4_D	ENSMUST00000113607	ENSMUSG00000030058	Copg1	chr6	87912171	87913595	+	87912302	87913595	1293	4	7.905	7.275487	7.469	7.336385	6.487	6.30991	8.535	8.861156	21.985	47.843272	21.702	47.269908	21.151	50.202362	19.582	45.976115	22.356	47.752557	7.599	21.3552	7.4457345	47.8088428	1.31082748422882e-07	1.5969006868949e-05	13.7562	2.81026
ENSMUSG00000025607_1_D	ENSMUST00000048774	ENSMUSG00000025607	Copg2	chr6	30747553	30748987	-	30747553	30748856	1303	2	5.795	1.068827	1.084	0.20101	2.838	0.540905	4.891	1.267543	29.142	8.954188	32.152	11.125043	29.662	11.568534	27.739	10.154191	30.053	10.42907	3.652	29.7496	0.76957125	10.4462052	2.03650726658445e-06	8.53179686899704e-05	26.0976	8.14611
ENSMUSG00000019494_5_D	ENSMUST00000019638	ENSMUSG00000019494	Cops6	chr5	138163735	138164646	+	138163876	138164646	770	5	0.303	0.630943	0.255	0.508725	0.224	0.466836	0.217	0.405803	1.328	3.695769	1.895	4.958457	1.603	4.379463	1.486	4.029786	1.929	5.131008	0.24975	1.6482	0.50307675	4.4388966	0.000211544212985484	0.00213445622146906	1.39845	6.5994
ENSMUSG00000034432_3_D	ENSMUST00000036153	ENSMUSG00000034432	Cops8	chr1	90612173	90613341	+	90612253	90613341	1088	3	8.625	3.297313	7.016	2.811335	6.939	2.787173	5.147	1.531486	18.537	11.407924	23.17	15.11385	19.9	12.512913	9.93	6.49058	18.708	11.79138	6.93175	18.049	2.60682675	11.4633294	0.00529892115979457	0.0256644824984458	11.11725	2.60382
ENSMUSG00000028247_3_D	ENSMUST00000029909	ENSMUSG00000028247	Coq3	chr4	21910418	21912162	+	21910639	21912162	1523	3	6.355	0.822196	5.833	0.787296	14.327	1.316604	4.664	1.050136	20.997	3.082689	25.374	3.394248	24.22	3.271317	25.942	3.208261	23.969	3.234777	7.79475	24.1004	0.994058	3.2382584	0.00253548140663355	0.014442948150805	16.30565	3.09188
ENSMUSG00000026489_1_D	ENSMUST00000027766	ENSMUSG00000026489	Coq8a	chr1	180165235	180167456	-	180165235	180167168	1933	3	0.735	0.034746	0.766	0.034983	1.496	0.069814	1.247	0.070654	2.108	0.023137	2.447	0.025425	3.287	0.047041	4.6	0.050385	4.587	0.047764	1.061	3.4058	0.05254925	0.0387504	0.00829252485698132	0.0362561226465205	2.3448	3.20999
ENSMUSG00000023020_2_D	ENSMUST00000023761	ENSMUSG00000023020	Cox14	chr15	99727644	99728114	+	99727826	99728114	288	2	5.087	4.65508	4.868	4.821637	5.484	4.783743	3.791	2.713917	27.708	39.465525	28.652	42.543045	26.502	39.002643	17.848	26.0048	16.819	25.26384	4.8075	23.5058	4.24359425	34.4559706	0.0016350461541274	0.0102768495239477	18.6983	4.8894
ENSMUSG00000045438_1_D	ENSMUST00000049630	ENSMUSG00000045438	Cox19	chr5	139336188	139338375	-	139336188	139338290	2102	4	1.109	0.297051	0.888	0.194182	0.536	0.155941	0.465	0.107825	11.846	12.337219	11.231	11.037226	13.025	12.305934	12.727	12.342263	11.318	12.192212	0.7495	12.0294	0.18874975	12.0429708	5.2938757571776e-07	3.5032712996804e-05	11.2799	16.0499
ENSMUSG00000061518_3_D	ENSMUST00000193210	ENSMUSG00000061518	Cox5b	chr1	36693196	36693681	+	36693309	36693681	372	3	0.085	0.809662	0.166	1.597164	0.137	1.27281	0.07	0.545779	0.276	3.887248	0.32	4.603105	0.205	3.000176	0.244	3.559254	0.215	3.159828	0.1145	0.252	1.05635375	3.6419222	0.00318842608483063	0.0173158671947451	0.1375	2.20087
ENSMUSG00000031231_3_D	ENSMUST00000033582	ENSMUSG00000031231	Cox7b	chrX	106021745	106022448	+	106021823	106022448	625	3	0.035	0.966992	0.046	1.26087	0.037	1.015851	0.044	0.994204	0.104	3.458813	0.131	4.16018	0.11	3.632368	0.112	3.741551	0.154	4.9535	0.0405	0.1222	1.05947925	3.9892824	0.000499913645309363	0.00407553173729204	0.0817	3.01728
ENSMUSG00000020183_2_D	ENSMUST00000020399	ENSMUSG00000020183	Cpm	chr10	117683277	117687352	+	117683520	117687352	3832	2	14.867	0.197697	9.476	0.121766	21.654	0.255903	5.357	0.049642	35.946	0.46054	45.493	0.566927	37.535	0.448063	67.621	0.484429	79.501	0.724479	12.8385	53.2192	0.156252	0.5368876	0.00682617181965089	0.0311872600507311	40.3807	4.14528
ENSMUSG00000055531_1_D	ENSMUST00000177145	ENSMUSG00000055531	Cpsf6	chr10	117353781	117356124	-	117353781	117355937	2156	2	8.517	1.003702	10.968	1.089551	10.635	1.160363	6.938	0.498806	43.026	5.437807	41.589	4.910991	45.526	5.481519	50.303	6.388098	47.612	5.740767	9.2645	45.6112	0.9381055	5.5918364	5.99505985667632e-07	3.73663018566852e-05	36.3467	4.92322
ENSMUSG00000045867_1_D	ENSMUST00000053594	ENSMUSG00000045867	Cradd	chr10	95174723	95175978	-	95174723	95175676	953	2	21.856	1.694097	22.989	1.88887	22.114	1.496376	27.518	1.683245	54.492	2.36947	52.405	2.548467	65.756	2.884411	60.4	2.698592	78.462	2.977573	23.61925	62.303	1.690647	2.6957026	0.000712092672812567	0.00538743083901702	38.68375	2.63781
ENSMUSG00000025958_9_D	ENSMUST00000087366	ENSMUSG00000025958	Creb1	chr1	64597233	64604548	+	64597378	64604548	7170	9	1.334	0.102155	0.48	0.038937	0.615	0.050606	0	0	5.919	0.922288	5.283	0.795263	5.311	0.816108	7.993	1.044123	4.015	0.553059	0.60725	5.7042	0.0479245	0.8261682	0.000605106734000146	0.00474427296549262	5.09695	9.3935
ENSMUSG00000038648_1_D	ENSMUST00000041093	ENSMUSG00000038648	Creb3l2	chr6	37327254	37332500	-	37327254	37332424	5170	3	31.997	0.533484	32.37	0.578643	29.131	0.533318	16.244	0.350641	69.117	3.585525	75.03	3.573383	80.234	4.120805	72.949	3.791884	75.884	4.052635	27.4355	74.6428	0.4990215	3.8248464	0.000222300442368374	0.00221381504171867	47.2073	2.72066
ENSMUSG00000022521_1_D	ENSMUST00000023165	ENSMUSG00000022521	Crebbp	chr16	4081327	4086198	-	4081327	4084047	2720	5	12.506	0.390886	9.744	0.322936	13.311	0.470939	11.128	0.332452	34.711	3.398371	31.968	3.265081	34.14	3.706391	34.81	3.662182	27.29	2.960174	11.67225	32.5838	0.37930325	3.3984398	1.23546028550176e-05	0.000287929391102643	20.91155	2.79156
ENSMUSG00000040713_3_D	ENSMUST00000111432	ENSMUSG00000040713	Creg1	chr1	165773843	165775317	+	165773847	165775317	1470	3	9.353	1.728691	7.782	1.592438	7.427	1.242435	5.954	1.37466	34.183	18.728036	28.344	17.555308	22.167	16.970426	27.034	17.374993	25.241	17.176366	7.629	27.3938	1.484556	17.5610258	0.000246264514276326	0.0023816677720337	19.7648	3.59075
ENSMUSG00000017776_5_D	ENSMUST00000108425	ENSMUSG00000017776	Crk	chr11	75703365	75706914	+	75703373	75706914	3541	5	0.875	0.194742	1.714	0.380681	1.764	0.409781	2.128	0.691199	5.762	3.500282	6.184	3.477393	5.692	3.339762	4.614	2.659998	4.891	2.839979	1.62025	5.4286	0.41910075	3.1634828	2.72409263406505e-05	0.000499174887016679	3.80835	3.35047
ENSMUSG00000027357_3_D	ENSMUST00000028835	ENSMUSG00000027357	Crls1	chr2	132865836	132866785	+	132865924	132866785	861	3	8.943	3.674802	9.093	3.610089	10.429	3.943061	8.141	3.19623	25.692	16.081699	29.199	17.64426	27.855	15.928566	25.746	16.137345	25.912	13.659311	9.1515	26.8808	3.6060455	15.8902362	2.72692652769023e-07	2.35758192258897e-05	17.7293	2.93731
ENSMUSG00000001767_1_D	ENSMUST00000001818	ENSMUSG00000001767	Crnkl1	chr2	145917482	145918600	-	145917482	145918423	941	3	0.843	0.526091	1.175	0.59019	1.419	0.650484	1.063	0.36919	14.634	2.738688	12.251	2.599559	11.631	2.714751	9.873	2.459827	7.037	1.888297	1.125	11.0852	0.53398875	2.4802244	0.00133763906670174	0.00881386577417085	9.9602	9.85351
ENSMUSG00000042401_1_D	ENSMUST00000048630	ENSMUSG00000042401	Crtac1	chr19	42283035	42283680	-	42283035	42283561	526	2	NA	0	0	0	0	0	1.495	0.134805	7.456	4.924279	12.345	4.553238	5.885	4.725083	7.757	5.512237	10.563	5.162238	0.498333333333333	8.8012	0.03370125	4.975415	0.00102265422428332	0.00710715241218608	8.30286666666667	17.6613
ENSMUSG00000003575_1_D	ENSMUST00000076615	ENSMUSG00000003575	Crtc1	chr8	70382350	70386335	-	70382350	70386123	3773	2	36.343	0.844248	31.615	0.932628	35.109	1.008359	35.751	0.952331	75.283	18.863778	65.853	18.509334	73.742	20.105342	71.517	19.039298	73.284	20.277605	34.7045	71.9358	0.9343915	19.3590714	5.61344026386018e-07	3.62523411739235e-05	37.2313	2.07281
ENSMUSG00000058240_3_D	ENSMUST00000073466	ENSMUSG00000058240	Cryzl1	chr16	91689321	91689915	-	91689321	91689815	494	5	2.315	1.003551	3.28	1.129189	5.069	1.465057	4.073	0.857611	18.348	21.33359	19.002	19.039402	19.851	18.282958	16.88	19.15609	14.354	14.510319	3.68425	17.687	1.113852	18.4644718	1.10290057432614e-05	0.0002672010306681	14.00275	4.80071
ENSMUSG00000025162_1_D	ENSMUST00000018274	ENSMUSG00000025162	Csnk1d	chr11	120961753	120963906	-	120961753	120963855	2102	4	24.418	13.86452	24.307	15.473645	26.26	15.528309	25.411	17.308145	62.548	89.251855	61.035	88.306304	60.464	89.193831	62.055	89.009157	59.632	88.733665	25.099	61.1468	15.54365475	88.8989624	2.71851193558585e-10	5.72385983712154e-07	36.0478	2.43622
ENSMUSG00000046707_1_D	ENSMUST00000212214	ENSMUSG00000046707	Csnk2a2	chr8	95447971	95453443	-	95447971	95453366	5395	8	1.539	4.553312	1.414	4.355557	1.641	4.617581	1.277	5.553105	3.105	7.088162	2.954	7.394301	3.187	7.389789	2.975	7.490786	3.333	7.250306	1.46775	3.1108	4.76988875	7.3226688	2.00656255022232e-06	8.4523983574296e-05	1.64305	2.11943
ENSMUSG00000044647_1_D	ENSMUST00000122912	ENSMUSG00000044647	Csrnp3	chr2	66021970	66031546	+	66023023	66031546	8523	2	15.671	0.436701	16.995	0.375436	22.071	0.488571	11.295	0.270169	91.319	14.744208	100	14.671184	88.282	14.095361	96.342	13.830025	90.164	14.39023	16.508	93.2214	0.39271925	14.3462016	6.40868535081578e-08	1.02543748214061e-05	76.7134	5.64704
ENSMUSG00000028988_3_D	ENSMUST00000030839	ENSMUSG00000028988	Ctnnbip1	chr4	149564204	149566437	+	149564263	149566437	2174	3	11.292	4.236246	9.872	4.27547	9.82	4.263291	10.164	5.132777	37.007	39.096641	39.474	38.951181	36.664	38.695596	39.003	39.294381	38.426	42.012504	10.287	38.1148	4.476946	39.6100606	3.87957311962927e-09	2.31540901694708e-06	27.8278	3.70514
ENSMUSG00000027649_2_D	ENSMUST00000029178	ENSMUSG00000027649	Ctnnbl1	chr2	157890904	157891621	+	157890993	157891621	628	2	1.188	0.957016	0.989	0.910489	1.357	1.318033	0.744	0.892606	8.005	6.129198	7.826	6.130976	9.361	6.471355	6.141	5.841971	6.949	5.55855	1.0695	7.6564	1.019536	6.02641	0.000152938450483207	0.00168247989574676	6.5869	7.15886
ENSMUSG00000021939_8_D	ENSMUST00000006235	ENSMUSG00000021939	Ctsb	chr14	63142231	63145937	+	63142329	63145937	3608	8	0.147	0.31008	0.118	0.189012	0.072	0.162651	0.105	0.237126	0.365	3.49981	0.332	2.943489	0.329	3.171472	0.295	2.88994	0.274	2.572558	0.1105	0.319	0.22471725	3.0154538	3.54129171472444e-05	0.000594122344721493	0.2085	2.88688
ENSMUSG00000036748_1_D	ENSMUST00000051234	ENSMUSG00000036748	Cuedc2	chr19	46329812	46330834	-	46329812	46330687	875	2	0.267	0.347499	0.32	0.417179	0.308	0.375586	0.281	0.25931	1.018	3.24149	0.934	2.935636	0.977	3.111574	0.782	2.498728	0.89	2.838394	0.294	0.9202	0.3498935	2.9251644	4.06860612414945e-05	0.000659871285233783	0.6262	3.12993
ENSMUSG00000004364_1_D	ENSMUST00000163119	ENSMUSG00000004364	Cul3	chr1	80264920	80267287	-	80264920	80267155	2235	5	3.879	1.559999	5.886	2.223915	4.193	1.649403	4.766	1.816237	13.985	12.626954	14.573	12.841755	15.407	12.950962	13.32	11.130564	13.539	11.756827	4.681	14.1648	1.8123885	12.2614124	1.82335772680061e-06	7.96224297766432e-05	9.4838	3.02602
ENSMUSG00000004096_2_D	ENSMUST00000004200	ENSMUSG00000004096	Cwc15	chr9	14510199	14510607	+	14510329	14510607	278	3	0.793	2.170675	0.435	1.258982	0.444	1.25425	0.638	1.834056	1.384	4.991491	1.209	4.204712	1.072	3.794717	1.468	5.058649	1.896	5.803355	0.5775	1.4058	1.62949075	4.7705848	0.00200503965470836	0.0120352898198774	0.8283	2.43429
ENSMUSG00000045382_1_D	ENSMUST00000052172	ENSMUSG00000045382	Cxcr4	chr1	128588186	128589901	-	128588186	128588842	656	2	7.013	0.050043	5.833	0.047247	7.033	0.047829	0	0	25.293	2.081147	24.105	2.347298	25.73	3.005028	24.936	2.49049	27.015	2.762039	4.96975	25.4158	0.03627975	2.5372004	0.000632766133115437	0.00491562994932179	20.44605	5.1141
ENSMUSG00000037190_1_D	ENSMUST00000041459	ENSMUSG00000037190	Cyb561d2	chr9	107539007	107540385	-	107539007	107539881	874	2	2.524	0.159311	2.645	0.192035	6.366	0.436658	4.572	0.244914	9.669	2.165931	7.837	1.849425	6.716	1.674323	7.772	1.892625	8.856	2.341445	4.02675	8.17	0.2582295	1.9847498	0.011457101873654	0.0467551810569119	4.14325	2.02893
ENSMUSG00000031924_11_D	ENSMUST00000034400	ENSMUSG00000031924	Cyb5b	chr8	107183577	107187471	+	107183668	107187471	3803	11	8.143	11.240529	4.753	6.367612	7.964	11.025711	4.856	9.355564	31.176	50.585291	27.524	45.159539	23.468	41.486394	31.629	50.737256	31.572	52.07797	6.429	29.0738	9.497354	48.00929	1.353322937267e-05	0.000304476359894457	22.6448	4.52229
ENSMUSG00000022551_3_D	ENSMUST00000023210	ENSMUSG00000022551	Cyc1	chr15	76345654	76346262	+	76345759	76346262	503	3	0.183	0.890023	0.253	1.241529	0.22	1.084369	0.146	0.531544	0.954	4.301091	0.731	3.359276	0.769	3.477108	0.797	3.678381	0.641	2.895509	0.2005	0.7784	0.93686625	3.542273	8.52103582567563e-05	0.00110325802619753	0.5779	3.88229
ENSMUSG00000063694_1_D	ENSMUST00000161401	ENSMUSG00000063694	Cycs	chr6	50562561	50565385	-	50562561	50565236	2675	8	0	0	0	0	0.062	0.017674	0.139	0.038332	1.03	0.563916	0.972	0.534523	1.03	0.549214	0.915	0.464863	1.044	0.540281	0.05025	0.9982	0.0140015	0.5305594	5.7758157305133e-07	3.6695669698639e-05	0.94795	19.8647
ENSMUSG00000030447_5_D	ENSMUST00000032629	ENSMUSG00000030447	Cyfip1	chr7	55929997	55932633	+	55930162	55932633	2471	6	0.999	0.411004	0.903	0.352062	0.964	0.390526	1.275	0.330293	7.072	1.875737	4.924	1.475052	7.416	1.95586	6.689	1.867893	5.827	1.415557	1.03525	6.3856	0.37097125	1.7180198	0.000214462774288679	0.00215175308541112	5.35035	6.16817
ENSMUSG00000036712_8_D	ENSMUST00000043526	ENSMUSG00000036712	Cyld	chr8	88746828	88751945	+	88747013	88751945	4932	9	3.89	0.19268	2.645	0.137433	5.429	0.165594	1.998	0.116963	24.175	2.933867	22.997	2.748218	19.788	2.83201	19.939	3.060405	21.188	2.680746	3.4905	21.6174	0.1531675	2.8510492	9.75322056887812e-07	5.2542412617416e-05	18.1269	6.19321
ENSMUSG00000003269_1_D	ENSMUST00000056820	ENSMUSG00000003269	Cyth2	chr7	45806636	45807848	-	45806636	45807760	1124	3	0.107	0.12687	0.278	0.339944	0.125	0.145259	0.104	0.108033	0.679	1.978161	0.715	2.021917	0.616	1.895312	0.507	1.479888	0.612	1.925064	0.1535	0.6258	0.1800265	1.8600684	9.44497955990534e-05	0.00118443222576165	0.4723	4.07687
ENSMUSG00000022864_5_D	ENSMUST00000231973	ENSMUSG00000022864	D16Ertd472e	chr16	78540337	78545284	-	78540337	78545117	4780	5	12.235	1.20654	12.875	1.38569	12.275	1.333471	11.033	1.138381	31.955	1.20422	37.44	1.100976	68.977	1.039099	33.583	1.133077	54.099	1.272422	12.1045	45.2108	1.2660205	1.1499588	0.00959808204573713	0.0406624139779984	33.1063	3.73504
ENSMUSG00000063455_1_D	ENSMUST00000117556	ENSMUSG00000063455	D630045J12Rik	chr6	38123173	38128575	-	38123173	38128320	5147	4	12.834	0.398531	11.706	0.387269	13.667	0.39603	8.915	0.283801	64.236	9.685279	60.809	9.322509	59.184	9.81295	64.024	9.844931	60.71	9.227058	11.7805	61.7926	0.36640775	9.5785454	6.88056123553225e-09	2.98091940742305e-06	50.0121	5.24533
ENSMUSG00000030347_2_D	ENSMUST00000032497	ENSMUSG00000030347	D6Wsu163e	chr6	126975110	126975696	+	126975203	126975696	493	2	4.484	0.24016	0	0	3.652	0.227613	0	0	20.554	5.044428	25.846	6.014917	30.632	6.987113	40.181	8.298379	21.951	4.836183	2.034	27.8328	0.11694325	6.236204	0.00109788699732845	0.00751589882174944	25.7988	13.6838
ENSMUSG00000068921_1_D	ENSMUST00000090938	ENSMUSG00000068921	Dap3	chr3	88920802	88923913	-	88920802	88923827	3025	4	0.099	0.129459	0.095	0.130413	0.07	0.09054	0.053	0.078443	2.509	3.185535	2.734	3.39621	2.499	3.319297	2.687	3.320018	3.033	3.146886	0.07925	2.6924	0.10721375	3.2735892	9.355916268797e-06	0.00023909439895027	2.61315	33.9735
ENSMUSG00000026709_1_D	ENSMUST00000035430	ENSMUSG00000026709	Dars2	chr1	161040613	161041930	-	161040613	161041715	1102	2	0.94	0.331608	0.96	0.341719	0.712	0.262691	0.704	0.209324	9.614	1.280318	6.903	1.056877	7.575	1.121652	9.239	1.490806	8.288	1.310684	0.829	8.3238	0.2863355	1.2520674	9.66220260523611e-05	0.00120586313189096	7.4948	10.0408
ENSMUSG00000017734_2_D	ENSMUST00000109349	ENSMUSG00000017734	Dbndd2	chr2	164490135	164493319	+	164490335	164493319	2984	2	0	0	0.602	0.008551	0.763	0.017516	0.571	0.032113	32.804	4.078288	36.394	3.806832	34.054	4.184633	37.096	4.147718	29.022	3.767964	0.484	33.874	0.014545	3.997087	1.68813301829971e-05	0.000355902261999648	33.39	69.9876
ENSMUSG00000041966_4_D	ENSMUST00000154704	ENSMUSG00000041966	Dcaf17	chr2	71089788	71095858	+	71089929	71095858	5929	4	15.974	1.752023	16.41	1.796769	17.901	1.775126	15.215	1.441273	36.408	2.871504	37.557	2.799403	43.517	3.217709	48.363	2.990756	44.579	3.208092	16.375	42.0848	1.69129775	3.0174928	0.000191631342309198	0.00198683153310035	25.7098	2.57006
ENSMUSG00000049106_1_D	ENSMUST00000054145	ENSMUSG00000049106	Dcaf5	chr12	80335847	80340276	-	80335847	80338509	2662	3	24.974	0.716434	16.679	0.543475	15.348	0.489494	16.738	0.585283	87.107	19.886133	84.772	19.54391	80.942	19.005676	88.55	19.937866	77.2	18.806416	18.43475	83.7142	0.5836715	19.4360002	1.86892334413076e-07	1.91730073787118e-05	65.27945	4.54111
ENSMUSG00000049354_4_D	ENSMUST00000058438	ENSMUSG00000049354	Dcaf7	chr11	106054682	106059324	+	106054855	106059324	4469	4	32.066	7.771522	25.336	6.512302	24.731	6.285762	32.786	10.020385	60.635	91.760151	65.637	93.85708	50.732	80.922124	61.582	87.941206	51.847	78.761268	28.72975	58.0866	7.64749275	86.6483658	9.31552858977284e-05	0.00117367313158057	29.35685	2.02183
ENSMUSG00000027797_3_D	ENSMUST00000054237,ENSMUST00000070418,ENSMUST00000196745	ENSMUSG00000027797	Dclk1	chr3	55533569	55539068	+	55533734	55539068	5334	3	15.571	0.008156	37.916	0.064409	24.398	0.035881	12.003	0.014973	62.899	70.027893	62.789	66.40367	65.161	69.630937	63.542	67.09081	62.564	66.893862	22.472	63.391	0.03085475	68.0094344	0.0055718360156849	0.0266664589313169	40.919	2.82089
ENSMUSG00000027845_1_D	ENSMUST00000029435	ENSMUSG00000027845	Dclre1b	chr3	103800606	103804055	-	103800606	103802967	2361	4	15.568	0.706205	13.99	0.692473	12.397	0.716883	9.293	0.478262	34.164	1.745766	44.874	1.992383	40.276	2.003533	47.787	2.380151	48.588	2.381657	12.812	43.1378	0.64845575	2.100698	6.79886534319265e-05	0.000938059664243202	30.3258	3.36698
ENSMUSG00000041477_2_D	ENSMUST00000112777	ENSMUSG00000041477	Dcp1b	chr6	119220002	119221613	+	119220080	119221613	1533	2	0.255	0.017132	0	0	0	0	0	0	5.186	1.004566	5.048	1.206134	4.113	1.024777	6.918	1.147326	6.599	0.853478	0.06375	5.5728	0.004283	1.0472562	0.000397730866567953	0.00342067689935161	5.50905	87.4165
ENSMUSG00000032002_2_D	ENSMUST00000215683	ENSMUSG00000032002	Dcun1d5	chr9	7206719	7208205	+	7206775	7208205	1430	2	0.299	0.227075	0.2	0.137224	0.215	0.157329	0.268	0.193642	2.563	2.234429	2.856	2.525056	3.408	2.763208	2.165	1.722354	2.346	1.956693	0.2455	2.6676	0.1788175	2.240348	0.00033864140903089	0.00302407765557322	2.4221	10.866
ENSMUSG00000026674_1_D	ENSMUST00000170800	ENSMUSG00000026674	Ddr2	chr1	169972306	169977989	-	169972306	169977854	5548	8	0	0	0	0	0	0	3.165	0.059567	36.319	1.158343	100	1.628996	100	1.858361	66.784	1.199749	100	1.578343	0.79125	80.6206	0.01489175	1.4847584	0.00331424599890621	0.0178679276999115	79.82935	101.89
ENSMUSG00000037149_1_D	ENSMUST00000071103	ENSMUSG00000037149	Ddx1	chr12	13216972	13219628	-	13216972	13219497	2525	2	0.082	0.133751	0.09	0.137208	0.07	0.108063	0.079	0.122965	0.55	0.936028	0.517	0.934787	0.427	0.700783	0.568	0.952965	0.539	0.883385	0.08025	0.5202	0.12549675	0.8815896	4.16832344039971e-05	0.000668459408269335	0.43995	6.48224
ENSMUSG00000035842_3_D	ENSMUST00000163605	ENSMUSG00000035842	Ddx11	chr17	66150802	66152174	+	66150838	66152174	1336	3	21.681	3.037715	22.061	3.19078	16.273	2.65296	23.262	2.200169	49.683	1.079182	44.288	0.854407	37.506	0.960823	57.129	1.450693	43.96	1.050605	20.81925	46.5132	2.770406	1.079142	0.000532780823911035	0.00428643663995366	25.69395	2.23414
ENSMUSG00000032101_1_D	ENSMUST00000034612	ENSMUSG00000032101	Ddx25	chr9	35536637	35542059	-	35536637	35541997	5360	2	0.443	0.06016	0.934	0.083783	0.869	0.114999	0.147	0.019741	2.653	3.913523	3.175	4.134515	2.828	3.832416	2.907	3.982509	2.79	3.828572	0.59825	2.8706	0.06967075	3.938307	0.000254776935336431	0.00243434593161699	2.27235	4.79833
ENSMUSG00000000787_3_D	ENSMUST00000000804	ENSMUSG00000000787	Ddx3x	chrX	13291412	13294054	+	13291492	13294054	2562	3	6.592	18.092541	6.416	18.246094	7.192	21.448016	7.432	16.079735	15.77	38.203249	17.911	37.607749	19.097	40.178032	17.765	37.928649	17.128	37.141971	6.908	17.5342	18.4665965	38.21193	4.82045496987865e-06	0.000152217047141632	10.6262	2.53825
ENSMUSG00000021500_7_D	ENSMUST00000099479	ENSMUSG00000021500	Ddx46	chr13	55678783	55681256	+	55678831	55681256	2425	7	1.187	4.85953	1.271	4.383451	1.294	3.948768	1.612	4.045397	5.013	11.069009	5.45	11.578496	4.628	10.934702	4.982	10.297843	4.467	10.778384	1.341	4.908	4.3092865	10.9316868	1.6272327060859e-06	7.42329711727402e-05	3.567	3.65996
ENSMUSG00000057788_1_D	ENSMUST00000008004	ENSMUSG00000057788	Ddx49	chr8	70292863	70293687	-	70292863	70293507	644	2	5.592	1.395234	5.84	2.042497	5.201	1.48142	4.924	2.193464	17.576	5.604366	24.099	7.336525	18.805	6.691127	26.326	7.541503	19.411	6.032229	5.38925	21.2434	1.77815375	6.64115	0.000636336007319181	0.00493263931053165	15.85415	3.94181
ENSMUSG00000020719_1_D	ENSMUST00000021062	ENSMUSG00000020719	Ddx5	chr11	106780354	106782256	-	106780354	106781849	1495	3	12.343	35.458779	11.211	30.433111	10.549	29.722312	10.222	23.605502	36.126	166.178418	41.3	188.752564	42.64	191.37959	35.511	160.994507	34.272	147.347564	11.08125	37.9698	29.804926	170.9305286	3.75412095031188e-05	0.000622522098187448	26.88855	3.42649
ENSMUSG00000029504_5_D	ENSMUST00000031478	ENSMUSG00000029504	Ddx51	chr5	110657580	110660496	+	110657607	110660496	2889	5	5.476	0.884223	8.859	1.293979	8.696	1.378639	6.135	0.669356	17.256	1.848455	20.921	2.033401	14.246	1.733272	20.297	2.064075	16.608	1.834938	7.2915	17.8656	1.05654925	1.9028282	0.00024680576982499	0.00238475101884525	10.5741	2.4502
ENSMUSG00000029599_3_D	ENSMUST00000031598	ENSMUSG00000029599	Ddx54	chr5	120627059	120628592	+	120627292	120628592	1300	3	0.907	0.494663	1.224	0.755707	0.79	0.465621	0.773	0.465269	3.67	1.372931	4.428	1.831311	3.166	1.274243	4.675	1.805733	4.052	1.566215	0.9235	3.9982	0.545315	1.5700866	0.000106209107055882	0.00129021499398592	3.0747	4.3294
ENSMUSG00000004393_1_D	ENSMUST00000004507	ENSMUSG00000004393	Ddx56	chr11	6258918	6259258	-	6258918	6259180	262	2	4.004	4.095119	4.13	4.394659	7.721	7.416468	2.94	2.994231	17.206	12.297627	11.123	7.986905	14.887	9.971569	18.36	13.723021	8.941	7.04042	4.69875	14.1034	4.72511925	10.2039084	0.00356799780248645	0.0189876994001271	9.40465	3.00152
ENSMUSG00000026404_2_D	ENSMUST00000027655	ENSMUSG00000026404	Ddx59	chr1	136439752	136440158	+	136440016	136440158	142	2	23.367	2.260753	30.173	3.094049	20.617	2.134345	15.779	1.490132	44.474	3.706064	53.981	5.474913	35.237	3.544766	35.492	3.029278	63.059	5.010299	22.484	46.4486	2.24481975	4.153064	0.00794667494111506	0.0350297404219671	23.9646	2.06585
ENSMUSG00000038633_1_D	ENSMUST00000035295	ENSMUSG00000038633	Degs1	chr1	182275770	182276893	-	182275770	182276746	976	2	1.404	0.555806	0.729	0.299941	0.736	0.300908	0.95	0.371515	2.301	0.890272	3.96	1.641349	2.433	1.021993	2.508	1.052581	1.711	0.700532	0.95475	2.5826	0.3820425	1.0613454	0.00874077131056569	0.0377190722956797	1.62785	2.705
ENSMUSG00000040818_7_D	ENSMUST00000037585	ENSMUSG00000040818	Dennd6a	chr14	26629427	26634322	+	26629559	26634322	4763	7	1.04	0.101278	2.538	0.227523	3.353	0.307994	2.088	0.232959	4.639	0.338364	5.738	0.402049	8.58	0.586277	5.562	0.40897	4.423	0.303515	2.25475	5.7884	0.2174385	0.407835	0.00604485462899318	0.0283791828553192	3.53365	2.5672
ENSMUSG00000015377_1_D	ENSMUST00000078953	ENSMUSG00000015377	Dennd6b	chr15	89182212	89185109	-	89182212	89184986	2774	2	5.158	0.407672	5.483	0.370658	9.859	0.478097	5.921	0.118667	13.827	8.207047	13.349	7.917877	16.381	8.655138	14.383	8.19942	17.242	8.956883	6.60525	15.0364	0.3437735	8.387273	0.000956411446870778	0.00675219553255066	8.43115	2.27643
ENSMUSG00000023106_5_D	ENSMUST00000023869	ENSMUSG00000023106	Denr	chr5	123927249	123928835	+	123927294	123928835	1541	5	0.956	3.429192	1.074	3.54133	1.087	3.867565	0.955	3.844596	2.123	6.820818	2.102	6.767494	2.013	6.508932	1.849	6.686524	2.111	6.775375	1.018	2.0396	3.67067075	6.7118286	1.18718581619266e-06	5.91963978720621e-05	1.0216	2.00354
ENSMUSG00000037426_3_D	ENSMUST00000087897,ENSMUST00000119705	ENSMUSG00000037426	Depdc5	chr5	32990938	32994236	+	32991231	32994236	3005	4	5.079	0.54076	4.677	0.503214	5.518	0.565437	1.414	0.095196	13.925	1.831368	12.804	1.70292	10.356	1.443133	10.681	1.469959	10.672	1.466189	4.172	11.6876	0.42615175	1.5827138	0.000700356485702635	0.00531175925360814	7.5156	2.80144
ENSMUSG00000018442_1_D	ENSMUST00000143850	ENSMUSG00000018442	Derl2	chr11	71007441	71010426	-	71007441	71010320	2879	2	10.753	2.255105	11.804	2.424252	10.987	2.247889	9.33	2.669687	37.746	10.968268	31.452	10.06439	35.483	10.777333	35.959	11.058845	32.335	10.467313	10.7185	34.595	2.39923325	10.6672298	4.02828011598734e-06	0.000133861652646744	23.8765	3.2276
ENSMUSG00000022472_1_D	ENSMUST00000152227	ENSMUSG00000022472	Desi1	chr15	81992520	81994845	-	81992520	81994751	2231	3	17.409	10.341807	15.705	9.617292	18.88	9.590418	14.799	5.1851	36.371	38.952431	34.3	36.84744	39.087	39.660892	36.447	39.399305	37.316	39.629269	16.69825	36.7042	8.68365425	38.8978674	1.5317093814718e-06	7.17060717208227e-05	20.00595	2.19809
ENSMUSG00000003531_2_D	ENSMUST00000155387	ENSMUSG00000003531	Dgcr6	chr16	18070877	18071632	+	18070961	18071632	671	2	3.163	0.970545	2.042	0.66589	3.467	1.013307	1.185	0.365331	7.751	8.522591	7.991	8.793604	7.055	8.423118	6.757	7.480108	9.578	10.892805	2.46425	7.8264	0.75376825	8.8224452	0.00017684942826015	0.001867895857796	5.36215	3.17598
ENSMUSG00000034731_2_D	ENSMUST00000226342	ENSMUSG00000034731	Dgkh	chr14	78559349	78570157	-	78559349	78570104	10755	4	4.935	0.800615	5.579	0.756301	6.326	0.764706	3.428	0.56636	38.732	2.25556	20.113	1.874908	13.496	2.022033	21.207	2.15191	24.349	1.866903	5.067	23.5794	0.7219955	2.0342628	0.0107949790930494	0.0446768959049211	18.5124	4.65352
ENSMUSG00000011382_1_D	ENSMUST00000011526	ENSMUSG00000011382	Dhdh	chr7	45470978	45475375	-	45470978	45475265	4287	2	8.446	0.863425	8.802	0.853133	9.945	0.98378	19.414	0.922762	42.167	1.300036	34.659	1.127229	41.937	1.33128	33.996	1.194346	40.671	1.54096	11.65175	38.686	0.905775	1.2987702	0.000206540501214266	0.00209580448960487	27.03425	3.32019
ENSMUSG00000021707_9_D	ENSMUST00000022218	ENSMUSG00000021707	Dhfr	chr13	92384724	92389053	+	92384803	92389053	4250	9	0.077	0.244937	0.081	0.232731	0.093	0.315014	0.063	0.193437	0.628	0.354925	0.654	0.261536	0.596	0.297592	0.799	0.356733	0.478	0.20378	0.0785	0.631	0.24652975	0.2949132	0.000383921620570457	0.00332833557316472	0.5525	8.03822
ENSMUSG00000042569_7_D	ENSMUST00000108718	ENSMUSG00000042569	Dhrs7b	chr11	60857717	60860195	+	60857923	60860195	2272	7	1.505	0.479434	1.33	0.436349	0	0	0	0	6.728	2.315822	5.419	1.934814	7.191	2.735765	5.717	2.25261	6.99	2.415137	0.70875	6.409	0.22894575	2.3308296	2.71149362700316e-05	0.000498603214893437	5.70025	9.04268
ENSMUSG00000029480_1_D	ENSMUST00000169485	ENSMUSG00000029480	Dhx37	chr5	125413857	125415166	-	125413857	125415080	1223	3	17.861	3.16461	11.16	1.948535	12.118	2.224697	16.6	2.825808	44.678	5.763127	41.233	5.609517	33.493	5.232557	55.973	7.704076	33.196	4.703044	14.43475	41.7146	2.5409125	5.8024642	0.00159077846104073	0.010073207614641	27.27985	2.88987
ENSMUSG00000018425_1_D	ENSMUST00000018569	ENSMUSG00000018425	Dhx40	chr11	86768833	86770261	-	86768833	86770121	1288	2	9.684	2.800191	10.08	2.911707	8.516	2.750257	7.03	2.43327	26.613	5.167408	36.2	6.776636	28.022	5.643529	35.871	6.240126	38.419	6.837719	8.8275	33.025	2.72385625	6.1330836	0.000285453070954913	0.00265527084353331	24.1975	3.74115
ENSMUSG00000041415_1_D	ENSMUST00000041987	ENSMUSG00000041415	Dicer1	chr12	104687742	104691758	-	104687742	104691592	3850	3	11.231	2.346868	12.582	2.535275	11.898	2.3921	6.605	2.276389	27.133	9.401656	30.723	8.630936	28.981	8.971195	28.281	8.904769	29.792	9.299631	10.579	28.982	2.387658	9.0416374	0.000174067554573715	0.00185219972090075	18.403	2.73958
ENSMUSG00000021692_2_D	ENSMUST00000022203	ENSMUSG00000021692	Dimt1	chr13	106958654	106959771	+	106958697	106959771	1074	2	2.035	0.854961	1.8	0.83188	1.787	0.823423	2.457	0.828471	6.128	1.502693	6.152	1.48295	8.881	2.299473	7.629	1.823837	7.919	1.999424	2.01975	7.3418	0.83468375	1.8216754	0.000300532224856118	0.00275137123532881	5.32205	3.635
ENSMUSG00000020231_3_D	ENSMUST00000160048	ENSMUSG00000020231	Dip2a	chr10	76262733	76264873	-	76262733	76264620	1887	4	0	0	5.111	0.124367	2.509	0.054466	1.908	0.042019	10.045	1.669784	8.704	1.449459	9.363	1.515706	10.311	1.781092	7.888	1.286977	2.382	9.2622	0.055213	1.5406036	0.00368677231417948	0.0194412408234929	6.8802	3.88841
ENSMUSG00000033166_1_D	ENSMUST00000042471	ENSMUSG00000033166	Dis3	chr14	99076915	99077465	-	99076915	99077381	466	2	9.708	3.249268	8.296	2.990492	6.503	2.762369	5.217	1.992556	33.429	5.889698	35.006	6.658813	32.839	6.323446	28.582	5.316878	28.761	4.359234	7.431	31.7234	2.74867125	5.7096138	1.68177967733828e-06	7.52829792617902e-05	24.2924	4.26906
ENSMUSG00000000168_1_D	ENSMUST00000034567	ENSMUSG00000000168	Dlat	chr9	50634632	50636554	-	50634632	50636424	1792	5	0.501	0.475539	0.506	0.430948	0.553	0.431928	0.344	0.234979	2.299	3.236011	4.836	6.130906	1.975	2.715351	3.49	4.139572	3.777	5.248638	0.476	3.2754	0.3933485	4.2940956	0.00553005365293272	0.0265197674731672	2.7994	6.88109
ENSMUSG00000020664_1_D	ENSMUST00000110857	ENSMUSG00000020664	Dld	chr12	31331275	31332242	-	31331275	31332176	901	3	0.324	0.146841	0.728	0.30561	0.132	0.057895	0.883	0.422398	8.1	8.209221	9.873	9.827178	9.052	8.563959	8.748	8.58698	9.593	8.193533	0.51675	9.0732	0.233186	8.6761742	3.06030519109585e-07	2.52656621306633e-05	8.55645	17.5582
ENSMUSG00000003279_2_D	ENSMUST00000133983	ENSMUSG00000003279	Dlgap1	chr17	70818024	70821418	+	70818234	70821418	3184	2	26.263	0.178551	16.564	0.157836	17.809	0.169903	19.121	0.182408	80.668	12.175171	72.97	11.574075	84.196	12.516813	79.597	10.987965	81.224	12.321973	19.93925	79.731	0.1721745	11.9151994	3.80589627216962e-07	2.78798227176069e-05	59.79175	3.9987
ENSMUSG00000061689_4_D	ENSMUST00000099145	ENSMUSG00000061689	Dlgap4	chr2	156762684	156764363	+	156762903	156764363	1460	4	8.429	3.338177	7.725	3.040649	8.074	3.211228	4.438	1.835361	21.862	42.163206	22.043	42.252289	23.629	45.237094	21.99	41.933612	22.611	44.576858	7.1665	22.427	2.85635375	43.2326118	0.000147780368550836	0.00164429625433237	15.2605	3.12942
ENSMUSG00000054894_3_D	ENSMUST00000021372	ENSMUSG00000054894	Dmac2l	chr12	69743718	69744660	+	69743833	69744660	827	3	2.703	0.909103	3.998	0.855121	3.239	0.938484	4.528	1.168407	7.708	7.785117	7.162	7.733293	10.321	8.232594	6.909	6.736883	7.409	6.601854	3.617	7.9018	0.96777875	7.4179482	0.000847301327670817	0.0061897743668109	4.2848	2.18463
ENSMUSG00000033826_3_D	ENSMUST00000236140	ENSMUSG00000033826	Dnah8	chr17	30874841	30876944	+	30875129	30876944	1815	3	0	0	2.06	0.074784	1.248	0.05521	1.698	0.032962	10.983	0.105551	12.769	0.114657	13.111	0.11054	2.392	0.018018	13.741	0.162094	1.2515	10.5992	0.040739	0.102172	0.0100466814670982	0.0422043294153708	9.3477	8.4692
ENSMUSG00000028410_11_D	ENSMUST00000164233	ENSMUSG00000028410	Dnaja1	chr4	40732727	40736610	+	40732946	40736610	3664	11	0.114	0.24852	0.08	0.170509	0.057	0.123397	0.042	0.072849	0.377	1.837169	0.487	2.263431	0.487	2.253993	0.512	2.302299	0.515	2.301469	0.07325	0.4756	0.15381875	2.1916722	6.14387361274028e-06	0.00017833710623138	0.40235	6.49283
ENSMUSG00000030708_1_D	ENSMUST00000207405	ENSMUSG00000030708	Dnajb13	chr7	100501716	100503310	-	100501716	100503156	1440	2	10.237	0.428748	5.997	0.441398	12.495	0.515088	11.426	0.365012	100	0.257011	100	0.239888	100	0.377129	29.801	0.13087	100	0.128493	10.03875	85.9602	0.4375615	0.2266782	0.00544346232874263	0.026192386847076	75.92145	8.56284
ENSMUSG00000074212_6_D	ENSMUST00000090178	ENSMUSG00000074212	Dnajb14	chr3	137908344	137916557	+	137908469	137916557	8088	6	9.225	0.573703	12.52	0.774193	3.366	0.375851	3.543	0.283738	45.147	7.209913	51.421	7.001608	49.201	7.518272	32.906	6.987934	41.468	7.541665	7.1635	44.0286	0.50187125	7.2518784	4.5540643085828e-05	0.000708076090212645	36.8651	6.14624
ENSMUSG00000036052_2_D	ENSMUST00000037872	ENSMUSG00000036052	Dnajb5	chr4	42957317	42959425	+	42957551	42959425	1874	3	0	0	0	0	0.168	0.023504	0.267	0.021015	1.064	0.76267	0.814	0.575365	0.678	0.520792	0.813	0.582167	0.804	0.59913	0.10875	0.8346	0.01112975	0.6080248	0.000113650624023622	0.00135678342410383	0.72585	7.67448
ENSMUSG00000026740_1_D	ENSMUST00000166495	ENSMUSG00000026740	Dnajc1	chr2	18213746	18217325	-	18213746	18217256	3510	3	22.66	0.660732	27.824	0.590386	23.799	0.59229	20.492	0.430289	55.897	2.006951	43.82	1.60758	48.492	2.028656	41.151	1.672786	49.412	1.962278	23.69375	47.7544	0.56842425	1.8556502	0.000141735870621987	0.0015902453176379	24.06065	2.01549
ENSMUSG00000022013_1_D	ENSMUST00000226459	ENSMUSG00000022013	Dnajc15	chr14	77820680	77826470	-	77820680	77826396	5716	7	0.091	0.122156	0.074	0.095559	0.078	0.104225	0.05	0.063307	1.491	2.303861	1.526	2.450872	1.813	2.410295	2.166	2.543873	1.722	2.256604	0.07325	1.7436	0.09631175	2.393101	0.000153613177229478	0.00168672112551609	1.67035	23.8034
ENSMUSG00000024350_1_D	ENSMUST00000025208	ENSMUSG00000024350	Dnajc18	chr18	35671102	35675243	-	35671102	35675118	4016	4	10.888	1.279185	8.854	1.424829	9.035	1.201783	5.104	0.720734	30.623	14.954275	22.881	14.999635	23.745	15.170162	25.576	14.715692	24.227	14.93842	8.47025	25.4104	1.15663275	14.9556368	3.59289535603231e-05	0.000601312480924637	16.94015	2.99996
ENSMUSG00000070972_3_D	ENSMUST00000095070	ENSMUSG00000070972	Dnajc25	chr4	59022560	59025573	+	59022683	59025573	2890	3	8.725	0.389427	7.395	0.511998	8.645	0.399628	5.043	0.217281	14.689	2.013968	16.979	1.839463	15.561	2.056359	20.042	2.166727	16.266	2.13805	7.452	16.7074	0.3795835	2.0429134	0.000157853136653535	0.001720655365017	9.2554	2.242
ENSMUSG00000061118_4_D	ENSMUST00000071263	ENSMUSG00000061118	Dnajc30	chr5	135064201	135065869	+	135064910	135065869	959	4	0	0	0	0	1.275	0.063121	3.714	0.143518	11.834	2.922504	9.094	2.138824	10.797	2.557935	11.316	2.43429	8.069	1.96484	1.24725	10.222	0.05165975	2.4036786	0.000173771920625416	0.00185089108302511	8.97475	8.19563
ENSMUSG00000000826_5_D	ENSMUST00000072334	ENSMUSG00000000826	Dnajc5	chr2	181549272	181555133	+	181549376	181555133	5757	5	3.054	0.539365	1.703	0.301087	1.17	0.210165	0.914	0.127722	7.534	11.32651	7.661	11.072353	7.677	11.524804	7.615	11.086993	7.839	12.042435	1.71025	7.6652	0.29458475	11.410619	0.00101219684940725	0.0070547376036933	5.95495	4.48192
ENSMUSG00000003812_3_D	ENSMUST00000109744	ENSMUSG00000003812	Dnase2a	chr8	84910685	84911708	+	84911032	84911708	676	3	7.088	0.475486	8.28	0.645267	5.626	0.45314	5.615	0.233818	51.522	1.348873	100	2.618967	45.097	1.293362	100	2.767147	100	2.94998	6.65225	79.3238	0.45192775	2.1956658	0.00456898474084556	0.0228566499833107	72.67155	11.9244
ENSMUSG00000075467_1_D	ENSMUST00000028295	ENSMUSG00000075467	Dnlz	chr2	26348120	26350558	-	26348120	26350404	2284	4	1.615	0.380849	2.126	0.543158	2.157	0.537696	3.031	0.514657	5.421	3.605193	3.691	2.930634	5.22	3.835805	4.735	4.251455	4.353	4.013377	2.23225	4.684	0.49409	3.7272928	0.000729385467813501	0.00548920807840971	2.45175	2.09833
ENSMUSG00000022789_1_D	ENSMUST00000023477	ENSMUSG00000022789	Dnm1l	chr16	16312181	16314043	-	16312181	16313986	1805	3	4.219	1.748402	1.7	0.721944	1.659	0.722318	3.932	1.490737	13.238	12.690481	13.503	12.967583	13.932	13.019252	9.139	8.169559	10.325	9.687275	2.8775	12.0274	1.17085025	11.30683	0.000134127262258557	0.0015324959398365	9.1499	4.17981
ENSMUSG00000020661_11_D	ENSMUST00000020991	ENSMUSG00000020661	Dnmt3a	chr12	3907605	3914445	+	3907747	3914445	6698	11	0.922	1.158818	0.964	1.314971	0.693	0.987407	0.884	1.009158	25.051	17.329247	25.116	16.54508	23.262	17.207943	27.771	16.190358	27.361	17.36571	0.86575	25.7122	1.1175885	16.9276676	6.78051047321689e-06	0.000190289168921785	24.84645	29.6993
ENSMUSG00000017299_2_D	ENSMUST00000017443	ENSMUSG00000017299	Dnttip1	chr2	164767862	164768607	+	164768001	164768607	606	2	1.37	0.252284	1.832	0.303127	1.615	0.303362	3.569	0.552282	8.281	2.665915	8.554	2.779149	7.304	2.514577	8.344	3.021366	5.899	2.055068	2.0965	7.6764	0.35276375	2.607215	0.000108640399841372	0.00130936414446254	5.5799	3.66153
ENSMUSG00000021905_1_D	ENSMUST00000067955	ENSMUSG00000021905	Dph3	chr14	32080565	32083246	-	32080565	32083180	2615	7	1.506	1.291693	1	0.801129	1.217	1.065108	1.183	1.147382	16.913	10.250046	15.683	10.415366	14.899	10.567112	15.931	10.425933	16.799	9.914938	1.2265	16.045	1.076328	10.314679	5.87812655978001e-07	3.69597981138543e-05	14.8185	13.0819
ENSMUSG00000078919_5_D	ENSMUST00000154111	ENSMUSG00000078919	Dpm1	chr2	168209047	168210636	-	168209047	168210531	1484	5	0.088	0.157695	0.049	0.074409	0.096	0.17018	0.057	0.100585	0.854	3.232566	0.654	2.497521	0.643	2.464186	0.851	2.774373	0.749	2.672076	0.0725	0.7502	0.12571725	2.7281444	6.19436967294169e-05	0.000876656634703252	0.6777	10.3476
ENSMUSG00000035000_1_D	ENSMUST00000047812	ENSMUSG00000035000	Dpp4	chr2	62330072	62332719	-	62330072	62332617	2545	5	1.656	0.055505	0	0	0	0	0.341	0.0109	3.06	0.073272	4.348	0.096476	2.966	0.071409	4.527	0.092716	3.536	0.070211	0.49925	3.6874	0.01660125	0.0808168	0.000652416987594881	0.00503907515526724	3.18815	7.38588
ENSMUSG00000032393_10_D	ENSMUST00000034960	ENSMUSG00000032393	Dpp8	chr9	65080730	65082651	+	65080853	65082651	1798	10	10.648	1.591069	8.452	1.149897	0	0	10.697	0.640622	25.911	24.650447	24.679	24.325776	25.573	25.390426	24.247	25.735374	24.977	25.347378	7.44925	25.0774	0.845397	25.0898802	0.00570690254333034	0.0271552812764194	17.62815	3.36643
ENSMUSG00000043671_1_D	ENSMUST00000051377	ENSMUSG00000043671	Dpy19l3	chr7	35685166	35690942	-	35685166	35690780	5614	4	7.394	0.261666	8.354	0.261472	7.188	0.231153	4.11	0.13932	46.427	4.074664	44.727	4.053682	41.78	4.069637	52.289	4.174114	47.955	4.196294	6.7615	46.6356	0.22340275	4.1136782	1.09394912998155e-06	5.63830848459961e-05	39.8741	6.89723
ENSMUSG00000003518_1_D	ENSMUST00000003612	ENSMUSG00000003518	Dusp3	chr11	101971129	101974939	-	101971129	101974733	3604	5	45.585	2.874177	34.37	2.674895	44.459	2.729475	30.415	2.919678	80.27	16.349526	83.661	15.806898	79.856	15.99203	80.449	15.536526	76.019	16.393297	38.70725	80.051	2.79955625	16.0156554	0.000751008294772866	0.00561449401960426	41.34375	2.06811
ENSMUSG00000035770_1_D	ENSMUST00000041769	ENSMUSG00000035770	Dync1li2	chr8	104417679	104420682	-	104417679	104420581	2902	6	5.585	1.978392	8.519	3.118867	7.856	2.822882	7.642	2.851054	23.245	49.498055	22.276	49.339658	25.085	48.064593	28.237	51.312885	23.582	48.135922	7.4005	24.485	2.69279875	49.2702226	5.15118134568249e-06	0.000159604738775691	17.0845	3.30856
ENSMUSG00000022897_5_D	ENSMUST00000023614	ENSMUSG00000022897	Dyrk1a	chr16	94691580	94695519	+	94692201	94695519	3318	5	0	0	0.743	0.083095	0.265	0.0313	0.294	0.028083	2.38	0.817364	0.996	0.348273	1.055	0.384417	1.356	0.466242	1.601	0.579646	0.3255	1.4776	0.0356195	0.5191884	0.0069248333316933	0.0314833230417379	1.1521	4.53948
ENSMUSG00000028630_1_D	ENSMUST00000004281	ENSMUSG00000028630	Dyrk2	chr10	118855601	118861153	-	118855601	118859551	3950	2	43.669	1.477038	44.903	1.540681	47.521	1.619971	33.639	1.020828	91.904	12.295647	84.628	11.752302	84.946	11.600429	100	11.864226	81.415	11.724442	42.433	88.5786	1.4146295	11.8474092	1.86779202170892e-05	0.00038393855735857	46.1456	2.08749
ENSMUSG00000045071_3_D	ENSMUST00000070150	ENSMUSG00000045071	E130308A19Rik	chr4	59752232	59761439	+	59753039	59761439	8400	3	6.415	0.28231	5.417	0.244134	6.452	0.246108	4.528	0.170227	32.258	2.187826	34.216	2.183074	30.789	2.218089	32.565	2.27658	34.065	2.127689	5.703	32.7786	0.23569475	2.1986516	6.55110622550859e-09	2.98091940742305e-06	27.0756	5.74761
ENSMUSG00000022838_1_D	ENSMUST00000075946	ENSMUSG00000022838	Eaf2	chr16	36792883	36793926	-	36792883	36793879	996	2	19.092	0.35859	12.089	0.583775	18.904	0.336131	9.413	0.255875	35.298	0.863448	100	1.188315	100	1.006614	100	0.881888	100	1.012184	14.8745	87.0596	0.38359275	0.9904898	0.00441238040762533	0.0222497291439075	72.1851	5.85294
ENSMUSG00000057098_7_D	ENSMUST00000081265	ENSMUSG00000057098	Ebf1	chr11	45004716	45008091	+	45004748	45008091	3343	7	8.474	0.120641	6.599	0.102523	5.056	0.078474	6.227	0.057135	27.998	8.074902	19.861	7.830523	24.965	8.182251	23.594	8.764138	21.728	8.465031	6.589	23.6292	0.08969325	8.263369	4.26903962557532e-05	0.000678132872691975	17.0402	3.58616
ENSMUSG00000028729_3_D	ENSMUST00000030501	ENSMUSG00000028729	Ebna1bp2	chr4	118625819	118627776	+	118625870	118627776	1906	3	0.229	2.7045	0.24	2.822349	0.263	3.024554	0.278	2.607047	2.251	10.347636	2.583	11.090356	2.34	11.013019	2.99	11.305404	2.899	11.363071	0.2525	2.6126	2.7896125	11.0238972	8.17067426632378e-05	0.00107148273360396	2.3601	10.3469
ENSMUSG00000021928_1_D	ENSMUST00000022494	ENSMUSG00000021928	Ebpl	chr14	61331743	61341404	-	61331743	61341163	9420	3	0.575	0.174543	0.447	0.150783	0.59	0.205262	0.356	0.131604	3.055	0.443655	2.734	0.430056	2.368	0.480986	2.668	0.430321	3.393	0.508121	0.492	2.8436	0.165548	0.4586278	7.0818473302585e-05	0.000961633240076456	2.3516	5.77967
ENSMUSG00000050812_1_D	ENSMUST00000102889	ENSMUSG00000050812	Ecpas	chr4	58798910	58800320	-	58798910	58800180	1270	2	4.98	0.819476	4.102	0.636311	5.312	0.843546	4.76	0.735459	19.016	18.38991	22.37	18.128163	21.4	17.3532	19.348	18.425414	23.906	18.610688	4.7885	21.208	0.758698	18.181475	2.35880186832378e-05	0.000452370937913512	16.4195	4.42894
ENSMUSG00000031616_1_D	ENSMUST00000034029	ENSMUSG00000031616	Ednra	chr8	77663025	77665116	-	77663025	77664975	1950	3	24.022	0.050121	0	0	0	0	14.555	0.031471	53.844	2.175536	62.88	1.876868	50.21	2.245514	56.827	2.141709	58.234	2.272522	9.64425	56.399	0.020398	2.1424298	0.00214139872320926	0.012620596488271	46.75475	5.84794
ENSMUSG00000039990_2_D	ENSMUST00000051169	ENSMUSG00000039990	Edrf1	chr7	133671365	133672971	+	133671540	133672971	1431	2	2.746	0.359118	3.506	0.399773	6.78	0.779835	7.447	0.800586	19.041	2.279763	20.621	2.109883	18.463	1.948673	19.193	2.247927	17.111	1.760811	5.11975	18.8858	0.584828	2.0694114	0.000269900504089305	0.00254370844315553	13.76605	3.68881
ENSMUSG00000026694_1_D	ENSMUST00000028017	ENSMUSG00000026694	Eef1aknmt	chr1	162532126	162534550	-	162532126	162534275	2149	2	7.105	0.655009	5.201	0.537321	6.311	0.58612	5.3	0.522849	29.76	2.016112	32.186	2.141565	26.66	1.758313	39.548	2.329248	31.095	2.381146	5.97925	31.8498	0.57532475	2.1252768	0.000177630643071772	0.0018733785627653	25.87055	5.32672
ENSMUSG00000025967_5_D	ENSMUST00000129339	ENSMUSG00000025967	Eef1b2	chr1	63179457	63180486	+	63179612	63180486	874	5	0.019	0.680709	0.023	0.799361	0.021	0.767802	0.017	0.578208	0.153	2.702784	0.106	1.901054	0.119	1.98789	0.129	2.202604	0.144	2.428575	0.02	0.1302	0.70652	2.2445814	0.000157203049958939	0.00171531327947562	0.1102	6.51
ENSMUSG00000055762_2_D	ENSMUST00000109972	ENSMUSG00000055762	Eef1d	chr15	75894796	75895591	-	75894796	75895552	756	3	0.169	4.024492	0.221	5.443728	0.18	4.375585	0.087	1.87109	0.697	5.869856	0.582	4.937521	0.567	4.86638	0.787	6.299978	0.515	4.348769	0.16425	0.6296	3.92872375	5.2645008	0.000155703393298217	0.00170082970286346	0.46535	3.83318
ENSMUSG00000071644_3_D	ENSMUST00000052248	ENSMUSG00000071644	Eef1g	chr19	8977943	8978479	+	8978102	8978479	377	3	0.19	4.411658	0.079	1.843372	0.079	1.852295	0.089	2.235726	0.225	3.015453	0.405	5.245965	0.257	3.380393	0.551	7.270681	0.371	4.656824	0.10925	0.3618	2.58576275	4.7138632	0.0088109969565179	0.037919828531654	0.25255	3.31167
ENSMUSG00000026495_4_D	ENSMUST00000027775	ENSMUSG00000026495	Efcab2	chr1	178481312	178484513	+	178481428	178484513	3085	4	0.712	0.135717	1.888	0.151923	3.699	0.243776	1.765	0.367556	12.17	4.489526	6.612	4.222757	10.298	4.403873	5.548	3.580429	7.163	4.016557	2.016	8.3582	0.224743	4.1426284	0.00415725837047948	0.0213294512374852	6.3422	4.14593
ENSMUSG00000028039_1_D	ENSMUST00000029673	ENSMUSG00000028039	Efna3	chr3	89313884	89315567	-	89313884	89315436	1552	2	7.431	0.519516	10.502	0.844897	11.784	0.731437	9.831	0.409387	31.015	11.498055	29.017	11.622028	29.322	12.250315	31.11	11.805717	29.984	12.397934	9.887	30.0896	0.62630925	11.9148098	2.06603012417799e-05	0.000415551143456853	20.2026	3.04335
ENSMUSG00000031987_1_D	ENSMUST00000034469	ENSMUSG00000031987	Egln1	chr8	124908587	124910763	-	124908587	124910707	2120	3	23.843	4.38516	19.499	4.134564	21.61	3.350231	23.486	6.072253	52.798	27.247147	52.946	26.983037	48.587	26.666885	52.417	26.086629	53.166	27.077709	22.1095	51.9828	4.485552	26.8122814	2.20222771482538e-07	2.12693533484557e-05	29.8733	2.35115
ENSMUSG00000024937_2_D	ENSMUST00000049295	ENSMUSG00000024937	Ehbp1l1	chr19	5707366	5708425	-	5707366	5708325	959	2	9.911	0.516164	12.871	0.714172	7.113	0.356847	8.718	0.469195	45.194	1.769509	27.695	1.75601	27.957	1.491407	37.214	1.729666	31.277	1.623986	9.65325	33.8674	0.5140945	1.6741156	0.000978617910565911	0.00687501527537476	24.21415	3.50839
ENSMUSG00000070705_6_D	ENSMUST00000094651	ENSMUSG00000070705	Eid2b	chr7	28277738	28279491	+	28278236	28279491	1255	6	40.096	1.296403	32.181	1.093111	39.758	1.115987	48.96	1.113132	100	19.667184	76.96	17.058271	100	21.555582	100	20.997527	100	21.457702	40.24875	95.392	1.15465825	20.1472532	3.20353951051805e-05	0.000557467592581956	55.14325	2.37006
ENSMUSG00000067194_16_D	ENSMUST00000087143	ENSMUSG00000067194	Eif1ax	chrX	159385407	159389934	+	159385413	159389934	4521	16	0	0	0	0	0.003	0.044508	0	0	0.064	0.657844	0.09	1.031864	0.044	0.446979	0.045	0.45979	0.103	0.917887	0.00075	0.0692	0.011127	0.7028728	0.00442585699543272	0.0223019506084778	0.06845	92.2667
ENSMUSG00000024079_1_D	ENSMUST00000024884	ENSMUSG00000024079	Eif2ak2	chr17	78852543	78855261	-	78852543	78855138	2595	3	43.031	4.683947	47.596	4.834071	44.682	4.859741	35.249	2.448018	100	3.360267	100	3.568832	100	3.547869	100	3.190616	77.02	3.100287	42.6395	95.404	4.20644425	3.3535742	4.95644923064604e-05	0.00074878427591869	52.7645	2.23746
ENSMUSG00000021116_3_D	ENSMUST00000071230	ENSMUSG00000021116	Eif2s1	chr12	78884790	78885532	+	78884916	78885532	616	3	5.117	11.848257	5.713	12.684561	5.647	12.290776	6.402	13.213009	15.773	13.214284	13.622	11.82218	16.048	12.58765	13.675	10.420907	14.893	11.808719	5.71975	14.8022	12.50915075	11.970748	4.78537472059005e-06	0.000151555715486223	9.08245	2.58791
ENSMUSG00000074656_1_D	ENSMUST00000099173	ENSMUSG00000074656	Eif2s2	chr2	154871409	154872900	-	154871409	154872724	1315	4	7.227	25.161276	7.1	23.621134	6.68	24.651591	9.208	40.045401	19.175	42.545015	20.56	43.884824	21.192	42.803598	20.05	41.207187	21.007	42.03187	7.55375	20.3968	28.3698505	42.4944988	4.08245731467068e-06	0.000134705451630136	12.84305	2.70022
ENSMUSG00000030738_1_D	ENSMUST00000032992	ENSMUSG00000030738	Eif3c	chr7	126546454	126547080	-	126546454	126546997	543	2	1.533	9.399872	1.488	8.56195	1.462	8.7924	1.612	9.969076	3.404	17.879506	3.648	18.148139	4.35	19.980015	3.625	18.216857	3.883	20.450367	1.52375	3.782	9.1808245	18.9349768	9.7843299547559e-05	0.00121808689792437	2.25825	2.48203
ENSMUSG00000031029_3_D	ENSMUST00000033342	ENSMUSG00000031029	Eif3f	chr7	108941460	108942951	+	108941538	108942951	1413	3	0.044	0.192501	0.044	0.18685	0.056	0.232856	0.036	0.164607	0.586	2.568554	0.452	2.129622	0.456	2.002849	0.612	2.758267	0.484	2.203409	0.045	0.518	0.1942035	2.3325402	0.000129027343912032	0.00148655307942927	0.473	11.5111
ENSMUSG00000028156_9_D	ENSMUST00000029803	ENSMUSG00000028156	Eif4e	chr3	138555389	138559696	+	138555504	138559696	4192	9	0.118	0.23989	0.077	0.156021	0.115	0.240227	0.109	0.214672	1.345	3.158322	1.336	3.280174	1.536	3.448163	1.287	3.204225	1.316	2.862564	0.10475	1.364	0.2127025	3.1906896	4.3898929837624e-06	0.000142224710931382	1.25925	13.0215
ENSMUSG00000031490_2_D	ENSMUST00000033880	ENSMUSG00000031490	Eif4ebp1	chr8	27275079	27276674	+	27275111	27276674	1563	2	0.713	2.415268	0.662	2.405973	0.616	2.080668	0.496	2.208371	5.965	2.385671	4.46	2.290635	5.23	2.361299	5.659	2.375851	5.191	2.117251	0.62175	5.301	2.27757	2.3061414	3.40097658187275e-05	0.000583362711135476	4.67925	8.52593
ENSMUSG00000020091_1_D	ENSMUST00000020288	ENSMUSG00000020091	Eif4ebp2	chr10	61428490	61433828	-	61428490	61433796	5306	7	27.108	22.233223	28.024	24.236649	34.047	27.911199	33.697	23.378969	67.834	21.119746	87.54	27.4429	60.529	19.61111	88.018	27.445783	83.231	27.187953	30.719	77.4304	24.44001	24.5614984	0.000599851251834546	0.0047145236580079	46.7114	2.5206
ENSMUSG00000021282_8_D	ENSMUST00000166123	ENSMUSG00000021282	Eif5	chr12	111544528	111546753	+	111544618	111546753	2135	9	0.325	1.058789	0.446	1.377421	0.086	0.284587	0.27	0.739986	1.11	3.40008	0.897	2.585856	1.437	4.289724	1.68	5.187862	1.292	3.975846	0.28175	1.2832	0.86519575	3.8878736	0.000586415953563113	0.00462425320351111	1.00145	4.55439
ENSMUSG00000026083_8_D	ENSMUST00000027252	ENSMUSG00000026083	Eif5b	chr1	38051605	38055602	+	38051713	38055602	3889	8	8.134	4.638432	8.847	4.661237	8.639	4.776689	5.849	2.884111	16.002	6.242786	17.878	7.104912	16.18	7.148425	16.508	6.55694	16.236	6.762237	7.86725	16.5608	4.24011725	6.76306	0.000194172020364623	0.00200519715724862	8.69355	2.10503
ENSMUSG00000036613_3_D	ENSMUST00000221877	ENSMUSG00000036613	Eipr1	chr12	28866920	28869873	+	28867095	28869873	2778	3	0.229	0.04981	0.161	0.037833	0.488	0.105475	0.305	0.05976	2.86	1.20979	2.94	1.272542	3.096	1.333912	3.117	1.294056	3.393	1.425327	0.29575	3.0812	0.0632195	1.3071254	6.30830245805457e-08	1.02543748214061e-05	2.78545	10.4183
ENSMUSG00000036941_1_D	ENSMUST00000041138	ENSMUSG00000036941	Elac1	chr18	73735037	73739300	-	73735037	73738833	3796	2	25.298	0.330466	26.095	0.398156	29.021	0.316225	20.919	0.248737	69.505	3.267712	68.373	3.172256	72.792	3.13745	71.08	2.92054	60.446	3.002377	25.33325	68.4392	0.323396	3.100067	1.03154867542337e-06	5.4610950987043e-05	43.10595	2.70156
ENSMUSG00000040028_1_D	ENSMUST00000098950	ENSMUSG00000040028	Elavl1	chr8	4285367	4289924	-	4285367	4289599	4232	5	1.968	1.371411	1.6	1.028897	1.767	1.140857	2.408	1.764028	37.817	14.682748	30.55	12.67568	35.553	13.396246	37.448	13.899748	36.179	13.418265	1.93575	35.5094	1.32629825	13.6145374	1.03871709301111e-05	0.000256284616700245	33.57365	18.344
ENSMUSG00000041112_3_D	ENSMUST00000072519	ENSMUSG00000041112	Elmo1	chr13	20605098	20608353	+	20605299	20608353	3054	3	0.2	0.010901	0.597	0.035352	0.148	0.010389	0	0	5.646	2.7553	6.366	3.097658	6.197	3.210331	6.134	2.974875	5.704	2.887332	0.23625	6.0094	0.0141605	2.9850992	1.1323485466935e-08	3.57369494689246e-06	5.77315	25.4366
ENSMUSG00000028668_1_D	ENSMUST00000030427	ENSMUSG00000028668	Eloa	chr4	136003367	136005677	-	136003367	136005615	2248	2	23.373	2.772219	18.731	2.924113	20.063	3.05223	19.743	2.716371	37.169	8.444166	48.784	8.690698	42.655	8.488382	42.528	8.557248	42.924	8.761971	20.4775	42.812	2.86623325	8.588493	3.88826413785734e-05	0.000638837328580837	22.3345	2.09068
ENSMUSG00000079658_4_D	ENSMUST00000188641	ENSMUSG00000079658	Eloc	chr1	16641724	16643478	-	16641724	16643287	1563	5	0.454	1.453544	0.441	1.384726	0.421	1.389481	0.605	1.61653	13.009	45.597053	13.057	46.462878	12.804	45.427118	12.228	44.838531	12.907	43.521909	0.48025	12.801	1.46107025	45.1694978	2.03560189624563e-08	5.01670577671295e-06	12.32075	26.6549
ENSMUSG00000027167_1_D	ENSMUST00000122965	ENSMUSG00000027167	Elp4	chr2	105701025	105702861	-	105701025	105702729	1704	4	1.183	0.302071	2.328	0.549684	4.078	0.92938	3.436	0.525278	6.711	1.89154	10.71	2.675281	5.723	1.790392	6.912	1.948689	9.645	2.553878	2.75625	7.9402	0.57660325	2.171956	0.0031030970231885	0.0169425778645747	5.18395	2.8808
ENSMUSG00000054836_1_D	ENSMUST00000068071	ENSMUSG00000054836	Elp6	chr9	110320814	110322111	+	110320943	110322111	1168	2	9.028	1.253005	7.022	1.134232	5.945	1.020737	8.415	0.99094	35.296	7.139123	36.9	6.905606	34.211	6.879905	27.579	5.259898	33.898	6.836667	7.6025	33.5768	1.0997285	6.6042398	1.30356860912289e-05	0.000300081506400021	25.9743	4.41655
ENSMUSG00000055943_3_D	ENSMUST00000069747	ENSMUSG00000055943	Emc7	chr2	112466980	112472170	+	112467133	112472170	5037	3	0.63	0.199031	0.755	0.234403	0.655	0.218489	0.499	0.143578	8.464	7.863176	8.546	7.875129	8.16	7.598636	8.172	7.573061	8.57	7.443397	0.63475	8.3824	0.19887525	7.6706798	2.01466137495552e-10	5.72385983712154e-07	7.74765	13.2058
ENSMUSG00000031819_1_D	ENSMUST00000034277	ENSMUSG00000031819	Emc8	chr8	120653920	120658248	-	120653920	120658088	4168	4	1.068	1.508436	0.876	1.31443	1.016	1.549803	1.085	2.191092	15.618	9.099498	17.898	9.136994	14.274	8.281768	15.681	9.015416	16.384	9.685258	1.01125	15.971	1.64094025	9.0437868	1.30666104027859e-05	0.000300081506400021	14.95975	15.7933
ENSMUSG00000001964_2_D	ENSMUST00000002029	ENSMUSG00000001964	Emd	chrX	74257006	74257887	+	74257337	74257887	550	2	2.629	2.152791	2.475	1.887976	1.568	1.241879	0.726	0.380466	5.978	3.961684	2.923	2.084761	5.053	3.641024	4.942	3.523843	4.203	2.931677	1.8495	4.6198	1.415778	3.2285978	0.00451986908032521	0.0226426432129097	2.7703	2.49786
ENSMUSG00000073436_1_D	ENSMUST00000119848	ENSMUSG00000073436	Eme2	chr17	24888484	24892944	-	24888484	24892646	4162	6	5.048	0.26528	0	0	0	0	3.051	0.117701	18.888	2.421362	18.168	2.16503	17.19	2.178079	4.301	0.589181	15.772	2.068599	2.02475	14.8638	0.09574525	1.8844502	0.00590710291198677	0.027854452064198	12.83905	7.34105
ENSMUSG00000022995_4_D	ENSMUST00000193703	ENSMUSG00000022995	Enah	chr1	181896383	181905897	-	181896383	181905859	9476	11	0.949	2.239822	0.958	2.25621	0.961	2.250242	0.605	0.709995	10.626	7.8076	9.309	6.764433	10.796	7.565649	9.983	7.432901	9.969	7.211382	0.86825	10.1366	1.86406725	7.356393	6.72978581687619e-07	4.06460106196176e-05	9.26835	11.6747
ENSMUSG00000039850_3_D	ENSMUST00000106244	ENSMUSG00000039850	Endov	chr11	119507201	119511470	+	119507427	119511470	4043	3	8.138	0.420887	10.631	0.503673	12.156	0.602412	11.415	0.439649	36.291	6.316285	44.25	7.041974	41.92	7.055725	41.465	6.764344	44.688	7.697673	10.585	41.7228	0.49165525	6.9752002	1.33903969470352e-06	6.46629506624733e-05	31.1378	3.94169
ENSMUSG00000033857_2_D	ENSMUST00000135383	ENSMUSG00000033857	Engase	chr11	118487090	118489211	+	118487507	118489211	1704	2	10.206	0.618382	12.623	0.732666	13.94	0.863547	10.631	0.985705	40.639	1.791511	37.108	1.8564	38.543	1.745668	47.374	1.711854	53.426	2.016492	11.85	43.418	0.800075	1.824385	0.000268430123164337	0.00253207666993689	31.568	3.66397
ENSMUSG00000028445_1_D	ENSMUST00000127306	ENSMUSG00000028445	Enho	chr4	41638143	41639001	-	41638143	41638611	468	2	11.159	0.56434	9.898	0.534929	14.143	0.879103	0	0	31.422	26.072597	31.022	26.572387	25.944	21.351302	28.747	25.235925	21.824	19.319963	8.8	27.7918	0.494593	23.7104348	0.00314791053957073	0.0171348946125758	18.9918	3.15816
ENSMUSG00000019989_1_D	ENSMUST00000020169	ENSMUSG00000019989	Enpp3	chr10	24772405	24774072	-	24772405	24773901	1496	2	8.087	0.483058	8.087	0.39496	10.883	0.554038	4.366	0.229684	100	1.415414	100	1.176309	100	1.081357	100	1.268524	100	1.2927	7.85575	100	0.415435	1.2468608	6.731198721817e-06	0.000189514862625327	92.14425	12.7295
ENSMUSG00000025192_3_D	ENSMUST00000081079	ENSMUSG00000025192	Entpd7	chr19	43729697	43733697	+	43729935	43733697	3762	3	7.194	0.064877	14.291	0.117248	7.244	0.085973	4.767	0.03484	54.069	1.221117	49.646	1.213982	45.551	1.199841	68.935	1.177899	66.127	1.501714	8.374	56.8656	0.0757345	1.2629106	0.000120649571571809	0.00140895831376425	48.4916	6.79073
ENSMUSG00000022338_7_D	ENSMUST00000060652	ENSMUSG00000022338	Eny2	chr15	44435611	44438256	+	44435688	44438256	2568	7	0.385	1.376469	0.519	1.579156	0.508	1.68146	0.369	0.551808	7.888	31.163383	8.45	29.216177	8.584	31.092367	8.451	31.546904	7.728	29.692665	0.44525	8.2202	1.29722325	30.5422992	5.16445656478686e-07	3.46034728767485e-05	7.77495	18.462
ENSMUSG00000027624_2_D	ENSMUST00000029155	ENSMUSG00000027624	Epb41l1	chr2	156539809	156543214	+	156539818	156543214	3396	2	17.032	0.575055	17.94	0.557355	13.59	0.539845	15.374	0.603137	69.174	59.491983	69.405	56.616279	72.715	59.12981	70.582	57.974069	74.29	60.065551	15.984	71.2332	0.568848	58.6555384	1.90789601228629e-09	1.51508142220112e-06	55.2492	4.45653
ENSMUSG00000024376_1_D	ENSMUST00000025234	ENSMUSG00000024376	Epb41l4a	chr18	33796326	33797470	-	33796326	33797341	1015	2	12.671	1.778471	13.958	1.803161	12.691	1.73647	13.27	1.19513	49.042	6.352826	56.188	5.82898	50.73	5.464424	61.418	5.13968	47.622	5.939966	13.1475	53	1.628308	5.7451752	8.43601668422936e-05	0.0010986968111729	39.8525	4.03118
ENSMUSG00000028664_4_D	ENSMUST00000105845	ENSMUSG00000028664	Ephb2	chr4	136647523	136655430	-	136647523	136655321	7798	4	2.201	0.065977	3.276	0.091738	3.924	0.101809	1.546	0.057237	23.904	8.353675	23.904	8.085443	23.28	8.64308	24.99	8.402127	25.164	8.89934	2.73675	24.2484	0.07919025	8.476733	1.48159371580273e-07	1.69876207810301e-05	21.51165	8.86029
ENSMUSG00000028552_5_D	ENSMUST00000102729	ENSMUSG00000028552	Eps15	chr4	109385318	109387817	+	109385465	109387817	2352	5	1.55	0.250342	6.985	1.014177	4.478	0.702154	8.119	1.317834	13.608	22.033452	16.213	25.754171	15.003	23.715559	13.921	20.648328	16.52	25.113339	5.283	15.053	0.82112675	23.4529698	0.0034966571609619	0.0186915547714246	9.77	2.84933
ENSMUSG00000015766_1_D	ENSMUST00000058210	ENSMUSG00000015766	Eps8	chr6	137477244	137479129	-	137477244	137479015	1771	5	1.987	0.094869	13.775	0.582889	8.173	0.426805	8.381	0.53032	24.506	1.349107	29.386	1.687995	30.123	1.432651	37.116	2.038994	25.973	1.418524	8.079	29.4208	0.40872075	1.5854542	0.00040238746337417	0.00345379887998622	21.3418	3.64164
ENSMUSG00000030172_1_D	ENSMUST00000032279	ENSMUSG00000030172	Erc1	chr6	119570795	119575762	-	119570795	119575624	4829	2	33.028	1.417639	28.762	1.371421	34.256	1.466794	30.74	1.787258	72.026	21.513466	71.007	20.020004	77.89	23.465401	73.217	21.871446	72.89	22.575785	31.6965	73.406	1.510778	21.8892204	6.91105219419966e-08	1.05205272189495e-05	41.7095	2.3159
ENSMUSG00000054051_5_D	ENSMUST00000066807	ENSMUSG00000054051	Ercc6	chr14	32576685	32580990	+	32577102	32580990	3888	5	0.678	0.043809	0	0	0	0	0	0	4.024	0.309881	5.789	0.426895	5.88	0.479194	4.938	0.309359	4.731	0.377955	0.1695	5.0724	0.01095225	0.3806568	2.10220893263214e-05	0.000420859617596904	4.9029	29.9257
ENSMUSG00000021694_2_D	ENSMUST00000054835	ENSMUSG00000021694	Ercc8	chr13	108194055	108194986	+	108194124	108194986	862	2	13.97	1.517646	11.523	1.29936	16.15	1.838575	11.587	1.425251	34.172	8.081955	37.295	7.555259	41.21	7.428113	35.128	6.770243	40.311	7.553473	13.3075	37.6232	1.520208	7.4778086	2.7137089528799e-06	0.000101366957593551	24.3157	2.82722
ENSMUSG00000030304_1_D	ENSMUST00000136008	ENSMUSG00000030304	Ergic2	chr6	148179318	148181739	-	148179318	148181676	2358	6	4.568	1.035883	5.453	1.055184	4.859	1.131042	2.693	0.603589	12.213	5.421083	13.109	5.655546	8.466	3.791981	10.816	4.753615	7.618	3.36567	4.39325	10.4444	0.9564245	4.597579	0.00232392299383218	0.0135133981455464	6.05115	2.37737
ENSMUSG00000031527_1_D	ENSMUST00000033927	ENSMUSG00000031527	Eri1	chr8	35465252	35469370	-	35465252	35469127	3875	9	0.711	0.170998	1.533	0.353519	1.025	0.250839	0.685	0.221491	6.988	1.312306	7.752	1.272071	5.638	0.966168	5.68	1.04909	5.952	0.97495	0.9885	6.402	0.24921175	1.114917	3.64646477375309e-05	0.000608061170699578	5.4135	6.47648
ENSMUSG00000020311_1_D	ENSMUST00000073192	ENSMUSG00000020311	Erlec1	chr11	30930772	30931848	-	30930772	30931776	1004	5	0.593	0.24092	0.312	0.113828	0.626	0.25213	0.95	0.375353	2.793	3.393538	1.358	2.203476	1.325	1.697008	2.524	2.927337	2.648	2.852659	0.62025	2.1296	0.24555775	2.6148036	0.0069128069953225	0.0314486515566963	1.50935	3.43345
ENSMUSG00000046324_1_D	ENSMUST00000159692	ENSMUSG00000046324	Ermp1	chr19	29608213	29612679	-	29608213	29612514	4301	6	3.192	1.060585	2.264	0.727802	2.512	0.964494	2.355	0.768862	9.823	2.103028	10.036	2.01644	9.047	1.983131	9.091	1.795171	10.039	1.801271	2.58075	9.6072	0.88043575	1.9398082	8.29195674528497e-08	1.20126922010578e-05	7.02645	3.72264
ENSMUSG00000028343_1_D	ENSMUST00000030028	ENSMUSG00000028343	Erp44	chr4	48193322	48194709	-	48193322	48194607	1285	4	3.484	1.803871	3.229	1.718664	3.216	1.724312	2.629	1.134553	14.195	9.946855	11.721	10.382744	12.577	10.965176	13.733	10.722957	12.753	10.062052	3.1395	12.9958	1.59535	10.4159568	2.88875775087617e-06	0.000106215293888737	9.8563	4.13945
ENSMUSG00000021996_2_D	ENSMUST00000022573	ENSMUSG00000021996	Esd	chr14	74749644	74750765	+	74749725	74750765	1040	3	0.087	0.108108	0	0	0.047	0.063291	0	0	0.516	0.820273	0.525	0.806099	0.699	1.008468	0.512	0.858691	0.667	1.125041	0.0335	0.5838	0.04284975	0.9237144	2.47007882460974e-05	0.000467417042043029	0.5503	17.4269
ENSMUSG00000003527_1_D	ENSMUST00000003621	ENSMUSG00000003527	Ess2	chr16	17900708	17902323	-	17900708	17902043	1335	2	12.888	2.046463	13.289	2.035991	13.218	2.151821	13.358	2.194716	38.283	9.712377	39.307	9.010829	43.009	10.812046	44.369	11.101858	38.707	11.310944	13.18825	40.735	2.10724775	10.3896108	2.16842427635077e-05	0.000428114041521519	27.54675	3.08873
ENSMUSG00000004151_4_D	ENSMUST00000095767	ENSMUSG00000004151	Etv1	chr12	38865547	38870483	+	38865769	38870483	4714	5	14.28	0.490406	10.229	0.402943	17.294	0.626564	11.077	0.291006	35.253	1.691026	28.991	1.439663	20.885	1.149789	27.602	1.48648	28.602	1.365158	13.22	28.2666	0.45272975	1.4264232	0.00116233439914125	0.0078791058653138	15.0466	2.13817
ENSMUSG00000039748_6_D	ENSMUST00000039725	ENSMUSG00000039748	Exo1	chr1	175908429	175913501	+	175908565	175913501	4936	6	0.256	0.294609	0.211	0.255002	0.277	0.314237	0.175	0.127014	2.608	0.26477	2.171	0.32566	0.671	0.175016	1.839	0.250755	1.352	0.292337	0.22975	1.7282	0.2477155	0.2617076	0.010880668948024	0.0449071073945297	1.49845	7.52209
ENSMUSG00000053799_2_D	ENSMUST00000066439	ENSMUSG00000053799	Exoc6	chr19	37682845	37684045	+	37682978	37684045	1067	2	18.936	2.093376	24.95	2.765397	25.673	2.544255	23.243	2.858988	53.436	11.142141	62.344	14.082966	68.309	11.530434	52.137	11.929372	46.124	11.004206	23.2005	56.47	2.565504	11.9378238	0.000471649368229877	0.00390298498811919	33.2695	2.434
ENSMUSG00000020792_1_D	ENSMUST00000021147	ENSMUSG00000020792	Exoc7	chr11	116287999	116289285	-	116287999	116289182	1183	3	4.472	0.726254	5.573	0.75552	4.485	0.776294	3.046	0.587813	8.23	11.276147	10.059	12.143763	9.313	11.577814	9.832	12.353187	8.722	12.444284	4.394	9.2312	0.71147025	11.959039	0.000390187978196998	0.0033720356471269	4.8372	2.10086
ENSMUSG00000042787_4_D	ENSMUST00000035094	ENSMUSG00000042787	Exog	chr9	119462375	119465517	+	119462837	119465517	2680	4	9.309	0.541408	10.53	0.730462	10.224	0.660661	17.953	0.671783	29.619	6.533776	32.254	6.849769	31.286	6.73162	30.657	6.582402	34.364	7.467266	12.004	31.636	0.6510785	6.8329666	0.00083200286584988	0.00609254557605439	19.632	2.63545
ENSMUSG00000028322_1_D	ENSMUST00000030003	ENSMUSG00000028322	Exosc3	chr4	45316612	45317028	-	45316612	45316826	214	3	7.157	9.641281	5.205	7.897556	6.472	9.449814	7.555	7.888059	18.323	8.045226	16.951	7.822309	20.329	9.458279	9.799	4.800616	24.15	8.416209	6.59725	17.9104	8.7191775	7.7085278	0.00759868710101463	0.0337875259504054	11.31315	2.71483
ENSMUSG00000034259_2_D	ENSMUST00000059045	ENSMUSG00000034259	Exosc4	chr15	76329355	76330677	+	76329715	76330677	962	2	10.972	8.349613	9.554	8.097201	11.835	8.497644	8.743	4.159125	19.246	8.089925	19.053	7.971872	22.259	9.425091	23.4	9.351934	21.429	9.172114	10.276	21.0774	7.27589575	8.8021872	2.39687280803113e-05	0.000457218415275763	10.8014	2.05113
ENSMUSG00000061731_1_D	ENSMUST00000077273	ENSMUSG00000061731	Ext1	chr15	53064037	53068849	-	53064037	53068663	4626	3	0.221	0.056598	0.305	0.080952	0.128	0.032372	0.247	0.024076	9.387	2.882782	9.14	2.829195	8.756	2.751242	8.966	3.163567	9.225	3.004775	0.22525	9.0948	0.0484995	2.9263122	9.69667354097561e-09	3.33133535480389e-06	8.86955	40.3765
ENSMUSG00000027533_3_D	ENSMUST00000029046	ENSMUSG00000027533	Fabp5	chr3	10016066	10016609	+	10016120	10016609	489	3	0.099	0.172518	0.146	0.252532	0.292	0.515892	0.388	0.539734	1.236	12.578543	1.319	13.02394	1.171	12.268134	1.144	11.831197	1.141	11.886409	0.23125	1.2022	0.370169	12.3176446	9.26140728427555e-05	0.00116808137401266	0.97095	5.1987
ENSMUSG00000010517_4_D	ENSMUST00000102724	ENSMUSG00000010517	Faf1	chr4	109961798	109963960	+	109961882	109963960	2078	4	0.53	0.41582	1.075	0.671873	0.676	0.503747	0.696	0.471373	9.245	6.410474	10.502	7.538222	9.578	6.887969	10.325	6.894372	10.508	6.980675	0.74425	10.0316	0.51570325	6.9423424	1.82311745015798e-07	1.87930102157871e-05	9.28735	13.4788
ENSMUSG00000025873_3_D	ENSMUST00000126071	ENSMUSG00000025873	Faf2	chr13	54660953	54664081	+	54661136	54664081	2945	3	20.655	4.354818	21.411	4.692545	24.898	5.016408	16.593	3.858011	45.075	17.077447	50.259	16.827214	47.465	17.991923	49.166	17.607922	46.179	17.56889	20.88925	47.6288	4.4804455	17.4146792	4.96457428510144e-05	0.00074878427591869	26.73955	2.28006
ENSMUSG00000041629_1_D	ENSMUST00000120194	ENSMUSG00000041629	Fam104a	chr11	113661318	113663543	-	113661318	113663309	1991	4	4.971	2.959052	3.609	2.35439	4.58	2.89088	4.184	4.440707	12.462	8.582847	11.23	8.618641	12.124	8.980554	12.057	8.142188	13.112	9.53915	4.336	12.197	3.16125725	8.772676	3.49333356030508e-07	2.69426492325544e-05	7.861	2.81296
ENSMUSG00000050471_3_D	ENSMUST00000063782	ENSMUSG00000050471	Fam118b	chr9	35216963	35217747	-	35216963	35217733	770	3	1.285	0.247577	1.861	0.405433	0.306	0.063559	3.128	0.593676	5.589	1.641066	6.089	2.013718	6.524	2.049096	3.023	0.917134	4.787	1.503335	1.645	5.2024	0.32756125	1.6248698	0.00427697072780061	0.0217579969479025	3.5574	3.16255
ENSMUSG00000038174_1_D	ENSMUST00000161600	ENSMUSG00000038174	Fam126b	chr1	58522803	58530259	-	58522803	58529657	6854	3	11.136	0.129588	33.026	0.384223	29.971	0.334455	21.323	0.298306	100	5.232271	83.788	4.428384	61.084	3.123681	65.118	3.249737	63.805	3.340535	23.864	74.759	0.286643	3.8749216	0.000932495313705807	0.00665566978068116	50.895	3.13271
ENSMUSG00000070044_1_D	ENSMUST00000093526	ENSMUSG00000070044	Fam149a	chr8	45336709	45339372	-	45336709	45339298	2589	4	0	0	1.49	0.024449	2.001	0.028965	5.41	0.034747	6.868	0.240786	13.798	0.254095	9.758	0.259953	5.77	0.187892	10.915	0.307674	2.22525	9.4218	0.02204025	0.25008	0.00584700183030578	0.0276928575753449	7.19655	4.23404
ENSMUSG00000044465_2_D	ENSMUST00000179474	ENSMUSG00000044465	Fam160a2	chr7	105371209	105379129	-	105371209	105378770	7561	3	6.461	0.873536	8.219	0.903239	7.741	0.91872	6.568	0.595657	31.371	4.165634	24.086	3.85376	26.249	3.574064	26.142	3.835738	24.739	3.841514	7.24725	26.5174	0.822788	3.854142	3.63104824238878e-05	0.000606334153933473	19.27015	3.65896
ENSMUSG00000032977_1_D	ENSMUST00000045454	ENSMUSG00000032977	Fam207a	chr10	77486660	77488473	-	77486660	77488349	1689	3	19.159	8.36711	18.437	8.489305	16.251	7.65098	14.248	6.561363	34.564	16.042932	32.991	15.234598	38.645	17.120225	32.632	14.506851	33.541	16.843156	17.02375	34.4746	7.7671895	15.9495524	1.23008356666041e-05	0.000287282743210712	17.45085	2.02509
ENSMUSG00000038121_1_D	ENSMUST00000042852	ENSMUSG00000038121	Fam210a	chr18	68260174	68268952	-	68260174	68268718	8544	10	10.114	1.196381	10.793	1.243108	9.985	1.222659	7.549	0.889845	22.374	2.095943	17.148	2.009954	20.31	2.093461	22.015	2.147739	17.725	1.829527	9.61025	19.9144	1.13799825	2.0353248	0.000125832000082142	0.0014544279858551	10.30415	2.0722
ENSMUSG00000027495_6_D	ENSMUST00000028995	ENSMUSG00000027495	Fam210b	chr2	172352585	172355749	+	172352802	172355749	2947	6	6.513	0.570393	6.194	0.595214	4.594	0.482895	5.513	0.476998	27.726	2.596278	24.375	2.711905	24.268	2.6386	28.719	2.372468	25.755	2.527969	5.7035	26.1686	0.531375	2.569444	1.57015889475619e-06	7.29797891925699e-05	20.4651	4.58817
ENSMUSG00000003039_6_D	ENSMUST00000003123	ENSMUSG00000003039	Fam32a	chr8	72222181	72224418	+	72222250	72224418	2168	6	0.033	0.044647	0.081	0.10839	0	0	0.022	0.03547	0.317	1.075921	0.242	0.801779	0.375	1.351112	0.246	0.837857	0.259	0.869133	0.034	0.2878	0.04712675	0.9871604	0.000103468102793649	0.00126578939389632	0.2538	8.46471
ENSMUSG00000022378_1_D	ENSMUST00000063838	ENSMUSG00000022378	Fam49b	chr15	63929095	63931679	-	63929095	63931615	2520	4	1.813	1.352337	0.933	0.725968	1.662	1.279111	2.178	1.110186	31.066	36.689227	24.597	29.454049	23.664	28.851353	37.405	43.599343	22.568	25.962913	1.6465	27.86	1.1169005	32.911377	0.000686362769267777	0.00523525582919616	26.2135	16.9207
ENSMUSG00000060568_3_D	ENSMUST00000126198	ENSMUSG00000060568	Fam78b	chr1	167078536	167081124	+	167079059	167081124	2065	3	4.649	0.011929	0	0	0	0	0	0	8.507	1.591707	11.145	1.896772	8.371	1.739993	10.098	1.816225	9.74	1.756007	1.16225	9.5722	0.00298225	1.7601408	0.00231316360368473	0.0134590341456185	8.40995	8.23592
ENSMUSG00000030759_12_D	ENSMUST00000033018	ENSMUSG00000030759	Far1	chr7	113568094	113571519	+	113568257	113571519	3262	12	2.471	1.164602	2.993	1.216531	3.767	1.554352	1.971	0.788259	13.64	7.077171	15.175	7.906582	15.723	8.123694	15.269	6.985373	15.723	7.46461	2.8005	15.106	1.180936	7.511486	1.0539267214809e-07	1.38633391627436e-05	12.3055	5.39404
ENSMUSG00000025962_3_D	ENSMUST00000027103	ENSMUSG00000025962	Fastkd2	chr1	63752296	63754657	+	63752404	63754657	2253	3	0.054	0.035786	0.158	0.110264	0.12	0.072091	0.144	0.054275	1.61	0.651752	2.471	0.746268	2.358	0.757462	2.676	1.058952	2.436	0.901406	0.119	2.3102	0.068104	0.823168	0.000239296731688512	0.00233534875927783	2.1912	19.4134
ENSMUSG00000043323_1_D	ENSMUST00000069483	ENSMUSG00000043323	Fbrsl1	chr5	110361754	110363879	-	110361754	110363041	1287	3	16.448	0.537563	16.504	0.556023	25.111	0.841607	19.967	0.522714	79.072	8.293618	58.681	7.166395	80.04	8.693542	84.469	9.057295	62.674	7.79319	19.5075	72.9872	0.61447675	8.200808	0.000164606804417267	0.00177652073921039	53.4797	3.74149
ENSMUSG00000023965_1_D	ENSMUST00000024761	ENSMUSG00000023965	Fbxl17	chr17	63057782	63060411	-	63057782	63060270	2488	3	1.935	0.140577	2.884	0.161125	1.001	0.066189	1.935	0.132258	8.764	4.876834	8.297	4.381577	7.886	4.533703	8.967	4.781472	8.567	4.994332	1.93875	8.4962	0.12503725	4.7135836	5.30464334343232e-05	0.000785046580746929	6.55745	4.38231
ENSMUSG00000032507_1_D	ENSMUST00000035090	ENSMUSG00000032507	Fbxl2	chr9	113976704	113978940	-	113976704	113978832	2128	2	10.197	0.214091	7.595	0.133059	6.326	0.110854	7.136	0.158572	15.887	3.839628	16.051	4.082969	20.375	5.011319	16.09	4.009618	16.148	4.1389	7.8135	16.9102	0.154144	4.2164868	0.000139741229518709	0.00157770780667581	9.0967	2.16423
ENSMUSG00000034532_2_D	ENSMUST00000224629	ENSMUSG00000034532	Fbxo16	chr14	65321233	65323973	+	65321398	65323973	2575	2	0.199	0.01935	0.776	0.046336	0.126	0.009167	0.16	0.008189	3.973	1.130578	3.501	1.078852	3.797	1.039377	4.609	1.147573	4.506	1.278912	0.31525	4.0772	0.0207605	1.1350584	2.32759803683738e-06	9.27621366316546e-05	3.76195	12.9332
ENSMUSG00000047539_1_D	ENSMUST00000051431	ENSMUSG00000047539	Fbxo28	chr1	182313101	182317285	-	182313101	182316890	3789	8	3.292	0.619313	3.736	0.758784	3.141	0.639892	3.12	0.55403	27.337	6.490742	31.082	7.808058	27.036	6.977844	29.354	7.465974	28.47	7.543198	3.32225	28.6558	0.64300475	7.2571632	2.17987806994897e-06	8.9026220376716e-05	25.33355	8.62542
ENSMUSG00000052934_1_D	ENSMUST00000059018	ENSMUSG00000052934	Fbxo31	chr8	121549439	121552445	-	121549439	121552222	2783	3	1.671	0.354103	1.547	0.373782	2.307	0.494061	2.008	0.734883	28.584	18.728174	28.672	19.266752	27.043	19.270247	30.435	18.945119	28.351	19.276123	1.88325	28.617	0.48920725	19.097283	1.46186319484206e-07	1.69425993300587e-05	26.73375	15.1955
ENSMUSG00000022358_1_D	ENSMUST00000022986	ENSMUSG00000022358	Fbxo32	chr15	58175878	58181555	-	58175878	58181465	5587	5	11.28	0.074612	17.648	0.145517	6.703	0.058836	2.926	0.019056	48.078	1.486616	46.589	1.45309	39.928	1.330563	55.131	1.629152	34.331	1.257337	9.63925	44.8114	0.07450525	1.4313516	0.000153149378122794	0.00168371941370103	35.17215	4.64885
ENSMUSG00000001786_2_D	ENSMUST00000130320	ENSMUSG00000001786	Fbxo7	chr10	86047721	86051873	+	86048108	86051873	3765	2	1.423	0.21659	1.46	0.21273	1.769	0.265374	1.581	0.179195	100	23.993681	100	23.651108	100	24.628293	100	24.437225	100	24.765169	1.55825	100	0.21847225	24.2950952	1.09411077002435e-09	1.11708709619494e-06	98.44175	64.1746
ENSMUSG00000038206_4_D	ENSMUST00000040218	ENSMUSG00000038206	Fbxo8	chr8	56591435	56593954	+	56591623	56593954	2331	5	0.42	0.043289	0.293	0.027363	0.883	0.099273	0.856	0.07581	2.152	0.297061	3.632	0.425964	3.271	0.436869	3.44	0.436864	3.774	0.475284	0.613	3.2538	0.06143375	0.4144084	0.000205417099392952	0.00209444525494026	2.6408	5.30799
ENSMUSG00000032867_1_D	ENSMUST00000049474	ENSMUSG00000032867	Fbxw8	chr5	118064981	118068229	-	118064981	118068084	3103	2	1.178	0.261203	1.286	0.304719	0.888	0.20756	1.642	0.336014	7.163	2.261224	5.313	1.683999	7.075	2.336044	6.591	2.0557	6.74	2.258323	1.2485	6.5764	0.277374	2.119058	1.20410762013876e-05	0.000283084117142498	5.3279	5.26744
ENSMUSG00000026656_2_D	ENSMUST00000027966	ENSMUSG00000026656	Fcgr2b	chr1	170958616	170961100	-	170958616	170961013	2397	3	7.515	0.066974	0.846	0.013233	4.915	0.075254	1.755	0.013105	100	0.112184	100	0.075143	100	0.040429	100	0.083783	100	0.079898	3.75775	100	0.0421415	0.0782874	8.78365579069253e-06	0.000229391429729889	96.24225	26.6117
ENSMUSG00000038524_1_D	ENSMUST00000043437	ENSMUSG00000038524	Fchsd1	chr18	37957431	37959654	-	37957431	37959588	2157	2	52.473	2.11369	65.07	1.937377	44.001	1.514304	35.117	1.534531	100	32.408159	100	34.155457	100	35.17476	100	34.997438	100	35.951703	49.16525	100	1.7749755	34.5375034	0.00411791754923332	0.0211732062765256	50.83475	2.03396
ENSMUSG00000030691_3_D	ENSMUST00000032931	ENSMUSG00000030691	Fchsd2	chr7	101282449	101284407	+	101282533	101284407	1874	3	0	0	0	0	0	0	5.468	0.203938	11.979	3.953782	14.893	4.814189	15.203	4.865201	11.114	3.44647	10.24	3.288894	1.367	12.6858	0.0509845	4.0737072	0.000614678843746746	0.00480471348478818	11.3188	9.28003
ENSMUSG00000021273_1_D	ENSMUST00000054963	ENSMUSG00000021273	Fdft1	chr14	63145147	63146968	-	63145147	63146749	1602	2	0.082	0.083216	0.066	0.066504	0.116	0.118093	0.118	0.126652	0.367	1.157393	0.467	1.405799	0.34	1.065694	0.402	1.215226	0.315	0.951349	0.0955	0.3782	0.09861625	1.1590922	0.000100529259971992	0.00124233306228212	0.2827	3.96021
ENSMUSG00000043683_6_D	ENSMUST00000060253	ENSMUSG00000043683	Fem1a	chr17	56256809	56263610	+	56258873	56263610	4737	6	14.416	0.735269	18.119	0.929709	18.137	1.025447	10.506	0.269548	39.837	5.933952	40.075	6.037128	37.475	5.648651	38.18	5.899613	38.086	5.828827	15.2945	38.7306	0.73999325	5.8696342	0.000527344201993214	0.00425387021630418	23.4361	2.53232
ENSMUSG00000000127_2_D	ENSMUST00000000129	ENSMUSG00000000127	Fer	chr17	64138874	64139498	+	64139017	64139498	481	2	8.173	1.126507	10.539	1.309384	6.836	0.917859	7.153	1.096726	24.631	6.371719	31.989	8.136162	37.14	7.897783	38.169	7.48263	40.892	9.169717	8.17525	34.5642	1.112619	7.8116022	0.000440176032625312	0.00369822218514582	26.38895	4.22791
ENSMUSG00000026526_1_D	ENSMUST00000027810	ENSMUSG00000026526	Fh1	chr1	175600371	175601566	-	175600371	175601423	1052	2	0.58	1.16901	0.48	0.923503	0.42	0.781642	0.276	0.592298	2.437	5.775411	2.232	5.931594	2.547	6.549495	2.426	6.184376	2.501	5.769022	0.439	2.4286	0.86661325	6.0419796	1.74095355431088e-07	1.87427742074347e-05	1.9896	5.53212
ENSMUSG00000041842_2_D	ENSMUST00000107689	ENSMUSG00000041842	Fhdc1	chr3	84442197	84446530	-	84442197	84444466	2269	3	0	0	2.802	0.009396	5.743	0.021626	6.863	0.031029	10.487	0.582218	14.598	0.771351	12.926	0.730764	14.818	0.769467	14.235	0.894422	3.852	13.4128	0.01551275	0.7496444	0.00354927173667807	0.0189256242989591	9.5608	3.48204
ENSMUSG00000075324_1_D	ENSMUST00000131615	ENSMUSG00000075324	Fign	chr2	63971503	63980899	-	63971503	63978644	7141	2	14.176	0.108474	13.022	0.094159	17.108	0.128824	8.398	0.028916	80.91	1.487244	87.338	1.458871	85.925	1.372666	92.91	1.576354	90.493	1.535491	13.176	87.5152	0.09009325	1.4861252	2.35496432030092e-08	5.61030999906355e-06	74.3392	6.64202
ENSMUSG00000029227_3_D	ENSMUST00000080164	ENSMUSG00000029227	Fip1l1	chr5	74595838	74598809	+	74595986	74598809	2823	4	4.007	2.543678	4.201	2.681551	4.012	2.862439	5.819	3.353534	32.161	19.222241	27.087	19.720233	27.617	20.08456	26.896	18.691786	30.999	18.703621	4.50975	28.952	2.8603005	19.2844882	3.31747690841239e-06	0.000115752150686862	24.44225	6.41987
ENSMUSG00000044042_4_D	ENSMUST00000099576	ENSMUSG00000044042	Fmn1	chr2	113709415	113716767	+	113709460	113716767	7307	4	7.011	0.249257	6.584	0.218915	8.945	0.269625	5.49	0.043573	21.291	0.046758	100	0.047521	100	0.043151	100	0.039943	100	0.046774	7.0075	84.2582	0.1953425	0.0448294	0.00794568680827514	0.0350297404219671	77.2507	12.024
ENSMUSG00000029135_8_D	ENSMUST00000031017	ENSMUSG00000029135	Fosl2	chr5	32152670	32157842	+	32153189	32157842	4653	8	0	0	7.233	0.155728	0	0	15.448	0.188842	36.594	1.9293	43.056	2.432173	54.076	3.352262	48.738	2.588967	49.087	3.150301	5.67025	46.3102	0.0861425	2.6906006	0.000112301649118427	0.00134667766149228	40.63995	8.16722
ENSMUSG00000056493_2_D	ENSMUST00000072837	ENSMUSG00000056493	Foxk1	chr5	142456475	142462024	+	142456756	142462024	5268	2	36.81	2.121447	35.363	2.165217	45.568	2.217235	29.214	1.60936	100	10.308019	81.885	9.830445	88.138	10.306946	81.374	9.702867	87.121	10.552222	36.73875	87.7036	2.02831475	10.1400998	1.5883160352547e-05	0.00034123330773443	50.96485	2.38722
ENSMUSG00000030067_1_D	ENSMUST00000113322	ENSMUSG00000030067	Foxp1	chr6	98925335	98930234	-	98925335	98930089	4754	8	6.824	0.804074	0	0	0	0	3.776	0.329843	23.14	2.405982	27.854	2.875387	22.38	2.369414	9.511	1.028648	28.936	3.03043	2.65	22.3642	0.28347925	2.3419722	0.00255364471710584	0.0145309703767161	19.7142	8.43932
ENSMUSG00000019810_7_D	ENSMUST00000121465	ENSMUSG00000019810	Fuca2	chr10	13514706	13519035	+	13514847	13519035	4188	7	3.163	0.214977	4.253	0.216979	3.127	0.199629	2.561	0.132484	11.149	1.1153	10.493	1.014318	12.256	1.281567	11.55	1.212498	9.575	1.08233	3.276	11.0046	0.19101725	1.1412026	3.41765551276652e-06	0.000118957714040953	7.7286	3.35916
ENSMUSG00000031198_5_D	ENSMUST00000033541	ENSMUSG00000031198	Fundc2	chrX	75394309	75396459	+	75394387	75396459	2072	5	0.352	0.216724	0.342	0.2064	0.306	0.18312	0.334	0.175812	8.723	6.663631	9.691	7.247423	8.838	6.733431	9.739	6.49585	9.761	7.01908	0.3335	9.3504	0.195514	6.831883	2.60491382556859e-06	9.93807070000286e-05	9.0169	28.0372
ENSMUSG00000030795_6_D	ENSMUST00000106251	ENSMUSG00000030795	Fus	chr7	127981790	127984889	+	127981830	127984889	3059	6	0.041	0.317844	0.052	0.377377	0.045	0.341906	0.052	0.27131	0.138	1.040547	0.141	1.141454	0.202	1.429359	0.187	1.481354	0.162	1.258537	0.0475	0.166	0.32710925	1.2702502	0.000503144280712546	0.00409875247825141	0.1185	3.49474
ENSMUSG00000039357_3_D	ENSMUST00000048016	ENSMUSG00000039357	Fut11	chr14	20698210	20701016	+	20698358	20701016	2658	3	1.87	0.504032	3.68	0.690893	3.62	0.728224	5.028	0.691651	8.821	8.067238	10.139	8.629665	10.259	7.941654	9.761	8.620129	8.393	7.826744	3.5495	9.4746	0.6537	8.217086	0.000564579799078217	0.00450005779629593	5.9251	2.66928
ENSMUSG00000055373_1_D	ENSMUST00000084770	ENSMUSG00000055373	Fut9	chr4	25609332	25620820	-	25609332	25619732	10400	4	28.526	0.766894	25.113	0.649413	26.92	0.743167	10.768	0.383332	100	9.004996	100	8.492683	100	8.637345	100	8.243143	100	8.432019	22.83175	100	0.6357015	8.5620372	0.000322975382647087	0.00291330045407496	77.16825	4.37987
ENSMUSG00000059363_1_D	ENSMUST00000081333	ENSMUSG00000059363	Fxn	chr19	24261479	24262053	-	24261479	24261902	423	2	16.215	4.565978	18.694	4.703134	15.073	3.790231	11.46	3.170523	35.027	11.206481	33.547	9.073731	35.237	11.616458	40.431	10.093728	25.522	8.599791	15.3605	33.9528	4.0574665	10.1180378	0.000458191851532076	0.00381222021292171	18.5923	2.2104
ENSMUSG00000027680_7_D	ENSMUST00000200392	ENSMUSG00000027680	Fxr1	chr3	34068916	34070322	+	34068933	34070322	1389	7	2.698	5.935628	2.134	4.347608	2.688	5.607074	3.126	6.18002	5.611	4.222758	4.666	3.279919	6.23	4.380873	4.736	3.510298	6.007	4.044177	2.6615	5.45	5.5175825	3.887605	0.000233617899622977	0.00229349880302942	2.7885	2.04772
ENSMUSG00000050288_4_D	ENSMUST00000057893	ENSMUSG00000050288	Fzd2	chr11	102604395	102608058	+	102606444	102608058	1614	4	15.433	0.664909	8.783	0.461967	16.589	0.791459	17.521	0.623774	41.566	1.920357	35.379	1.869559	44.187	2.429945	42.635	2.156834	50.984	2.575233	14.5815	42.9502	0.63552725	2.1903856	4.85226561445242e-05	0.000738902180678087	28.3687	2.94553
ENSMUSG00000007989_1_D	ENSMUST00000131309	ENSMUSG00000007989	Fzd3	chr14	65192440	65202932	-	65192440	65202718	10278	2	34.407	0.316699	25.692	0.293188	32.534	0.335266	24.775	0.274818	100	12.094768	87.077	11.733689	82.089	12.434453	100	11.692067	100	12.448872	29.352	93.8332	0.30499275	12.0807698	4.32826144091591e-06	0.000140857319956907	64.4812	3.19682
ENSMUSG00000036904_4_D	ENSMUST00000041080	ENSMUSG00000036904	Fzd8	chr18	9212162	9218137	+	9214977	9218137	3160	4	1.141	0.007942	0	0	0	0	1.388	0.006791	20.302	0.513303	14.955	0.417104	14.707	0.404751	17.513	0.49684	19.815	0.508196	0.63225	17.4584	0.00368325	0.4680388	5.20514534415488e-05	0.000774152203516036	16.82615	27.6131
ENSMUSG00000020235_1_D	ENSMUST00000140901	ENSMUSG00000020235	Fzr1	chr10	81366222	81367550	-	81366222	81367508	1286	3	0.136	0.066297	0.126	0.063135	0.265	0.13388	0.201	0.056575	0.664	0.670825	0.407	0.408342	0.357	0.369266	0.349	0.380231	0.349	0.362851	0.182	0.4252	0.07997175	0.438303	0.012410224237325	0.0497574825720382	0.2432	2.33626
ENSMUSG00000031950_3_D	ENSMUST00000034428	ENSMUSG00000031950	Gabarapl2	chr8	111952314	111953642	+	111952405	111953642	1237	3	2.646	2.449208	2.267	1.944118	1.582	1.446066	2.057	2.744428	8.144	15.220486	8.625	16.404239	9.404	17.461064	9.009	17.069176	8.394	15.566119	2.138	8.7152	2.145955	16.3442168	1.79104173988349e-07	1.87427742074347e-05	6.5772	4.07633
ENSMUSG00000033751_3_D	ENSMUST00000036734	ENSMUSG00000033751	Gadd45gip1	chr8	84834107	84835486	+	84834426	84835486	1060	3	5.433	3.904738	7.519	5.836034	8.909	6.523816	7.19	7.946988	18.264	14.049504	13.684	11.300103	13.653	11.456091	16.229	13.708609	14.122	11.834519	7.26275	15.1904	6.052894	12.4697652	0.000242681074569442	0.00235368153961527	7.92765	2.09155
ENSMUSG00000027207_2_D	ENSMUST00000028636	ENSMUSG00000027207	Galk2	chr2	125983054	125984299	+	125983262	125984299	1037	2	0.255	0.028796	0	0	0.255	0.027489	0	0	0.69	0.126447	0.438	0.088262	0.719	0.123249	0.576	0.12687	1.252	0.248972	0.1275	0.735	0.01407125	0.14276	0.0083516567559603	0.0364551857704692	0.6075	5.76471
ENSMUSG00000020520_2_D	ENSMUST00000066987	ENSMUSG00000020520	Galnt10	chr11	57784569	57787514	+	57784728	57787514	2786	2	31.991	0.85877	24.456	0.769583	22.364	0.69325	14.559	0.364719	63.394	2.255502	48.427	1.833317	57.434	2.448995	64.426	2.330136	55.055	2.46769	23.3425	57.7472	0.6715805	2.267128	0.000251532752336364	0.00241410642025245	34.4047	2.47391
ENSMUSG00000047261_1_D	ENSMUST00000102817	ENSMUSG00000047261	Gap43	chr16	42248441	42249114	-	42248441	42249028	587	3	7.702	1.442362	6.483	1.367645	5.331	0.985003	8.723	0.943021	17.138	488.576865	20.723	539.018385	18.335	494.165572	16.905	459.06938	15.672	448.373078	7.05975	17.7546	1.18450775	485.840656	3.02618722824207e-05	0.000532880098252737	10.69485	2.5149
ENSMUSG00000036180_5_D	ENSMUST00000177851	ENSMUSG00000036180	Gatad2a	chr8	69907063	69909974	-	69907063	69909843	2780	6	1.63	0.993015	1.37	0.964138	1.89	1.155927	1.62	1.275334	12.771	2.87928	12.426	2.993774	7.082	1.930715	5.596	1.383132	7.259	1.859431	1.6275	9.0268	1.0971035	2.2092664	0.00749651028474458	0.0334372117776594	7.3993	5.54642
ENSMUSG00000042390_6_D	ENSMUST00000199754	ENSMUSG00000042390	Gatad2b	chr3	90357868	90363407	+	90358002	90363407	5405	6	19.545	2.914328	8.751	1.446369	16.468	2.747317	15.002	2.409144	36.332	7.498337	40.703	8.213556	33.5	7.478721	41.611	8.095575	40.604	7.586093	14.9415	38.55	2.3792895	7.7744564	0.00020567531729483	0.00209580448960487	23.6085	2.58006
ENSMUSG00000028085_3_D	ENSMUST00000127348	ENSMUSG00000028085	Gatb	chr3	85653723	85655635	+	85653852	85655635	1783	3	0.62	0.039089	3.454	0.232586	1.069	0.076427	0.941	0.068487	5.926	0.417826	9.581	0.663232	9.741	0.985268	8.374	0.736783	9.869	0.787674	1.521	8.6982	0.10414725	0.7181566	0.000167596164100491	0.00180121772154317	7.1772	5.71874
ENSMUSG00000006378_3_D	ENSMUST00000006544	ENSMUSG00000006378	Gcat	chr15	79037142	79038353	+	79037294	79038353	1059	3	0.779	0.268308	1.341	0.514478	0.943	0.333859	0.091	0.027184	4.317	0.702435	4.494	0.715712	2.327	0.447888	3.031	0.526915	4.238	0.741656	0.7885	3.6814	0.28595725	0.6269212	0.000942063271600791	0.00670275404825674	2.8929	4.66886
ENSMUSG00000003809_1_D	ENSMUST00000003907	ENSMUSG00000003809	Gcdh	chr8	84886388	84887053	-	84886388	84886979	591	2	6.871	1.538101	8.717	1.811102	8.671	1.584806	7.58	1.724715	18.43	3.618778	18.725	3.55543	23.544	3.533933	14.041	2.989917	26.459	4.842501	7.95975	20.2398	1.664681	3.7081118	0.00401781829225675	0.0207580824106691	12.28005	2.54277
ENSMUSG00000037580_1_D	ENSMUST00000089959	ENSMUSG00000037580	Gch1	chr14	47153894	47155924	-	47153894	47155797	1903	2	8.068	0.51553	5.96	0.451339	9.066	0.452395	9.211	1.058122	24.31	0.863532	18.92	0.909254	31.516	1.003673	23.401	0.608908	20.626	0.597909	8.07625	23.7546	0.6193465	0.7966552	0.00108546976045869	0.0074441797120507	15.67835	2.94129
ENSMUSG00000028124_7_D	ENSMUST00000029769	ENSMUSG00000028124	Gclm	chr3	122266227	122270731	+	122266397	122270731	4334	7	0.6	0.587351	0.669	0.619752	0.618	0.598919	0.767	0.42669	6.441	1.392128	6.747	1.511861	7.679	1.561538	8.824	1.823731	11.144	2.224984	0.6635	8.167	0.558178	1.7028484	0.000905671364373575	0.0065119046691931	7.5035	12.309
ENSMUSG00000017943_2_D	ENSMUST00000018087	ENSMUSG00000017943	Gdap1l1	chr2	163453583	163454975	+	163453927	163454975	1048	2	10.056	0.635657	11.955	0.852655	11.213	0.809672	7.36	0.360993	38.172	44.114941	34.412	41.278542	36.122	44.723278	35.601	44.610997	36.425	43.277819	10.146	36.1464	0.66474425	43.6011154	2.94323477871754e-06	0.000107140741749547	26.0004	3.56263
ENSMUSG00000021218_6_D	ENSMUST00000223396	ENSMUSG00000021218	Gdi2	chr13	3564995	3567890	+	3565142	3567890	2748	6	0.844	3.570789	0.775	3.274518	0.895	3.750638	0.477	1.727438	1.709	9.519267	1.904	9.724478	1.975	10.00607	1.841	9.328671	1.84	9.195014	0.74775	1.8538	3.08084575	9.5547	0.00028877664871913	0.00267227454690844	1.10605	2.47917
ENSMUSG00000050973_2_D	ENSMUST00000062915	ENSMUSG00000050973	Gdpgp1	chr7	80238213	80240331	+	80239383	80240331	948	2	8.135	0.548037	13.808	0.879464	15.937	0.975245	11.335	0.337715	53.059	1.939324	41.704	1.532304	40.909	1.375761	43.701	1.447416	64.44	2.044978	12.30375	48.7626	0.68511525	1.6679566	0.000582069407962786	0.00460352275032465	36.45885	3.96323
ENSMUSG00000037275_2_D	ENSMUST00000172035	ENSMUSG00000037275	Gemin5	chr11	58120002	58121784	-	58120002	58121616	1614	5	6.774	2.421531	6.489	2.682027	6.094	2.448473	7.449	4.443951	21.014	3.042585	26.087	3.496626	28.256	3.542867	18.122	2.984683	24.924	3.416342	6.7015	23.6806	2.9989955	3.2966206	0.000613618902070259	0.00479992808438104	16.9791	3.53363
ENSMUSG00000025858_2_D	ENSMUST00000026976	ENSMUSG00000025858	Get4	chr5	139268980	139270052	+	139269069	139270052	983	2	8.535	7.498073	9.228	8.482412	8.065	7.187995	8.035	7.849626	27.208	19.080223	23.022	18.322141	21.145	16.340882	21.403	17.687921	22.272	18.820494	8.46575	23.01	7.7545265	18.0503322	0.000102782366544258	0.00126145204411874	14.54425	2.71801
ENSMUSG00000027774_2_D	ENSMUST00000077271	ENSMUSG00000027774	Gfm1	chr3	67474718	67476529	+	67474850	67476529	1679	2	4.489	1.487527	4.865	1.566981	3.921	1.287716	4.546	1.255128	20.353	4.358366	21.245	4.121546	19.108	3.753458	22.933	4.05066	25.626	4.219057	4.45525	21.853	1.399338	4.1006174	7.45140735342408e-05	0.000996573240811351	17.39775	4.905
ENSMUSG00000030872_1_D	ENSMUST00000033160	ENSMUSG00000030872	Gga2	chr7	121986721	121989801	-	121986721	121989690	2969	3	2.107	1.485397	2.201	1.481926	2.322	1.583767	1.778	1.01059	8.055	2.691883	7.971	2.700748	8.641	2.876047	7.883	2.593907	7.872	2.75386	2.102	8.0844	1.39042	2.723289	7.23750777473518e-09	2.98421931150187e-06	5.9824	3.84605
ENSMUSG00000002797_1_D	ENSMUST00000131475	ENSMUSG00000002797	Ggct	chr6	54982580	54986001	-	54982580	54985857	3277	4	0.128	0.083307	0.027	0.015523	0.022	0.015631	0.052	0.028312	0.264	0.061719	0.351	0.099924	0.571	0.070213	0.193	0.043995	0.334	0.075295	0.05725	0.3426	0.03569325	0.0702292	0.00814646124292409	0.0357673890277706	0.28535	5.98428
ENSMUSG00000073987_3_D	ENSMUST00000098242	ENSMUSG00000073987	Ggh	chr4	20065739	20066750	+	20065861	20066750	889	3	2.822	0.138012	3.178	0.152895	1.963	0.108209	1.079	0.062963	7.944	1.081059	5.797	0.828273	6.73	1.151906	3.977	0.615606	5.453	0.836009	2.2605	5.9802	0.11551975	0.9025706	0.00275842311636487	0.0154179744624555	3.7197	2.64552
ENSMUSG00000020530_2_D	ENSMUST00000108081	ENSMUSG00000020530	Ggnbp2	chr11	84832360	84833213	-	84832360	84833009	649	3	2.016	0.831479	1.763	0.688581	2.524	1.003217	2.258	0.987867	6.673	6.503177	8.822	7.460502	8.995	7.72694	7.957	6.810386	8.634	7.72683	2.14025	8.2162	0.877786	7.245567	3.53462169652547e-05	0.000593851265753911	6.07595	3.8389
ENSMUSG00000021302_1_D	ENSMUST00000170957	ENSMUSG00000021302	Ggps1	chr13	14050649	14054455	-	14050649	14053693	3044	5	13.747	1.51595	10.745	1.187407	16.257	1.721379	10.611	1.017839	53.755	15.504376	45.219	13.558046	51.902	15.387832	45.767	14.03172	45.844	14.361604	12.84	48.4974	1.36064375	14.5687156	1.14030122737845e-06	5.80576523070927e-05	35.6574	3.77706
ENSMUSG00000041890_1_D	ENSMUST00000043283	ENSMUSG00000041890	Git2	chr5	114727407	114730394	-	114727407	114730181	2774	2	9.769	0.79764	10.741	0.856824	13.122	1.013628	11.368	0.651834	26.488	3.655037	26.869	3.465495	22.262	3.084098	26.928	3.543266	24.703	3.260886	11.25	25.45	0.8299815	3.4017564	5.25963361564865e-06	0.000160872759419576	14.2	2.26222
ENSMUSG00000031266_1_D	ENSMUST00000033621	ENSMUSG00000031266	Gla	chrX	134588142	134590127	-	134588142	134589866	1724	3	12.154	1.6168	8.266	1.449792	9.859	1.497588	5.626	0.698214	31.922	6.540109	28.469	6.421591	32.268	6.154848	32.864	6.393467	37.966	6.638554	8.97625	32.6978	1.3155985	6.4297138	8.23229213389041e-06	0.000219811426703293	23.72155	3.6427
ENSMUSG00000029638_4_D	ENSMUST00000064285	ENSMUSG00000029638	Glcci1	chr6	8592906	8597561	+	8593252	8597561	4309	4	16.337	1.184253	13.331	1.043771	19.782	1.465483	12.525	0.713609	61.938	5.177817	74.08	5.52089	59.992	4.483419	44.689	3.318902	67.175	5.089484	15.49375	61.5748	1.101779	4.7181024	0.000327849133696271	0.00294364040015987	46.08105	3.97417
ENSMUSG00000019715_5_D	ENSMUST00000019859	ENSMUSG00000019715	Gle1	chr2	29958446	29960371	+	29958515	29960371	1856	5	0.162	0.170415	0.017	0.019098	0.161	0.138848	0.257	0.274256	0.929	1.018979	0.577	0.811918	0.606	0.734933	0.501	0.723606	0.411	0.595354	0.14925	0.6048	0.15065425	0.776958	0.00382467262546271	0.0199670819972111	0.45555	4.05226
ENSMUSG00000018196_3_D	ENSMUST00000129653	ENSMUSG00000018196	Glrx2	chr1	143746507	143749680	+	143746639	143749680	3041	3	1.118	0.760514	1.32	0.800122	1.295	0.829692	0.624	0.441425	3.91	7.12615	3.924	6.587446	4.527	6.86935	4.083	6.925241	3.867	7.034462	1.08925	4.0622	0.70793825	6.9085298	6.74408097491371e-06	0.000189514862625327	2.97295	3.72936
ENSMUSG00000031068_6_D	ENSMUST00000064404	ENSMUSG00000031068	Glrx3	chr7	137467932	137468596	+	137467983	137468596	613	6	0.057	0.354805	0.07	0.408063	0.091	0.547821	0.02	0.114902	0.602	4.124015	0.674	4.964657	0.731	5.441282	0.486	3.476871	0.605	4.226295	0.0595	0.6196	0.35639775	4.446624	5.08769148436168e-05	0.000761768108353344	0.5601	10.4134
ENSMUSG00000118219_2_D	ENSMUST00000188175	ENSMUSG00000118219	Gm29695	chr1	132204308	132209546	+	132204445	132209546	5101	2	57.812	0.303608	22.513	0.158202	23.98	0.177169	35.578	0.491465	69.369	1.766656	67.951	1.756433	73.84	1.757019	100	2.018411	73.24	1.863092	34.97075	76.88	0.282611	1.8323222	0.00643373492222778	0.0297777407290985	41.90925	2.19841
ENSMUSG00000000594_2_D	ENSMUST00000000608	ENSMUSG00000000594	Gm2a	chr11	55109377	55113029	+	55109533	55113029	3496	2	0.1	0.009419	0	0	0	0	0.122	0.017577	0.314	0.071621	0.203	0.045147	0.311	0.069819	0.464	0.101715	0.176	0.040171	0.0555	0.2936	0.006749	0.0656946	0.00647878835454156	0.029879909896693	0.2381	5.29009
ENSMUSG00000109179_2_D	ENSMUST00000208833	ENSMUSG00000109179	Gm35339	chr15	76363530	76364938	+	76363727	76364938	1211	2	4.841	0.155535	5.352	0.210865	6.911	0.26131	7.064	0.095274	38.915	0.714064	20.612	0.503901	26.07	0.628281	25.339	0.792162	20.868	0.614941	6.042	26.3608	0.180746	0.6506698	0.0032273122142888	0.0174651189264427	20.3188	4.36293
ENSMUSG00000109398_2_D	ENSMUST00000207173	ENSMUSG00000109398	Gm3854	chr7	6353421	6355956	+	6354677	6355956	1279	2	18.567	0.256945	2.702	0.040632	18.877	0.24577	8.127	0.097057	39.421	1.729277	35.592	1.364712	37.723	1.505285	49.792	2.026029	41.944	1.746817	12.06825	40.8944	0.160101	1.674424	0.00150335948078009	0.00962769732001372	28.82615	3.38859
ENSMUSG00000028901_4_D	ENSMUST00000168553	ENSMUSG00000028901	Gmeb1	chr4	132222628	132226462	-	132222628	132225764	3136	4	4.464	0.372239	5.915	0.555826	5.375	0.448354	6.651	0.626254	28.915	2.678265	23.15	2.537969	14.269	1.71404	17.294	1.889123	19.563	2.278275	5.60125	20.6382	0.50066825	2.2195344	0.00347339664032343	0.0185811121170595	15.03695	3.68457
ENSMUSG00000070284_2_D	ENSMUST00000112295	ENSMUSG00000070284	Gmppb	chr9	108051325	108052801	+	108051457	108052801	1344	2	7.331	1.442776	8.873	1.751443	9.05	1.759277	8.302	1.040263	41.734	6.323467	36.593	5.994605	45.122	7.287537	38.822	6.723905	35.231	6.003775	8.389	39.5004	1.49843975	6.4666578	3.64989845012058e-05	0.000608061170699578	31.1114	4.70859
ENSMUSG00000027823_6_D	ENSMUST00000029405	ENSMUSG00000027823	Gmps	chr3	64016632	64022214	+	64016734	64022214	5480	6	0.026	0.132883	0.047	0.196727	0.024	0.126959	0.033	0.113675	1.464	3.293826	2.035	4.013135	2.097	3.39769	2.696	4.126356	1.516	2.97113	0.0325	1.9616	0.142561	3.5604274	0.00100634999453266	0.0070238119247314	1.9291	60.3569
ENSMUSG00000000884_2_D	ENSMUST00000090086	ENSMUSG00000000884	Gnb1l	chr16	18564034	18566679	+	18564286	18566679	2393	2	0.665	0.066829	0.47	0.052901	0.606	0.053089	0.072	0.009053	9.038	0.710943	9.798	0.797359	8.302	0.808397	7.067	0.743037	11.116	0.780346	0.45325	9.0642	0.045468	0.7680164	0.000158322262104725	0.00172226667772066	8.61095	19.9982
ENSMUSG00000027669_3_D	ENSMUST00000155737	ENSMUSG00000027669	Gnb4	chr3	32580331	32585226	-	32580331	32585119	4788	6	1.453	0.158477	2.298	0.251407	1.917	0.174479	1.114	0.127871	5.331	2.638587	6.251	2.789316	5.674	2.717191	7.072	2.819992	5.724	2.595486	1.6955	6.0104	0.1780585	2.7121144	1.28338949640245e-05	0.000297516072815332	4.3149	3.54491
ENSMUSG00000028479_1_D	ENSMUST00000030201	ENSMUSG00000028479	Gne	chr4	44034074	44037353	-	44034074	44037117	3043	3	0	0	0	0	0	0	1.061	0.066778	6.805	1.263055	5.672	1.04368	5.771	0.941862	10.794	1.912793	8.844	1.491627	0.26525	7.5772	0.0166945	1.3306034	0.00119594272738709	0.00805533339426582	7.31195	28.5663
ENSMUSG00000036402_10_D	ENSMUST00000043148	ENSMUSG00000036402	Gng12	chr6	67017463	67021368	+	67017589	67021368	3779	11	0	0	0	0	1.462	0.186644	0	0	2.642	1.134774	6.595	2.65514	2.321	1.089983	8.381	3.794814	6.374	2.776106	0.3655	5.2626	0.046661	2.2901634	0.0122228376686636	0.0491872864965871	4.8971	14.3984
ENSMUSG00000043004_1_D	ENSMUST00000160013	ENSMUSG00000043004	Gng2	chr14	19872558	19875935	-	19872558	19875806	3248	3	11.555	4.849921	11.423	4.792739	10.921	4.502447	9.649	4.592634	54.478	175.269346	52.045	172.446272	50.777	165.493767	51.433	167.021436	48.201	157.591962	10.887	51.3868	4.68443525	167.5645566	1.17710517233976e-07	1.45886196532582e-05	40.4998	4.72001
ENSMUSG00000035311_4_D	ENSMUST00000020251	ENSMUSG00000035311	Gnptab	chr10	88445762	88447321	+	88445840	88447321	1481	4	12.576	1.589653	15.213	1.87983	18.356	2.557704	24.08	2.405644	35.993	12.559074	27.559	9.531614	37.006	14.069038	42.318	13.538515	40.268	13.389605	17.55625	36.6288	2.10820775	12.6175692	0.00107469102577254	0.00739013799986816	19.07255	2.08637
ENSMUSG00000034109_1_D	ENSMUST00000038563	ENSMUSG00000034109	Golim4	chr3	75875072	75878177	-	75875072	75878030	2958	6	6.877	0.22097	6.584	0.19514	5.502	0.178715	4.526	0.092888	11.169	0.86655	14.511	1.087772	12.847	0.885532	11.213	0.75767	10.57	0.743553	5.87225	12.062	0.17192825	0.8682154	0.000255312150005064	0.00243837318853389	6.18975	2.05407
ENSMUSG00000032513_1_D	ENSMUST00000035099	ENSMUSG00000032513	Gorasp1	chr9	119925257	119928036	-	119925257	119927773	2516	3	5.248	0.501655	8.043	0.78364	7.343	0.616221	0	0	30.831	4.56713	19.278	2.917241	22.079	3.253484	12.417	1.884876	25.327	3.993707	5.1585	21.9864	0.475379	3.3232876	0.00290301314736076	0.0160009010006586	16.8279	4.26217
ENSMUSG00000010392_1_D	ENSMUST00000010536	ENSMUSG00000010392	Gosr1	chr11	76726594	76730233	-	76726594	76730108	3514	3	32.913	3.1904	32.172	3.348078	31.101	3.323338	24.658	3.723627	77.825	15.080654	67.193	15.83282	69.611	15.379023	82.147	15.20261	75.651	15.301641	30.211	74.4854	3.39636075	15.3593496	4.41994323771177e-06	0.000142294298738406	44.2744	2.46551
ENSMUSG00000022008_1_D	ENSMUST00000022585	ENSMUSG00000022008	Gpalpp1	chr14	76086236	76090746	-	76086236	76090527	4291	5	20.068	3.656867	21.841	3.715315	18.578	3.763627	24.003	3.204921	49.483	14.379533	52.474	13.717073	53.295	13.939368	52.542	13.566988	50.398	13.899318	21.1225	51.6384	3.5851825	13.900456	2.52184871540383e-06	9.79546346140825e-05	30.5159	2.44471
ENSMUSG00000031545_1_D	ENSMUST00000167004	ENSMUSG00000031545	Gpat4	chr8	23171265	23174660	-	23171265	23174551	3286	5	0.582	0.085312	0.454	0.080267	0.281	0.052205	0.141	0.034335	3.589	2.658376	2.945	2.211978	3.441	2.499776	3.486	2.706865	3.327	2.764085	0.3645	3.3576	0.06302975	2.568216	1.77047026146987e-07	1.87427742074347e-05	2.9931	9.21152
ENSMUSG00000050668_7_D	ENSMUST00000170759	ENSMUSG00000050668	Gpatch11	chr17	78845143	78848308	+	78845199	78848308	3109	7	0.503	0.216476	0.337	0.128417	0.408	0.127798	0.256	0.112294	6.83	7.33458	8.9	9.053857	9.612	8.316298	8.831	8.759717	8.277	7.785736	0.376	8.49	0.14624625	8.2500376	5.47502665042676e-05	0.00080211898522345	8.114	22.5798
ENSMUSG00000036427_1_D	ENSMUST00000038027	ENSMUSG00000036427	Gpi1	chr7	34201329	34202549	-	34201329	34202413	1084	3	1.03	4.014621	1.01	4.064212	0.988	3.814735	0.961	2.609138	2.148	7.45186	2.231	8.214331	1.941	7.350866	1.72	6.284579	2.134	7.994597	0.99725	2.0348	3.6256765	7.4592466	0.000279881346566222	0.00261478690707031	1.03755	2.04041
ENSMUSG00000064037_3_D	ENSMUST00000076949	ENSMUSG00000064037	Gpn1	chr5	31510831	31512904	+	31510911	31512904	1993	3	3.533	1.622693	3.46	1.506165	3.921	1.749122	2.777	1.096466	12.456	4.382963	9.986	3.550936	11.068	4.601911	10.466	3.491329	8.998	3.273212	3.42275	10.5948	1.4936115	3.8600702	6.12034406005614e-05	0.000868473176648999	7.17205	3.09541
ENSMUSG00000028096_1_D	ENSMUST00000029738	ENSMUSG00000028096	Gpr89	chr3	96868280	96871594	-	96868280	96871387	3107	4	6.789	0.9733	7.358	1.073407	7.384	1.093644	14.506	1.790611	36.092	7.157821	32.366	6.688153	29.805	6.690687	29.213	6.53927	30.884	6.628281	9.00925	31.672	1.2327405	6.7408424	8.9854817822885e-05	0.00114066142625251	22.66275	3.5155
ENSMUSG00000001700_4_D	ENSMUST00000070166	ENSMUSG00000001700	Gramd3	chr18	56502587	56503789	+	56502629	56503789	1160	4	10.841	1.110471	9.745	0.915194	6.311	0.592703	16.168	1.287453	18.458	0.701702	24.136	1.058847	35.129	1.303532	32.281	1.029789	28.434	0.650958	10.76625	27.6876	0.97645525	0.9489656	0.0024626892119438	0.0141145467504109	16.92135	2.5717
ENSMUSG00000003228_4_D	ENSMUST00000003313	ENSMUSG00000003228	Grk5	chr19	61091893	61095974	+	61091992	61095974	3982	4	10.334	0.359906	22.163	0.492847	12.188	0.400355	7.443	0.470863	27.258	2.835826	33.09	2.831206	41.042	2.857843	30.618	2.699309	30.682	2.435701	13.032	32.538	0.43099275	2.731977	0.00288462305140052	0.0159364088753101	19.506	2.49678
ENSMUSG00000031822_4_D	ENSMUST00000034279	ENSMUSG00000031822	Gse1	chr8	120578468	120581381	+	120578603	120581381	2778	4	34.361	4.732027	43.334	6.114384	43.977	4.94127	31.582	4.481927	92.689	14.184665	88.489	12.947332	100	14.858846	100	13.216199	100	15.735666	38.3135	96.2356	5.067402	14.1885416	6.36819535951724e-06	0.000182785109375381	57.9221	2.51179
ENSMUSG00000022812_5_D	ENSMUST00000023507	ENSMUSG00000022812	Gsk3b	chr16	38240501	38246084	+	38240569	38246084	5515	5	1.995	0.434595	1.005	0.218234	0.888	0.219152	2.068	0.301391	11.938	17.075442	12.517	17.978131	11.915	16.746154	12.478	16.599807	14.192	18.664423	1.489	12.608	0.293343	17.4127914	1.53600643904709e-07	1.73334284524256e-05	11.119	8.46743
ENSMUSG00000062203_5_D	ENSMUST00000167571	ENSMUSG00000062203	Gspt1	chr16	11219292	11220879	-	11219292	11220826	1534	6	5.047	7.700601	5.333	7.891817	5.659	9.080049	5.97	9.353933	30.085	27.564978	28.171	26.877855	26.72	26.478083	27.158	26.05833	27.711	26.180941	5.50225	27.969	8.5066	26.6320374	3.68152338166052e-07	2.75036734586004e-05	22.46675	5.08319
ENSMUSG00000033318_2_D	ENSMUST00000220440	ENSMUSG00000033318	Gstt2	chr10	75831372	75832094	-	75831372	75831884	512	2	8.014	4.454294	7.026	3.969752	10.05	5.145989	31.95	6.826221	100	1.537433	41.446	1.648599	100	1.847944	100	1.648976	49.868	2.248115	14.26	78.2628	5.099064	1.7862134	0.00590034284121166	0.0278300613444901	64.0028	5.48827
ENSMUSG00000034345_7_D	ENSMUST00000039487	ENSMUSG00000034345	Gtf2h5	chr17	6084471	6086518	+	6084652	6086518	1866	7	0.257	0.368094	0.284	0.427433	0.293	0.444318	0.636	0.873364	7.961	14.842561	8.797	16.113352	7.58	14.828662	8.165	14.629219	8.04	15.006541	0.3675	8.1086	0.52830225	15.084067	1.00502125950954e-07	1.33016424846569e-05	7.7411	22.0642
ENSMUSG00000019837_2_D	ENSMUST00000217537	ENSMUSG00000019837	Gtf3c6	chr10	40247702	40249831	-	40247702	40249532	1830	5	6.232	3.467029	6.712	3.423407	7.748	3.806171	5.903	2.034394	21.776	14.938509	20.643	14.883767	20.62	14.012691	22.164	14.766894	24.199	14.673626	6.64875	21.8804	3.18275025	14.6550974	5.74133911197506e-07	3.66369202082909e-05	15.23165	3.2909
ENSMUSG00000021149_1_D	ENSMUST00000222098	ENSMUSG00000021149	Gtpbp4	chr13	8966329	8973274	-	8966329	8973121	6792	8	0.219	0.185165	0.212	0.182651	0.238	0.197921	0.162	0.144736	1.039	0.332214	1.028	0.338113	1.248	0.370748	1.205	0.388576	1.221	0.374427	0.20775	1.1482	0.17761825	0.3608156	9.32293430283174e-06	0.00023890337141557	0.94045	5.52684
ENSMUSG00000019188_3_D	ENSMUST00000125366	ENSMUSG00000019188	H13	chr2	152704621	152708670	+	152704724	152708670	3946	3	0.519	0.140159	0.644	0.171682	0.129	0.033174	0.144	0.027295	7.007	4.975556	6.773	4.768967	6.248	3.951204	4.717	3.294182	6.171	4.40593	0.359	6.1832	0.0930775	4.2791678	4.4367946081275e-05	0.000694881761817836	5.8242	17.2234
ENSMUSG00000052565_2_D	ENSMUST00000045301	ENSMUSG00000052565	H1f3	chr13	23553261	23557478	+	23555755	23557478	1723	2	0	0	8.389	0.010686	33.258	0.040729	0	0	100	0.054049	13.607	0.016453	100	0.057795	100	0.0942	100	0.032284	10.41175	82.7214	0.01285375	0.0509562	0.0104092432611257	0.043352384135866	72.30965	7.945
ENSMUSG00000060032_3_D	ENSMUST00000074556	ENSMUSG00000060032	H2aj	chr6	136808243	136810083	+	136808729	136810083	1354	3	3.477	2.216418	3.918	2.643434	3.588	2.171883	3.177	2.179297	11.752	3.509	9.446	4.121557	7.364	3.036938	9.33	3.693985	8.714	3.337004	3.54	9.3212	2.302758	3.5396968	0.000936222042737944	0.00667338325077934	5.7812	2.63311
ENSMUSG00000078851_3_D	ENSMUST00000108817	ENSMUSG00000078851	H2aw	chr11	58954684	58956183	+	58955130	58956183	1053	3	0	0	0	0	6.796	0.150486	0	0	32.202	20.850639	39.504	25.353299	39.977	25.346523	27.461	16.408644	29.316	18.162195	1.699	33.692	0.0376215	21.22426	2.63050509760362e-05	0.00048657166368567	31.993	19.8305
ENSMUSG00000041126_2_D	ENSMUST00000109737	ENSMUSG00000041126	H2az2	chr11	6427228	6428432	-	6427228	6428370	1142	4	0.255	0.610586	0.492	1.146327	0.67	1.54892	0.398	1.248121	2.042	1.946682	1.742	1.785185	2.313	2.523068	3.395	3.329273	1.779	1.786643	0.45375	2.2542	1.1384885	2.2741702	0.00292473046411561	0.0161081802931165	1.80045	4.96793
ENSMUSG00000016559_1_D	ENSMUST00000016703	ENSMUSG00000016559	H3f3b	chr11	116021970	116023535	-	116021970	116023406	1436	8	0.039	1.283761	0.056	1.849741	0.031	1.068577	0.054	2.006127	0.14	4.61139	0.12	4.148979	0.145	5.024198	0.124	4.626552	0.133	4.727228	0.045	0.1324	1.5520515	4.6276694	2.42481498059256e-05	0.000460908315592953	0.0874	2.94222
ENSMUSG00000035376_2_D	ENSMUST00000061156	ENSMUSG00000035376	Hacd2	chr16	35106314	35109173	+	35106397	35109173	2776	2	3.293	1.340787	3.439	1.32928	3.731	1.502411	2.379	0.497017	37.204	3.175766	27.29	3.167755	38.736	3.476914	32.259	3.128332	38.842	3.527499	3.2105	34.8662	1.16737375	3.2952532	0.000121980729822617	0.001421406971808	31.6557	10.8601
ENSMUSG00000025745_1_D	ENSMUST00000156859	ENSMUSG00000025745	Hadha	chr5	30118300	30119960	-	30118300	30119814	1514	2	0.361	0.082747	0.322	0.078797	0.176	0.038804	0.577	0.161529	0.862	0.222149	0.764	0.237989	0.925	0.242801	0.598	0.165558	1.408	0.37282	0.359	0.9114	0.09046925	0.2482634	0.0121110663424778	0.0488291413029499	0.5524	2.53872
ENSMUSG00000019143_3_D	ENSMUST00000152954	ENSMUSG00000019143	Hars2	chr18	36791069	36792562	+	36791129	36792562	1433	3	2.085	0.131687	6.046	0.424568	6.738	0.426314	5.17	0.292126	11.165	1.87316	15.205	2.561316	12.059	2.139135	10.083	1.787575	12.673	2.014163	5.00975	12.237	0.31867375	2.0750698	0.00139378475886261	0.00909715038501477	7.22725	2.44264
ENSMUSG00000021730_2_D	ENSMUST00000006991	ENSMUSG00000021730	Hcn1	chr13	117975251	117981035	+	117976234	117981035	4801	2	0	0	1.638	0.008471	0	0	1.861	0.007605	38.331	1.036891	36.238	0.909811	30.538	0.838302	27.832	0.718719	34.116	0.885395	0.87475	33.411	0.004019	0.8778236	3.00957416875729e-05	0.000531534429590818	32.53625	38.1949
ENSMUSG00000008855_1_D	ENSMUST00000107151	ENSMUSG00000008855	Hdac5	chr11	102194431	102195868	-	102194431	102195828	1397	2	0.064	0.019159	0	0	0.085	0.03659	0.028	0.01631	0.172	0.631219	0.29	1.059378	0.243	0.787112	0.16	0.557215	0.175	0.578995	0.04425	0.208	0.01801475	0.7227838	0.0013148080751072	0.00870086417851322	0.16375	4.70056
ENSMUSG00000025104_1_D	ENSMUST00000107305	ENSMUSG00000025104	Hdgfl3	chr7	81881248	81886083	-	81881248	81886077	4829	5	7.884	0.423124	11.055	0.61344	11.149	0.601363	8.249	0.414292	31.494	39.179207	31.595	39.466057	31.296	37.990045	31.632	37.552888	29.925	37.644404	9.58425	31.1884	0.51305475	38.3665202	3.15189022116311e-05	0.000549875331423582	21.60415	3.25413
ENSMUSG00000025421_9_D	ENSMUST00000097522	ENSMUSG00000025421	Hdhd2	chr18	76970610	76975325	+	76970714	76975325	4611	9	0.164	0.062605	0.037	0.011265	0.155	0.04305	0.04	0.01015	1.534	0.886682	1.354	0.768392	1.27	0.757836	1.711	1.005337	1.239	0.828949	0.099	1.4216	0.0317675	0.8494392	2.72258866122751e-05	0.000499174887016679	1.3226	14.3596
ENSMUSG00000000976_6_D	ENSMUST00000001002	ENSMUSG00000000976	Heatr6	chr11	83781150	83783754	+	83781722	83783754	2032	6	13.625	1.063117	12.982	1.019788	12.492	0.910997	7.694	0.667871	33.882	4.746455	38.624	4.774521	35.597	4.85175	35.04	4.922158	38.915	5.088552	11.69825	36.4116	0.91544325	4.8766872	7.61462096786267e-06	0.000206403398447463	24.71335	3.11257
ENSMUSG00000046861_3_D	ENSMUST00000050067	ENSMUSG00000046861	Hectd3	chr4	117003281	117005277	+	117003366	117005277	1911	3	6.457	0.412174	6.788	0.455365	6.931	0.478321	12.582	0.763705	18.022	4.728659	19.24	4.528556	17.302	4.296043	15.723	3.700148	18.958	4.580525	8.1895	17.849	0.52739125	4.3667862	0.00345274991616846	0.018490635157874	9.6595	2.1795
ENSMUSG00000042807_1_D	ENSMUST00000087659	ENSMUSG00000042807	Hecw2	chr1	53806875	53813333	-	53806875	53813221	6346	3	8.674	0.02709	12.487	0.031172	17.145	0.036724	3.158	0.013733	33.985	1.651228	39.327	1.840844	38.694	1.652345	31.473	1.591376	33.116	1.637093	10.366	35.319	0.02717975	1.6745772	0.00095090768030621	0.00673329312200973	24.953	3.4072
ENSMUSG00000020721_3_D	ENSMUST00000106746	ENSMUSG00000020721	Helz	chr11	107686384	107693826	+	107686719	107693826	7107	3	9.138	1.207405	7.878	1.040196	9.466	1.150864	7.334	1.460383	69.857	5.054464	52.558	4.522771	60.375	5.0322	59.641	4.881678	51.819	4.829354	8.454	58.85	1.214712	4.8640934	7.8588466360906e-05	0.00104013290570629	50.396	6.9612
ENSMUSG00000029798_2_D	ENSMUST00000031817	ENSMUSG00000029798	Herc6	chr6	57662699	57664632	+	57662914	57664632	1718	2	6.447	0.077676	16.601	0.119607	10.597	0.163979	4.489	0.066147	100	0.05389	100	0.019327	100	0.052499	100	0.108143	16.294	0.020745	9.5335	83.2588	0.10685225	0.0509208	0.010904386478171	0.0449703693938188	73.7253	8.73329
ENSMUSG00000048878_4_D	ENSMUST00000053063	ENSMUSG00000048878	Hexim1	chr11	103116230	103119730	+	103117992	103119730	1738	4	2.633	0.349734	2.027	0.265531	1.329	0.178479	1.366	0.177546	10.682	2.23713	8.375	1.932709	10.124	2.089363	10.712	2.221855	13.007	2.836387	1.83875	10.58	0.2428225	2.2634888	7.93896255600871e-05	0.00104879418461727	8.74125	5.75391
ENSMUSG00000038412_1_D	ENSMUST00000060251,ENSMUST00000215007	ENSMUSG00000038412	Higd1a	chr9	121848561	121850322	-	121848561	121849633	1072	2	2.889	1.235247	2.774	1.153438	3.012	1.252682	4.412	1.225053	50.633	19.156268	48.313	16.682472	44.19	16.4443	45.59	16.76395	47.493	15.876962	3.27175	47.2438	1.216605	16.9847904	3.18682881089776e-07	2.549581960241e-05	43.97205	14.4399
ENSMUSG00000062797_3_D	ENSMUST00000153470	ENSMUSG00000062797	Hikeshi	chr7	89917528	89919007	-	89917528	89918952	1424	3	1.013	0.917115	1.116	1.116456	0.738	0.71041	1.535	1.201202	5.6	4.186753	5.415	4.40365	6.257	4.075142	5.498	4.011383	5.846	3.800913	1.1005	5.7232	0.98629575	4.0955682	2.85848258480011e-07	2.43209226590076e-05	4.6227	5.20055
ENSMUSG00000061436_1_D	ENSMUST00000161779	ENSMUSG00000061436	Hipk2	chr6	38694389	38698596	-	38694389	38698134	3745	6	27.145	0.22315	27.831	0.281033	63.655	0.377861	18.27	0.212807	100	11.313476	100	11.241817	100	12.388785	100	10.89856	100	12.195894	34.22525	100	0.27371275	11.6077064	0.0072489319286283	0.032590553466496	65.77475	2.92182
ENSMUSG00000042606_2_D	ENSMUST00000037248	ENSMUSG00000042606	Hirip3	chr7	126864733	126865377	+	126864897	126865377	480	2	3.512	1.595856	5.986	2.788882	7.542	3.33531	5.845	1.60467	14.188	2.225464	9.126	1.855207	13.13	2.655286	13.527	2.983291	12.137	2.490379	5.72125	12.4216	2.3311795	2.4419254	0.000916159092479886	0.00656091085566507	6.70035	2.17113
ENSMUSG00000044783_1_D	ENSMUST00000054674	ENSMUSG00000044783	Hjurp	chr1	88262470	88266658	-	88262470	88265180	2710	5	2.32	0.657292	2.974	0.874782	1.555	0.449975	0.92	0.147176	5.701	0.523321	9.048	0.881937	10.675	1.038464	8.402	0.82206	8.904	0.878761	1.94225	8.546	0.53230625	0.8289086	0.000356041224869733	0.00315319285519701	6.60375	4.40005
ENSMUSG00000066551_1_D	ENSMUST00000085546	ENSMUSG00000066551	Hmgb1	chr5	149046704	149048913	-	149046704	149048736	2032	3	0.017	0.076293	0.05	0.20488	0.038	0.161307	0.031	0.104666	0.069	0.283411	0.139	0.567735	0.142	0.57359	0.099	0.406819	0.129	0.505381	0.034	0.1156	0.1367865	0.4673872	0.00218375578563627	0.012820894797324	0.0816	3.4
ENSMUSG00000040681_1_D	ENSMUST00000050884	ENSMUSG00000040681	Hmgn1	chr16	96120617	96122417	-	96120617	96122375	1758	7	0.025	0.153639	0.018	0.106142	0.035	0.218102	0.005	0.023679	0.272	0.782725	0.336	1.012104	0.255	0.720381	0.304	0.879256	0.305	0.858793	0.02075	0.2944	0.1253905	0.8506518	4.93160241597379e-06	0.000154588431872652	0.27365	14.188
ENSMUSG00000020069_1_D	ENSMUST00000020263	ENSMUSG00000020069	Hnrnph3	chr10	63014663	63015714	-	63014663	63015637	974	2	1.686	0.858745	1.252	0.635599	1.085	0.51472	1.209	0.48701	4.675	3.256496	4.707	3.68952	4.023	3.300221	4.165	2.93381	4.021	3.677753	1.308	4.3182	0.6240185	3.37156	1.50005465695324e-06	7.06871909884275e-05	3.0102	3.30138
ENSMUSG00000039630_1_D	ENSMUST00000037748	ENSMUSG00000039630	Hnrnpu	chr1	178324320	178329407	-	178324320	178329353	5033	14	0.578	2.112344	0.563	1.926581	0.564	2.087752	0.32	0.985095	1.688	5.326758	1.574	4.925655	1.611	4.903519	1.587	4.881612	1.511	4.45172	0.50625	1.5942	1.777943	4.8978528	5.84871361407084e-05	0.000838250458551423	1.08795	3.14904
ENSMUSG00000071659_5_D	ENSMUST00000096753	ENSMUSG00000071659	Hnrnpul2	chr19	8831454	8834143	+	8831535	8834143	2608	5	14.262	10.618661	15.97	11.600804	14.035	10.155841	14.625	9.32794	36.742	33.206851	38.384	36.031608	33.943	31.797229	32.014	31.065096	30.628	29.345294	14.723	34.3422	10.4258115	32.2892156	7.12374362276328e-05	0.000963052881561586	19.6192	2.33255
ENSMUSG00000007617_6_D	ENSMUST00000079086	ENSMUSG00000007617	Homer1	chr13	93402040	93405126	+	93402229	93405126	2897	6	9.555	0.452938	14.227	0.622325	22.637	0.998526	8.858	0.384978	44.474	6.924172	36.559	6.013557	42.482	6.441167	30.305	5.011101	23.941	3.647404	13.81925	35.5522	0.61469175	5.6074802	0.00324300736388318	0.0175412010315387	21.73295	2.57266
ENSMUSG00000057156_1_D	ENSMUST00000081162	ENSMUSG00000057156	Homez	chr14	54852735	54858281	-	54852735	54856692	3957	3	2.089	0.087135	1.824	0.083546	0.311	0.014624	2.423	0.054489	7.272	0.38632	4.539	0.251656	7.306	0.40724	7.988	0.423872	4.959	0.253159	1.66175	6.4128	0.0599485	0.3444494	0.000911023352015461	0.00653942138954252	4.75105	3.85906
ENSMUSG00000037234_1_D	ENSMUST00000037182	ENSMUSG00000037234	Hook3	chr8	26021416	26032030	-	26021416	26031889	10473	9	11.732	0.529371	13.735	0.537007	13.763	0.463064	7.825	0.328737	44.245	9.270626	48.738	9.05679	42.134	9.01044	53.725	8.543582	49.354	8.977888	11.76375	47.6392	0.46454475	8.9718652	2.67446926929494e-06	0.000100602272987637	35.87545	4.04966
ENSMUSG00000028759_2_D	ENSMUST00000105825	ENSMUSG00000028759	Hp1bp3	chr4	138241445	138244683	+	138241740	138244683	2943	2	4.531	0.281287	5.02	0.316243	3.324	0.20827	3.242	0.145687	8.858	7.349355	8.196	6.930407	8.405	7.283716	7.69	6.622314	8.416	7.339527	4.02925	8.313	0.23787175	7.1050638	0.000789231614080257	0.00582710572916487	4.28375	2.06316
ENSMUSG00000045216_3_D	ENSMUST00000088174	ENSMUSG00000045216	Hs6st1	chr1	36103512	36106446	+	36104221	36106446	2225	3	25.523	4.139517	33.279	5.803201	25.416	4.154072	41.085	6.742347	73.144	33.090544	75.163	34.338724	64.384	30.701767	75.386	33.276333	59.965	28.480949	31.32575	69.6084	5.20978425	31.9776634	0.000170504577966333	0.00182735022356476	38.28265	2.22208
ENSMUSG00000020361_1_D	ENSMUST00000020630	ENSMUSG00000020361	Hspa4	chr11	53259813	53261815	-	53259813	53261611	1798	4	1.613	7.490648	0.811	3.990708	2.381	11.012281	1.232	8.144558	12.164	38.29323	14.357	44.827408	11.998	38.729479	12.677	37.12702	9.519	28.851615	1.50925	12.143	7.65954875	37.5657504	3.49047631069126e-05	0.000589285847067176	10.63375	8.04572
ENSMUSG00000026864_4_D	ENSMUST00000028222	ENSMUSG00000026864	Hspa5	chr2	34775550	34777549	+	34776113	34777549	1436	4	0.117	0.246154	0.061	0.125871	0.098	0.213494	0.079	0.132345	0.379	1.180548	0.369	1.093199	0.386	1.136034	0.265	0.807883	0.379	1.116419	0.08875	0.3556	0.179466	1.0668166	5.13820129761923e-05	0.000767722467054034	0.26685	4.00676
ENSMUSG00000029104_3_D	ENSMUST00000080036	ENSMUSG00000029104	Htt	chr5	34908631	34912534	+	34908845	34912534	3689	3	18.248	1.410852	13.794	1.104842	22.375	1.521674	12.74	0.87048	55.407	6.999161	52.414	6.910015	64.413	7.973651	50.521	6.915797	63.196	7.618407	16.78925	57.1902	1.226962	7.2834062	1.02888980086718e-05	0.000254987680169251	40.40095	3.40636
ENSMUSG00000025261_4_D	ENSMUST00000026292	ENSMUSG00000025261	Huwe1	chrX	151934280	151935419	+	151934383	151935419	1036	4	0.498	0.939182	0.532	1.152526	0.302	0.638341	0.37	0.454811	2.119	4.505855	1.885	4.595422	2.417	5.203315	1.777	4.343226	1.862	4.258989	0.4255	2.012	0.796215	4.5813614	2.88456340009157e-05	0.000516768342568366	1.5865	4.72855
ENSMUSG00000049287_1_D	ENSMUST00000054523	ENSMUSG00000049287	Iba57	chr11	59155369	59158659	-	59155369	59158264	2895	3	14.123	0.38513	15.552	0.390258	14.092	0.334986	14.72	0.589674	40.375	2.188109	38.398	2.360892	64.491	3.149801	44.113	2.652554	46.926	2.639652	14.62175	46.8606	0.425012	2.5982016	0.00220236680510033	0.012912481998402	32.23885	3.20486
ENSMUSG00000009828_6_D	ENSMUST00000044551	ENSMUSG00000009828	Ick	chr9	78167599	78172120	+	78167754	78172120	4366	6	2.736	0.275234	2.977	0.312576	4.439	0.357005	1.461	0.161948	47.547	15.625928	41.522	15.213159	40.847	14.645026	43.283	14.913241	44.193	14.943697	2.90325	43.4784	0.27669075	15.0682102	1.08377448327359e-07	1.40831567853751e-05	40.57515	14.9758
ENSMUSG00000056999_1_D	ENSMUST00000131070	ENSMUSG00000056999	Ide	chr19	37268741	37270837	-	37268741	37270741	2000	3	10.787	11.744566	10.913	12.4621	11.288	12.68041	8.172	7.620135	28.958	17.515846	27.926	16.907025	31.165	16.736435	27.248	15.827776	26.892	15.992505	10.29	28.4378	11.12680275	16.5959174	5.55195362947573e-07	3.60725568998759e-05	18.1478	2.76363
ENSMUSG00000032279_5_D	ENSMUST00000167866	ENSMUSG00000032279	Idh3a	chr9	54603281	54604662	+	54603365	54604662	1297	5	6.19	7.524301	6.906	8.241057	6.964	8.466331	7.082	7.330791	24.472	36.022801	26.983	36.178093	28.676	35.752431	26.668	34.778369	31.008	38.47016	6.7855	27.5614	7.89062	36.2403708	2.90397791393589e-05	0.000518924016989541	20.7759	4.06181
ENSMUSG00000050002_4_D	ENSMUST00000109868	ENSMUSG00000050002	Idnk	chr13	58163432	58164693	+	58163519	58164693	1174	4	0	0	0.883	0.269573	2.2	0.725724	0.21	0.052174	10.088	4.319193	11.541	5.098811	8.331	3.7945	6.668	3.125904	6.867	3.03689	0.82325	8.699	0.26186775	3.8750596	0.000326093806125917	0.00293304500649629	7.87575	10.5667
ENSMUSG00000035847_1_D	ENSMUST00000101509	ENSMUSG00000035847	Ids	chrX	70343066	70346673	-	70343066	70346200	3134	4	0	0	5.251	0.164121	0	0	14.076	0.419605	21.228	24.15768	26.57	30.207333	18.377	20.570915	30.017	32.795024	20.687	22.391682	4.83175	23.3758	0.1459315	26.0245268	0.00458086546322972	0.0229107386044106	18.54405	4.83796
ENSMUSG00000090000_4_D	ENSMUST00000026487	ENSMUSG00000090000	Ier3ip1	chr18	76940512	76941612	+	76940568	76941612	1044	4	4.225	12.429092	3.322	11.470256	3.753	12.153407	3.582	10.465107	7.607	53.029372	8.919	50.713282	8.059	51.235848	6.998	49.195977	8.983	49.470233	3.7205	8.1132	11.6294655	50.7289424	6.29783156535579e-05	0.000884294738656146	4.3927	2.18067
ENSMUSG00000056708_1_D	ENSMUST00000055322	ENSMUSG00000056708	Ier5	chr1	155096360	155099636	-	155096360	155098503	2143	3	1.414	0.035362	3.047	0.072926	2.578	0.073151	0.938	0.017955	12.326	0.427446	10.935	0.459942	5.508	0.257132	9.456	0.319755	10.868	0.4351	1.99425	9.8186	0.0498485	0.379875	0.00130566769381196	0.00865373138269622	7.82435	4.92345
ENSMUSG00000089762_1_D	ENSMUST00000065134	ENSMUSG00000089762	Ier5l	chr2	30471536	30474219	-	30471536	30472790	1254	2	9.931	0.47901	9.309	0.498011	8.781	0.352669	8.392	0.446525	51.994	3.94905	52.611	4.033575	59.351	4.36276	48.683	3.612491	49.599	4.193621	9.10325	52.4476	0.44405375	4.0302994	1.31731944387953e-05	0.000300684246489382	43.34435	5.76141
ENSMUSG00000007987_5_D	ENSMUST00000200157	ENSMUSG00000007987	Ift22	chr5	136912824	136915404	+	136912973	136915404	2431	5	1.574	0.162993	1.263	0.123438	1.573	0.14596	1.751	0.094654	3.228	1.873837	4.653	2.440787	3.886	2.13667	4.277	2.309176	4.036	2.475774	1.54025	4.016	0.13176125	2.2472488	0.0001360334787787	0.00154413349241923	2.47575	2.60737
ENSMUSG00000029469_1_D	ENSMUST00000031426	ENSMUSG00000029469	Ift81	chr5	122550187	122551203	-	122550187	122551020	833	2	9.085	0.367097	1.216	0.052483	4.763	0.201126	7.527	0.312696	13.861	4.458907	16.976	5.132457	22.282	6.93468	19.096	5.808276	17.957	5.247296	5.64775	18.0344	0.2333505	5.5163232	0.00125294211344098	0.00836113658707998	12.38665	3.1932
ENSMUSG00000005533_5_D	ENSMUST00000005671	ENSMUSG00000005533	Igf1r	chr7	68226019	68233668	+	68226401	68233668	7267	5	53.904	1.996173	51.301	1.917766	53.291	1.888389	36.613	1.030179	100	6.153736	100	6.468941	100	6.684484	100	6.479331	94.208	6.127431	48.77725	98.8416	1.70812675	6.3827846	0.000629441449630558	0.00489867663213387	50.06435	2.02639
ENSMUSG00000002897_2_D	ENSMUST00000002976	ENSMUSG00000002897	Il17ra	chr6	120480982	120487559	+	120482484	120487559	5075	2	3.091	0.036591	0.944	0.01095	1.468	0.01698	0.766	0.015157	9.876	0.221975	11.343	0.239214	10.922	0.256589	8.771	0.206203	12.083	0.26811	1.56725	10.599	0.0199195	0.2384182	8.61500440357287e-06	0.000226365575265939	9.03175	6.7628
ENSMUSG00000026072_2_D	ENSMUST00000027241	ENSMUSG00000026072	Il1r1	chr1	40312974	40317257	+	40313393	40317257	3864	2	6.923	0.015962	4.97	0.015012	0	0	0	0	100	0.107757	100	0.082843	100	0.075004	100	0.046344	100	0.058929	2.97325	100	0.0077435	0.0741754	1.31981311668983e-05	0.000300684246489382	97.02675	33.6332
ENSMUSG00000027947_2_D	ENSMUST00000197679	ENSMUSG00000027947	Il6ra	chr3	89864059	89871386	-	89864059	89871160	7101	3	24.662	0.059329	36.79	0.097329	30.588	0.0605	8.443	0.029439	100	0.298549	100	0.257018	69.802	0.272556	100	0.319398	100	0.266562	25.12075	93.9604	0.06164925	0.2828166	0.000100689272768025	0.00124359371971153	68.83965	3.74035
ENSMUSG00000040612_2_D	ENSMUST00000111416	ENSMUSG00000040612	Ildr2	chr1	166310759	166316837	+	166310795	166316837	6042	2	39.664	0.082192	34.5	0.091564	28.516	0.061758	54.811	0.061225	77.362	1.491864	75.511	1.475671	100	1.520041	80.887	1.576001	78.155	1.542473	39.37275	82.383	0.07418475	1.52121	0.000894991577238844	0.00645917487960055	43.01025	2.09239
ENSMUSG00000026127_5_D	ENSMUST00000027303	ENSMUSG00000026127	Imp4	chr1	34444357	34449359	+	34444470	34449359	4889	5	5.34	2.414781	3.52	1.807834	6.451	3.08803	4.792	2.047141	12.655	2.035377	24.772	4.375904	11.532	1.820394	16.688	2.998802	14.904	2.665043	5.02575	16.1102	2.3394465	2.779104	0.00755972654110679	0.0336638672402332	11.08445	3.20553
ENSMUSG00000066324_1_D	ENSMUST00000084949	ENSMUSG00000066324	Impad1	chr4	4762483	4767972	-	4762483	4767703	5220	10	28.853	5.186198	25.749	5.430497	26.756	5.226953	26.691	4.740977	52.753	29.659514	56.246	31.028262	54.887	30.48849	54.528	28.634994	53.337	29.016209	27.01225	54.3502	5.14615625	29.7654938	1.95489824373831e-08	4.98987776714204e-06	27.33795	2.01206
ENSMUSG00000063049_1_D	ENSMUST00000080353	ENSMUSG00000063049	Ing2	chr8	47667178	47669336	-	47667178	47668665	1487	5	0.53	0.09076	2.772	0.523862	1.388	0.233865	2.877	0.603343	10.099	1.561842	7.399	0.978957	5.936	0.879506	8.931	1.341311	4.931	0.687698	1.89175	7.4592	0.3629575	1.0898628	0.00200808190726127	0.0120501774905091	5.56745	3.94302
ENSMUSG00000029670_3_D	ENSMUST00000031680	ENSMUSG00000029670	Ing3	chr6	21973582	21976048	+	21973699	21976048	2349	4	2.297	0.417936	2.641	0.399369	2.55	0.399338	2.953	0.411871	8.379	0.935178	5.533	1.013014	9.64	1.387582	7.22	1.197101	8.718	1.239787	2.61025	7.898	0.4071285	1.1545324	0.0013831689738636	0.00904714031989307	5.28775	3.02576
ENSMUSG00000048458_4_D	ENSMUST00000066610	ENSMUSG00000048458	Inka2	chr3	105716368	105720841	+	105717214	105720841	3627	4	1.17	0.011467	3.754	0.041259	0	0	0	0	21.534	0.713723	16.607	0.714702	13.097	0.601887	16.947	0.712981	21.064	0.817205	1.231	17.8498	0.0131815	0.7120996	7.90335245129658e-05	0.00104473353827528	16.6188	14.5002
ENSMUSG00000047989_1_D	ENSMUST00000141489	ENSMUSG00000047989	Ino80c	chr18	24104743	24106658	-	24104743	24106526	1783	3	24.429	4.229563	23.423	3.622054	28.038	4.403335	21.395	3.233216	52.234	16.952541	54.234	17.583501	55.413	18.67224	50.59	16.888199	62.122	17.931369	24.32125	54.9186	3.872042	17.60557	6.15227734363754e-06	0.00017833710623138	30.59735	2.25805
ENSMUSG00000031864_6_D	ENSMUST00000034328	ENSMUSG00000031864	Ints10	chr8	68827276	68829410	+	68827433	68829410	1977	6	0.401	0.119861	0.687	0.191803	0.769	0.206965	0.172	0.047834	8.447	3.649995	5.772	3.124447	5.641	2.782952	6.574	3.022436	6.181	3.072208	0.50725	6.523	0.14161575	3.1304076	0.000155717023773191	0.00170082970286346	6.01575	12.8595
ENSMUSG00000028016_4_D	ENSMUST00000029650	ENSMUSG00000028016	Ints12	chr3	133108834	133110988	+	133109419	133110988	1569	4	4.372	0.812229	5.026	0.816704	3.402	0.640623	1.086	0.204304	19.419	2.431432	20.073	2.297487	20.641	2.455477	19.489	2.286236	21.37	2.559763	3.4715	20.1984	0.618465	2.406079	4.96605214475247e-05	0.00074878427591869	16.7269	5.81835
ENSMUSG00000035161_1_D	ENSMUST00000223585	ENSMUSG00000035161	Ints6	chr14	62685823	62693674	-	62685823	62693580	7757	9	0.054	0.031156	0.097	0.055143	0.096	0.050251	0.026	0.008367	0.349	0.1754	0.545	0.165868	0.723	0.226028	0.348	0.133378	0.764	0.201595	0.06825	0.5458	0.03622925	0.1804538	0.00498085053383374	0.0244941321779654	0.47755	7.99707
ENSMUSG00000060733_6_D	ENSMUST00000079252	ENSMUSG00000060733	Ipmk	chr10	71381204	71385885	+	71381818	71385885	4067	6	20.765	3.715161	20.374	3.603893	20.007	3.67011	17.06	3.125036	40.994	7.665968	45.927	7.983207	45.85	7.919556	47.737	7.885237	51.029	8.085131	19.5515	46.3074	3.52855	7.9078198	7.68382170059589e-06	0.000207753872739567	26.7559	2.36848
ENSMUSG00000041879_1_D	ENSMUST00000041023	ENSMUSG00000041879	Ipo9	chr1	135382317	135385477	-	135382317	135385366	3049	3	17.656	5.073403	16.746	5.152549	18.758	5.697733	18.14	4.582688	48.478	31.298266	46.521	30.731127	47.986	31.904762	50.607	31.487173	50.308	31.596282	17.825	48.78	5.12659325	31.403522	2.59562265141541e-08	5.92050481585083e-06	30.955	2.73661
ENSMUSG00000034312_1_D	ENSMUST00000101151,ENSMUST00000101153	ENSMUSG00000034312	Iqsec1	chr6	90659597	90662955	-	90659597	90660980	1383	4	19.802	0.60377	12.684	0.362343	14.589	0.461858	21.596	0.62042	41.415	7.56481	41.476	7.611114	43.664	8.26078	41.982	7.89226	43.237	7.81034	17.16775	42.3548	0.51209775	7.8278608	0.000863575274495348	0.00626638356800858	25.18705	2.46711
ENSMUSG00000032251_4_D	ENSMUST00000113245	ENSMUSG00000032251	Irak1bp1	chr9	82846526	82847688	+	82846797	82847688	891	4	15.122	1.576911	8.536	1.172712	9.667	1.176996	8.492	0.764257	19.142	8.182127	19.965	9.118259	21.858	9.227817	18.805	7.625117	25.44	9.4885	10.45425	21.042	1.172719	8.728364	0.00178724154407945	0.0109926121476212	10.58775	2.01277
ENSMUSG00000051495_1_D	ENSMUST00000054960	ENSMUSG00000051495	Irf2bp2	chr8	126588288	126591828	-	126588288	126591112	2824	6	9.654	1.150114	8.953	1.332356	9.31	1.326487	10.451	1.125134	24.445	7.111167	28.163	8.083861	28.04	8.254362	25.942	7.084017	26.188	8.448023	9.592	26.5556	1.23352275	7.796286	1.31498061124716e-06	6.42243719493174e-05	16.9636	2.76852
ENSMUSG00000086784_3_D	ENSMUST00000125249	ENSMUSG00000086784	Isoc2a	chr7	4895316	4896973	+	4895400	4896973	1573	3	4.759	1.36591	3.939	1.159419	5.257	1.340686	3.894	0.635765	12.7	1.324502	14.573	1.289642	14.455	1.27441	12.207	1.316185	10.827	1.116149	4.46225	12.9524	1.125445	1.2641776	5.75215522315709e-05	0.000828287173537349	8.49015	2.90266
ENSMUSG00000030056_1_D	ENSMUST00000089497	ENSMUSG00000030056	Isy1	chr6	87814268	87819203	-	87814268	87819095	4827	3	1.766	0.920517	1.543	0.812441	1.603	0.821926	1.184	0.543596	11.977	2.413905	9.258	2.208208	12.175	2.128045	11.466	2.371255	10.383	2.162413	1.524	11.0518	0.77462	2.2567652	3.47632808164773e-05	0.00058785547648499	9.5278	7.25184
ENSMUSG00000031703_1_D	ENSMUST00000034140	ENSMUSG00000031703	Itfg1	chr8	85717557	85718927	-	85717557	85718867	1310	4	10.717	1.737317	5.836	1.091902	6.67	1.511613	3.762	0.605833	18.88	31.403582	20.305	35.899614	22.549	38.363776	15.606	26.435772	21.663	34.226309	6.74625	19.8006	1.23666625	33.2658106	0.000369985443117669	0.00324717883171753	13.05435	2.93505
ENSMUSG00000042284_1_D	ENSMUST00000061673	ENSMUSG00000042284	Itga1	chr13	114953094	114960134	-	114953094	114960089	6995	5	9.059	0.077634	17.393	0.083838	13.27	0.107191	13.749	0.006895	29.266	0.190082	28.118	0.297893	32.607	0.346631	28.513	0.346401	29.406	0.274927	13.36775	29.582	0.0688895	0.2911868	0.000727941081542055	0.00548026149204466	16.21425	2.21294
ENSMUSG00000039115_7_D	ENSMUST00000044165	ENSMUSG00000039115	Itga9	chr9	118897233	118901003	+	118897332	118901003	3671	7	8.486	0.167356	3.553	0.060619	11.4	0.212008	0	0	100	0.643133	64.998	0.569238	79.645	0.72971	48.832	0.630816	100	0.615688	5.85975	78.695	0.10999575	0.637717	0.00132189466854945	0.00873159075427256	72.83525	13.4298
ENSMUSG00000062352_1_D	ENSMUST00000076260	ENSMUSG00000062352	Itgb1bp1	chr12	21269790	21270957	-	21269790	21270885	1095	4	0.26	0.108226	0.393	0.162765	0.691	0.253231	0.296	0.11068	1.61	0.686297	3.117	1.236514	1.686	0.802622	3.63	1.462473	1.745	0.719668	0.41	2.3576	0.1587255	0.9815148	0.00868252467263882	0.0375478038535799	1.9476	5.75024
ENSMUSG00000022957_2_D	ENSMUST00000114002	ENSMUSG00000022957	Itsn1	chr16	91911860	91920597	+	91912009	91920597	8588	2	2.426	0.044427	3.397	0.071348	2.837	0.051156	1.587	0.07662	42.705	10.867673	52.723	9.990689	50.852	10.505181	52.419	10.801231	46.994	11.02881	2.56175	49.1386	0.06088775	10.6387168	9.27300622838117e-06	0.00023890337141557	46.57685	19.1817
ENSMUSG00000027332_8_D	ENSMUST00000028807	ENSMUSG00000027332	Ivd	chr2	118880452	118882913	+	118880586	118882913	2327	8	6.075	0.807192	9.058	1.118001	7.478	0.981803	5.712	0.700666	24.922	4.788454	16.257	4.255033	18.471	4.570816	19.505	4.539388	22.023	4.965888	7.08075	20.2356	0.9019155	4.6239158	0.000262504206072369	0.00248691571922617	13.15485	2.85783
ENSMUSG00000024384_7_D	ENSMUST00000025243	ENSMUSG00000024384	Iws1	chr18	32097149	32104339	+	32097281	32104339	7058	7	5.919	1.332523	6.01	1.287345	6.002	1.301648	2.284	0.528605	22.858	7.027702	22.996	6.754922	22.839	6.424857	23.863	6.714639	22.397	6.534775	5.05375	22.9906	1.11253025	6.691379	0.000145780901530554	0.00162542293797015	17.93685	4.54922
ENSMUSG00000053062_8_D	ENSMUST00000114195	ENSMUSG00000053062	Jam2	chr16	84822786	84825931	+	84822819	84825931	3112	8	3.296	2.627482	4.537	3.833042	3.804	3.515622	2.257	1.205596	17.832	9.41274	16.84	10.55626	23.275	11.273353	14.943	10.910341	24.841	10.871284	3.4735	19.5462	2.7954355	10.6047956	0.000745331283038142	0.00558763917469259	16.0727	5.62723
ENSMUSG00000022992_2_D	ENSMUST00000230542	ENSMUSG00000022992	Kansl2	chr15	98517657	98519547	-	98517657	98519421	1764	2	0.739	0.642282	0.585	0.532413	0.774	0.713501	0.456	0.192838	5.178	4.275648	4.731	3.687657	5.157	4.140742	4.486	3.520318	4.831	3.884763	0.6385	4.8766	0.5202585	3.9018256	1.09751356204366e-07	1.4090891187891e-05	4.2381	7.63759
ENSMUSG00000031787_2_D	ENSMUST00000034239	ENSMUSG00000031787	Katnb1	chr8	95098653	95099875	+	95098786	95099875	1089	2	1.123	0.144594	0.605	0.08144	1.268	0.166327	0.321	0.04777	2.459	0.966524	2.185	0.831784	2.165	0.904376	1.557	0.697107	2.821	1.148708	0.82925	2.2374	0.11003275	0.9096998	0.00264236250518562	0.0149170338266679	1.40815	2.6981
ENSMUSG00000055239_1_D	ENSMUST00000068697	ENSMUSG00000055239	Kcmf1	chr6	72841113	72843130	-	72841113	72842868	1755	6	3.597	2.766427	3.011	2.348671	3.7	2.644753	4.642	2.935334	11.123	9.89744	12.363	10.631558	11.225	9.913072	12.094	10.524441	12.454	10.499149	3.7375	11.8518	2.67379625	10.293132	9.42695413419477e-07	5.13003359368706e-05	8.1143	3.17105
ENSMUSG00000050556_1_D	ENSMUST00000207917	ENSMUSG00000050556	Kcnb1	chr2	167095968	167106359	-	167095968	167104352	8384	3	11.258	0.097863	7.503	0.055997	6.617	0.059771	2.452	0.012835	55.498	2.730899	62.266	2.898343	61.978	2.887924	69.256	3.198201	66.34	3.110726	6.9575	63.0676	0.0566165	2.9652186	3.07651797756234e-07	2.52656621306633e-05	56.1101	9.06469
ENSMUSG00000036225_1_D	ENSMUST00000025992	ENSMUSG00000036225	Kctd1	chr18	14968684	14969695	-	14968684	14969536	852	4	0	0	2.582	0.050651	0	0	0	0	16.945	6.832085	17.081	5.584698	12.587	4.451723	11.63	4.573486	24.329	7.919575	0.6455	16.5144	0.01266275	5.8723134	0.00140310433837035	0.00913018516509821	15.8689	25.5839
ENSMUSG00000030180_5_D	ENSMUST00000005108	ENSMUSG00000030180	Kdm5a	chr6	120438986	120444574	+	120439193	120444574	5381	5	2.954	0.255594	3.991	0.381099	2.089	0.214668	1.752	0.1478	7.668	0.718556	8.532	0.87593	8.227	0.832655	8.386	0.857244	9.145	0.90912	2.6965	8.3916	0.24979025	0.838701	0.000325673442995646	0.00293147115502504	5.6951	3.11203
ENSMUSG00000042207_8_D	ENSMUST00000047714	ENSMUSG00000042207	Kdm5b	chr1	134631236	134635292	+	134631374	134635292	3918	9	0.32	0.137448	0.593	0.256846	0.572	0.232533	0.391	0.197449	2.327	0.927636	2.844	1.158287	2.44	0.939911	2.031	0.822842	2.256	0.867325	0.469	2.3796	0.206069	0.9432002	1.88957583103598e-05	0.000385484256833897	1.9106	5.07377
ENSMUSG00000025332_5_D	ENSMUST00000112588	ENSMUSG00000025332	Kdm5c	chrX	152272708	152274540	+	152273074	152274540	1466	5	19.945	4.381732	17.137	3.877242	19.355	4.181544	15.865	2.872779	61.451	12.362293	57.174	11.057191	52.942	11.390459	53.596	11.263791	47.583	10.932813	18.0755	54.5492	3.82832425	11.4013094	1.80977711736874e-05	0.000375638249501483	36.4737	3.01785
ENSMUSG00000029162_1_D	ENSMUST00000031053,ENSMUST00000201621	ENSMUSG00000029162	Khk	chr5	30930961	30931248	+	30931047	30931248	201	2	29.705	5.049175	31.124	6.212756	65.562	9.565616	44.224	5.60645	100	11.000074	100	14.1432	100	14.296242	100	15.356625	58.966	9.359889	42.65375	91.7932	6.60849925	12.831206	0.00421555470355768	0.021525531888302	49.13945	2.15205
ENSMUSG00000014602_3_D	ENSMUST00000171796	ENSMUSG00000014602	Kif1a	chr1	93015461	93018499	-	93015461	93018456	2995	3	12.604	2.391119	10.404	2.163014	8.965	2.026869	7.686	0.999217	27.996	131.674486	27.232	135.291014	27.66	139.473107	28.317	141.572236	27.229	142.819727	9.91475	27.6868	1.89505475	138.166114	0.000303641579241303	0.00277391525373361	17.77205	2.79249
ENSMUSG00000020821_4_D	ENSMUST00000102554	ENSMUSG00000020821	Kif1c	chr11	70728201	70731964	+	70728879	70731964	3085	4	2.749	0.356193	2.816	0.36917	2.785	0.333556	1.956	0.290676	9.607	1.056445	8.359	1.061328	11.663	1.45385	9.203	1.176785	9.823	1.16389	2.5765	9.731	0.33739875	1.1824596	5.51260633563683e-05	0.0008046003569938	7.1545	3.77683
ENSMUSG00000021693_1_D	ENSMUST00000022204	ENSMUSG00000021693	Kif2a	chr13	106958993	106962224	-	106958993	106962138	3145	4	3.562	1.243694	2.622	0.901295	3.368	1.156638	2.251	0.733484	8.127	7.924696	7.069	6.994587	6.476	6.264155	7.234	7.002063	5.974	6.000172	2.95075	6.976	1.00877775	6.8371346	6.54540254837959e-05	0.000910707177416008	4.02525	2.36414
ENSMUSG00000052040_1_D	ENSMUST00000063694	ENSMUSG00000052040	Klf13	chr7	63886350	63891797	-	63886350	63891507	5157	5	22.651	3.649385	19.59	3.837026	25.214	3.932206	46.71	4.110068	83.238	10.421859	56.202	10.348928	100	10.763122	100	10.419759	100	10.414163	28.54125	87.888	3.88217125	10.4735662	0.00088337384832491	0.00639533859768491	59.34675	3.07933
ENSMUSG00000025959_1_D	ENSMUST00000114086	ENSMUSG00000025959	Klf7	chr1	64029449	64035764	-	64029449	64035712	6263	2	29.169	1.269358	29.563	1.264864	27.865	1.200456	17.766	0.675045	80.92	13.426043	78.587	13.382388	85.945	13.340989	76.049	13.286474	88.676	14.208313	26.09075	82.0354	1.10243075	13.5288414	3.04861015717042e-06	0.000108942083966485	55.94465	3.14423
ENSMUSG00000029775_5_D	ENSMUST00000068259	ENSMUSG00000029775	Klhdc10	chr6	30450486	30455179	+	30450696	30455179	4483	5	17.767	6.365381	17.135	6.124804	17.496	6.682077	8.653	3.571508	48.443	50.538852	54.804	49.889106	53.363	50.971926	47	49.493575	53.007	51.185166	15.26275	51.3234	5.6859425	50.415725	1.83339634870984e-05	0.000379072816901521	36.06065	3.36266
ENSMUSG00000042115_2_D	ENSMUST00000046071	ENSMUSG00000042115	Klhdc8a	chr1	132304598	132305479	+	132304792	132305479	687	2	0	0	NA	0	0	0	31.563	0.064106	100	1.381368	62.625	1.424704	46.339	1.143501	100	1.47489	58.378	1.353477	10.521	73.4684	0.0160265	1.355588	0.0075218522121485	0.033522351544518	62.9474	6.98302
ENSMUSG00000062901_5_D	ENSMUST00000023509	ENSMUSG00000062901	Klhl24	chr16	20122905	20129221	+	20123106	20129221	6115	5	14.669	2.714507	18.879	2.806709	14.827	2.606667	25.746	2.372833	37.143	11.345092	39.678	10.811422	43.923	11.253882	39.224	11.048284	38.443	10.834152	18.53025	39.6822	2.625179	11.0585664	0.00147491533486053	0.00947667356749913	21.15195	2.14148
ENSMUSG00000014164_1_D	ENSMUST00000160860	ENSMUSG00000014164	Klhl3	chr13	58000227	58005204	-	58000227	58005175	4948	3	9.119	0.058492	0	0	0	0	0	0	38.148	1.755321	36.377	1.675983	36.241	1.612975	35.846	1.660462	27.665	1.489212	2.27975	34.8554	0.014623	1.6387906	2.49927473472121e-05	0.000470473657481629	32.57565	15.2891
ENSMUSG00000040102_6_D	ENSMUST00000036003	ENSMUSG00000040102	Klhl42	chr6	147107694	147112776	+	147108146	147112776	4630	6	12.37	0.548049	11.889	0.705651	12.093	0.687436	9.838	0.457476	46.102	2.402498	38.527	1.891883	48.009	2.328601	32.054	1.955795	41.871	2.070742	11.5475	41.3126	0.599653	2.1299038	0.000336726626740741	0.00301074045202178	29.7651	3.57762
ENSMUSG00000027331_9_D	ENSMUST00000134661	ENSMUSG00000027331	Knstrn	chr2	118833999	118837207	+	118834131	118837207	3076	9	2.764	0.967391	3.192	1.143316	3.208	1.100858	1.489	0.371089	6.086	0.545776	5.357	0.455303	12.162	1.252489	7.241	0.635201	9.973	0.890258	2.66325	8.1638	0.8956635	0.7558054	0.0100217980896176	0.0421245584864715	5.50055	3.06535
ENSMUSG00000001440_1_D	ENSMUST00000001479	ENSMUSG00000001440	Kpnb1	chr11	97159713	97162681	-	97159713	97162680	2967	6	6.271	34.767552	5.932	31.524953	6.618	37.225172	6.324	46.072195	13.736	32.173076	14.514	32.95028	14.168	32.970022	14.643	31.94168	14.015	31.863382	6.28625	14.2152	37.397468	32.379688	2.97538905949463e-09	2.19983851119395e-06	7.92895	2.26132
ENSMUSG00000030265_1_D	ENSMUST00000032399	ENSMUSG00000030265	Kras	chr6	145216698	145220724	-	145216698	145220607	3909	2	17.736	7.71525	17.483	7.792325	16.764	7.712906	18.231	6.589902	54.016	30.78806	55.152	31.295543	51.305	29.55201	56.118	29.801794	51.548	28.493958	17.5535	53.6278	7.45259575	29.986273	5.27793340591078e-07	3.5032712996804e-05	36.0743	3.05511
ENSMUSG00000063334_4_D	ENSMUST00000163048	ENSMUSG00000063334	Krr1	chr10	111984538	111988434	+	111984681	111988434	3753	4	1.506	0.805898	1.505	0.782758	2.02	1.028145	1.154	0.508089	5.881	2.294021	6.782	2.249515	6.596	2.486719	6.7	2.169337	7.836	2.525034	1.54625	6.759	0.7812225	2.3449252	5.5529165687384e-06	0.000166984690252903	5.21275	4.37122
ENSMUSG00000040213_5_D	ENSMUST00000044392	ENSMUSG00000040213	Kyat3	chr3	142744070	142746870	+	142744133	142746870	2737	5	0.701	0.060066	0.47	0.03582	0	0	0.126	0.012685	1.226	0.096552	2.137	0.179417	2.165	0.152447	3.152	0.123032	1.24	0.091906	0.32425	1.984	0.02714275	0.1286708	0.00665991415994201	0.0305705886326946	1.65975	6.11874
ENSMUSG00000025937_1_D	ENSMUST00000027071	ENSMUSG00000025937	Lactb2	chr1	13626022	13626904	-	13626022	13626860	838	2	5.89	11.381701	6.07	11.86335	7.448	13.053583	5.498	13.005168	13.037	5.233388	18.159	5.537755	22.203	5.57974	11.979	5.055403	12.734	4.817462	6.2265	15.6224	12.3259505	5.2447496	0.00781552793573054	0.0345795985286833	9.3959	2.50902
ENSMUSG00000026000_1_D	ENSMUST00000027149	ENSMUSG00000026000	Lancl1	chr1	67000516	67003557	-	67000516	67003480	2964	3	0.579	0.424763	0.399	0.3884	0.482	0.519147	0.426	0.42026	1.852	7.152627	1.874	7.060667	1.639	7.329389	2.104	6.95364	1.713	7.037006	0.4715	1.8364	0.4381425	7.1066658	6.95653331775075e-06	0.00019433562280983	1.3649	3.8948
ENSMUSG00000016024_2_D	ENSMUST00000016168	ENSMUSG00000016024	Lbp	chr2	158331905	158332855	+	158331950	158332855	905	2	8.034	0.041702	0	0	13.577	0.040089	0	0	100	0.737998	100	0.323612	100	0.432937	100	0.32552	53.664	0.438991	5.40275	90.7328	0.02044775	0.4518116	0.000343767905546299	0.00305307297685333	85.33005	16.7938
ENSMUSG00000025223_2_D	ENSMUST00000156585	ENSMUSG00000025223	Ldb1	chr19	46031517	46033341	-	46031517	46033110	1593	2	1.854	0.7437	1.775	0.774388	2.179	0.972467	2.342	0.830061	34.95	24.213943	32.172	23.326736	33.566	24.474566	34.354	24.60249	29.251	23.389734	2.0375	32.8586	0.830154	24.0014938	5.25315255491638e-06	0.000160872759419576	30.8211	16.1269
ENSMUSG00000031513_1_D	ENSMUST00000033910	ENSMUSG00000031513	Leprotl1	chr8	34135571	34137838	-	34135571	34137721	2150	8	4.628	2.043133	5.852	2.612058	6.193	2.740717	5.392	4.343796	30.855	29.809099	29.521	30.138356	31.456	29.835693	29.185	28.217398	29.582	28.861811	5.51625	30.1198	2.934926	29.3724714	9.42969196252027e-10	1.08245396432015e-06	24.60355	5.46019
ENSMUSG00000005299_1_D	ENSMUST00000005431	ENSMUSG00000005299	Letm1	chr5	33739672	33742612	-	33739672	33742462	2790	2	0.977	0.34822	0.662	0.226876	0.719	0.262613	1.122	0.281617	6.419	5.068939	6.705	5.367104	6.52	5.012013	7.809	6.056724	7.226	5.397526	0.87	6.9358	0.2798315	5.3804612	2.22071041502568e-06	8.96690244982413e-05	6.0658	7.97218
ENSMUSG00000030725_2_D	ENSMUST00000032967	ENSMUSG00000030725	Lipt2	chr7	100160173	100161365	+	100160403	100161365	962	2	5.727	0.481593	5.664	0.406101	6.122	0.513026	3.978	0.269799	12.858	0.997454	11.656	0.917379	15.909	1.116703	8.987	0.782111	8.821	0.747469	5.37275	11.6462	0.41762975	0.9122232	0.0065235846375867	0.030015488887231	6.27345	2.16764
ENSMUSG00000020224_4_D	ENSMUST00000020444	ENSMUSG00000020224	Llph	chr10	120231202	120232582	+	120231372	120232582	1210	4	0.66	0.917966	0.619	0.811645	0.45	0.579627	0.97	1.25263	1.842	1.978625	1.932	1.970483	1.846	1.743761	2.233	2.439783	1.9	2.10353	0.67475	1.9506	0.890467	2.0472364	0.000114221571906309	0.00136208271593057	1.27585	2.89085
ENSMUSG00000021484_1_D	ENSMUST00000021940	ENSMUSG00000021484	Lman2	chr13	55343832	55347037	-	55343832	55346876	3044	4	1.902	3.104904	2.076	3.39689	2.305	3.61663	1.322	2.059792	13.442	12.030208	14.238	12.53255	12.456	11.987063	13.34	11.374859	14.608	12.744352	1.90125	13.6168	3.044554	12.1338064	1.34203831264502e-07	1.61655300345067e-05	11.71555	7.16202
ENSMUSG00000073725_7_D	ENSMUST00000095062	ENSMUSG00000073725	Lmbrd1	chr1	24762622	24766301	+	24762736	24766301	3565	8	2.317	0.290269	5.366	0.396116	3.727	0.379772	2.198	0.227523	16.277	9.368056	21.865	9.820906	22.293	10.884087	17.119	9.999895	18.701	9.357474	3.402	19.251	0.32342	9.8860836	2.1675669958463e-05	0.000428114041521519	15.849	5.65873
ENSMUSG00000031861_3_D	ENSMUST00000034325	ENSMUSG00000031861	Lpar2	chr8	69826290	69831102	+	69826604	69831102	4498	3	20.615	1.978486	19.736	1.8311	22.076	2.018577	14.487	1.464704	40.053	1.89268	43.703	1.883722	38.411	1.670487	39.684	1.559761	33.882	1.682991	19.2285	39.1466	1.82321675	1.7379282	6.48427559808757e-05	0.000903374614025962	19.9181	2.03586
ENSMUSG00000033446_6_D	ENSMUST00000044405	ENSMUSG00000033446	Lpar6	chr14	73237894	73242639	+	73239635	73242639	3004	6	1.72	0.105872	1.726	0.102277	1.597	0.110177	2.68	0.040425	8.889	0.418272	5.943	0.312981	7.316	0.329055	6.275	0.281241	7.013	0.319583	1.93075	7.0872	0.08968775	0.3322264	0.000137172631089121	0.0015561472926888	5.15645	3.6707
ENSMUSG00000026623_9_D	ENSMUST00000110855	ENSMUSG00000026623	Lpgat1	chr1	191778382	191784255	+	191778534	191784255	5721	9	9.984	1.081294	9.298	0.869469	9.788	0.818149	8.411	1.430583	31.982	17.840724	31.464	17.647057	32.209	17.217336	30.934	17.514196	36.235	18.223045	9.37025	32.5648	1.04987375	17.6884716	2.58540989074975e-06	9.88124304234679e-05	23.19455	3.47534
ENSMUSG00000068015_1_D	ENSMUST00000088970	ENSMUSG00000068015	Lrch1	chr14	74754678	74757143	-	74754678	74757032	2354	2	37.177	1.437371	26.572	1.18281	33.451	1.250021	37.343	1.379115	85.926	4.801308	83.023	4.377174	68.332	3.664699	100	4.582531	100	4.658308	33.63575	87.4562	1.31232925	4.416804	0.000289038104749413	0.00267238723757317	53.82045	2.6001
ENSMUSG00000028613_5_D	ENSMUST00000106731	ENSMUSG00000028613	Lrp8	chr4	107872272	107876840	+	107872311	107876840	4529	5	8.128	0.506096	10.657	0.497073	10.793	0.469025	5.791	0.140819	69.442	24.290747	75.55	23.444653	71.679	24.345279	66.918	23.125674	68.693	23.272487	8.84225	70.4564	0.40325325	23.695768	7.52402015305629e-09	2.98745400188296e-06	61.61415	7.96815
ENSMUSG00000029103_1_D	ENSMUST00000030986	ENSMUSG00000029103	Lrpap1	chr5	35091500	35093386	-	35091500	35093323	1823	6	7.006	2.606705	6.422	2.526583	6.961	2.551676	4.573	2.141819	13.464	24.138732	13.977	24.442309	15.134	26.933251	15.285	24.715119	14.732	26.563912	6.2405	14.5184	2.45669575	25.3586646	5.29747460891587e-05	0.000784956137455185	8.2779	2.32648
ENSMUSG00000033728_2_D	ENSMUST00000127208	ENSMUSG00000033728	Lrrc14	chr15	76714079	76717696	+	76714647	76717696	3049	3	3.785	0.307445	2.863	0.253597	1.315	0.116141	3.848	0.103275	6.238	1.717697	7.919	2.061588	6.645	1.742765	5.306	1.447591	6.296	1.719912	2.95275	6.4808	0.1951145	1.7379106	0.00320563501954752	0.0173785133891576	3.52805	2.19484
ENSMUSG00000032495_2_D	ENSMUST00000035076	ENSMUSG00000032495	Lrrc2	chr9	110981629	110984066	+	110981679	110984066	2387	2	24.873	7.830172	22.478	7.053531	26.252	7.337574	29.969	4.558197	100	0.6834	47.4	0.721788	100	0.782996	100	0.625588	100	0.715872	25.893	89.48	6.6948685	0.7059288	0.00342399721192014	0.0183672564975681	63.587	3.45576
ENSMUSG00000054720_3_D	ENSMUST00000067924	ENSMUSG00000054720	Lrrc8c	chr5	105606498	105613018	+	105608772	105613018	4246	3	8.984	0.560699	10.003	0.610347	10.097	0.670351	5.617	0.149709	78.111	4.491014	67.168	4.002947	77.307	4.404323	85.646	4.463558	66.641	4.191789	8.67525	74.9746	0.4977765	4.3107262	1.8812151284651e-05	0.00038451432113243	66.29935	8.64236
ENSMUSG00000022538_1_D	ENSMUST00000117363	ENSMUSG00000022538	Lsg1	chr16	30560493	30561862	-	30560493	30561682	1189	2	0.274	0.133751	0.362	0.179656	0.261	0.127792	0.568	0.207936	1.079	0.212239	2.915	0.501112	2.393	0.418328	2.618	0.430791	1.761	0.307128	0.36625	2.1532	0.16228375	0.3739196	0.00469636618000235	0.0233739060504715	1.78695	5.87904
ENSMUSG00000037296_3_D	ENSMUST00000038421	ENSMUSG00000037296	Lsm1	chr8	25801927	25803269	+	25802098	25803269	1171	3	0.294	0.124867	0.374	0.150325	0.539	0.213248	0.461	0.245898	1.042	0.594498	0.531	0.316731	1.329	0.707348	1.302	0.72626	0.962	0.570097	0.417	1.0332	0.1835845	0.5829868	0.0101437352899017	0.0425098763525611	0.6162	2.4777
ENSMUSG00000044847_1_D	ENSMUST00000129820	ENSMUSG00000044847	Lsm11	chr11	45928268	45934023	-	45928268	45933612	5344	4	7.678	0.788217	6.6	0.627535	7.924	0.818262	5.157	1.054514	67.183	26.193134	65.964	25.445203	70.801	26.954695	65.917	26.260549	58.24	26.725237	6.83975	65.621	0.822132	26.3157636	2.10957797778617e-06	8.74883199646293e-05	58.78125	9.59406
ENSMUSG00000031683_6_D	ENSMUST00000130325	ENSMUSG00000031683	Lsm6	chr8	78804864	78808245	-	78804864	78808210	3346	6	0.297	0.650042	0.307	0.703096	0.22	0.468357	0.295	0.69719	1.683	3.206861	1.755	3.109265	1.845	3.317698	2.131	3.857447	2.238	3.773944	0.27975	1.9304	0.62967125	3.453043	7.3841601381818e-05	0.000990762062094844	1.65065	6.90045
ENSMUSG00000033105_4_D	ENSMUST00000048678	ENSMUSG00000033105	Lss	chr10	76552936	76555485	+	76553068	76555485	2417	4	9.893	2.634055	7.728	2.115917	5.895	1.640826	5.294	1.504406	37.536	22.292739	45.625	29.693457	50.327	33.539745	48.548	29.358756	46.394	32.568135	7.2025	45.686	1.973801	29.4905664	7.23508132810649e-06	0.000199407782121414	38.4835	6.34308
ENSMUSG00000019814_1_D	ENSMUST00000019950	ENSMUSG00000019814	Ltv1	chr10	13178138	13178996	-	13178138	13178885	747	3	2.114	1.200569	2.187	1.243895	2.124	1.294674	2.106	1.159614	3.165	0.683463	5.127	1.152557	4.914	1.104504	4.529	1.137208	6.658	1.3985	2.13275	4.8786	1.224688	1.0952464	0.00803160647429137	0.0353532486995034	2.74585	2.28747
ENSMUSG00000024188_5_D	ENSMUST00000114976	ENSMUSG00000024188	Luc7l	chr17	26281624	26285504	+	26281766	26285504	3738	5	13.666	4.275207	13.089	4.132222	15.834	4.11035	17.814	4.59228	38.764	31.234387	33.753	28.964681	31.921	29.196343	30.841	29.878558	36.003	30.476629	15.10075	34.2564	4.27751475	29.9501196	1.53867596167886e-05	0.000334080139044633	19.15565	2.26852
ENSMUSG00000028701_1_D	ENSMUST00000030469	ENSMUSG00000028701	Lurap1	chr4	116132405	116137834	-	116132405	116137312	4907	6	12.132	0.301416	11.182	0.186036	9.708	0.247519	15.204	0.249155	34.771	0.464331	30.352	0.335516	28.208	0.354622	27.995	0.393258	41.092	0.468723	12.0565	32.4836	0.2460315	0.40329	0.000408329556465735	0.00349534787025635	20.4271	2.69428
ENSMUSG00000072640_3_D	ENSMUST00000147875	ENSMUSG00000072640	Lyrm9	chr11	78839122	78846870	+	78839140	78846870	7730	3	0.462	0.236185	0.312	0.144846	0.413	0.26183	0.067	0.127729	2.288	1.861113	1.443	1.582179	2.567	2.122063	2.278	1.982871	1.878	1.929316	0.3135	2.0908	0.1926475	1.8955084	0.000266279404169801	0.00251843701138275	1.7773	6.66922
ENSMUSG00000025245_1_D	ENSMUST00000026274	ENSMUSG00000025245	Lztfl1	chr9	123698354	123700103	-	123698354	123700084	1730	2	12.794	1.238984	13.122	1.444504	9.638	1.024631	15.998	1.058236	38.229	8.771536	40.62	8.553856	38.376	8.596165	35.968	8.313444	29.663	6.929274	12.888	36.5712	1.19158875	8.232855	2.26680259492492e-05	0.000440654535856476	23.6832	2.83762
ENSMUSG00000028649_5_D	ENSMUST00000097897	ENSMUSG00000028649	Macf1	chr4	123349591	123351145	-	123349591	123350888	1297	5	1.532	0.507598	0.993	0.292846	1.951	0.482301	5.255	1.117251	9.859	6.090487	10.165	7.180656	11.105	7.190896	7.341	4.81401	5.751	3.851264	2.43275	8.8442	0.599999	5.8254626	0.00244683711133745	0.0140387033728087	6.41145	3.63547
ENSMUSG00000045095_1_D	ENSMUST00000055224,ENSMUST00000089317,ENSMUST00000204347	ENSMUSG00000045095	Magi1	chr6	93675453	93679002	-	93675453	93678247	2794	2	25.164	1.19972	18.251	0.965045	18.886	1.075248	18.338	0.492257	45.828	4.573856	43.861	4.594131	46.965	4.362754	46.921	4.996593	49.431	5.062025	20.15975	46.6012	0.9330675	4.7178718	5.32451605223375e-05	0.000786788068063023	26.44145	2.3116
ENSMUSG00000025971_2_D	ENSMUST00000027114	ENSMUSG00000025971	Maip1	chr1	57415655	57415958	+	57415734	57415958	224	2	1.134	0.348817	4.366	1.27417	1.08	0.329774	0	0	9.417	4.326635	25.667	8.968688	12.079	5.494851	9.766	4.379942	13.986	5.381439	1.645	14.183	0.48819025	5.710311	0.0113194190565292	0.0463167297692828	12.538	8.62188
ENSMUSG00000029815_3_D	ENSMUST00000128616	ENSMUSG00000029815	Malsu1	chr6	49084502	49086281	+	49084690	49086281	1591	3	0.305	0.245892	0.349	0.256125	0.329	0.271234	0.473	0.387493	1.827	1.43409	1.62	1.145875	1.054	0.739322	1.289	1.062332	2.363	1.704945	0.364	1.6306	0.290186	1.2173128	0.00449114324695501	0.0225408713384743	1.2666	4.47967
ENSMUSG00000008763_1_D	ENSMUST00000008907	ENSMUSG00000008763	Man1a2	chr3	100562202	100567742	-	100562202	100567609	5407	7	9.714	1.108807	9.604	1.169494	9.702	1.164926	13.426	1.1536	40.564	13.355507	46.784	12.399202	45.618	13.484288	41.125	12.285687	44.254	12.664193	10.6115	43.669	1.14920675	12.8377754	1.42334378513585e-07	1.68607260204961e-05	33.0575	4.11525
ENSMUSG00000032575_3_D	ENSMUST00000159283	ENSMUSG00000032575	Manf	chr9	106888140	106889225	-	106888140	106889040	900	3	0.426	0.702864	0.383	0.631772	0.443	0.746809	0.647	0.835296	3.006	4.343657	2.767	4.17454	3.175	4.739301	2.405	3.475297	3.26	4.457385	0.47475	2.9226	0.72918525	4.238036	2.17530245651909e-05	0.000428351128470473	2.44785	6.15608
ENSMUSG00000027254_4_D	ENSMUST00000094639	ENSMUSG00000027254	Map1a	chr2	121307931	121310832	+	121308087	121310832	2745	4	3.549	0.170825	2.233	0.108944	4.497	0.209089	1.062	0.022611	12.689	6.832514	13	7.053144	12.835	6.982516	12.834	7.241424	13.527	7.155169	2.83525	12.977	0.12786725	7.0529534	0.000636329356875867	0.00493263931053165	10.14175	4.57702
ENSMUSG00000035027_4_D	ENSMUST00000143517	ENSMUSG00000035027	Map2k2	chr10	81123619	81124696	+	81123730	81124696	966	4	1.227	0.813898	1.499	1.07786	0.774	0.498123	1.654	0.911376	4.18	6.636872	2.847	4.353167	3.278	4.543582	3.762	5.658981	4.775	6.79488	1.2885	3.7684	0.82531425	5.5974964	0.000622355393041238	0.00485063256283343	2.4799	2.92464
ENSMUSG00000033352_1_D	ENSMUST00000046963	ENSMUSG00000033352	Map2k4	chr11	65688242	65690804	-	65688242	65690690	2448	6	2.995	0.520707	3.414	0.580057	0	0	2.207	0.459086	6.578	4.347555	9.784	5.935894	12.478	7.879596	9.068	5.580562	4.881	2.982349	2.154	8.5578	0.3899625	5.3451912	0.00519169194437981	0.0252701627649143	6.4038	3.97298
ENSMUSG00000042724_1_D	ENSMUST00000035987	ENSMUSG00000042724	Map3k9	chr12	81721009	81722523	-	81721009	81722038	1029	3	38.174	1.923252	46.816	2.675899	40.357	1.797463	56.762	1.836991	100	19.302365	100	18.431449	100	19.857032	100	17.734225	100	20.898999	45.52725	100	2.05840125	19.244814	0.000968950205290068	0.00682498730342455	54.47275	2.19649
ENSMUSG00000032479_2_D	ENSMUST00000035055,ENSMUST00000164930	ENSMUSG00000032479	Map4	chr9	110081734	110083955	+	110081845	110083955	2110	2	26.13	8.347272	30.225	9.82289	26.532	8.361594	32.403	12.088158	64.605	31.55108	64.913	31.397929	68.004	33.716726	66.26	33.175604	65.804	33.546146	28.8225	65.9172	9.6549785	32.677497	2.39184007716709e-05	0.000457071685334582	37.0947	2.287
ENSMUSG00000021936_2_D	ENSMUST00000111945	ENSMUSG00000021936	Mapk8	chr14	33377897	33382324	-	33377897	33382307	4410	6	8.458	2.021497	9.272	2.170009	9.71	2.035286	10.829	1.854237	27.036	28.099346	26.949	26.158731	26.987	26.311371	28.487	26.678046	27.021	26.095503	9.56725	27.296	2.02025725	26.6685994	5.78477513088941e-07	3.6695669698639e-05	17.72875	2.85307
ENSMUSG00000020366_4_D	ENSMUST00000102778,ENSMUST00000020634	ENSMUSG00000020366	Mapk9	chr11	49883141	49886205	+	49883289	49886205	2916	4	27.581	3.734781	22.136	3.110447	20.796	3.122531	36.783	6.884509	71.766	57.168944	70.955	57.36677	73.137	57.343005	81.1	56.50835	80.068	57.694985	26.824	75.4052	4.213067	57.2164108	8.53616296855926e-05	0.00110337333198357	48.5812	2.81111
ENSMUSG00000027479_5_D	ENSMUST00000028981	ENSMUSG00000027479	Mapre1	chr2	153766873	153773329	+	153766930	153773329	6399	5	1.08	4.043335	1.166	4.185103	1.097	4.297351	0.781	3.16975	1.878	22.216697	2.042	21.500529	2.284	22.98132	2.113	21.793199	2.239	23.02106	1.031	2.1112	3.92388475	22.302561	4.82518375007905e-05	0.000737396755420135	1.0802	2.04772
ENSMUSG00000023307_5_D	ENSMUST00000024078	ENSMUSG00000023307	March5	chr19	37221389	37222139	+	37221506	37222139	633	5	13.582	13.988003	14.019	14.546992	12.656	12.966592	13.416	10.764855	32.833	53.480572	32.305	49.758525	31.248	46.235002	32.311	46.818319	40.065	58.041995	13.41825	33.7524	13.0666105	50.8668826	0.000162765479858568	0.00175988636089135	20.33415	2.51541
ENSMUSG00000040502_1_D	ENSMUST00000040307	ENSMUSG00000040502	March9	chr10	127055010	127056911	-	127055010	127056570	1560	2	12.057	1.013429	11.381	1.031083	9.917	0.990532	9.728	0.766614	29.917	18.108701	27.74	17.85713	27.805	17.263029	28.1	18.23532	25.748	17.314067	10.77075	27.862	0.9504145	17.7556494	2.23282672899958e-07	2.13154797953358e-05	17.09125	2.58682
ENSMUSG00000069662_1_D	ENSMUST00000092584	ENSMUSG00000069662	Marcks	chr10	37133373	37136935	-	37133373	37136107	2734	7	23.493	3.066328	15.925	2.200859	21.38	2.706589	19.728	2.374941	45.699	87.323393	42.737	81.845889	45.618	86.34108	44.843	86.310641	39.969	75.160284	20.1315	43.7732	2.58717925	83.3962574	3.25030767234775e-05	0.000563377904630623	23.6417	2.17436
ENSMUSG00000026620_1_D	ENSMUST00000027929	ENSMUSG00000026620	Mark1	chr1	184896788	184898878	-	184896788	184898523	1735	3	16.631	0.228031	9.421	0.13978	10.459	0.180233	18.909	0.337198	54.944	27.52739	57.606	26.217689	50.924	26.602233	53.392	25.759927	49.862	26.616231	13.855	53.3456	0.2213105	26.544694	2.48456509199791e-05	0.000468447298140327	39.4906	3.85028
ENSMUSG00000046994_5_D	ENSMUST00000061334	ENSMUSG00000046994	Mars2	chr1	55237176	55245753	+	55239000	55245753	6753	5	4.082	0.153078	3.345	0.131587	4.892	0.186424	3.384	0.120595	48.585	1.341034	33.941	0.990612	36.667	1.126462	39.674	1.093136	41.507	1.187319	3.92575	40.0748	0.147921	1.1477126	0.000103935872395679	0.00126850396895346	36.14905	10.2082
ENSMUSG00000020646_6_D	ENSMUST00000221952	ENSMUSG00000020646	Mboat2	chr12	24958934	24964398	+	24959160	24964398	5238	6	3.228	0.334572	3.995	0.358071	5.232	0.460449	3.462	0.566721	25.269	4.723704	25.65	4.738799	31.186	4.817813	30.622	4.963472	24.396	4.991212	3.97925	27.4246	0.42995325	4.847	2.92175322634471e-05	0.000519878098971428	23.44535	6.8919
ENSMUSG00000038612_5_D	ENSMUST00000037947	ENSMUSG00000038612	Mcl1	chr3	95660706	95663179	+	95660823	95663179	2356	5	20.772	69.3651	21.174	72.205723	19.746	65.938568	20.968	47.838521	45.791	43.003056	44.194	42.541728	45.856	42.437511	45.811	41.226834	46.451	41.934481	20.665	45.6206	63.836978	42.228722	3.11235396333431e-10	5.72385983712154e-07	24.9556	2.20763
ENSMUSG00000005410_5_D	ENSMUST00000164309	ENSMUSG00000005410	Mcm5	chr8	75127222	75128439	+	75127324	75128439	1115	5	0.815	3.346266	0.967	3.977123	0.829	3.541563	0.982	4.339515	2.556	1.637153	2.471	1.773024	2.932	1.74989	2.401	1.488276	2.439	1.578298	0.89825	2.5598	3.80111675	1.6453282	8.60108191674993e-06	0.000226365575265939	1.66155	2.84976
ENSMUSG00000048170_1_D	ENSMUST00000057557	ENSMUSG00000048170	Mcmbp	chr7	128696807	128698570	-	128696807	128698443	1636	5	3.728	1.949336	3.726	2.001184	3.679	1.857746	3.416	1.396908	17.054	5.674603	17.735	5.331965	17.552	5.131082	19.446	6.031081	16.917	4.973384	3.63725	17.7408	1.8012935	5.428423	4.01994329430251e-06	0.000133861652646744	14.10355	4.87753
ENSMUSG00000020321_1_D	ENSMUST00000102874	ENSMUSG00000020321	Mdh1	chr11	21556787	21557568	-	21556787	21557442	655	3	0.279	0.893955	0.208	0.650011	0.2	0.649929	0.261	0.896878	0.628	9.223984	0.578	8.515367	0.548	7.91176	0.585	8.907356	0.685	9.691794	0.237	0.6048	0.77269325	8.8500522	6.62843374147451e-06	0.000187989745834597	0.3678	2.5519
ENSMUSG00000024556_1_D	ENSMUST00000025439	ENSMUSG00000024556	Me2	chr18	73769900	73770808	-	73769900	73770625	725	3	2.6	3.169929	3.144	3.990176	2.572	3.025587	1.75	1.979992	16.37	5.368533	13.664	5.029938	17.167	5.007129	14.761	5.40536	15.426	5.146408	2.5165	15.4776	3.041421	5.1914736	2.50321510384049e-06	9.74073231242177e-05	12.9611	6.15045
ENSMUSG00000028863_4_D	ENSMUST00000154689	ENSMUSG00000028863	Meaf6	chr4	125109298	125113254	+	125109307	125113254	3947	4	3.277	0.566629	3.059	0.594743	2.972	0.494062	2.191	0.355212	13.034	11.832488	13.077	12.414458	13.744	12.727123	12.408	12.278014	14.435	12.914935	2.87475	13.3396	0.5026615	12.4334036	7.69622865846105e-08	1.13803337011078e-05	10.46485	4.64026
ENSMUSG00000031393_2_D	ENSMUST00000100750	ENSMUSG00000031393	Mecp2	chrX	74026591	74036494	-	74026591	74035416	8825	4	0	0	0.978	0.068568	0	0	0	0	43.362	8.925657	55.118	10.900579	43.858	9.271856	37.392	7.476206	27.831	5.953176	0.2445	41.5122	0.017142	8.5054948	0.000742928793696872	0.00557157616846962	41.2677	169.784
ENSMUSG00000031935_1_D	ENSMUST00000034411	ENSMUSG00000031935	Med17	chr9	15260350	15262438	-	15260350	15262226	1876	2	0.522	0.156911	0.275	0.089069	0.804	0.240885	0.188	0.052807	1.075	0.227614	1.089	0.222573	1.027	0.242187	1.344	0.270353	1.161	0.237985	0.44725	1.1392	0.134918	0.2401424	0.00992146718043848	0.0417929622427861	0.69195	2.54712
ENSMUSG00000015804_3_D	ENSMUST00000156481	ENSMUSG00000015804	Med28	chr5	45525152	45529276	+	45525350	45529276	3926	3	0.026	0.018667	0.036	0.027516	0.037	0.027559	0.036	0.024661	1.126	1.097864	1.063	1.066645	1.305	1.200979	0.873	0.872906	0.931	0.961459	0.03375	1.0596	0.02460075	1.0399706	0.000173650819799782	0.00185089108302511	1.02585	31.3956
ENSMUSG00000003444_1_D	ENSMUST00000003536	ENSMUSG00000003444	Med29	chr7	28386145	28387024	-	28386145	28386781	636	3	1.401	1.390514	1.348	1.28595	1.218	1.252064	0.56	0.562833	2.834	3.43403	2.412	3.178916	2.379	3.08821	2.582	3.339181	2.661	3.440911	1.13175	2.5736	1.12284025	3.2962496	0.00220661077694877	0.0129302928856405	1.44185	2.274
ENSMUSG00000020397_3_D	ENSMUST00000109232	ENSMUSG00000020397	Med7	chr11	46440562	46442721	+	46441281	46442721	1440	3	0.957	0.279707	0.804	0.225665	0.884	0.246577	0.653	0.18277	2.704	0.601725	2.195	0.489595	2.998	0.6704	2.7	0.576001	4.37	0.967452	0.8245	2.9934	0.23367975	0.6610346	0.00361407730705311	0.0191805523615163	2.1689	3.63056
ENSMUSG00000030557_6_D	ENSMUST00000156690	ENSMUSG00000030557	Mef2a	chr7	67231162	67235228	-	67231162	67234867	3705	8	0	0	0	0	7.988	0.208835	11.163	0.221565	36.342	5.972553	26.708	3.804272	27.923	4.343131	22.613	3.529953	35.963	5.866082	4.78775	29.9098	0.1076	4.7031982	0.000423081536483787	0.0035940139555265	25.12205	6.24715
ENSMUSG00000043289_2_D	ENSMUST00000057067	ENSMUSG00000043289	Mei4	chr9	82025518	82027026	+	82025788	82027026	1238	2	31.797	0.412495	43.091	0.517308	32.656	0.431684	50.403	0.578373	100	0.433927	100	0.422256	100	0.609249	100	0.550263	100	0.301839	39.48675	100	0.484965	0.4635068	0.000861915247703746	0.00626638356800858	60.51325	2.5325
ENSMUSG00000058704_2_D	ENSMUST00000233514	ENSMUSG00000058704	Memo1	chr17	74199055	74201325	-	74199055	74201193	2138	4	2.196	0.856099	2.585	1.01368	2.769	0.989554	3.098	0.821791	9.245	2.98006	8.359	2.64924	9.539	2.848336	9.818	2.836535	8.909	2.577835	2.662	9.174	0.920281	2.7784012	2.03565449869788e-07	2.00504221148648e-05	6.512	3.44628
ENSMUSG00000038503_2_D	ENSMUST00000094215	ENSMUSG00000038503	Mesd	chr7	83897749	83900310	+	83898005	83900310	2305	2	0.995	0.418289	0.774	0.358024	0.978	0.420094	1.703	0.574346	3.689	1.807608	3.677	1.705501	3.984	1.952309	3.702	1.87006	4.107	2.105579	1.1125	3.8318	0.44268825	1.8882114	0.000202805274329136	0.00207756707448215	2.7193	3.44431
ENSMUSG00000010554_7_D	ENSMUST00000141755	ENSMUSG00000010554	Mettl16	chr11	74817158	74828525	+	74817758	74828525	10767	7	1.674	0.419267	1.882	0.446227	1.537	0.348651	0.917	0.277878	10.114	2.147464	11.008	2.270602	12.395	2.561476	13.221	2.584027	9.529	2.009606	1.5025	11.2534	0.37300575	2.314635	5.98509344296069e-05	0.000854844214201827	9.7509	7.48978
ENSMUSG00000068479_1_D	ENSMUST00000089926	ENSMUSG00000068479	Mfap1a	chr2	121491910	121494847	-	121491910	121494664	2754	8	8.097	2.244368	9.133	2.162107	11.534	2.521377	4.49	1.392144	13.793	7.709239	15.484	7.336025	16.623	7.036151	15.255	7.764779	22.334	7.988726	8.3135	16.6978	2.079999	7.566984	0.00518996430386438	0.0252674897000809	8.3843	2.00852
ENSMUSG00000031647_7_D	ENSMUST00000160719	ENSMUSG00000031647	Mfap3l	chr8	60671023	60676729	+	60671955	60676729	4774	7	5.359	0.068756	26.84	0.241053	29.821	0.274501	34.063	0.476917	64.049	4.651837	69.888	4.714153	72.75	5.007333	56.609	3.81727	69.093	4.054315	24.02075	66.4778	0.26530675	4.4489816	0.00323366782117302	0.0174950975911609	42.45705	2.76752
ENSMUSG00000033943_6_D	ENSMUST00000079934	ENSMUSG00000033943	Mga	chr2	119963691	119969162	+	119964965	119969162	4197	6	8.363	1.517655	5.288	0.928096	8.509	1.6363	6.477	0.975608	16.75	1.76545	20.074	1.951764	17.984	1.661067	17.189	1.762795	16.303	1.694851	7.15925	17.66	1.26441475	1.7671854	3.2058091584047e-05	0.000557467592581956	10.50075	2.46674
ENSMUSG00000026688_1_D	ENSMUST00000028005	ENSMUSG00000026688	Mgst3	chr1	167371965	167372642	-	167371965	167372502	537	2	0.902	0.404863	1.315	0.608959	0.72	0.329132	0.468	0.244498	1.729	3.972729	2.114	5.021177	2.31	5.21547	1.773	4.138266	2.1	4.817877	0.85125	2.0052	0.396863	4.6331038	0.00244144709086755	0.0140190324250913	1.15395	2.35559
ENSMUSG00000038022_2_D	ENSMUST00000053094	ENSMUSG00000038022	Mindy4	chr6	55318262	55320222	+	55318311	55320222	1911	2	1.608	0.030278	1.242	0.014023	0.715	0.014042	0	0	7.388	0.142965	4.937	0.197766	9.723	0.279564	3.948	0.122515	6.104	0.156411	0.89125	6.42	0.01458575	0.1798442	0.0036513776281644	0.0193210536720737	5.52875	7.20337
ENSMUSG00000042447_4_D	ENSMUST00000040017	ENSMUSG00000042447	Mios	chr6	8235384	8236287	+	8235481	8236287	806	4	7.764	1.228886	10.411	1.048543	8.295	0.928996	7.579	1.014233	22.425	7.360217	28.154	6.391829	24.88	5.693369	21.19	6.152732	17.002	5.444853	8.51225	22.7302	1.0551645	6.2086	0.000842515222479062	0.00616110807816288	14.21795	2.67029
ENSMUSG00000021993_2_D	ENSMUST00000063562	ENSMUSG00000021993	Mipep	chr14	60903367	60904229	+	60903465	60904229	764	2	0.146	0.038397	0.134	0.036591	0.298	0.075593	0.676	0.172461	2.18	0.427249	2.915	0.63408	4.779	0.942666	4.335	0.915124	3.18	0.665983	0.3135	3.4778	0.0807605	0.7170204	0.00189709408446064	0.0115326323404935	3.1643	11.0935
ENSMUSG00000025609_3_D	ENSMUST00000026699	ENSMUSG00000025609	Mkln1	chr6	31507624	31516811	+	31507746	31516811	9065	3	2.026	0.378267	1.371	0.295262	2.402	0.401085	1.245	0.235336	15.077	6.157737	14.839	5.566181	13.244	5.394739	14.089	5.611603	14.737	5.697671	1.761	14.3972	0.3274875	5.6855862	1.40075524144893e-08	3.95178856998768e-06	12.6362	8.17558
ENSMUSG00000029922_1_D	ENSMUST00000031985	ENSMUSG00000029922	Mkrn1	chr6	39397803	39399434	-	39397803	39399224	1421	3	24.07	55.974807	24.624	58.436554	22.187	49.778869	25.234	86.471705	56.647	94.8502	53.767	94.146426	50.91	89.456647	52.878	92.73419	52.336	93.35274	24.02875	53.3076	62.66548375	92.9080406	6.91849418344237e-08	1.05205272189495e-05	29.27885	2.21849
ENSMUSG00000028496_1_D	ENSMUST00000078090	ENSMUSG00000028496	Mllt3	chr4	87769924	87774146	-	87769924	87774014	4090	8	1.668	0.197948	1.739	0.149783	1.385	0.111362	0.994	0.071245	14.254	7.775623	14.545	5.940879	13.764	7.167461	10.036	5.532393	11.533	5.54988	1.4465	12.8264	0.1325845	6.3932472	0.000140806895592878	0.00158479824063354	11.3799	8.8672
ENSMUSG00000037022_1_D	ENSMUST00000048718	ENSMUSG00000037022	Mmaa	chr8	79263597	79268215	-	79263597	79267927	4330	3	0.742	0.027886	0.243	0.010588	0.572	0.026681	0.094	0.004706	4.085	0.84747	3.832	0.792104	5.154	0.987481	4.929	0.858559	2.94	0.635282	0.41275	4.188	0.01746525	0.8241792	0.000284986792130793	0.00265323569695021	3.77525	10.1466
ENSMUSG00000025159_1_D	ENSMUST00000171561	ENSMUSG00000025159	Mms19	chr19	41943318	41944580	-	41943318	41944552	1234	2	3.963	1.575505	4.221	1.546869	4.265	1.426649	4.93	1.78171	11.183	3.937109	7.591	2.956901	10.34	3.8455	7.625	2.93205	11.199	3.499216	4.34475	9.5876	1.58268325	3.4341552	0.00235224522123486	0.0136380983296308	5.24285	2.20671
ENSMUSG00000023921_4_D	ENSMUST00000169611	ENSMUSG00000023921	Mmut	chr17	40960567	40961999	+	40960696	40961999	1303	4	9.097	1.242888	7.128	0.980336	8.511	1.117835	10.219	1.18037	14.392	1.640978	17.543	2.251002	15.816	1.78239	18.968	2.112016	21.236	2.91234	8.73875	17.591	1.13035725	2.1397452	0.00062677902293539	0.00488119296121908	8.85225	2.01299
ENSMUSG00000074576_2_D	ENSMUST00000099071	ENSMUSG00000074576	Mocs3	chr2	168230621	168232594	+	168232017	168232594	577	2	60.163	1.231268	23.783	0.516174	43.112	0.995294	48.47	0.826803	100	4.882925	100	5.461636	100	5.287375	100	5.234263	78.891	4.502996	43.882	95.7782	0.89238475	5.073839	0.00215855705975022	0.0126972899638147	51.8962	2.18263
ENSMUSG00000034602_3_D	ENSMUST00000073792	ENSMUSG00000034602	Mon2	chr10	122992059	122995833	-	122992059	122995669	3610	7	3.08	0.394844	3.184	0.448755	2.008	0.345079	3.374	0.405656	11.9	4.671293	8.841	3.417719	8.607	3.488204	9.404	3.907309	10.364	4.155651	2.9115	9.8232	0.3985835	3.9280352	6.0480292597874e-05	0.000859919067368047	6.9117	3.37393
ENSMUSG00000026568_2_D	ENSMUST00000027853	ENSMUSG00000026568	Mpc2	chr1	165480902	165481215	+	165480939	165481215	276	2	0.803	0.233292	0	0	0	0	0.707	0.194703	1.454	4.396376	2.13	5.919205	0.955	2.457274	1.919	5.516628	2.517	6.268067	0.3775	1.795	0.10699875	4.91151	0.00480997958618809	0.0238386349977713	1.4175	4.75497
ENSMUSG00000020287_2_D	ENSMUST00000020528	ENSMUSG00000020287	Mpg	chr11	32231573	32232700	+	32231995	32232700	705	2	2.309	0.592056	2.715	0.758237	1.202	0.326504	1.685	0.57981	8.454	2.746972	12.385	3.929324	8.132	2.648257	9.112	3.040187	8.415	2.915224	1.97775	9.2996	0.56415175	3.0559928	0.000258433912777733	0.00246051577436385	7.32185	4.70211
ENSMUSG00000012429_3_D	ENSMUST00000049744	ENSMUSG00000012429	Mplkip	chr13	17696841	17699123	+	17697042	17699123	2081	3	6.83	1.800852	6.912	1.607065	5.999	1.580875	8.16	2.104759	19.369	5.084615	16.969	4.636362	19.397	4.76323	21.371	4.972552	17.71	4.311675	6.97525	18.9632	1.77338775	4.7536868	7.53391477703936e-06	0.000205253706142952	11.98795	2.71864
ENSMUSG00000038388_3_D	ENSMUST00000204545	ENSMUSG00000038388	Mpp6	chr6	50198153	50198710	+	50198330	50198710	380	3	13.561	4.238291	7.509	2.197705	6.661	2.194283	8.886	2.900559	28.258	6.645386	44.579	10.492882	41.022	8.270304	27.38	7.026737	33.325	8.435728	9.15425	34.9128	2.8827095	8.1742074	0.000689469275581253	0.00524402651214532	25.75855	3.81384
ENSMUSG00000005417_4_D	ENSMUST00000072031	ENSMUSG00000005417	Mprip	chr11	59775515	59780855	+	59775587	59780855	5268	4	0.754	0.360336	0.824	0.39139	0.794	0.388423	0.262	0.2041	4.933	9.388956	5.595	8.973215	4.948	9.225635	4.52	8.589931	5.148	9.449021	0.6585	5.0288	0.33606225	9.1253516	2.38529387033623e-07	2.20689274980087e-05	4.3703	7.63675
ENSMUSG00000032470_3_D	ENSMUST00000035045	ENSMUSG00000032470	Mras	chr9	99385397	99388504	-	99385397	99388404	3007	3	10.668	1.139974	11.069	1.099952	14.592	1.397941	7.099	0.158928	55.993	24.854922	53.673	24.446595	62.12	26.369042	52.453	25.301287	57.521	25.744251	10.857	56.352	0.94919875	25.3432194	2.03861388043492e-07	2.00504221148648e-05	45.495	5.19038
ENSMUSG00000029486_5_D	ENSMUST00000036437	ENSMUSG00000029486	Mrpl1	chr5	96264200	96266727	+	96264337	96266727	2390	5	1.151	0.863423	2.122	1.657623	0.259	0.171687	0.321	0.254633	4.003	1.484473	4.783	1.670085	5.183	1.699056	3.553	1.156491	3.983	1.27289	0.96325	4.301	0.7368415	1.456599	0.00100217558530369	0.0070015140842282	3.33775	4.46509
ENSMUSG00000024902_3_D	ENSMUST00000025836	ENSMUSG00000024902	Mrpl11	chr19	4964673	4966419	+	4964779	4966419	1640	3	0.28	0.408031	0.237	0.374201	0.244	0.394071	0.191	0.317428	2.531	4.150469	2.4	3.873175	2.346	3.908403	2.61	4.124906	2.799	4.383588	0.238	2.5372	0.37343275	4.0881082	3.96965490883767e-06	0.000133615966876591	2.2992	10.6605
ENSMUSG00000039640_6_D	ENSMUST00000043627	ENSMUSG00000039640	Mrpl12	chr11	120488317	120489065	+	120488434	120489065	631	6	0	0	0.067	0.18234	0.067	0.163247	0.051	0.163374	0.384	0.89304	0.438	1.07157	0.694	1.664109	0.48	1.100711	0.47	1.050256	0.04625	0.4932	0.12724025	1.1559372	0.000622529350375677	0.00485063256283343	0.44695	10.6638
ENSMUSG00000032563_5_D	ENSMUST00000035177	ENSMUSG00000032563	Mrpl3	chr9	105076992	105079898	+	105077145	105079898	2753	5	0.08	0.040751	0.146	0.078588	0.126	0.068603	0.068	0.03512	3.069	2.343165	3.368	2.533379	3.385	2.324328	3.279	2.350205	2.959	2.148265	0.105	3.212	0.0557655	2.3398684	1.41312235732584e-06	6.73635056886019e-05	3.107	30.5905
ENSMUSG00000026087_3_D	ENSMUST00000027256	ENSMUSG00000026087	Mrpl30	chr1	37898060	37898535	+	37898264	37898535	271	5	0	0	0	0	0.276	0.46059	0	0	2.18	5.099066	1.401	2.823918	1.701	3.358876	2.822	5.616285	2.037	3.918034	0.069	2.0282	0.1151475	4.1632358	0.000754248523266648	0.00563282570092657	1.9592	29.3942
ENSMUSG00000015672_1_D	ENSMUST00000220621	ENSMUSG00000015672	Mrpl32	chr13	14608175	14610740	-	14608175	14610485	2310	4	0.381	0.179988	0.38	0.170575	0.434	0.185821	0.149	0.05855	5.771	2.992528	4.619	2.355421	4.559	2.411963	4.746	2.342836	5.141	2.565534	0.336	4.9672	0.1487335	2.5336564	1.19386391367515e-05	0.000281361631023235	4.6312	14.7833
ENSMUSG00000052962_1_D	ENSMUST00000065103	ENSMUSG00000052962	Mrpl35	chr6	71812985	71816287	-	71812985	71816098	3113	8	0.069	0.06712	0	0	0	0	0.155	0.173995	6.386	3.556271	7.41	3.503186	7.611	3.524459	6.415	3.398126	5.497	2.90154	0.056	6.6638	0.06027875	3.3767164	6.01025724806432e-05	0.000856524285017783	6.6078	118.996
ENSMUSG00000022889_1_D	ENSMUST00000116584	ENSMUSG00000022889	Mrpl39	chr16	84717578	84718384	-	84717578	84718333	755	2	0.126	0.197384	0.096	0.145925	0.182	0.337139	0.075	0.132033	0.888	1.487508	0.592	1.1	0.692	1.416506	0.607	1.339531	1.086	1.696647	0.11975	0.773	0.20312025	1.4080384	0.00168539440453382	0.0105048085545389	0.65325	6.45511
ENSMUSG00000018882_2_D	ENSMUST00000019026	ENSMUSG00000018882	Mrpl45	chr11	97328481	97329922	+	97328568	97329922	1354	2	3.516	2.509214	3.515	2.634418	4.56	3.311833	3.884	4.43082	9.095	4.430843	8.336	3.721198	8.933	4.191472	8.362	3.952504	8.32	4.034051	3.86875	8.6092	3.22157125	4.0660136	7.88825383329993e-06	0.000211944925363138	4.74045	2.22532
ENSMUSG00000030335_5_D	ENSMUST00000032485	ENSMUSG00000030335	Mrpl51	chr6	125193222	125196269	+	125193419	125196269	2850	5	0.234	0.558856	0.184	0.433014	0.273	0.669181	0.182	0.347446	1.796	2.90388	1.471	2.568728	1.859	2.953967	2.063	3.283832	1.951	3.186795	0.21825	1.828	0.50212425	2.9794404	5.08560455881876e-05	0.000761768108353344	1.60975	8.37572
ENSMUSG00000036860_3_D	ENSMUST00000045697	ENSMUSG00000036860	Mrpl55	chr11	59205648	59206136	+	59205807	59206136	329	3	3.421	2.119023	5.503	2.892201	3.482	2.367059	4.824	3.518248	8.142	4.212258	7.836	4.834493	13.218	6.178925	10.677	6.100552	11.971	6.317904	4.3075	10.3688	2.72413275	5.5288264	0.00240550869202463	0.0138779577395031	6.0613	2.40715
ENSMUSG00000021967_6_D	ENSMUST00000022538	ENSMUSG00000021967	Mrpl57	chr14	57826508	57829298	+	57826825	57829298	2473	6	0	0	0.112	0.076897	0	0	0	0	0.312	0.236071	0.291	0.251596	0.279	0.226049	0.463	0.384291	0.242	0.222296	0.028	0.3174	0.01922425	0.2640606	0.000531735136520616	0.00427962952782978	0.2894	11.3357
ENSMUSG00000018858_2_D	ENSMUST00000106539	ENSMUSG00000018858	Mrpl58	chr11	115410637	115412675	+	115410722	115412675	1953	2	0.177	0.109682	0.099	0.052034	0.182	0.117845	0.156	0.140522	3.266	3.59978	3.549	3.8569	3.143	3.650659	3.36	3.812672	2.925	3.429274	0.1535	3.2486	0.10502075	3.669857	4.56157428630597e-06	0.000145921143183842	3.0951	21.1635
ENSMUSG00000058267_4_D	ENSMUST00000135680	ENSMUSG00000058267	Mrps14	chr1	160199427	160202170	+	160199610	160202170	2560	4	0.911	0.646311	0.831	0.627364	0.886	0.649757	0.853	0.624297	2.813	1.79219	3.353	2.154546	3.581	1.986567	3.246	2.100024	3.237	1.879817	0.87025	3.246	0.63693225	1.9826288	3.46460898984403e-05	0.000587230682618544	2.37575	3.72996
ENSMUSG00000034211_7_D	ENSMUST00000119576	ENSMUSG00000034211	Mrps17	chr5	129717915	129722556	+	129718155	129722556	4401	8	0.688	0.922814	0.586	0.867003	0.719	0.994441	0.472	0.453777	3.703	3.483189	3.8	3.268513	3.519	3.288373	3.634	3.065265	3.108	3.040375	0.61625	3.5528	0.80950875	3.229143	1.21519365007709e-06	6.00344862933245e-05	2.93655	5.76519
ENSMUSG00000014551_1_D	ENSMUST00000140438	ENSMUSG00000014551	Mrps25	chr6	92173671	92175208	-	92173671	92175021	1350	6	0.573	0.517967	0.467	0.4309	0.752	0.699991	0.541	0.580143	3.036	2.098717	2.477	1.801464	2.682	1.698283	2.319	1.609699	1.941	1.330029	0.58325	2.491	0.55725025	1.7076384	0.000210281844024385	0.00212371786044599	1.90775	4.2709
ENSMUSG00000021731_1_D	ENSMUST00000022245	ENSMUSG00000021731	Mrps30	chr13	118380061	118380669	-	118380061	118380352	291	3	2.285	1.466051	1.976	1.257234	2.593	1.70356	1.045	0.735588	6.824	2.918552	6.904	3.14204	5.77	2.461512	7.148	3.344107	5.698	2.798266	1.97475	6.4688	1.29060825	2.9328954	3.21968838367769e-05	0.000558974401898246	4.49405	3.27576
ENSMUSG00000031533_3_D	ENSMUST00000033934	ENSMUSG00000031533	Mrps31	chr8	22429180	22429665	+	22429410	22429665	255	3	1.802	0.719587	1.772	0.686329	0.723	0.266958	0.928	0.481474	6.914	2.121077	5.865	1.650761	8.063	1.880524	4.246	1.139177	10.244	2.40644	1.30625	7.0664	0.538587	1.8395958	0.00355611829417796	0.0189527050324309	5.76015	5.40968
ENSMUSG00000027374_4_D	ENSMUST00000028852	ENSMUSG00000027374	Mrps5	chr2	127603628	127606829	+	127603853	127606829	2976	4	2.513	2.054027	2.796	2.343075	2.458	2.10818	2.542	1.991971	16.963	9.460035	17.212	9.23589	18.108	8.978874	14.478	8.456948	15.346	8.88001	2.57725	16.4214	2.12431325	9.0023514	2.55053424997467e-05	0.000476371359318489	13.84415	6.37168
ENSMUSG00000026887_3_D	ENSMUST00000028250	ENSMUSG00000026887	Mrrf	chr2	36189074	36190269	+	36189152	36190269	1117	3	2.286	0.460362	1.768	0.335871	1.212	0.234213	1.379	0.270441	23.118	7.401418	14.703	4.95597	18.519	6.247839	21.105	6.906442	18.862	6.680868	1.66125	19.2614	0.32522175	6.4385074	0.000180620127328138	0.00189558303966843	17.60015	11.5945
ENSMUSG00000021339_1_D	ENSMUST00000021772	ENSMUSG00000021339	Mrs2	chr13	24987482	24993188	-	24987482	24993077	5595	6	11.648	1.195278	10.127	1.104111	8.927	1.091019	8.234	0.819441	42.868	10.804427	51.064	10.815541	44.401	10.802829	44.799	9.995723	40.766	10.564927	9.734	44.7796	1.05246225	10.5966894	4.16296081676566e-06	0.000136480187878093	35.0456	4.60033
ENSMUSG00000066415_6_D	ENSMUST00000085177	ENSMUSG00000066415	Msl2	chr9	101100570	101104800	+	101102162	101104800	2638	6	11.93	0.983852	8.019	0.689545	7.212	0.596443	10.026	0.836027	16.969	3.089235	24.271	4.169059	16.446	2.860267	21.162	3.442772	19.172	3.239597	9.29675	19.604	0.77646675	3.360186	0.00074226477227559	0.00556854408060214	10.30725	2.10869
ENSMUSG00000027282_5_D	ENSMUST00000136872	ENSMUSG00000027282	Mtch2	chr2	90865183	90866811	+	90865270	90866811	1541	5	0	0	0.017	0.08256	0	0	0.015	0.074133	0.083	0.482313	0.059	0.317503	0.111	0.650895	0.055	0.296278	0.107	0.641262	0.008	0.083	0.03917325	0.4776502	0.00164963108450227	0.0103450541336102	0.075	10.375
ENSMUSG00000022255_13_D	ENSMUST00000022865	ENSMUSG00000022255	Mtdh	chr15	34140691	34145625	+	34140762	34145625	4863	13	0.467	1.051393	0.511	1.103434	0.464	1.14214	0.535	0.684025	2.559	3.526244	2.495	3.304835	2.187	2.849359	2.136	2.974603	2.169	2.809692	0.49425	2.3092	0.995248	3.0929466	2.18382324790729e-05	0.000428556988354787	1.81495	4.67213
ENSMUSG00000028890_1_D	ENSMUST00000030723,ENSMUST00000106193	ENSMUSG00000028890	Mtf1	chr4	124844146	124849379	+	124844343	124849379	5036	4	17.516	0.763357	13.93	0.653691	11.688	0.629439	12.181	0.598518	65.912	2.534833	48.933	2.260184	58.793	2.482727	82.726	2.50493	50.506	2.349997	13.82875	61.374	0.66125125	2.4265342	0.00114904653368923	0.00781621406371538	47.54525	4.43815
ENSMUSG00000031816_1_D	ENSMUST00000047282	ENSMUSG00000031816	Mthfsd	chr8	121091629	121099152	-	121091629	121098711	7082	6	1.061	0.028456	0.146	0.004029	0.537	0.013287	0.951	0.016248	20.2	2.358745	17.312	1.927052	21.007	2.180754	18.852	1.990629	18.91	2.061998	0.67375	19.2562	0.015505	2.1038356	1.55832157765693e-06	7.27929693824448e-05	18.58245	28.5806
ENSMUSG00000021311_1_D	ENSMUST00000099856	ENSMUSG00000021311	Mtr	chr13	12182711	12187091	-	12182711	12187004	4293	2	28.814	2.566152	26.732	2.473816	29.882	2.622147	30.256	3.281779	62.032	2.129546	52.452	2.119924	48.683	2.373029	61.227	2.203897	78.301	2.032037	28.921	60.539	2.7359735	2.1716866	0.00312990581050474	0.0170498756308516	31.618	2.09325
ENSMUSG00000019774_1_D	ENSMUST00000019908	ENSMUSG00000019774	Mtrf1l	chr10	5812441	5813406	-	5812441	5813205	764	2	0.827	0.035314	0.808	0.033639	1.76	0.070816	0	0	13.213	1.278595	8.721	0.768439	8.013	0.944959	9.008	0.921814	15.247	0.978915	0.84875	10.8404	0.03494225	0.9785444	0.00160232953674	0.010111358840116	9.99165	12.7722
ENSMUSG00000045636_6_D	ENSMUST00000059115	ENSMUSG00000045636	Mtus1	chr8	40990919	40993633	-	40990919	40993419	2500	6	26.743	0.922313	17.178	0.732944	12.529	0.546587	16.551	0.794814	38.758	3.320098	42.264	3.713449	47.091	4.442609	64.922	5.091604	37.677	4.109781	18.25025	46.1424	0.7491645	4.1355082	0.00259649460312418	0.0147045538260923	27.89215	2.52832
ENSMUSG00000029651_2_D	ENSMUST00000085558	ENSMUSG00000029651	Mtus2	chr5	148313305	148316065	+	148313519	148316065	2546	2	31.876	1.580146	27.013	1.504375	30.028	1.657761	21.785	0.750478	82.042	13.545576	69.464	12.661803	82.717	13.50948	86.251	13.561239	76.216	12.948179	27.6755	79.338	1.37319	13.2452554	2.62716844076925e-06	9.96975549354573e-05	51.6625	2.86672
ENSMUSG00000041241_4_D	ENSMUST00000105813,ENSMUST00000044058	ENSMUSG00000041241	Mul1	chr4	138438949	138442245	+	138439680	138442245	2565	4	10.736	1.086222	9.76	1.00515	9.148	1.087234	6.29	0.769876	38.471	7.056529	36.469	6.985751	34.436	6.732388	35.481	6.485048	38.01	7.237269	8.9835	36.5734	0.9871205	6.899397	3.8358974402752e-07	2.78798227176069e-05	27.5899	4.07117
ENSMUSG00000040463_2_D	ENSMUST00000045633	ENSMUSG00000040463	Mybbp1a	chr11	72450876	72451770	+	72451474	72451770	296	2	1.261	2.467546	1.186	2.350125	1.335	2.567379	0.951	2.293542	14.381	9.566102	14.318	10.298992	14.207	9.602779	14.777	9.744523	10.812	7.785798	1.18325	13.699	2.419648	9.3996388	5.74084461255079e-05	0.000827770338518506	12.51575	11.5774
ENSMUSG00000017861_2_D	ENSMUST00000018005	ENSMUSG00000017861	Mybl2	chr2	163083165	163084688	+	163083294	163084688	1394	2	6.279	16.960938	5.594	15.700559	5.175	14.006393	8.184	18.417274	16.653	1.906881	11.419	1.243712	12.581	1.400491	12.033	1.347805	17.682	1.796604	6.308	14.0736	16.271291	1.5390986	0.00185421418877261	0.0113352081220751	7.7656	2.23107
ENSMUSG00000001285_2_D	ENSMUST00000113682	ENSMUSG00000001285	Myg1	chr15	102337635	102338149	+	102337834	102338149	315	2	1.27	1.536408	2.111	2.76619	1.161	1.451883	0.668	0.499555	3.449	2.340264	4.732	3.238844	3.614	2.268217	2.538	1.66995	3.01	2.01353	1.3025	3.4686	1.563509	2.306161	0.00259066328075397	0.0146882297803972	2.1661	2.66303
ENSMUSG00000020900_4_D	ENSMUST00000018887	ENSMUSG00000020900	Myh10	chr11	68814926	68816644	+	68815071	68816644	1573	4	6.387	1.287032	3.149	0.685735	8.14	1.774598	9.409	3.022047	17.338	20.523372	12.546	15.729948	16.477	18.196354	20.07	25.437894	14.698	18.23559	6.77125	16.2258	1.692353	19.6246316	0.00160977602150042	0.0101515316697031	9.45455	2.39628
ENSMUSG00000034868_1_D	ENSMUST00000038446	ENSMUSG00000034868	Myl12b	chr17	70973132	70974496	-	70973132	70974323	1191	4	0.035	0.054988	0.05	0.08062	0.096	0.166025	0.021	0.022464	0.574	2.392518	0.477	1.918386	0.511	1.974469	0.358	1.462059	0.444	1.82515	0.0505	0.4728	0.08102425	1.9145164	6.76065469840003e-05	0.000933388263930425	0.4223	9.36238
ENSMUSG00000037730_7_D	ENSMUST00000192715	ENSMUSG00000037730	Mynn	chr3	30616550	30619873	+	30616813	30619873	3060	7	0.326	0.030403	2.169	0.170992	4.438	0.408289	1.545	0.110033	10.36	1.148373	9.356	1.099824	5.49	0.673834	6.662	0.76044	7.536	0.849275	2.1195	7.8808	0.17992925	0.9063492	0.00239065792876814	0.0138130308663405	5.7613	3.71824
ENSMUSG00000034593_5_D	ENSMUST00000123128	ENSMUSG00000034593	Myo5a	chr9	75217840	75223688	+	75217993	75223688	5695	5	19.838	1.885316	3.978	0.447079	21.092	2.157872	6.884	0.574427	48.778	27.656229	45.964	25.829036	57.858	33.726022	60.032	33.308765	58.245	31.781967	12.948	54.1754	1.2661735	30.4604038	0.00038898910201275	0.00336438698517764	41.2274	4.18407
ENSMUSG00000033577_3_D	ENSMUST00000035889	ENSMUSG00000033577	Myo6	chr9	80307671	80311729	+	80307871	80311729	3858	3	6.57	0.275863	10.237	0.39082	4.113	0.155545	4.273	0.11266	15.204	0.878939	16.144	0.94711	14.607	0.843017	17.781	1.085983	15.22	0.867738	6.29825	15.7912	0.233722	0.9245574	0.00372360403683989	0.0196017171995787	9.49295	2.50724
ENSMUSG00000039585_6_D	ENSMUST00000128341	ENSMUSG00000039585	Myo9a	chr9	59924570	59928867	+	59925031	59928867	3836	6	18.856	0.618291	10.324	0.328415	22.333	0.632758	20.379	0.503525	51.824	8.255788	76.716	11.236576	74.796	11.199453	63.324	9.615102	60.381	9.329565	17.973	65.4082	0.52074725	9.9272968	9.77919051942579e-05	0.00121808689792437	47.4352	3.63925
ENSMUSG00000063273_9_D	ENSMUST00000029303	ENSMUSG00000063273	Naa15	chr3	51472599	51475984	+	51472800	51475984	3184	9	1.619	1.785371	1.634	1.883045	1.451	1.658594	0.875	0.836011	3.769	2.735427	2.988	2.467591	3.224	2.478902	3.723	2.750857	3.889	3.217846	1.39475	3.5186	1.54075525	2.7301246	7.11901005749306e-05	0.000963020155474503	2.12385	2.52275
ENSMUSG00000022020_1_D	ENSMUST00000022597	ENSMUSG00000022020	Naa16	chr14	79325269	79335931	-	79325269	79335733	10464	3	1.022	0.214875	1.158	0.183445	1.076	0.175988	1.087	0.134897	7.565	0.248703	5.567	0.295506	6.984	0.285383	6.429	0.336452	7.773	0.325207	1.08575	6.8636	0.17730125	0.2982502	0.000126940750370356	0.00146645292494116	5.77785	6.32153
ENSMUSG00000002728_3_D	ENSMUST00000002805	ENSMUSG00000002728	Naa20	chr2	145915803	145916425	+	145915889	145916425	536	3	3.219	2.642162	2.398	1.932282	3.943	3.236073	3.052	2.254419	7.758	5.770457	9.933	7.624669	6.331	4.665436	8.006	5.790702	6.962	5.211543	3.153	7.798	2.516234	5.8125614	0.00056011976943405	0.00447615653240233	4.645	2.4732
ENSMUSG00000042719_6_D	ENSMUST00000042163	ENSMUSG00000042719	Naa25	chr5	121439827	121442409	+	121439950	121442409	2459	6	13.85	5.980019	5.489	2.652116	2.235	1.05219	4.807	2.122226	21.126	8.124396	14.976	6.745233	20.638	8.142946	13.967	6.228221	18.879	7.567324	6.59525	17.9172	2.95163775	7.361624	0.0117920400942272	0.0478488137131579	11.32195	2.71668
ENSMUSG00000022698_17_D	ENSMUST00000161326	ENSMUSG00000022698	Naa50	chr16	44159462	44163367	+	44159640	44163367	3727	17	1.615	4.296009	1.917	4.890383	1.762	4.918799	2.285	4.478202	6.475	7.952604	6.651	6.677581	6.304	7.611819	6.688	7.513451	6.633	6.695275	1.89475	6.5502	4.64584825	7.290146	3.00144079710485e-06	0.000108522583694309	4.65545	3.45703
ENSMUSG00000020572_5_D	ENSMUST00000020886	ENSMUSG00000020572	Nampt	chr12	32850422	32853361	+	32850533	32853361	2828	5	7.425	7.112358	8.257	7.143319	8.364	7.501798	9.526	5.969177	22.064	11.73925	24.375	12.188605	24.019	12.701997	22.405	11.409589	23.909	11.907381	8.393	23.3544	6.931663	11.9893644	6.72828192344884e-08	1.05028779815561e-05	14.9614	2.7826
ENSMUSG00000006024_2_D	ENSMUST00000006181	ENSMUSG00000006024	Napa	chr7	16116463	16117977	+	16116565	16117977	1412	2	4.224	2.03244	3.529	1.854449	3.643	1.834195	4.105	1.54207	16.726	22.235576	14.18	20.248926	14.164	19.094522	15.503	20.59585	13.586	18.940324	3.87525	14.8318	1.8157885	20.2230396	1.44015288193492e-05	0.000318333174655327	10.95655	3.82731
ENSMUSG00000018995_4_D	ENSMUST00000044466	ENSMUSG00000018995	Nars2	chr7	97062568	97064758	+	97062713	97064758	2045	4	1.798	0.205035	2.959	0.357854	3.376	0.304908	2.719	0.239802	5.04	1.093972	7.438	1.285025	6.315	1.017877	5.519	1.12375	5.159	0.808555	2.713	5.8942	0.27689975	1.0658358	0.00077676552223244	0.00576883601045575	3.1812	2.17258
ENSMUSG00000028693_2_D	ENSMUST00000030457	ENSMUSG00000028693	Nasp	chr4	116601051	116601793	-	116601051	116601715	664	2	5.593	44.661514	5.28	42.731489	5.371	43.202592	6.194	27.776925	14.149	36.355977	14.055	32.965763	13.955	33.882863	13.897	33.964835	15.644	34.634082	5.6095	14.34	39.59313	34.360704	2.33703918767161e-07	2.17862857490726e-05	8.7305	2.55638
ENSMUSG00000048142_4_D	ENSMUST00000056355	ENSMUSG00000048142	Nat8l	chr5	34000779	34005916	+	34001147	34005916	4769	4	9.217	0.16852	13.142	0.230143	16.325	0.288889	15.007	0.186968	37.649	9.955041	36.031	9.480082	41.42	10.592775	42.171	9.877152	40.623	10.49738	13.42275	39.5788	0.21863	10.080486	1.08536289838756e-05	0.000264146037506557	26.15605	2.94864
ENSMUSG00000009418_1_D	ENSMUST00000040599	ENSMUSG00000009418	Nav1	chr1	135434579	135441779	-	135434579	135441683	7104	4	1.467	0.103825	0.964	0.066945	0.971	0.067103	0.512	0.049948	37.829	12.866529	38.086	12.549849	38.344	13.460468	37.998	14.416798	33.16	13.661229	0.9785	37.0834	0.07195525	13.3909746	1.64576332768258e-06	7.44447500186544e-05	36.1049	37.8982
ENSMUSG00000052512_5_D	ENSMUST00000064395	ENSMUSG00000052512	Nav2	chr7	49606695	49610090	+	49606821	49610090	3269	5	8.484	0.292004	5.213	0.27906	7.612	0.286066	1.947	0.238109	60.883	6.092172	61.132	6.483944	56.092	6.140612	66.645	6.745109	55.941	6.453861	5.814	60.1386	0.27380975	6.3831396	1.26728871268245e-07	1.55268213077854e-05	54.3246	10.3438
ENSMUSG00000039542_1_D	ENSMUST00000193547	ENSMUSG00000039542	Ncam1	chr9	49502135	49505563	-	49502135	49505442	3307	3	44.335	0.336291	59.368	0.361045	52.509	0.298833	20.955	0.086958	100	103.870804	100	100.391662	100	103.598878	100	103.933568	100	100.875044	44.29175	100	0.27078175	102.5339912	0.00689837356264706	0.0314147082995533	55.70825	2.25776
ENSMUSG00000008690_2_D	ENSMUST00000036987	ENSMUSG00000008690	Ncaph2	chr15	89371310	89372828	+	89371451	89372828	1377	2	7.874	11.825966	8.196	13.012431	8.957	12.914994	8.009	6.286592	21.038	22.569675	17.486	20.169557	18.968	21.129618	18.694	22.369403	21.723	23.076857	8.259	19.5818	11.00999575	21.863022	5.18360268073436e-05	0.000772353197203791	11.3228	2.37097
ENSMUSG00000022774_5_D	ENSMUST00000023460	ENSMUSG00000022774	Ncbp2	chr16	31956938	31958472	+	31957010	31958472	1462	5	0.882	1.374957	0.9	1.390869	0.838	1.147096	1.567	2.151006	5.037	8.007528	5.597	7.847376	4.363	6.997508	4.415	6.810311	4.692	7.419933	1.04675	4.8208	1.515982	7.4165312	3.87553284485387e-06	0.000131688272149781	3.77405	4.60549
ENSMUSG00000020783_5_D	ENSMUST00000021135	ENSMUSG00000020783	Ncbp3	chr11	73078940	73089317	+	73079176	73089317	10141	5	3.003	0.477755	3.063	0.475444	3.242	0.481693	3.395	0.648976	10.211	1.862179	9.943	1.904103	11.279	1.974342	11.316	2.07442	11.284	2.014868	3.17575	10.8066	0.520967	1.9659824	4.14198352242559e-06	0.000136209001080256	7.63085	3.40285
ENSMUSG00000026480_3_D	ENSMUST00000027754	ENSMUSG00000026480	Ncf2	chr1	152836001	152836991	+	152836114	152836991	877	3	5.652	0.132615	3.608	0.062065	0.647	0.030178	1.273	0.055628	100	0.203935	100	0.130182	9.126	0.089678	100	0.156998	100	0.114927	2.795	81.8252	0.0701215	0.139144	0.0120443288841506	0.0486790679745662	79.0302	29.2756
ENSMUSG00000032598_2_D	ENSMUST00000035218	ENSMUSG00000032598	Nckipsd	chr9	108817541	108818844	+	108817745	108818844	1099	2	2.324	0.106026	1.988	0.100908	2.164	0.101225	4.34	0.144377	12.609	1.462835	4.803	0.594792	7.846	1.02184	7.434	0.96927	11.819	1.479557	2.704	8.9022	0.113134	1.1056588	0.0101185852640628	0.0424232668452818	6.1982	3.29223
ENSMUSG00000026234_1_D	ENSMUST00000027438	ENSMUSG00000026234	Ncl	chr1	86344755	86350696	-	86344755	86350619	5864	15	0.033	1.077953	0.058	1.720762	0.052	1.525371	0.018	0.433513	0.317	2.952856	0.378	3.53373	0.286	2.54807	0.291	2.613947	0.409	3.953822	0.04025	0.3362	1.18939975	3.120485	8.68679171048094e-05	0.00111729754687716	0.29595	8.3528
ENSMUSG00000056234_3_D	ENSMUST00000163336	ENSMUSG00000056234	Ncoa4	chr14	32177822	32179367	+	32177828	32179367	1539	3	1.898	0.737758	2.801	1.097912	4.222	1.697021	3.766	1.515277	11.494	4.261168	9.018	3.408205	6.152	2.283177	9.086	3.177448	6.866	2.506107	3.17175	8.5232	1.261992	3.127221	0.00245448308852807	0.0140750392888822	5.35145	2.68722
ENSMUSG00000049001_3_D	ENSMUST00000054351	ENSMUSG00000049001	Ndnf	chr6	65703051	65712326	+	65704445	65712326	7881	3	10.279	0.058834	15.845	0.0842	12.03	0.068791	11.457	0.055863	41.942	4.142731	38.924	4.009369	39.896	3.89478	40.025	3.880602	39.453	4.252635	12.40275	40.048	0.066922	4.0360234	2.52936794113686e-05	0.000474887723519399	27.64525	3.22896
ENSMUSG00000026260_1_D	ENSMUST00000027478	ENSMUSG00000026260	Ndufa10	chr1	92439000	92439907	-	92439000	92439838	838	4	0.221	0.438592	0.326	0.607327	0.327	0.608629	0.23	0.416766	0.812	3.187482	0.826	3.010665	0.797	3.04352	0.801	2.871048	0.864	3.302857	0.276	0.82	0.5178285	3.0831144	6.37424279160123e-05	0.000893268886893608	0.544	2.97101
ENSMUSG00000020022_3_D	ENSMUST00000020209	ENSMUSG00000020022	Ndufa12	chr10	94220680	94221452	+	94220861	94221452	591	3	0.287	0.642871	0.261	0.568352	0.181	0.435708	0.061	0.154301	0.525	2.289223	0.642	2.79115	0.684	2.879155	0.658	2.963907	0.552	2.474538	0.1975	0.6122	0.450308	2.6795946	0.00084373545667285	0.00616582546916249	0.4147	3.09975
ENSMUSG00000000399_2_D	ENSMUST00000205002	ENSMUSG00000000399	Ndufa9	chr6	126821863	126822189	-	126821863	126822018	155	2	1.292	1.403509	0.44	0.493466	0.417	0.488486	0.89	1.177453	9.258	19.306353	9.935	19.559436	10.31	20.966744	7.846	16.011915	8.85	18.29868	0.75975	9.2398	0.8907285	18.8286256	3.52983233687047e-06	0.000122266777277609	8.48005	12.1616
ENSMUSG00000028261_6_D	ENSMUST00000029925	ENSMUSG00000028261	Ndufaf4	chr4	24901693	24905001	+	24901975	24905001	3026	6	0.343	0.092176	0.105	0.026875	0.239	0.068264	0.386	0.092429	2.035	0.922633	1.219	0.493906	2.687	0.960933	2.678	1.09756	2.789	1.004816	0.26825	2.2816	0.069936	0.8959696	0.00199066868240455	0.0119691327031509	2.01335	8.5055
ENSMUSG00000078572_3_D	ENSMUST00000106223	ENSMUSG00000078572	Ndufaf8	chr11	120100173	120100705	+	120100203	120100705	502	3	1.671	1.150361	1.512	1.090322	1.43	0.920665	1.008	0.82177	6.258	3.952871	4.139	2.607643	5.957	3.973586	5.685	3.527968	6.467	3.310233	1.40525	5.7012	0.9957795	3.4744602	0.000203928264561432	0.00208210758117223	4.29595	4.05707
ENSMUSG00000021764_1_D	ENSMUST00000022286	ENSMUSG00000021764	Ndufs4	chr13	114287794	114288866	-	114287794	114288762	968	2	0.508	1.03695	0.386	0.795148	0.459	0.905228	0.566	1.372964	1.114	5.248671	1.282	5.772998	1.069	5.005645	0.961	4.546047	1.135	5.268781	0.47975	1.1122	1.0275725	5.1684284	2.86539709754703e-05	0.000514846101660519	0.63245	2.31829
ENSMUSG00000024099_2_D	ENSMUST00000143987	ENSMUSG00000024099	Ndufv2	chr17	66078798	66079587	-	66078798	66079493	695	2	0.084	0.323824	0.072	0.26945	0.032	0.114901	0.064	0.27487	0.197	1.484807	0.19	1.538762	0.257	2.065414	0.171	1.382455	0.216	1.719863	0.063	0.2062	0.24576125	1.6382602	0.000115713324848333	0.00136921048458839	0.1432	3.27302
ENSMUSG00000024589_3_D	ENSMUST00000163516	ENSMUSG00000024589	Nedd4l	chr18	65212783	65217826	+	65212886	65217826	4940	4	0.451	0.037385	0.658	0.05419	1.028	0.080495	0.43	0.050087	34.862	14.136469	35.477	13.629456	32.144	13.797106	35.709	13.920755	29.05	13.377262	0.64175	33.4484	0.05553925	13.7722096	1.11312790750332e-05	0.000268633355511444	32.80665	52.1206
ENSMUSG00000022055_3_D	ENSMUST00000022639	ENSMUSG00000022055	Nefl	chr14	68087307	68089095	+	68087447	68089095	1648	3	13.725	0.856443	13.412	0.6827	22.563	1.220038	10.962	0.594857	35.044	257.513788	36.15	249.150899	34.669	249.929045	35.513	242.402808	36.473	247.694379	15.1655	35.5698	0.8385095	249.3381838	0.00365387751688463	0.0193210536720737	20.4043	2.34544
ENSMUSG00000020982_1_D	ENSMUST00000021368	ENSMUSG00000020982	Nemf	chr12	69311528	69312080	-	69311528	69312002	474	2	37.676	6.831932	31.383	5.566382	39.115	5.585469	36.768	3.837295	100	45.327324	100	45.451083	100	43.98753	100	43.363102	100	42.982296	36.2355	100	5.4552695	44.222267	4.08175442508841e-05	0.000660504880213741	63.7645	2.75972
ENSMUSG00000046449_1_D	ENSMUST00000087879,ENSMUST00000118314	ENSMUSG00000046449	Nexmif	chrX	104077425	104088230	-	104077425	104083189	5764	2	40.781	1.308018	36.935	1.193569	37.177	1.230596	15.355	0.289817	100	12.357199	100	11.876726	100	11.904144	100	11.651953	100	12.42798	32.562	100	1.0055	12.0436004	0.00136832198976688	0.00897466863952023	67.438	3.07106
ENSMUSG00000026442_2_D	ENSMUST00000094569	ENSMUSG00000026442	Nfasc	chr1	132564689	132570651	-	132564689	132570419	5730	2	17.81	0.129	17.942	0.163467	11.389	0.097784	11.855	0.049427	76.743	12.85398	70.347	12.072696	77.147	13.143833	75.764	13.079212	68.275	12.751453	14.749	73.6552	0.1099195	12.7802348	9.45357098903338e-08	1.27379045375921e-05	58.9062	4.99391
ENSMUSG00000026162_1_D	ENSMUST00000152855	ENSMUSG00000026162	Nhej1	chr1	74967138	74967768	-	74967138	74967693	555	2	2.069	0.086001	0	0	0	0	2.641	0.168998	14.637	0.566617	9.819	0.28612	21.279	0.55973	15.45	0.420575	18.816	0.68855	1.1775	16.0002	0.06374975	0.5043184	0.000854270953259167	0.0062235552974095	14.8227	13.5883
ENSMUSG00000025078_4_D	ENSMUST00000071423	ENSMUSG00000025078	Nhlrc2	chr19	56597255	56603503	+	56597512	56603503	5991	4	27.872	0.991672	28.184	1.222799	32.563	1.146307	15.099	0.533317	100	2.124883	63.05	2.064262	76.811	2.415186	81.674	2.167572	76.224	2.112945	25.9295	79.5518	0.97352375	2.1769696	0.000190635135173408	0.00197937430181746	53.6223	3.068
ENSMUSG00000031917_7_D	ENSMUST00000034392	ENSMUSG00000031917	Nip7	chr8	107058376	107060931	+	107058496	107060931	2435	7	0.426	1.187847	0.546	1.400186	0.37	1.01575	0.402	1.215543	2.296	2.725591	2.055	2.176462	2.793	2.766217	2.192	2.202573	2.455	2.540996	0.436	2.3582	1.2048315	2.4823678	4.31394433922774e-05	0.000684230444820432	1.9222	5.40872
ENSMUSG00000022751_1_D	ENSMUST00000023432	ENSMUSG00000022751	Nit2	chr16	57156651	57157166	-	57156651	57157074	423	3	6.044	6.625691	8.501	8.823644	10.582	11.26573	6.906	6.960167	13.379	8.018163	17.281	9.538748	13.766	8.492094	16.956	9.165314	19.841	10.614999	8.00825	16.2446	8.418808	9.1658636	0.00116139905458826	0.00787525525914832	8.23635	2.02848
ENSMUSG00000031661_6_D	ENSMUST00000169179	ENSMUSG00000031661	Nkd1	chr8	88591559	88594884	+	88592152	88594884	2732	6	8.581	0.190687	3.123	0.08922	8.229	0.227793	6.072	0.13354	13.839	0.555347	15.632	0.62108	9.448	0.511635	15.933	0.870732	11.741	0.657203	6.50125	13.3186	0.16031	0.6431994	0.00632202832998591	0.0293972260731355	6.81735	2.04862
ENSMUSG00000021567_1_D	ENSMUST00000022051	ENSMUSG00000021567	Nkd2	chr13	73818533	73821537	-	73818533	73820959	2426	3	16.864	0.43964	20.161	0.534184	16.115	0.522847	15.298	0.495517	65.166	5.643731	66.017	5.55261	61.088	5.864353	72.751	6.274954	61.398	5.920759	17.1095	65.284	0.498047	5.8512814	1.27937783611576e-06	6.27714878356017e-05	48.1745	3.81566
ENSMUSG00000021710_1_D	ENSMUST00000109315	ENSMUSG00000021710	Nln	chr13	104023057	104025080	-	104023057	104024945	1888	5	12.731	3.092209	11.25	2.862446	11.046	2.5938	12.15	2.453774	36.128	20.082779	39.909	21.234882	37.575	19.592521	37.76	19.56041	42.356	19.563695	11.79425	38.7456	2.75055725	20.0068574	2.66207889327262e-06	0.000100488791462426	26.95135	3.28513
ENSMUSG00000027787_3_D	ENSMUST00000029358	ENSMUSG00000027787	Nmd3	chr3	69748771	69756378	+	69748902	69756378	7476	3	0.062	0.070329	0.115	0.115341	0.058	0.062493	0.051	0.050028	1.524	0.733386	1.337	0.577665	1.493	0.687128	1.701	0.668467	1.544	0.676467	0.0715	1.5198	0.07454775	0.6686226	6.15500483238752e-06	0.00017833710623138	1.4483	21.2559
ENSMUSG00000037601_1_D	ENSMUST00000135884	ENSMUSG00000037601	Nme1	chr11	93958927	93959513	-	93958927	93959395	468	2	4.887	22.833441	5.38	24.918144	5.023	23.984059	4.526	28.09223	12.47	103.687409	12.893	106.546588	13.028	107.684833	11.712	99.163337	11.463	99.166028	4.954	12.3132	24.9569685	103.249639	7.0825896587659e-07	4.16048780475628e-05	7.3592	2.48551
ENSMUSG00000020936_4_D	ENSMUST00000021314	ENSMUSG00000020936	Nmt1	chr11	103065747	103068912	+	103065768	103068912	3144	4	2.636	3.777546	2.644	3.93428	2.705	3.980175	3.404	6.722959	17.216	21.183985	16.864	20.575389	19.763	20.75905	15.784	19.507563	20.436	21.959689	2.84725	18.0126	4.60374	20.7971352	4.18192572870147e-05	0.000669639055631727	15.16535	6.32631
ENSMUSG00000095567_2_D	ENSMUST00000179543	ENSMUSG00000095567	Noc2l	chr4	156247018	156247616	+	156247119	156247616	497	2	0.732	0.462531	1.211	0.921402	2.192	1.378059	1.151	0.901776	5.365	3.240026	2.675	1.537563	6.276	3.936822	4.717	2.434965	4.591	2.788081	1.3215	4.7248	0.915942	2.7874914	0.0023740222086036	0.0137311600147477	3.4033	3.57533
ENSMUSG00000033099_3_D	ENSMUST00000138880	ENSMUSG00000033099	Nol12	chr15	78940459	78941910	+	78940628	78941910	1282	3	0.988	0.616319	1.692	1.170188	0.931	0.599543	0.526	0.220563	3.439	2.081023	4.954	3.401209	5.255	3.302865	5.478	3.269978	4.499	2.801965	1.03425	4.725	0.65165325	2.971408	8.50334112389999e-05	0.00110222017717931	3.69075	4.56853
ENSMUSG00000061411_1_D	ENSMUST00000035346	ENSMUSG00000061411	Nol4l	chr2	153407456	153411829	-	153407456	153411611	4155	3	33.571	0.404412	50.534	0.434877	22.726	0.239951	21.834	0.664772	77.041	25.321505	77.416	25.790732	74.646	25.03689	85.135	25.432181	81.879	25.687173	32.16625	79.2234	0.436003	25.4536962	0.00402331166296446	0.0207814563636765	47.05715	2.46294
ENSMUSG00000063200_5_D	ENSMUST00000071926	ENSMUSG00000063200	Nol7	chr13	43401761	43402861	+	43401841	43402861	1020	5	0.152	0.265517	0.43	0.721526	0.282	0.494076	0.239	0.351031	1.899	3.393039	1.256	2.299721	1.579	2.686859	0.746	1.357213	1.76	2.873412	0.27575	1.448	0.4580375	2.5220488	0.00350913754245406	0.0187535937307471	1.17225	5.25113
ENSMUSG00000015176_3_D	ENSMUST00000165017	ENSMUSG00000015176	Nolc1	chr19	46084011	46085543	+	46084170	46085543	1373	3	4.41	8.950088	4.451	9.074384	4.272	8.3819	5.79	8.306831	29.829	19.93243	27.721	18.52401	31.688	20.256091	27.501	17.767367	27.959	18.387033	4.73075	28.9396	8.67830075	18.9733862	4.63000055341092e-07	3.20942981881349e-05	24.20885	6.11734
ENSMUSG00000001569_4_D	ENSMUST00000001611	ENSMUSG00000001569	Nom1	chr5	29451028	29457321	+	29451203	29457321	6118	4	4.7	0.885677	4.351	0.835328	5.671	0.971632	3.622	0.591186	12.277	1.912208	11.546	1.758822	14.821	1.945239	10.983	1.877023	12.503	1.951289	4.586	12.426	0.82095575	1.8889162	3.33899814731624e-05	0.000576343581444787	7.84	2.70955
ENSMUSG00000027133_2_D	ENSMUST00000028553	ENSMUSG00000027133	Nop10	chr2	112262312	112262932	+	112262453	112262932	479	2	1.059	4.236342	0.825	3.434068	0.927	3.777143	0.822	3.452054	1.926	6.140556	2.554	8.148964	2.042	6.337131	1.663	5.090515	1.772	5.536501	0.90825	1.9914	3.72490175	6.2507334	0.00121927718614054	0.00817209194999724	1.08315	2.19257
ENSMUSG00000025869_1_D	ENSMUST00000026987	ENSMUSG00000025869	Nop16	chr13	54584184	54585424	-	54584184	54585280	1096	5	0	0	0.721	0.60267	0.991	0.773978	0	0	1.365	0.824312	2.688	1.64432	1.445	0.796933	1.525	0.835012	2.352	1.336368	0.428	1.875	0.344162	1.087389	0.00589102825948445	0.0278214839012348	1.447	4.38084
ENSMUSG00000026020_3_D	ENSMUST00000191142	ENSMUSG00000026020	Nop58	chr1	59711270	59719047	+	59711321	59719047	7726	3	0.735	2.063719	0.748	1.993876	0.653	1.899968	1.222	2.993199	5.29	5.418536	4.585	4.812513	4.805	5.042344	4.574	4.845234	5.155	5.019415	0.8395	4.8818	2.2376905	5.0276084	1.55627419777658e-07	1.74701963740982e-05	4.0423	5.81513
ENSMUSG00000026923_1_D	ENSMUST00000028288	ENSMUSG00000026923	Notch1	chr2	26457902	26460976	-	26457902	26459530	1628	2	33.812	1.714751	39.288	1.918368	40.686	1.961502	41.97	2.676375	76.296	2.612166	100	3.437855	72.68	3.329773	100	3.588481	72.816	3.17797	38.939	84.3584	2.067749	3.229249	0.00142202583246974	0.00922264458360679	45.4194	2.16642
ENSMUSG00000021242_1_D	ENSMUST00000021668	ENSMUSG00000021242	Npc2	chr12	84754565	84757212	-	84754565	84757125	2560	6	0.233	0.481674	0.227	0.471311	0.258	0.560242	0.129	0.26633	0.821	2.905846	1.069	3.313954	0.973	2.882575	0.892	2.605756	0.926	2.799675	0.21175	0.9362	0.44488925	2.9015612	2.7968234791581e-06	0.000103748602450915	0.72445	4.42125
ENSMUSG00000022206_1_D	ENSMUST00000066529	ENSMUSG00000022206	Npr3	chr15	11839895	11845288	-	11839895	11845176	5281	4	5.807	0.128702	21.684	0.209596	18.024	0.267702	14.611	0.073313	100	0.779298	100	0.840716	52.881	0.83881	100	0.718439	60.614	0.79561	15.0315	82.699	0.16982825	0.7945746	0.00207502509489318	0.0123072235296278	67.6675	5.50171
ENSMUSG00000005897_2_D	ENSMUST00000105290	ENSMUSG00000005897	Nr2c1	chr10	94195176	94197238	+	94195351	94197238	1887	2	13.619	0.495666	22.731	0.738562	24.482	0.741996	16.907	0.397039	54.284	3.866602	51.227	3.304588	63.83	3.891044	44.089	3.896824	60.567	3.550264	19.43475	54.7994	0.59331575	3.7018644	8.94950939859017e-05	0.00113879187546096	35.36465	2.81966
ENSMUSG00000075590_3_D	ENSMUST00000228366	ENSMUSG00000075590	Nrbp2	chr15	76085517	76087144	-	76085517	76087075	1558	3	0	0	7.713	0.206814	0	0	0	0	11.772	7.114371	13.314	7.651207	11.92	7.889767	10.141	6.157057	7.766	4.936661	1.92825	10.9826	0.0517035	6.7498126	0.0108832825502861	0.0449092496460133	9.05435	5.69563
ENSMUSG00000057406_6_D	ENSMUST00000066854	ENSMUSG00000057406	Nsd2	chr5	33894905	33897966	+	33895177	33897966	2789	6	3.7	0.487183	9.069	1.229598	6.286	0.912157	8.349	0.856183	24.876	5.722116	28.577	6.035242	34.135	7.483587	31.066	6.169466	25.724	6.221225	6.851	28.8756	0.87128025	6.3263272	1.97607391737084e-05	0.000401601903908513	22.0246	4.2148
ENSMUSG00000054823_3_D	ENSMUST00000084026	ENSMUSG00000054823	Nsd3	chr8	25714158	25719667	+	25714400	25719667	5267	3	7.629	0.166687	3.706	0.069678	7.756	0.160456	5.74	0.186836	49.321	6.761947	50.829	6.531276	64.089	7.54042	40.163	6.052362	55.243	7.235439	6.20775	51.929	0.14591425	6.8242888	0.000181869489922901	0.00190310577522544	45.72125	8.36519
ENSMUSG00000021595_4_D	ENSMUST00000022087	ENSMUSG00000021595	Nsun2	chr13	69633571	69635797	+	69633851	69635797	1946	4	0.516	0.852415	0.545	0.874305	0.625	1.034742	0.188	0.287565	2.288	1.166531	1.891	0.90477	2.345	1.158229	2.705	1.279505	2.398	1.241513	0.4685	2.3254	0.76225675	1.1501096	1.03044007326919e-05	0.000254987680169251	1.8569	4.9635
ENSMUSG00000000916_2_D	ENSMUST00000000940	ENSMUSG00000000916	Nsun5	chr5	135375875	135376807	+	135375984	135376807	823	2	7.158	3.075625	7.996	3.698956	6.031	2.481773	7.168	1.869123	11.836	3.260589	11.244	2.606116	14.565	4.066749	13.451	3.984078	20.506	5.537087	7.08825	14.3204	2.78136925	3.8909238	0.0103752358487718	0.043262433262061	7.23215	2.0203
ENSMUSG00000025041_3_D	ENSMUST00000235234	ENSMUSG00000025041	Nt5c2	chr19	46883289	46889051	-	46883289	46888817	5528	6	2.872	0.185664	3.292	0.216817	3.027	0.209243	0.823	0.066985	16.648	3.753583	16.611	3.704759	15.321	3.454377	15.298	3.340321	14.577	3.317832	2.5035	15.691	0.16967725	3.5141744	2.18579260261785e-06	8.90457389493396e-05	13.1875	6.26763
ENSMUSG00000074121_2_D	ENSMUST00000058879	ENSMUSG00000074121	Ntf5	chr7	45415434	45417179	+	45416075	45417179	1104	2	8.399	0.065227	34.44	0.327193	59.836	0.588688	33.279	0.218593	100	0.233392	100	0.103425	100	0.370615	100	0.088747	100	0.345137	33.9885	100	0.29992525	0.2282632	0.00813319975162383	0.0357385585810807	66.0115	2.94217
ENSMUSG00000028954_4_D	ENSMUST00000068825	ENSMUSG00000028954	Nub1	chr5	24708988	24710378	+	24709167	24710378	1211	4	6.42	6.761943	6.283	6.40272	5.911	5.825931	4.529	4.39743	17.061	17.095645	15.802	18.328189	15.224	16.896703	16.572	16.496988	16.065	16.961182	5.78575	16.1448	5.847006	17.1557414	1.69057840963905e-06	7.53316663234017e-05	10.35905	2.79044
ENSMUSG00000022503_3_D	ENSMUST00000023146	ENSMUSG00000022503	Nubp1	chr16	10423240	10424451	+	10423299	10424451	1152	3	14.232	7.67191	14.54	7.707575	14.607	7.368073	16.577	8.648626	45.257	17.512284	43.83	17.673058	35.04	16.295251	41.016	17.847213	36.7	16.291468	14.989	40.3686	7.849046	17.1238548	0.000107728804757311	0.00130424240700255	25.3796	2.69322
ENSMUSG00000030824_2_D	ENSMUST00000211765	ENSMUSG00000030824	Nucb1	chr7	45490437	45493949	-	45490437	45493836	3399	3	0.804	0.164805	1.113	0.245573	0.845	0.184266	1.287	0.197073	4.996	2.701542	4.361	2.424494	4.348	2.585146	4.661	2.653486	4.401	2.51758	1.01225	4.5534	0.19792925	2.5764496	1.47855676890346e-07	1.69876207810301e-05	3.54115	4.4983
ENSMUSG00000038736_3_D	ENSMUST00000227843	ENSMUSG00000038736	Nudcd1	chr15	44373162	44376686	-	44373162	44376393	3231	5	10.386	3.649812	10.562	3.662597	10.33	3.722931	6.595	1.408472	36.069	5.598806	40.349	5.86469	40.105	5.643208	43.974	6.427161	41.537	5.81754	9.46825	40.4068	3.110953	5.870281	3.08592611493252e-07	2.52656621306633e-05	30.93855	4.26761
ENSMUSG00000021809_3_D	ENSMUST00000022343	ENSMUSG00000021809	Nudt13	chr14	20316023	20317578	+	20316224	20317578	1354	3	12.668	0.318025	12.18	0.27844	8.407	0.223322	12.06	0.122426	26.278	1.12705	25.542	1.13204	24.099	1.148882	22.777	1.051924	21.744	1.038578	11.32875	24.088	0.23555325	1.0996948	4.10375028450328e-05	0.000661070697596054	12.75925	2.12627
ENSMUSG00000002804_2_D	ENSMUST00000221397	ENSMUSG00000002804	Nudt14	chr12	112934290	112935050	-	112934290	112934809	519	2	8.097	3.481818	8.641	3.68736	6.878	3.052775	10.909	4.427619	100	30.391552	100	25.273049	100	27.797105	100	28.647127	100	31.666001	8.63125	100	3.662393	28.7549668	1.73754004909021e-06	7.68136003969968e-05	91.36875	11.5858
ENSMUSG00000031754_1_D	ENSMUST00000034204	ENSMUSG00000031754	Nudt21	chr8	94015495	94019704	-	94015495	94019682	4187	3	1.461	4.561105	1.674	4.714577	1.672	4.697701	0.93	4.038644	14.276	24.488496	13.111	23.779097	14.056	24.946843	14.568	24.985429	13.602	24.009729	1.43425	13.9226	4.50300675	24.4419188	3.35238683191975e-09	2.31540901694708e-06	12.48835	9.70723
ENSMUSG00000022009_2_D	ENSMUST00000022586	ENSMUSG00000022009	Nufip1	chr14	76134785	76137379	+	76134902	76137379	2477	2	0.367	0.253766	0.334	0.220784	0.313	0.232097	0.214	0.12571	3.561	1.090709	4.166	1.358232	3.794	1.095566	5.78	1.40993	4.203	1.100408	0.307	4.3008	0.20808925	1.210969	0.000476360806896135	0.00392832771563848	3.9938	14.0091
ENSMUSG00000037857_11_D	ENSMUST00000100802	ENSMUSG00000037857	Nufip2	chr11	77709682	77712741	+	77709735	77712741	3006	11	13.56	3.5725	16.522	4.344859	13.319	3.996908	13.753	4.610741	34.483	5.017787	43.27	6.520877	37.523	5.414837	50.246	6.24559	36.262	5.166453	14.2885	40.3568	4.131252	5.6731088	0.000519439639963686	0.00421122647357996	26.0683	2.82443
ENSMUSG00000039509_1_D	ENSMUST00000044795	ENSMUSG00000039509	Nup133	chr8	123897122	123899510	-	123897122	123899373	2251	4	0	0	0	0	0.05	0.037255	0	0	3.623	1.666893	1.795	0.744459	1.954	0.989739	4.199	1.703322	2.126	1.13252	0.0125	2.7394	0.00931375	1.2473866	0.00508160226794947	0.0248596450607428	2.7269	219.152
ENSMUSG00000016619_6_D	ENSMUST00000165443	ENSMUSG00000016619	Nup50	chr15	84939645	84942964	+	84939848	84942964	3116	6	13.642	13.35428	12.317	13.394704	12.507	13.14781	13.166	8.164012	25.446	12.056609	23.41	11.903612	28.504	12.720109	30.431	11.836428	28.462	12.415487	12.908	27.2506	12.0152015	12.186449	0.000196576443690001	0.00202439746837527	14.3426	2.11114
ENSMUSG00000023068_5_D	ENSMUST00000023830	ENSMUSG00000023068	Nus1	chr10	52436576	52440183	+	52436667	52440183	3516	5	0.214	0.264327	0.159	0.182457	0.237	0.328149	0.297	0.333948	1.37	2.928481	1.534	3.351974	1.615	3.175874	1.872	3.910745	1.763	3.741566	0.22675	1.6308	0.27722025	3.421728	2.88499466468138e-05	0.000516768342568366	1.40405	7.19206
ENSMUSG00000026516_1_D	ENSMUST00000027797	ENSMUSG00000026516	Nvl	chr1	181087137	181093909	-	181087137	181093864	6727	10	0.206	0.201591	0.104	0.105845	0.185	0.203879	0.157	0.131547	2.468	1.696694	2.656	1.845506	2.874	1.805823	2.197	1.806022	2.395	1.581955	0.163	2.518	0.1607155	1.7472	2.10587718858667e-05	0.000420859617596904	2.355	15.4479
ENSMUSG00000075033_1_D	ENSMUST00000099705	ENSMUSG00000075033	Nxpe3	chr16	55839961	55844726	-	55839961	55844175	4214	2	2.299	0.051157	2.954	0.069995	2.269	0.048901	3.727	0.043738	6.049	0.361745	4.003	0.241565	6.004	0.333473	6.074	0.372905	6.087	0.337069	2.81225	5.6434	0.05344775	0.3293514	0.00113867521051771	0.00775304388336308	2.83115	2.00672
ENSMUSG00000026158_1_D	ENSMUST00000027343	ENSMUSG00000026158	Ogfrl1	chr1	23366423	23370448	-	23366423	23369748	3325	4	5.757	0.451177	8.56	0.639263	7.018	0.51954	4.282	0.268516	35.743	5.488126	35.002	5.445869	36.539	5.990537	33.321	5.677214	34.027	5.362033	6.40425	34.9264	0.469624	5.5927558	8.48571919786191e-07	4.75045183606677e-05	28.52215	5.45363
ENSMUSG00000045991_2_D	ENSMUST00000175965	ENSMUSG00000045991	Onecut2	chr18	64386344	64400987	+	64386631	64400987	14356	2	24.709	0.025938	20.99	0.01364	12.471	0.00803	4.496	0.002167	100	1.051759	100	1.041387	100	1.122595	100	0.978158	100	1.160311	15.6665	100	0.01244375	1.070842	0.00033591982824019	0.00300603382191065	84.3335	6.38305
ENSMUSG00000026037_1_D	ENSMUST00000027198	ENSMUSG00000026037	Orc2	chr1	58462770	58464290	-	58462770	58464203	1433	5	6.904	5.638982	8.397	6.501717	6.923	5.605389	9.392	5.894752	34.171	6.497798	36.768	6.678562	34.288	6.447363	30.017	5.721024	36.272	6.264211	7.904	34.3032	5.91021	6.3217916	1.46491323656548e-06	6.94893909407089e-05	26.3992	4.33998
ENSMUSG00000026761_1_D	ENSMUST00000028098	ENSMUSG00000026761	Orc4	chr2	48902823	48905599	-	48902823	48905410	2587	9	2.006	1.442747	1.981	1.132243	2.464	1.429122	1.483	0.725355	7.54	5.189842	7.342	4.570031	7.876	4.808988	7.209	4.671147	8.366	4.296596	1.9835	7.6666	1.18236675	4.7073208	2.4775377826697e-07	2.23197006715214e-05	5.6831	3.86519
ENSMUSG00000042616_2_D	ENSMUST00000035497	ENSMUSG00000042616	Oscp1	chr4	126088321	126092195	+	126088438	126092195	3757	2	3.714	0.127471	2.579	0.080326	2.407	0.087252	2.951	0.064663	11.615	2.724607	10.235	2.42735	10.052	2.385474	8.602	2.283063	8.155	2.435801	2.91275	9.7318	0.089928	2.451259	9.03950937893279e-05	0.0011448087453851	6.81905	3.3411
ENSMUSG00000024725_1_D	ENSMUST00000025631	ENSMUSG00000024725	Ostf1	chr19	18579325	18581328	-	18579325	18581269	1944	6	0.685	0.312459	1.16	0.569921	0.917	0.421926	0.526	0.331771	3.922	0.703761	5.879	0.765934	4.934	0.828784	5.173	0.87856	4.074	0.637408	0.822	4.7964	0.40901925	0.7628894	0.00013342439809015	0.00152817976466395	3.9744	5.83504
ENSMUSG00000031154_2_D	ENSMUST00000033494	ENSMUSG00000031154	Otud5	chrX	7874232	7876626	+	7874354	7876626	2272	5	24.363	2.67703	23.18	2.618072	24.793	2.45627	19.786	1.855977	48.785	9.812512	47.058	10.873527	42.331	9.332811	47.839	9.754047	49.764	10.034804	23.0305	47.1554	2.40183725	9.9615402	2.19281517491028e-06	8.90457389493396e-05	24.1249	2.04752
ENSMUSG00000038495_6_D	ENSMUST00000035519	ENSMUSG00000038495	Otud7b	chr3	96154768	96161131	+	96155968	96161131	5163	6	19.503	1.560705	18.609	1.657542	19.947	1.599916	11.335	0.795427	44.839	1.75022	47.493	2.122459	41.522	1.788891	51.044	1.967699	43.011	1.852535	17.3485	45.5818	1.4033975	1.8963608	2.7281665454224e-05	0.000499174887016679	28.2333	2.62742
ENSMUSG00000038268_1_D	ENSMUST00000071562	ENSMUSG00000038268	Ovca2	chr11	75175941	75178387	-	75175941	75177893	1952	4	0	0	0.981	0.243552	0.379	0.087519	0.846	0.218407	16.767	2.992822	19.455	3.251688	15.979	2.688146	10.5	1.651415	11.911	1.995814	0.5515	14.9224	0.1373695	2.515977	0.000817052906298889	0.0060076925116442	14.3709	27.0578
ENSMUSG00000000959_6_D	ENSMUST00000000985	ENSMUSG00000000959	Oxa1l	chr14	54368317	54369673	+	54368451	54369673	1222	6	0	0	0.175	0.219286	0	0	0.189	0.221236	0.699	1.213098	0.427	0.703069	0.697	1.221118	0.935	1.748646	1.086	1.844784	0.091	0.7688	0.1101305	1.346143	0.00202696402841969	0.0121193908905038	0.6778	8.44835
ENSMUSG00000022307_6_D	ENSMUST00000022918	ENSMUSG00000022307	Oxr1	chr15	41859157	41861065	+	41859293	41861065	1772	7	5.687	6.982097	3.557	4.736661	3.921	5.254197	1.775	1.475205	7.479	7.607343	9.345	8.794341	10.734	10.414641	7.732	6.83581	6.895	7.966716	3.735	8.437	4.61204	8.3237702	0.00373292681210373	0.0196378369061518	4.702	2.2589
ENSMUSG00000028641_2_D	ENSMUST00000030393,ENSMUST00000102662	ENSMUSG00000028641	P3h1	chr4	119247890	119248977	+	119248253	119248977	724	2	10.775	1.6744	16.26	2.243397	11.956	1.677551	12.35	1.497871	27.264	3.049345	23.831	2.885401	32.383	3.897871	27.784	3.535396	29.197	3.8779	12.83525	28.0918	1.77330475	3.4491826	6.96733818502359e-05	0.000954480168730108	15.25655	2.18864
ENSMUSG00000025364_1_D	ENSMUST00000026425	ENSMUSG00000025364	Pa2g4	chr10	128557766	128558971	-	128557766	128558905	1139	3	10.379	34.813774	10.56	36.032027	10.009	35.964124	11.278	38.627741	31.12	40.938078	27.449	38.654377	31.399	38.967438	30.119	40.139976	29.642	37.976104	10.5565	29.9458	36.3594165	39.3351946	1.33665339055972e-06	6.46629506624733e-05	19.3893	2.83672
ENSMUSG00000024855_1_D	ENSMUST00000025786	ENSMUSG00000024855	Pacs1	chr19	5133159	5135025	-	5133159	5134909	1750	2	4.977	0.394621	3.644	0.332305	7.927	0.681646	6.673	0.492467	12.492	6.026826	11.622	5.586408	11.44	5.698938	13.535	6.709681	11.424	6.171538	5.80525	12.1026	0.47525975	6.0386782	0.00321119754042449	0.0173998702209356	6.29735	2.08477
ENSMUSG00000020745_1_D	ENSMUST00000021091	ENSMUSG00000020745	Pafah1b1	chr11	74673929	74677742	-	74673929	74677668	3739	8	2.151	5.431196	2.739	5.792879	2.992	6.932852	1.617	5.590446	8.598	81.03383	9.395	74.733347	8.84	78.775596	8.722	74.332218	7.557	67.277701	2.37475	8.6224	5.93684325	75.2305384	2.25790652524778e-06	9.08288439171439e-05	6.24765	3.63087
ENSMUSG00000025451_3_D	ENSMUST00000026520	ENSMUSG00000025451	Paip1	chr13	119456987	119458214	+	119457081	119458214	1133	4	2.523	0.702348	8.464	2.246503	11.652	2.977926	8.324	2.097479	19.053	25.749187	23.012	31.699678	16.353	23.169641	21.726	30.985514	19.141	23.80869	7.74075	19.857	2.006064	27.082542	0.00265409475361916	0.0149753804243022	12.11625	2.56526
ENSMUSG00000030774_4_D	ENSMUST00000033040	ENSMUSG00000030774	Pak1	chr7	97911095	97912381	+	97911182	97912381	1199	4	5.848	3.371308	5.341	3.643745	4.804	3.574338	4.694	3.416983	13.497	65.701202	12.973	61.18645	12.049	59.656984	13.66	61.489217	14.109	62.773681	5.17175	13.2576	3.5015935	62.1615068	4.32304455352548e-07	3.0590890518858e-05	8.08585	2.56346
ENSMUSG00000033610_1_D	ENSMUST00000036584	ENSMUSG00000033610	Pank1	chr19	34806917	34812387	-	34806917	34812327	5410	4	0.314	0.007672	3.785	0.082871	2.47	0.055003	2.575	0.042218	12.939	1.827796	11.754	1.987601	11.058	1.594256	12.943	1.871995	12.582	1.789967	2.286	12.2552	0.046941	1.814323	0.000116582221440701	0.0013741832929687	9.9692	5.36098
ENSMUSG00000037514_4_D	ENSMUST00000150843	ENSMUSG00000037514	Pank2	chr2	131296272	131299188	+	131296323	131299188	2865	4	4.897	3.555638	5.725	3.851851	5.591	3.9224	4.211	2.741814	8.994	6.071879	10.476	5.999018	9.235	5.630621	10.319	6.046529	12.626	5.863913	5.106	10.33	3.51792575	5.922392	0.000378688106991542	0.00329728985816156	5.224	2.02311
ENSMUSG00000031934_1_D	ENSMUST00000164273	ENSMUSG00000031934	Panx1	chr9	15002127	15006217	-	15002127	15006137	4010	2	4.094	0.164085	2.502	0.106191	2.825	0.144236	2.107	0.072779	20.61	20.856057	22.878	20.787457	22.077	21.138346	20.654	19.863935	21.004	21.06017	2.882	21.4446	0.12182275	20.741193	1.39164596052381e-08	3.95178856998768e-06	18.5626	7.44087
ENSMUSG00000025464_1_D	ENSMUST00000026537	ENSMUSG00000025464	Paox	chr7	140134009	140137256	+	140134153	140137256	3103	2	2.933	1.120644	2.205	0.939921	2.465	1.080295	2.916	0.794847	17.901	3.139128	17.504	2.830425	21.154	3.30478	24.68	3.017438	22.17	3.331156	2.62975	20.6818	0.98392675	3.1245854	0.000149857863429253	0.0016579476005091	18.05205	7.86455
ENSMUSG00000025931_5_D	ENSMUST00000189400	ENSMUSG00000025931	Paqr8	chr1	20934581	20939650	+	20935688	20939650	3962	5	0	0	2.167	0.024877	10.919	0.106801	12.488	0.095649	30.958	2.350397	40.953	3.409282	36.079	3.183394	46.434	3.394078	38.236	3.176286	6.3935	38.532	0.05683175	3.1026874	0.000164826613758687	0.00177679609130216	32.1385	6.02675
ENSMUSG00000064225_3_D	ENSMUST00000079597	ENSMUSG00000064225	Paqr9	chr9	95559656	95568023	+	95561086	95568023	6937	3	8.304	0.019824	7.343	0.026519	8.472	0.022798	5.141	0.023743	63.226	4.535576	60.958	4.734226	58.547	4.693704	64.337	4.712429	62.653	4.673787	7.315	61.9442	0.023221	4.6699444	1.2306539498539e-09	1.1472370147312e-06	54.6292	8.46811
ENSMUSG00000034981_4_D	ENSMUST00000040576	ENSMUSG00000034981	Parm1	chr5	91622932	91626743	+	91623017	91626743	3726	5	8.315	1.061138	7.282	1.23274	13.68	0.952178	12.121	0.678593	20.384	3.081534	19.854	2.608388	35.012	2.553807	30.293	2.628457	24.425	2.219289	10.3495	25.9936	0.98116225	2.618295	0.00336257299594149	0.0180603526067088	15.6441	2.51158
ENSMUSG00000061859_3_D	ENSMUST00000041284,ENSMUST00000238306	ENSMUSG00000061859	Patj	chr4	98717908	98719603	+	98717936	98719603	1667	3	14.654	0.190484	15.821	0.170943	9.631	0.213747	15.628	0.097682	74.076	1.509016	36.03	1.112054	54.616	1.185739	32.221	1.010125	53.021	1.22024	13.9335	49.9928	0.168214	1.2074348	0.00763080535800406	0.0339021096937074	36.0593	3.58796
ENSMUSG00000022974_1_D	ENSMUST00000118522	ENSMUSG00000022974	Paxbp1	chr16	91014036	91015178	-	91014036	91015060	1024	6	10.993	1.998206	6.525	1.3653	8.342	1.520671	5.843	0.746928	19.659	9.677754	19.849	9.914431	15.354	8.636812	24.44	10.106752	23.76	11.105253	7.92575	20.6124	1.40777625	9.8882004	0.000456878038634403	0.00380424156363504	12.68665	2.60069
ENSMUSG00000002221_1_D	ENSMUST00000002291	ENSMUSG00000002221	Paxip1	chr5	27740080	27742503	-	27740080	27742487	2407	3	0.452	0.144251	1.001	0.268471	0.406	0.110988	0.454	0.095657	1.686	0.369377	2.027	0.507029	1.869	0.483443	1.892	0.478089	2.252	0.528718	0.57825	1.9452	0.15484175	0.4733312	0.00031902731674979	0.00288132464129413	1.36695	3.36394
ENSMUSG00000052534_1_D	ENSMUST00000176540	ENSMUSG00000052534	Pbx1	chr1	168153527	168158824	-	168153527	168158731	5204	4	38.981	0.776864	22.325	0.762234	12.021	0.340085	20.885	0.314416	59.437	21.226486	57.799	23.952927	57.96	23.78492	53.249	21.030501	51.753	21.218714	23.553	56.0396	0.54839975	22.2427096	0.00790477307622396	0.034904484261512	32.4866	2.3793
ENSMUSG00000018537_2_D	ENSMUST00000169807	ENSMUSG00000018537	Pcgf2	chr11	97688823	97690358	-	97688823	97689986	1163	2	16.484	5.829398	15.377	5.946217	16.309	5.794567	16.689	5.958655	38.227	21.632779	34.093	20.741728	37.554	22.478873	36.997	20.990715	37.163	22.136935	16.21475	36.8068	5.88220925	21.596206	8.06659048069666e-07	4.5706851532711e-05	20.59205	2.26996
ENSMUSG00000024805_5_D	ENSMUST00000225920	ENSMUSG00000024805	Pcgf5	chr19	36455620	36460970	+	36455668	36460970	5302	5	4.065	0.610471	3.654	0.557304	4.213	0.524403	3.568	0.654529	24.845	0.588681	13.907	0.605663	14.153	0.635506	15.788	0.487737	18.139	0.62432	3.875	17.3664	0.58667675	0.5883814	0.00251452086922053	0.0143540580290089	13.4914	4.48165
ENSMUSG00000039849_6_D	ENSMUST00000041643	ENSMUSG00000039849	Pcif1	chr2	164890876	164894454	+	164891117	164894454	3337	6	6.536	0.645847	8.67	0.907488	9.322	0.913392	10.726	0.906201	20.69	4.27934	25.946	5.492983	27.741	6.017305	27.003	6.215456	25.972	5.909025	8.8135	25.4704	0.843232	5.5828218	1.52392771953146e-05	0.000332396075630458	16.6569	2.88993
ENSMUSG00000019795_1_D	ENSMUST00000162606	ENSMUSG00000019795	Pcmt1	chr10	7629381	7630976	-	7629381	7630963	1582	2	12.294	1.94173	9.558	1.796314	10.808	1.729425	9.235	2.049513	21.369	23.85736	22.07	25.900173	23.273	25.107073	21.892	24.846727	20.946	24.096134	10.47375	21.91	1.8792455	24.7614934	3.68161027188904e-05	0.000611917874725372	11.43625	2.0919
ENSMUSG00000021140_5_D	ENSMUST00000021567	ENSMUSG00000021140	Pcnx	chr12	81996021	82000920	+	81996162	82000920	4758	5	1.91	0.132625	0	0	3.162	0.145128	0	0	24.07	6.412465	23.324	5.096237	22.422	6.247427	18.483	4.595362	8.464	2.109655	1.268	19.3526	0.06943825	4.8922292	0.00243338012906404	0.0139839462201185	18.0846	15.2623
ENSMUSG00000029623_1_D	ENSMUST00000031627	ENSMUSG00000029623	Pdap1	chr5	145128768	145130375	-	145128768	145130316	1548	4	0.144	0.414982	0.235	0.688785	0.247	0.68833	0.438	1.037751	0.633	2.117858	0.617	1.904438	0.675	2.225898	0.552	1.807224	0.609	1.946093	0.266	0.6172	0.707462	2.0003022	0.00745383065419528	0.0332883947212249	0.3512	2.3203
ENSMUSG00000043702_1_D	ENSMUST00000052932	ENSMUSG00000043702	Pde12	chr14	26659957	26665967	-	26659957	26665524	5567	7	0	0	0.674	0.084814	2.056	0.248216	1.868	0.207964	14.67	2.043336	16.339	2.102816	12.549	1.686743	15.518	1.99676	13.952	1.777615	1.1495	14.6056	0.1352485	1.921454	8.79234900283019e-07	4.86549712653615e-05	13.4561	12.706
ENSMUSG00000041741_4_D	ENSMUST00000043259	ENSMUSG00000041741	Pde3a	chr6	141498651	141506861	+	141498893	141506861	7968	4	0	0	7.624	0.019184	0	0	0	0	14.533	0.9827	19.673	1.134922	11.644	0.784954	16.438	1.024211	17.2	1.15402	1.906	15.8976	0.004796	1.0161614	0.00118167292158071	0.00798243513283304	13.9916	8.34082
ENSMUSG00000010914_1_D	ENSMUST00000011058	ENSMUSG00000010914	Pdhx	chr2	103021074	103022269	-	103021074	103022010	936	7	4.337	0.898524	4.106	0.858337	2.684	0.60997	4.236	0.760632	13.119	7.86021	14.971	8.48169	17.088	9.891857	17.067	9.862859	10.357	5.995778	3.84075	14.5204	0.78186575	8.4184788	0.000639823712418628	0.00495638851626156	10.67965	3.78062
ENSMUSG00000027248_6_D	ENSMUST00000028683	ENSMUSG00000027248	Pdia3	chr2	121437585	121438687	+	121437699	121438687	988	6	0.036	0.303394	0.039	0.321509	0.035	0.289688	0.024	0.171538	0.273	3.451478	0.266	2.991724	0.242	2.751289	0.223	2.56259	0.244	2.833136	0.0335	0.2496	0.27153225	2.9180434	3.04210546575798e-06	0.000108942083966485	0.2161	7.45075
ENSMUSG00000020571_3_D	ENSMUST00000057288	ENSMUSG00000020571	Pdia6	chr12	17283937	17284792	+	17284006	17284792	786	3	0.915	2.381386	0.652	1.760738	0.877	2.33874	0.965	2.658881	5.927	11.283073	7.733	14.60506	6.037	11.853021	6.736	12.643931	6.353	12.319287	0.85225	6.5572	2.28493625	12.5408744	3.66278213220288e-05	0.00060973378646399	5.70495	7.69399
ENSMUSG00000006494_6_D	ENSMUST00000006669	ENSMUSG00000006494	Pdk1	chr2	71899983	71903858	+	71900124	71903858	3734	6	3.699	6.589679	3.838	6.859095	4.294	7.40281	3.362	3.803335	28.591	4.364289	33.128	4.313633	31.204	4.582261	33.025	3.840378	26.518	4.24629	3.79825	30.4932	6.16372975	4.2693702	2.38425570743767e-05	0.000456843848285711	26.69495	8.02822
ENSMUSG00000022680_3_D	ENSMUST00000023361	ENSMUSG00000022680	Pdxdc1	chr16	13833147	13834846	-	13833147	13834813	1666	3	4.574	2.286974	2.991	1.732934	2.926	1.694111	3.809	2.095316	6.424	6.210761	7.77	6.931653	8.97	7.67956	7.569	6.08603	7.732	6.686204	3.575	7.693	1.95233375	6.7188416	0.000165550348758828	0.00178325581744291	4.118	2.15189
ENSMUSG00000032788_1_D	ENSMUST00000041616	ENSMUSG00000032788	Pdxk	chr10	78436743	78440913	-	78436743	78440800	4057	2	15.444	3.90787	14.666	3.920832	18.52	4.151074	12.498	3.466238	43.921	26.372371	42.321	25.364976	49.747	25.545576	44.332	25.36995	43.397	26.932527	15.282	44.7436	3.8615035	25.91708	8.55895270136124e-07	4.766558568049e-05	29.4616	2.92786
ENSMUSG00000074305_2_D	ENSMUST00000188142	ENSMUSG00000074305	Peak1	chr9	56201105	56207611	-	56201105	56206447	5342	4	39.463	1.47481	43.233	1.592731	44.955	1.570727	26.488	0.595001	100	2.462997	100	2.382327	100	2.26885	100	2.702418	100	2.596897	38.53475	100	1.30831725	2.4826978	0.000680342865048622	0.00519488296634883	61.46525	2.59506
ENSMUSG00000021846_3_D	ENSMUST00000073150	ENSMUSG00000021846	Peli2	chr14	48256015	48260888	+	48256582	48260888	4306	3	4.45	0.070586	0	0	0	0	3.028	0.060787	10.59	0.663548	6.317	0.402943	8.401	0.504007	9.242	0.666829	4.867	0.356157	1.8695	7.8834	0.03284325	0.5186968	0.00602276981101031	0.0283002865478571	6.0139	4.21685
ENSMUSG00000020430_3_D	ENSMUST00000020705	ENSMUSG00000020430	Pes1	chr11	3978826	3979502	+	3978910	3979502	592	3	1.108	2.975616	1.152	3.159791	1.29	3.491333	0.953	3.631408	14.076	16.165976	10.721	13.294629	14.026	15.870284	13.333	15.878699	12.906	16.336308	1.12575	13.0124	3.314537	15.5091792	3.53690623743176e-05	0.000593851265753911	11.88665	11.5589
ENSMUSG00000087687_2_D	ENSMUST00000156380	ENSMUSG00000087687	Pet100	chr8	3623223	3624235	+	3623307	3624235	928	2	0.27	0.473192	0.277	0.534631	0.191	0.316341	0.205	0.458001	1.358	3.247252	1.368	3.631438	1.433	3.622181	1.147	2.802827	1.714	3.819772	0.23575	1.404	0.44554125	3.424694	0.000124026622660009	0.00143976979775488	1.16825	5.95546
ENSMUSG00000005907_3_D	ENSMUST00000006061	ENSMUSG00000005907	Pex1	chr5	3636770	3637230	+	3636855	3637230	375	3	0	0	2.87	0.337235	1.776	0.140873	2.535	0.257018	8.619	2.024962	14.048	2.867468	14.095	2.368933	10.818	1.910286	9.122	1.541186	1.79525	11.3404	0.1837815	2.142567	0.000372173096330525	0.0032623725913421	9.54515	6.31689
ENSMUSG00000028102_2_D	ENSMUST00000118557	ENSMUSG00000028102	Pex11b	chr3	96643574	96645382	+	96643980	96645382	1402	2	3.08	0.394986	3.215	0.411026	3.464	0.448046	2.944	0.274401	6.529	1.492303	8.318	1.711074	6.023	1.406459	8.519	1.936747	9.857	2.220456	3.17575	7.8492	0.38211475	1.7534078	0.00229327074661713	0.0133653207530429	4.67345	2.47161
ENSMUSG00000018733_1_D	ENSMUST00000018877	ENSMUSG00000018733	Pex12	chr11	83294641	83296440	-	83294641	83296040	1399	2	0.979	0.036818	0.696	0.035042	0	0	1.643	0.07852	10.145	0.70758	14.682	1.080321	18.917	1.265143	17.921	1.448912	16.877	1.312114	0.8295	15.7084	0.037595	1.162814	0.000473653069061415	0.0039135242596323	14.8789	18.9372
ENSMUSG00000020283_1_D	ENSMUST00000020523	ENSMUSG00000020283	Pex13	chr11	23646466	23649590	-	23646466	23649291	2825	8	0.625	0.104441	0.609	0.099679	0.267	0.038504	1.124	0.311397	5.432	1.418773	9.406	2.58078	4.447	1.263409	5.29	1.546581	6.3	1.590085	0.65625	6.175	0.13850525	1.6799256	0.00248361914935916	0.0142037590150556	5.51875	9.40952
ENSMUSG00000003464_8_D	ENSMUST00000111252	ENSMUSG00000003464	Pex19	chr1	172134206	172136513	+	172134290	172136513	2223	8	0	0	0	0	0.811	0.373674	0.593	0.188761	3.035	3.22893	2.569	2.878741	2.57	2.975121	2.177	2.462668	2.428	2.797613	0.351	2.5558	0.14060875	2.8686146	0.000191969107385095	0.00198745032904096	2.2048	7.28148
ENSMUSG00000067825_2_D	ENSMUST00000088561,ENSMUST00000120066	ENSMUSG00000067825	Pex26	chr6	121193511	121196206	+	121193615	121196206	2591	2	6.218	0.156884	6.273	0.149484	6.498	0.150355	5.865	0.133569	30.523	3.506726	15.788	1.793211	23.383	2.694666	15.414	1.670682	21.22	2.640752	6.2135	21.2656	0.147573	2.4612074	0.00557999052173637	0.0266876147170532	15.0521	3.42248
ENSMUSG00000020003_1_D	ENSMUST00000020182	ENSMUSG00000020003	Pex7	chr10	19853899	19860994	-	19853899	19860925	7026	7	0	0	0	0	0.051	0.007267	0	0	3.162	0.453427	1.863	0.273802	2.36	0.411556	2.433	0.417083	2.456	0.375896	0.01275	2.4548	0.00181675	0.3863528	0.000287123948057596	0.00266528032157271	2.44205	192.533
ENSMUSG00000006412_5_D	ENSMUST00000135941	ENSMUSG00000006412	Pfdn2	chr1	171357849	171359254	+	171358026	171359254	1228	5	0.376	1.310663	0.406	1.362622	0.423	1.345771	0.392	1.16273	2.831	9.372999	3.579	11.702583	3.051	10.047936	3.161	10.060402	3.602	11.417264	0.39925	3.2448	1.2954465	10.5202368	4.39426004970307e-05	0.000689731549968401	2.84555	8.12724
ENSMUSG00000020277_1_D	ENSMUST00000020522	ENSMUSG00000020277	Pfkl	chr10	77986922	77988357	-	77986922	77988209	1287	4	0.794	0.947232	0.506	0.666123	0.695	0.850733	0.273	0.301748	3.317	2.058652	4.209	2.996776	2.909	1.902209	3.689	2.375876	4.499	2.898487	0.567	3.7246	0.691459	2.4464	0.000127224349339989	0.00146893768131325	3.1576	6.56896
ENSMUSG00000021196_2_D	ENSMUST00000138703	ENSMUSG00000021196	Pfkp	chr13	6579874	6581592	-	6579874	6581459	1585	2	0.36	0.281349	0.193	0.160172	0.158	0.124797	0.21	0.193014	2.44	2.242143	2.708	2.23336	2.061	1.746665	3.009	2.36173	2.921	2.215834	0.23025	2.6278	0.189833	2.1599464	7.99176707514882e-05	0.0010525275052719	2.39755	11.4128
ENSMUSG00000030729_7_D	ENSMUST00000084935	ENSMUSG00000030729	Pgm2l1	chr7	100272326	100278870	+	100272429	100278870	6441	7	7.939	0.540173	14.076	0.768209	13.077	0.684683	7.963	0.634342	39.235	36.365608	45.033	36.359608	45.606	36.727007	37.692	34.426123	37.207	35.108189	10.76375	40.9546	0.65685175	35.797307	5.30461040020617e-06	0.000161424307895212	30.19085	3.80486
ENSMUSG00000056131_1_D	ENSMUST00000070064	ENSMUSG00000056131	Pgm3	chr9	86554367	86555403	-	86554367	86555313	946	2	3.501	0.727165	4.161	0.827111	6.544	1.372365	2.772	0.549727	18.267	2.323794	14.382	2.063386	11.134	1.651936	15.008	1.974663	13.787	2.41669	4.2445	14.5156	0.869092	2.0860938	0.000192527030940987	0.00199034333192175	10.2711	3.41986
ENSMUSG00000043445_5_D	ENSMUST00000053024	ENSMUSG00000043445	Pgp	chr17	24471241	24473110	+	24471567	24473110	1543	5	5.35	3.902409	4.656	3.777508	4.634	3.566673	6.854	4.464633	27.319	21.488535	27.681	23.422137	25.399	20.749819	29.934	23.720473	29.899	24.26557	5.3735	28.0464	3.92780575	22.7293068	2.61640422678195e-07	2.31811252175338e-05	22.6729	5.21939
ENSMUSG00000049940_1_D	ENSMUST00000058578	ENSMUSG00000049940	Pgrmc2	chr3	41066325	41068724	-	41066325	41068626	2301	4	6.009	1.832271	6.638	2.010739	3.529	1.029075	5.406	1.407406	23.425	11.243237	23.711	10.658775	21.754	9.824631	28.711	13.096284	20.303	9.267377	5.3955	23.5808	1.56987275	10.8180608	3.99631296378502e-05	0.000653584639637792	18.1853	4.37046
ENSMUSG00000062866_3_D	ENSMUST00000105545	ENSMUSG00000062866	Phactr2	chr10	13207716	13214273	-	13207716	13214257	6541	4	11.726	0.080477	16.174	0.125577	18.854	0.129706	1.796	0.013191	26.212	0.591014	60.54	0.861019	29.721	0.823676	37.368	0.730576	35.339	0.618657	12.1375	37.836	0.08723775	0.7249884	0.00978141207428622	0.0413247795635016	25.6985	3.11728
ENSMUSG00000038845_2_D	ENSMUST00000125172	ENSMUSG00000038845	Phb	chr11	95679693	95680773	+	95679906	95680773	867	2	6.429	26.403155	6.929	28.15773	7.366	28.363877	8.931	53.228021	22.077	40.395356	22.006	41.736761	21.551	39.849702	22.796	40.45171	22.935	43.18193	7.41375	22.273	34.03819575	41.1230918	7.32328556646365e-06	0.00020104809965499	14.85925	3.00428
ENSMUSG00000072501_5_D	ENSMUST00000229160	ENSMUSG00000072501	Phf20l1	chr15	66641797	66647976	+	66641940	66647976	6036	5	4.228	0.089425	5.838	0.101101	5.423	0.101379	8.193	0.037048	14.437	1.132326	15.847	1.172281	17.31	1.348266	17.225	1.311884	11.949	0.979965	5.9205	15.3536	0.08223825	1.1889444	0.000170539051226765	0.00182735022356476	9.4331	2.59329
ENSMUSG00000058318_4_D	ENSMUST00000044036	ENSMUSG00000058318	Phf21a	chr2	92360168	92364672	+	92360423	92364672	4249	4	13.606	2.651431	13.695	3.130588	13.293	2.77014	11.069	0.977364	37.85	7.061818	41.013	7.433631	44.074	6.979	48.233	7.898331	40.44	7.618907	12.91575	42.322	2.38238075	7.3983374	2.15817624519906e-05	0.000427665960012135	29.40625	3.27677
ENSMUSG00000048874_1_D	ENSMUST00000088310	ENSMUSG00000048874	Phf3	chr1	30802338	30805942	-	30802338	30803798	1460	5	9.347	1.527476	6.112	1.036063	8.588	1.490308	6.159	0.767794	19.282	4.372575	20.024	4.441213	17.57	3.899328	17.363	3.766707	19.857	4.269995	7.5515	18.8192	1.20541025	4.1499636	5.206508453291e-05	0.000774152203516036	11.2677	2.49211
ENSMUSG00000050229_8_D	ENSMUST00000052455	ENSMUSG00000050229	Pigm	chr1	172376545	172384099	+	172377970	172384099	6129	8	9.848	0.411182	0	0	8.384	0.355701	0	0	23.719	0.821047	49.364	1.839107	23.101	0.799581	53.084	1.865437	49.853	1.852359	4.558	39.8242	0.19172075	1.4355062	0.00418288209641182	0.0214045763792759	35.2662	8.73721
ENSMUSG00000027665_6_D	ENSMUST00000029201	ENSMUSG00000027665	Pik3ca	chr3	32462560	32466811	+	32462831	32466811	3980	7	0	0	0	0	0	0	0.364	0.018749	3.528	1.162885	2.4	0.735866	3.92	1.131014	4.764	1.210226	2.154	0.643483	0.091	3.3532	0.00468725	0.9766948	0.00211637788236079	0.0125129226878788	3.2622	36.8484
ENSMUSG00000025949_2_D	ENSMUST00000081154	ENSMUSG00000025949	Pikfyve	chr1	65273642	65278695	+	65273758	65278695	4937	2	3.454	0.151365	4.474	0.178106	4.288	0.166562	2.387	0.062343	13.445	0.741074	10.409	0.676818	11.925	0.698378	11.176	0.672859	16.788	0.953366	3.65075	12.7486	0.139594	0.748499	0.000525256673964694	0.00424341686001395	9.09785	3.49205
ENSMUSG00000032171_5_D	ENSMUST00000034689	ENSMUSG00000032171	Pin1	chr9	20663174	20665614	+	20663284	20665614	2330	5	0.013	0.02952	0.012	0.027694	0.012	0.028064	0.026	0.063779	0.654	1.968278	0.396	1.300933	0.566	1.690274	0.292	0.913204	0.672	2.104639	0.01575	0.516	0.03726425	1.5954656	0.00250896634973975	0.0143299806885375	0.50025	32.7619
ENSMUSG00000026737_1_D	ENSMUST00000006912	ENSMUSG00000026737	Pip4k2a	chr2	18842254	18844460	-	18842254	18844382	2128	4	26.921	1.533681	25.907	1.571483	25.654	1.547187	17.681	0.936119	38.728	6.427913	58.912	7.636995	61.995	7.726825	60.339	7.779972	66.247	7.177743	24.04075	57.2442	1.3971175	7.3498896	0.00104228230122183	0.00722054113747895	33.20345	2.38113
ENSMUSG00000040430_1_D	ENSMUST00000040380,ENSMUST00000103064	ENSMUSG00000040430	Pitpnc1	chr11	107207892	107212658	-	107207892	107212341	4449	4	16.62	5.997609	16.728	6.567788	19.412	6.789367	9.538	2.223705	45.207	22.946415	44.334	23.276919	40.048	21.427125	45.502	22.31479	43.607	22.323925	15.5745	43.7396	5.39461725	22.4578348	0.000179870081566804	0.00189234269817166	28.1651	2.80841
ENSMUSG00000057672_1_D	ENSMUST00000005616	ENSMUSG00000057672	Pkn1	chr8	83666519	83670368	-	83666519	83670164	3645	3	6.086	0.18251	6.262	0.381445	5.442	0.28207	4.047	0.246516	78.469	11.594226	51.47	10.896286	65.153	11.263702	100	11.441289	61.945	12.177798	5.45925	71.4074	0.27313525	11.4746602	0.00135666428144346	0.00890638054452825	65.94815	13.0801
ENSMUSG00000060675_4_D	ENSMUST00000025925	ENSMUSG00000060675	Plaat3	chr19	7585564	7588548	+	7585666	7588548	2882	4	0.262	0.089397	0.145	0.066961	0.367	0.14266	0.22	0.100652	5.259	0.208467	3.217	0.323945	2.664	0.202982	4.652	0.220883	2.813	0.188297	0.2485	3.721	0.0999175	0.2289148	0.00252621197238376	0.0144110788289306	3.4725	14.9738
ENSMUSG00000038910_2_D	ENSMUST00000043938	ENSMUSG00000038910	Plcl2	chr17	50687711	50688484	+	50687891	50688484	593	2	2.294	0.052581	9.496	0.287699	4.599	0.10931	9.668	0.204599	44.208	10.092123	33.231	9.019499	32.174	9.114508	37.848	9.955597	34.951	9.498683	6.51425	36.4824	0.16354725	9.536082	1.46975965310284e-05	0.000322880294284611	29.96815	5.6004
ENSMUSG00000031557_1_D	ENSMUST00000064883	ENSMUSG00000031557	Plekha2	chr8	25039143	25043038	-	25039143	25042675	3532	3	2.68	0.216809	2.599	0.206451	3.168	0.233556	1.707	0.290737	21.087	0.577581	19.679	0.563106	32.559	0.935595	18.455	0.488418	24.29	0.640371	2.5385	23.214	0.23688825	0.6410142	0.00111335978597029	0.0076072489391297	20.6755	9.14477
ENSMUSG00000005225_2_D	ENSMUST00000119706	ENSMUSG00000005225	Plekha8	chr6	54640783	54645839	+	54640981	54645839	4858	2	16.15	3.805134	21.267	4.348543	18.173	3.955464	13.115	2.772289	36.456	8.7589	37.996	8.411173	48.465	9.239976	40.949	8.944809	31.861	8.447893	17.17625	39.1454	3.7203575	8.7605502	0.000380580125984956	0.00330766861825838	21.96915	2.27904
ENSMUSG00000032068_2_D	ENSMUST00000114474	ENSMUSG00000032068	Plet1	chr9	50504276	50505482	+	50504545	50505482	937	2	17.936	0.277904	4.601	0.058912	11.887	0.213986	7.438	0.429069	43.072	0.211853	100	0.290329	100	0.743173	100	0.395968	100	0.259497	10.4655	88.6144	0.24496775	0.380164	0.0017116158526237	0.0106230121748533	78.1489	8.46729
ENSMUSG00000024197_1_D	ENSMUST00000019726	ENSMUSG00000024197	Plin3	chr17	56277468	56280073	-	56277468	56279731	2263	3	0.807	0.234855	0.619	0.175552	0.973	0.266911	0.653	0.20687	5.192	0.319677	5.187	0.388145	2.815	0.186351	3.771	0.240045	5.216	0.30499	0.763	4.4362	0.221047	0.2878416	0.00145222148900131	0.00937285840410967	3.6732	5.81415
ENSMUSG00000031775_1_D	ENSMUST00000034227	ENSMUSG00000031775	Pllp	chr8	94674893	94676279	-	94674893	94676162	1269	2	0	0	13.434	0.075243	6.135	0.032297	8.554	0.103597	100	0.703389	100	0.476366	16.958	0.158594	100	0.548857	100	0.671956	7.03075	83.3916	0.05278425	0.5118324	0.00927953189174466	0.0395315802286702	76.36085	11.861
ENSMUSG00000040105_4_D	ENSMUST00000045674	ENSMUSG00000040105	Plpp6	chr19	28963952	28966813	+	28964879	28966813	1934	4	0	0	41.862	0.396735	26.062	0.258373	56.522	0.495814	100	8.647944	100	8.458237	57.595	5.271976	100	8.217447	100	8.49813	31.1115	91.519	0.2877305	7.8187468	0.00729932628444337	0.0327416014361402	60.4075	2.94165
ENSMUSG00000026748_4_D	ENSMUST00000028081	ENSMUSG00000026748	Plxdc2	chr2	16751190	16755839	+	16751307	16755839	4532	5	10.496	0.449527	8.816	0.296321	9.022	0.321024	10.812	0.128003	32.074	5.677091	32.953	5.536645	25.409	5.009692	31.789	4.467636	29.034	5.1928	9.7865	30.2518	0.29871875	5.1767728	3.24183514140587e-05	0.000562363974651159	20.4653	3.09118
ENSMUSG00000026640_2_D	ENSMUST00000027952	ENSMUSG00000026640	Plxna2	chr1	194812065	194816869	+	194812161	194816869	4708	2	31.002	0.17444	15.688	0.096145	37.395	0.14582	42.249	0.092627	62.937	24.450045	63.397	23.335527	64.04	24.412979	64.806	24.561233	60.938	24.488252	31.5835	63.2236	0.127258	24.2496072	0.0114070838795006	0.046595405879286	31.6401	2.00179
ENSMUSG00000031398_3_D	ENSMUST00000004326	ENSMUSG00000031398	Plxna3	chrX	74343446	74344689	+	74343542	74344689	1147	3	2.094	0.079387	11.792	0.328492	17.337	0.322914	2.851	0.06882	27.904	11.718314	24.628	11.679075	27.91	13.152551	28.007	12.564605	31.188	14.370699	8.5185	27.9274	0.19990325	12.6970488	0.0101403842919372	0.0425063498735924	19.4089	3.27844
ENSMUSG00000042251_4_D	ENSMUST00000112393	ENSMUSG00000042251	Pm20d1	chr1	131815986	131821473	+	131816110	131821473	5363	4	7.721	0.282948	7.25	0.279681	3.032	0.177932	2.43	0.103176	68.893	0.27917	44.123	0.289883	100	0.321472	100	0.306015	35.785	0.2503	5.10825	69.7602	0.21093425	0.289368	0.00841901696267318	0.0366577884404963	64.65195	13.6564
ENSMUSG00000079109_5_D	ENSMUST00000148011	ENSMUSG00000079109	Pms2	chr5	143931015	143933968	+	143931159	143933968	2809	5	1.334	0.262193	0.8	0.227258	1.022	0.301273	0.456	0.101783	7.178	1.475889	6.814	1.588718	4.776	1.766218	9.066	1.75336	5.604	1.736995	0.903	6.6876	0.22312675	1.664236	0.000959422960852093	0.00676899891531087	5.7846	7.40598
ENSMUSG00000028248_3_D	ENSMUST00000098238,ENSMUST00000029911	ENSMUSG00000028248	Pnisr	chr4	21873585	21876482	+	21874943	21876482	1539	3	16.447	2.223958	12.813	1.576989	17.048	2.33151	16.833	1.098636	48.508	17.464543	49.374	17.416683	40.998	14.692975	53.351	19.05557	41.454	13.681043	15.78525	46.737	1.80777325	16.4621628	4.97867544720412e-05	0.000750021935022263	30.95175	2.9608
ENSMUSG00000002963_2_D	ENSMUST00000003044	ENSMUSG00000002963	Pnkp	chr7	44862498	44862925	+	44862622	44862925	303	2	1.153	0.30953	1.51	0.493549	2.95	0.983474	1.88	0.614206	6.703	1.63212	4.477	1.446797	4.099	1.055043	6.639	1.629502	6.088	1.809696	1.87325	5.6012	0.60018975	1.5146316	0.000987761741972109	0.00692337349121412	3.72795	2.9901
ENSMUSG00000036257_11_D	ENSMUST00000043082	ENSMUSG00000036257	Pnpla8	chr12	44311324	44322532	+	44311599	44322532	10933	11	0.108	0.013329	0	0	0	0	0	0	1.2	0.73708	0.85	0.490169	1.268	0.762044	1.174	0.677918	1.249	0.781477	0.027	1.1482	0.00333225	0.6897376	3.7643702879114e-05	0.000623739283949832	1.1212	42.5259
ENSMUSG00000023345_2_D	ENSMUST00000072206	ENSMUSG00000023345	Poc1a	chr9	106349681	106350521	+	106349780	106350521	741	2	0.402	0.197461	0.77	0.414915	0.696	0.339302	0.236	0.099775	10.798	0.681296	4.138	0.620194	7.132	0.612555	3.566	0.262717	5.532	0.599663	0.526	6.2332	0.26286325	0.555285	0.0113960244750685	0.0465768510808128	5.7072	11.8502
ENSMUSG00000021671_6_D	ENSMUST00000099295	ENSMUSG00000021671	Poc5	chr13	96414478	96417210	+	96414619	96417210	2591	6	1.631	0.262719	1.54	0.236694	1.375	0.251917	1.844	0.250084	21.232	5.542961	15.854	4.780986	15.359	4.498796	14.263	4.617669	15.723	4.781684	1.5975	16.4862	0.2503535	4.8444192	0.000242622998427149	0.00235368153961527	14.8887	10.32
ENSMUSG00000046020_11_D	ENSMUST00000049863	ENSMUSG00000046020	Pofut1	chr2	153265694	153270256	+	153265883	153270256	4373	11	33.046	1.727217	25.246	1.508045	29.714	1.632119	19.733	1.174913	59.848	4.255233	100	4.010906	74.426	4.386595	100	4.441251	85.394	3.850027	26.93475	83.9336	1.5105735	4.1888024	0.00091440828524429	0.00655722019471794	56.99885	3.11618
ENSMUSG00000026047_2_D	ENSMUST00000065767	ENSMUSG00000026047	Poglut2	chr1	44106544	44107104	-	44106544	44107086	542	2	1.178	0.368228	0.487	0.136374	0.192	0.065733	0.822	0.121739	3.006	0.965703	3.532	1.039632	2.631	0.942008	4.296	0.973052	1.633	0.54918	0.66975	3.0196	0.1730185	0.893915	0.00367721961188395	0.0194243078833221	2.34985	4.50855
ENSMUSG00000038902_4_D	ENSMUST00000107269	ENSMUSG00000038902	Pogz	chr3	94878660	94882326	+	94880332	94882326	1994	4	10.516	1.648011	9.897	1.615613	9.446	1.614707	17.495	2.329189	40.708	9.019453	37.855	7.910174	41.556	8.874307	39.504	8.671136	36.922	8.069491	11.8385	39.309	1.80188	8.5089122	0.000135796864241003	0.00154321941122254	27.4705	3.32044
ENSMUSG00000028394_1_D	ENSMUST00000030091	ENSMUSG00000028394	Pole3	chr4	62522648	62524110	-	62522648	62523943	1295	3	13.205	8.417023	14.845	8.539365	14.054	8.701432	14.861	6.635744	33.559	17.694239	34.277	16.360668	27.812	16.484539	31.375	17.912682	26.615	15.723119	14.24125	30.7276	8.073391	16.8350494	0.000242271802872971	0.00235260404230044	16.48635	2.15765
ENSMUSG00000039176_1_D	ENSMUST00000073889	ENSMUSG00000039176	Polg	chr7	79446230	79450037	-	79446230	79449960	3730	6	2.937	1.351932	3.382	1.448639	3.245	1.373195	2.465	0.66525	11.966	1.341907	8.908	1.245518	10.778	1.378658	9.595	1.134507	8.054	1.191843	3.00725	9.8602	1.209754	1.2584866	0.000307331722503569	0.00280404232434001	6.85295	3.27881
ENSMUSG00000049553_2_D	ENSMUST00000055296	ENSMUSG00000049553	Polr1a	chr6	71978414	71982496	+	71978515	71982496	3981	2	0.786	0.228898	0.781	0.232573	1.011	0.277333	1.234	0.202049	10.237	1.663764	10.581	1.606643	10.19	1.660958	10.353	1.649582	9.423	1.516133	0.953	10.1568	0.23521325	1.619416	1.18339788829503e-08	3.57369494689246e-06	9.2038	10.6577
ENSMUSG00000038489_1_D	ENSMUST00000043870	ENSMUSG00000038489	Polr2l	chr7	141472063	141473404	-	141472063	141473295	1232	3	0.279	0.829143	0.226	0.687655	0.353	1.121185	0.215	0.634068	1.751	4.244611	1.661	4.303433	2.094	5.018443	1.813	4.405146	1.697	4.563913	0.26825	1.8032	0.81801275	4.5071092	5.63249931018196e-06	0.000168761365178015	1.53495	6.72209
ENSMUSG00000030880_3_D	ENSMUST00000033173	ENSMUSG00000030880	Polr3e	chr7	120945475	120947428	+	120945532	120947428	1896	4	1.098	0.264401	1.025	0.271457	1.241	0.311785	0.837	0.208035	18.942	3.527557	15.275	3.094787	16.717	3.117271	17.949	2.830112	14.993	3.222134	1.05025	16.7752	0.2639195	3.1583722	2.70656510151405e-05	0.000498352455132866	15.72495	15.9726
ENSMUSG00000022476_1_D	ENSMUST00000023113	ENSMUSG00000022476	Polr3h	chr15	81915028	81916665	-	81915028	81916611	1583	3	1.612	0.841536	2.251	1.169245	2.634	1.352822	3.233	0.79668	12.162	3.514363	9.178	2.847392	9.603	3.072284	8.608	2.774203	8.99	2.699754	2.4325	9.7082	1.04007075	2.9815992	5.58736830639959e-05	0.000814241501911877	7.2757	3.99104
ENSMUSG00000038628_10_D	ENSMUST00000039551	ENSMUSG00000038628	Polr3k	chr2	181868203	181870831	+	181868331	181870831	2500	10	1.141	0.839912	1.061	0.891574	0.968	0.761735	0.6	0.405467	9.626	14.112198	9.087	13.021488	7.957	13.128485	8.94	12.82989	8.594	13.342167	0.9425	8.8408	0.724672	13.2868456	6.89957329180211e-07	4.0865677057881e-05	7.8983	9.38016
ENSMUSG00000037251_1_D	ENSMUST00000061850	ENSMUSG00000037251	Pomk	chr8	25980602	25983644	-	25980602	25982873	2271	5	1.12	0.049485	1.016	0.04698	0.367	0.019138	1.173	0.067316	3.824	0.686817	3.602	0.655659	3.139	0.555673	5.3	0.962452	3.981	0.732416	0.919	3.9692	0.04572975	0.7186034	0.000325542854693689	0.00293147115502504	3.0502	4.31904
ENSMUSG00000029649_3_D	ENSMUST00000031654	ENSMUSG00000029649	Pomp	chr5	147875463	147876456	+	147875531	147876456	925	3	0.313	0.962929	0.28	0.951311	0.304	0.986604	0.257	0.912385	0.624	2.718418	0.971	3.889139	0.602	2.741959	0.606	2.49244	0.738	3.096471	0.2885	0.7082	0.95330725	2.9876854	0.0034387612234985	0.0184326198482578	0.4197	2.45477
ENSMUSG00000019848_2_D	ENSMUST00000019994	ENSMUSG00000019848	Popdc3	chr10	45317698	45318454	+	45317980	45318454	474	2	24.651	0.141862	0	0	0	0	18.84	0.242705	67.573	2.190051	65.734	1.939092	38.071	1.597588	41.901	1.552927	56.053	1.417176	10.87275	53.8664	0.09614175	1.7393668	0.00197700212903478	0.0119203888213258	42.99365	4.95426
ENSMUSG00000042133_4_D	ENSMUST00000040915	ENSMUSG00000042133	Ppig	chr2	69749271	69754024	+	69750382	69754024	3642	4	9.182	3.79187	8.599	3.070271	8.107	3.142667	10.671	3.218434	18.52	7.840206	20.501	8.11608	19.606	7.625233	19.707	7.884479	18.089	7.366204	9.13975	19.2846	3.3058105	7.7664404	6.30818022138484e-06	0.000182282603944356	10.14485	2.10997
ENSMUSG00000022771_1_D	ENSMUST00000231712	ENSMUSG00000022771	Ppil2	chr16	17087990	17088866	-	17087990	17088769	779	2	0.164	0.077387	0.48	0.264365	0.512	0.264202	0.474	0.202013	4.491	3.302075	3.836	2.652083	2.7	2.350074	3.352	2.733625	4.355	3.40877	0.4075	3.7468	0.20199175	2.8893254	0.000339108495294135	0.00302572835938474	3.3393	9.1946
ENSMUSG00000021096_8_D	ENSMUST00000021514	ENSMUSG00000021096	Ppm1a	chr12	72793711	72799819	+	72793741	72799819	6078	8	0.976	0.551529	0.998	0.567234	0.807	0.495515	0.751	0.514158	13.1	17.233329	12.596	17.355428	11.374	16.944498	12.422	16.321734	11.751	16.458001	0.883	12.2486	0.532109	16.862598	1.57253218632374e-06	7.29797891925699e-05	11.3656	13.8716
ENSMUSG00000020525_3_D	ENSMUST00000020835	ENSMUSG00000020525	Ppm1d	chr11	85345635	85347071	+	85346193	85347071	878	3	23.902	3.329376	17.709	2.636402	28.034	3.971602	21.029	3.654777	49.403	9.45205	43.102	9.092422	45.79	9.413902	41.199	8.139068	47.836	9.451496	22.6685	45.466	3.39803925	9.1097876	0.000206267606015651	0.00209580448960487	22.7975	2.00569
ENSMUSG00000034613_5_D	ENSMUST00000067918	ENSMUSG00000034613	Ppm1h	chr10	122941224	122945797	+	122941372	122945797	4425	5	2.036	0.03831	14.797	0.212454	21.045	0.228061	1.884	0.037199	54.519	14.19427	49.785	11.975292	46.65	11.499107	53.18	12.560529	49.517	11.814409	9.9405	50.7302	0.129006	12.4087214	0.00206166895455644	0.0122653285390246	40.7897	5.10339
ENSMUSG00000037826_1_D	ENSMUST00000042766	ENSMUSG00000037826	Ppm1k	chr6	57506490	57510849	-	57506490	57510717	4227	4	28.114	0.396851	27.352	0.377855	36.457	0.517856	24.403	0.284052	89.255	3.712795	79.476	3.315606	86.947	3.438739	100	3.609431	70.815	2.835035	29.0815	85.2986	0.3941535	3.3823212	5.67642406882909e-05	0.00082179749128808	56.2171	2.93309
ENSMUSG00000027784_6_D	ENSMUST00000029355	ENSMUSG00000027784	Ppm1l	chr3	69552827	69560802	+	69553174	69560802	7628	6	36.935	0.265112	52.12	0.310564	32.312	0.201333	12.761	0.117476	100	18.33897	100	17.859483	100	17.26401	100	17.163304	100	18.108428	33.532	100	0.22362125	17.746839	0.00380623001221777	0.0199241644755765	66.468	2.98223
ENSMUSG00000036398_1_D	ENSMUST00000040402	ENSMUSG00000036398	Ppp1r11	chr17	36948355	36949554	-	36948355	36949351	996	3	2.356	3.155733	2.921	4.067215	2.384	3.274296	1.378	1.186436	7.995	15.769321	7.922	16.523016	9.17	17.257624	7.869	15.95211	7.529	14.669997	2.25975	8.097	2.92092	16.0344136	5.02522393743107e-06	0.000156607305875668	5.83725	3.58314
ENSMUSG00000047714_1_D	ENSMUST00000060188	ENSMUSG00000047714	Ppp1r2	chr16	31251536	31254733	-	31251536	31254686	3150	6	2.028	0.863078	1.602	0.628378	1.681	0.697368	2.195	0.88169	7.555	4.659394	6.904	4.108315	7.257	4.363613	6.536	3.885528	7.089	4.187638	1.8765	7.0682	0.7676285	4.2408976	6.68890868565179e-08	1.05028779815561e-05	5.1917	3.76669
ENSMUSG00000026275_9_D	ENSMUST00000027494	ENSMUSG00000026275	Ppp1r7	chr1	93364889	93373490	+	93365066	93373490	8424	9	0.657	0.528811	0.798	0.703334	0.958	0.79994	0.3	0.202919	5.382	5.607194	4.992	5.079252	5.143	5.300777	5.924	5.396594	5.909	5.639292	0.67825	5.47	0.558751	5.4046218	2.54780856942421e-07	2.27614848070936e-05	4.79175	8.06487
ENSMUSG00000020349_16_D	ENSMUST00000020608	ENSMUSG00000020349	Ppp2ca	chr11	52121901	52127789	+	52121974	52127789	5815	16	0.238	0.691619	0.192	0.561932	0.26	0.735416	0.256	0.898439	0.913	8.084395	0.834	7.354779	0.881	7.930375	0.92	8.119786	0.895	8.00178	0.2365	0.8886	0.7218515	7.898223	1.7566059099151e-08	4.59309601396216e-06	0.6521	3.75729
ENSMUSG00000022052_1_D	ENSMUST00000089230	ENSMUSG00000022052	Ppp2r2a	chr14	67014036	67016653	-	67014036	67016373	2337	5	0	0	0	0	0	0	0.703	0.182515	2.91	0.883706	1.188	0.365519	1.047	0.300404	2.717	0.786885	3.134	0.909324	0.17575	2.1992	0.04562875	0.6491676	0.00780568800966242	0.0345574554233268	2.02345	12.5132
ENSMUSG00000052144_7_D	ENSMUST00000063854	ENSMUSG00000052144	Ppp4r2	chr6	100866256	100869930	+	100866576	100869930	3354	7	4.879	1.936541	5.134	2.05967	5.587	2.258119	4.89	1.668232	29.083	12.750616	33.169	13.113606	27.471	12.02532	30.146	11.872407	30.737	13.002845	5.1225	30.1212	1.9806405	12.5529588	7.49913004539637e-06	0.000205182568171371	24.9987	5.88018
ENSMUSG00000020463_6_D	ENSMUST00000020755	ENSMUSG00000020463	Ppp4r3b	chr11	29218455	29220797	+	29218551	29220797	2246	6	12.768	2.214545	10.879	1.71252	13.856	2.094538	14.182	2.86121	26.912	9.78178	37.221	12.643946	30.805	9.618139	23.393	7.586966	20.311	6.668894	12.92125	27.7284	2.22070325	9.259945	0.00607936713265264	0.0284910567315713	14.80715	2.14595
ENSMUSG00000061119_3_D	ENSMUST00000076052	ENSMUSG00000061119	Prcp	chr7	92932971	92934583	+	92933179	92934583	1404	3	2.952	0.852544	1.181	0.358409	1.638	0.442654	1.157	0.321492	4.517	0.897727	6.657	1.461394	6.846	1.488709	4.764	1.247307	3.69	0.860353	1.732	5.2948	0.49377475	1.191098	0.00240884744654351	0.0138838973390697	3.5628	3.05704
ENSMUSG00000039410_1_D	ENSMUST00000097759,ENSMUST00000030902,ENSMUST00000070313,ENSMUST00000105637	ENSMUSG00000039410	Prdm16	chr4	154316124	154320922	-	154316124	154320787	4663	2	7.691	0.069452	7.5	0.075837	9.637	0.085973	2.1	0.015601	100	0.37621	43.655	0.247915	52.4	0.318131	41.884	0.298135	79.322	0.394671	6.732	63.4522	0.06171575	0.3270124	0.00696497989756029	0.0315921586595283	56.7202	9.42546
ENSMUSG00000028691_4_D	ENSMUST00000135573	ENSMUSG00000028691	Prdx1	chr4	116699170	116700839	+	116699256	116700839	1583	4	0.019	0.474583	0.055	1.343792	0.029	0.712349	0.041	0.964384	0.356	1.877197	0.259	1.452595	0.119	0.616186	0.229	1.2028	0.265	1.397756	0.036	0.2456	0.873777	1.3093068	0.00456309469186012	0.0228325118525491	0.2096	6.82222
ENSMUSG00000019849_10_D	ENSMUST00000099858	ENSMUSG00000019849	Prep	chr10	45158231	45167210	+	45158526	45167210	8684	10	0.219	0.048317	0.079	0.019692	0.038	0.009389	0.03	0.012993	1.899	1.221215	1.661	1.085746	1.683	0.996154	1.771	1.161231	1.884	1.203182	0.0915	1.7796	0.02259775	1.1335056	3.58988310644121e-08	7.40102727742365e-06	1.6881	19.4492
ENSMUSG00000024127_1_D	ENSMUST00000072406	ENSMUSG00000024127	Prepl	chr17	85063459	85064733	-	85063459	85064643	1184	3	4.739	3.219995	4.716	3.020812	4.515	2.939269	2.261	0.927079	14.457	164.596739	15.893	175.500524	16.852	169.7648	17.646	166.117463	15.781	159.590036	4.05775	16.1258	2.52678875	167.1139124	2.54702833590256e-06	9.83861200993065e-05	12.06805	3.97407
ENSMUSG00000031145_3_D	ENSMUST00000129662	ENSMUSG00000031145	Prickle3	chrX	7667111	7668193	+	7667731	7668193	462	3	0	0	28.54	0.296054	0	0	0	0	100	0.037502	100	0.124114	100	0.035934	100	0.075935	100	0.149295	7.135	100	0.0740135	0.084556	0.000979362182541806	0.00687799035567601	92.865	14.0154
ENSMUSG00000050697_5_D	ENSMUST00000051186	ENSMUSG00000050697	Prkaa1	chr15	5178687	5181892	+	5178932	5181892	2960	5	8.591	2.903742	11.003	3.409015	9.123	3.283205	9.162	2.349109	17.037	4.336353	20.036	4.257768	18.672	4.858352	29.96	6.484941	18.441	4.599042	9.46975	20.8292	2.98626775	4.9072912	0.00704869615121126	0.0319246079801691	11.35945	2.19955
ENSMUSG00000038205_2_D	ENSMUST00000045743	ENSMUSG00000038205	Prkab2	chr3	97669727	97673830	+	97669805	97673830	4025	2	0	0	6.655	0.172879	6.382	0.173104	6.711	0.155125	23.298	2.338017	25.18	2.523853	19.062	1.865655	48.262	4.529095	26.27	2.642458	4.937	28.4144	0.125277	2.7798156	0.00790523648961812	0.034904484261512	23.4774	5.7554
ENSMUSG00000020612_9_D	ENSMUST00000049527	ENSMUSG00000020612	Prkar1a	chr11	109667429	109669668	+	109667602	109669668	2066	9	9.662	8.857669	8.006	7.851027	7.11	7.355569	8.775	12.567611	31.004	162.523965	31.133	168.483565	29.412	164.800484	32.41	165.8086	26.365	154.767826	8.38825	30.0648	9.157969	163.276888	1.91324781800814e-06	8.20229014827871e-05	21.67655	3.58416
ENSMUSG00000050965_1_D	ENSMUST00000059595	ENSMUSG00000050965	Prkca	chr11	107933386	107939680	-	107933386	107939515	6129	9	6.689	0.068122	2.019	0.049521	0.789	0.023385	5.565	0.059703	26.147	9.493988	20.674	8.769462	23.433	9.179494	24.436	9.100923	24.776	9.218492	3.7655	23.8932	0.05018275	9.1524718	4.46610223078681e-05	0.000698413581852085	20.1277	6.34529
ENSMUSG00000029053_2_D	ENSMUST00000103178	ENSMUSG00000029053	Prkcz	chr4	155260121	155262531	-	155260121	155262443	2322	2	5.561	1.026641	7.488	1.201729	4.882	0.780076	5.154	0.866056	16.432	3.341386	19.079	3.615472	16.872	3.368003	18.58	3.370151	16.572	3.278109	5.77125	17.507	0.9686255	3.3946242	2.56511663181753e-06	9.8399421465288e-05	11.73575	3.03348
ENSMUSG00000039737_1_D	ENSMUST00000151786	ENSMUSG00000039737	Prkrip1	chr5	136178126	136181496	-	136178126	136181395	3269	3	1.328	0.640424	0.949	0.421834	1.064	0.461131	1.053	0.402653	4.979	2.822806	3.944	2.164409	4.82	2.840998	4.73	2.749979	4.77	2.981611	1.0985	4.6486	0.4815105	2.7119606	4.65569864035049e-06	0.000147885680811489	3.5501	4.23177
ENSMUSG00000109324_2_D	ENSMUST00000207370	ENSMUSG00000109324	Prmt1	chr7	44975988	44976983	-	44975988	44976899	911	3	0.754	2.625247	0.766	2.521501	0.783	2.558259	1.036	2.486317	3.417	14.055375	3.832	15.423173	3.942	14.933938	3.908	14.969881	3.986	14.821385	0.83475	3.817	2.547831	14.8407504	1.17599620898699e-07	1.45886196532582e-05	2.98225	4.57263
ENSMUSG00000060098_2_D	ENSMUST00000071592	ENSMUSG00000060098	Prmt7	chr8	106251478	106252809	+	106251649	106252809	1160	2	1.358	1.706091	1.576	1.853963	1.307	1.672053	0.946	2.146872	3.357	3.211581	4.239	4.509518	4.01	4.210267	3.346	3.741229	3.942	4.675552	1.29675	3.7788	1.84474475	4.0696294	1.32881417973724e-05	0.000301091628479333	2.48205	2.91405
ENSMUSG00000008373_2_D	ENSMUST00000008517	ENSMUSG00000008373	Prpf31	chr7	3640796	3642486	+	3640922	3642486	1564	2	1.471	0.898637	1.276	0.837762	1.504	0.950044	0.907	0.40737	7.798	2.594604	9.687	3.092381	8.251	2.530117	8.477	2.908231	7.377	2.340547	1.2895	8.318	0.77345325	2.693176	1.43093212544555e-05	0.000317276274060786	7.0285	6.45056
ENSMUSG00000035597_2_D	ENSMUST00000120580	ENSMUSG00000035597	Prpf39	chr12	65061423	65063386	+	65061480	65063386	1906	2	25.028	2.005747	23.732	1.721352	24.279	1.857538	23.084	0.914465	59.001	9.015451	49.26	7.55976	45.144	7.902015	56.641	8.428406	55.519	7.698321	24.03075	53.113	1.6247755	8.1207906	0.000273317800214974	0.00256913939255119	29.08225	2.21021
ENSMUSG00000066148_5_D	ENSMUST00000084524	ENSMUSG00000066148	Prpf4	chr4	62423217	62426990	+	62423411	62426990	3579	5	5.687	1.359457	5.311	1.283816	4.853	1.203693	3.443	0.637455	15.573	2.180499	15	2.231347	12.213	1.875362	15.682	2.117588	13.47	2.076652	4.8235	14.3876	1.12110525	2.0962896	1.0324670088242e-05	0.000255036003873268	9.5641	2.98281
ENSMUSG00000061136_1_D	ENSMUST00000076313	ENSMUSG00000061136	Prpf40a	chr2	53134703	53139270	-	53134703	53139177	4474	9	0.226	1.399841	0.184	1.231273	0.242	1.32724	0.201	0.946482	0.757	2.823709	0.729	2.578003	0.733	2.419988	0.874	2.761263	0.796	2.518788	0.21325	0.7778	1.226209	2.6203502	2.45173248510808e-06	9.62776487421287e-05	0.56455	3.64736
ENSMUSG00000024594_3_D	ENSMUST00000025490	ENSMUSG00000024594	Prrc1	chr18	57389219	57392956	+	57389429	57392956	3527	3	6.084	2.104822	6.737	2.376611	6.202	2.072029	5.315	4.505634	42.846	11.30231	37.202	9.731114	38.456	9.793862	35.374	9.495371	34.371	10.248155	6.0845	37.6498	2.764774	10.1141624	1.68174190574396e-05	0.00035551161836771	31.5653	6.18782
ENSMUSG00000015671_7_D	ENSMUST00000170836	ENSMUSG00000015671	Psma2	chr13	14625348	14627636	+	14625465	14627636	2171	7	0.093	0.370936	0.118	0.452078	0.103	0.407619	0.14	0.533804	2.462	9.367238	2.496	9.178792	2.398	9.175026	2.297	8.79889	2.373	8.731733	0.1135	2.4052	0.44110925	9.0503358	4.97062812274381e-08	9.10758230980973e-06	2.2917	21.1912
ENSMUSG00000060073_5_D	ENSMUST00000160027	ENSMUSG00000060073	Psma3	chr12	70994350	70996349	+	70994395	70996349	1954	6	0.037	0.255701	0.063	0.435557	0.035	0.237401	0.012	0.074451	0.336	2.32436	0.285	2.00145	0.24	1.633912	0.352	2.242037	0.299	2.131167	0.03675	0.3024	0.2507775	2.0665852	2.32821049941978e-05	0.000448107372693532	0.26565	8.22857
ENSMUSG00000021832_7_D	ENSMUST00000022380	ENSMUSG00000021832	Psmc6	chr14	45348582	45349693	+	45348701	45349693	992	7	2.169	3.939072	1.012	1.877521	1.402	2.755089	2.007	3.26664	3.877	10.778416	4.407	12.933547	5.492	15.124511	4.377	12.769359	2.966	7.687591	1.6475	4.2238	2.9595805	11.8586848	0.00145266334312488	0.00937285840410967	2.5763	2.56376
ENSMUSG00000020720_6_D	ENSMUST00000021063	ENSMUSG00000020720	Psmd12	chr11	107497523	107498173	+	107497733	107498173	440	6	1.221	2.505965	1.018	2.179208	0.977	2.074166	0.766	2.256666	2.515	5.435073	1.676	3.521823	1.779	3.607184	1.777	3.716371	2.319	4.38334	0.9955	2.0132	2.25400125	4.1327582	0.00181015949896662	0.0111017247761279	1.0177	2.0223
ENSMUSG00000026869_1_D	ENSMUST00000028225	ENSMUSG00000026869	Psmd5	chr2	34850685	34852833	-	34850685	34852575	1890	3	1.472	0.797469	1.487	0.820116	1.494	0.837223	1.123	0.629868	10.583	5.135642	11.131	5.526392	9.352	4.974939	10.142	4.975393	9.28	4.939052	1.394	10.0976	0.771169	5.1102836	6.59022640905174e-06	0.000187322586884288	8.7036	7.24362
ENSMUSG00000029440_3_D	ENSMUST00000100729	ENSMUSG00000029440	Psmd9	chr5	123248292	123250131	+	123248320	123250131	1811	3	0.627	0.190658	0.509	0.16441	0.591	0.206013	0.238	0.073856	3.533	2.165033	3.276	1.939632	4.093	2.422276	3.836	2.441031	3.344	2.134672	0.49125	3.6164	0.15873425	2.2205288	1.63670796387537e-06	7.44447500186544e-05	3.12515	7.36163
ENSMUSG00000032869_1_D	ENSMUST00000042452	ENSMUSG00000032869	Psmf1	chr2	151715811	151718685	-	151715811	151718633	2822	3	0.504	0.197746	0.525	0.21288	0.352	0.139972	0.168	0.059215	6.449	2.999236	6.221	3.010595	7.223	3.517198	6.769	3.586889	6.287	3.196181	0.38725	6.5898	0.15245325	3.2620198	2.45452163942136e-07	2.23197006715214e-05	6.20255	17.0169
ENSMUSG00000074925_5_D	ENSMUST00000237333	ENSMUSG00000074925	Ptar1	chr19	23720057	23731668	+	23720400	23731668	11268	5	27.695	0.92191	22.618	0.825477	22.008	0.709085	15.104	0.312475	71.037	3.247723	74.257	3.17164	100	3.604862	69.054	3.017113	78.515	3.34702	21.85625	78.5726	0.69223675	3.2776716	0.000143166610193271	0.00160294270974095	56.71635	3.59497
ENSMUSG00000028134_1_D	ENSMUST00000200097,ENSMUST00000029780	ENSMUSG00000028134	Ptbp2	chr3	119718742	119720460	-	119718742	119720327	1585	4	2.978	0.696953	3.3	0.975759	0.262	0.060171	2.502	0.425116	9.34	20.005553	11.978	23.445855	12.681	25.077736	11.204	23.623912	10.895	22.03749	2.2605	11.2196	0.53949975	22.8381092	4.15121813311967e-05	0.000666713617919242	8.9591	4.96333
ENSMUSG00000026730_5_D	ENSMUST00000134794	ENSMUSG00000026730	Pter	chr2	13000856	13003455	+	13001067	13003455	2388	5	1.895	0.077134	1.967	0.0859	1.546	0.073682	2.855	0.099291	100	3.858545	100	4.011958	100	4.013485	100	3.479423	100	3.478829	2.06575	100	0.08400175	3.768448	5.08136325885016e-08	9.10758230980973e-06	97.93425	48.4086
ENSMUSG00000040016_1_D	ENSMUST00000041175	ENSMUSG00000040016	Ptger3	chr3	157643874	157645888	+	157643955	157645888	1933	2	0	0	3.556	0.017147	5.979	0.017404	0	0	11.425	0.165855	15.805	0.179424	29.085	0.248005	18.581	0.13948	14.336	0.18638	2.38375	17.8464	0.00863775	0.1838288	0.00433463215522973	0.0219721237085937	15.46265	7.48669
ENSMUSG00000050737_1_D	ENSMUST00000102852	ENSMUSG00000050737	Ptges	chr2	30889470	30892826	-	30889470	30892576	3106	4	13.841	0.645207	10.418	0.461711	10.789	0.412367	11.135	0.520829	100	0.229314	100	0.192505	100	0.203341	100	0.309129	100	0.228194	11.54575	100	0.5100285	0.2324966	1.50571216704251e-06	7.07981898542947e-05	88.45425	8.6612
ENSMUSG00000022607_1_D	ENSMUST00000110036	ENSMUSG00000022607	Ptk2	chr15	73205101	73206260	-	73205101	73206047	946	4	9.609	3.287833	8.105	2.633139	8.589	2.651984	8.054	1.477504	28.33	9.284418	34.54	10.884043	34.826	10.989851	39.715	12.621515	30.155	9.395657	8.58925	33.5132	2.512615	10.6350968	0.000172304383869557	0.00183935891089638	24.92395	3.90176
ENSMUSG00000028788_10_D	ENSMUST00000030578	ENSMUSG00000028788	Ptp4a2	chr4	129847713	129849979	+	129847822	129849979	2157	10	21.497	17.835038	18.834	16.308425	20.402	18.287154	25.644	23.177066	53.409	39.851622	45.817	32.273106	45.194	31.026066	39.216	28.655596	48.643	34.246434	21.59425	46.4558	18.90192075	33.2105648	6.6384931749038e-05	0.000919482765911579	24.86155	2.1513
ENSMUSG00000027540_3_D	ENSMUST00000029053	ENSMUSG00000027540	Ptpn1	chr2	167976424	167979385	+	167976638	167979385	2747	3	6.648	1.396577	5.069	1.10055	13.603	2.697302	10.693	2.409753	61.635	20.816985	47.124	16.7107	60.487	21.429158	55.845	18.951715	43.25	16.308371	9.00325	53.6682	1.9010455	18.8433858	3.93428903597967e-05	0.000644916599544649	44.66495	5.96098
ENSMUSG00000027303_6_D	ENSMUST00000028769	ENSMUSG00000027303	Ptpra	chr2	130553393	130554303	+	130553468	130554303	835	6	0	0	0.168	0.059573	0.364	0.145063	0.503	0.206734	0.597	1.458946	1.036	2.194249	0.974	2.540005	0.902	1.9281	0.875	2.058599	0.25875	0.8768	0.1028425	2.0359798	0.00438064817325745	0.0221277503767546	0.61805	3.3886
ENSMUSG00000041360_1_D	ENSMUST00000076219	ENSMUSG00000041360	Pum3	chr19	27388697	27390313	-	27388697	27390180	1483	3	1.803	3.038018	1.636	2.638564	0.817	1.372936	1.674	2.088916	7.419	5.367359	10.667	7.134538	10.315	6.479347	6.056	4.359665	10.202	6.895842	1.4825	8.9318	2.2846085	6.0473502	0.000901973370735404	0.0064940265419536	7.4493	6.02482
ENSMUSG00000094483_1_D	ENSMUST00000179343	ENSMUSG00000094483	Purb	chr11	6467598	6475917	-	6467598	6474911	7313	6	15.215	5.139911	14.525	4.907163	15.762	5.347643	35.885	4.338232	73.096	18.810601	71.29	18.512189	63.829	16.707825	70.882	18.769195	70.18	18.363065	20.34675	69.8554	4.93323725	18.232575	0.00135191710725246	0.00888882388733515	49.50865	3.43325
ENSMUSG00000000876_1_D	ENSMUST00000000896	ENSMUSG00000000876	Pxmp4	chr2	154585757	154588092	-	154585757	154587828	2071	5	6.472	0.649823	4.198	0.462199	2.727	0.307493	3.035	0.246303	22.337	3.805289	19.399	3.476272	27.208	4.075675	22.359	3.356938	19.313	3.571051	4.108	22.1232	0.4164545	3.657045	2.79953894000407e-05	0.000506539362131876	18.0152	5.38539
ENSMUSG00000030793_1_D	ENSMUST00000033056	ENSMUSG00000030793	Pycard	chr7	127989707	127992965	-	127989707	127992711	3004	5	0.487	0.293132	0.436	0.266089	0.41	0.212147	0.356	0.223292	7.727	0.163455	2.019	0.058118	9.788	0.126966	4.725	0.109295	6.446	0.093401	0.42225	6.141	0.248665	0.110247	0.0123468518077319	0.0495839763269488	5.71875	14.5435
ENSMUSG00000043162_1_D	ENSMUST00000053386	ENSMUSG00000043162	Pyurf	chr6	57686575	57689878	-	57686575	57689736	3161	5	1.007	0.089214	1.079	0.113464	0.905	0.103262	0.752	0.094363	6.128	1.523111	6.333	1.512942	6.317	1.693917	4.788	1.303197	6.689	1.537569	0.93575	6.051	0.10007575	1.5141472	5.96109510781021e-05	0.000852647366287916	5.11525	6.46647
ENSMUSG00000024084_2_D	ENSMUST00000040789	ENSMUSG00000024084	Qpct	chr17	79089622	79090383	+	79089768	79090383	615	3	8.041	0.080626	0	0	0	0	5.753	0.113296	7.826	1.171826	15.325	2.119441	18.432	2.339386	18.772	2.408402	21.625	2.575406	3.4485	16.396	0.0484805	2.1228922	0.00433501256154915	0.0219721237085937	12.9475	4.75453
ENSMUSG00000030674_1_D	ENSMUST00000032912	ENSMUSG00000030674	Qprt	chr7	127107113	127108241	-	127107113	127108022	909	3	33.581	3.802	38.757	4.490327	44.212	5.063273	16.2	1.49934	100	1.213784	100	0.504667	100	0.490953	100	0.505412	100	0.79117	33.1875	100	3.713735	0.7011972	0.00160131968385752	0.010111358840116	66.8125	3.01318
ENSMUSG00000020671_1_D	ENSMUST00000021001	ENSMUSG00000020671	Rab10	chr12	3247427	3249870	-	3247427	3249786	2359	9	6.525	11.709665	5.652	10.529969	7.694	13.982196	5.59	10.909718	13.575	99.061649	16.591	104.606784	15.107	98.306652	14.311	95.205288	13.608	89.331128	6.36525	14.6384	11.782887	97.3023002	1.08990317239878e-05	0.000264950271195038	8.27315	2.29974
ENSMUSG00000004771_4_D	ENSMUST00000172298	ENSMUSG00000004771	Rab11a	chr9	64715298	64716988	-	64715298	64716848	1550	6	2.904	5.134817	1.092	1.795708	2.4	4.302051	0.759	1.118284	11.89	61.391998	13.237	62.475652	12.118	59.959009	11.687	57.267319	11.076	56.034318	1.78875	12.0016	3.087715	59.4256592	6.19700748916138e-06	0.000179311791599338	10.21285	6.70949
ENSMUSG00000031488_4_D	ENSMUST00000054212	ENSMUSG00000031488	Rab11fip1	chr8	27138755	27143394	-	27138755	27143175	4420	6	2.735	0.327437	0.962	0.116919	0.949	0.114879	0.346	0.062576	2.631	0.095993	3.448	0.104884	5.245	0.151606	4.443	0.096423	2.965	0.092136	1.248	3.7464	0.15545275	0.1082084	0.0102609590156442	0.0429208431268724	2.4984	3.00192
ENSMUSG00000020132_1_D	ENSMUST00000020343	ENSMUSG00000020132	Rab21	chr10	115287069	115290911	-	115287069	115290771	3702	16	1.636	0.580019	0.701	0.253574	1.901	0.695846	3.169	0.792255	7.475	5.763721	6.163	4.513318	5.463	4.552486	6.861	4.971789	6.124	4.821989	1.85175	6.4172	0.5804235	4.9246606	0.000452070460858872	0.00377447147635322	4.56545	3.46548
ENSMUSG00000004768_4_D	ENSMUST00000088287	ENSMUSG00000004768	Rab23	chr1	33739252	33742564	+	33739392	33742564	3172	4	19.589	3.038417	20.968	3.389285	21.166	3.698904	14.36	1.490439	38.313	4.949634	36.1	4.758887	40.249	4.774878	44.616	5.208933	38.712	4.887629	19.02075	39.598	2.90426125	4.9159922	4.12258310509436e-05	0.000663461801012141	20.57725	2.08183
ENSMUSG00000047187_7_D	ENSMUST00000060232	ENSMUSG00000047187	Rab2a	chr4	8606407	8607719	+	8606503	8607719	1216	7	8.093	7.51256	5.454	4.932429	4.987	4.226692	5.265	4.365234	17.127	77.430182	21.009	92.491345	20.338	89.279302	19.7	84.381664	18.646	83.295889	5.94975	19.364	5.25922875	85.3756764	3.98324315028634e-06	0.000133653703263364	13.41425	3.25459
ENSMUSG00000031202_1_D	ENSMUST00000033545	ENSMUSG00000031202	Rab39b	chrX	75572045	75575007	-	75572045	75574580	2535	2	18.186	0.460261	19.183	0.447724	25.95	0.477934	15.405	0.300997	70.334	20.270211	64.647	19.808341	63.451	19.188322	67.166	18.712239	70.897	18.562343	19.681	67.299	0.421729	19.3082912	5.13098017966932e-06	0.000159216201227556	47.618	3.41949
ENSMUSG00000031840_3_D	ENSMUST00000110093	ENSMUSG00000031840	Rab3a	chr8	70757897	70758686	+	70758088	70758686	598	3	0	0	0	0	3.444	0.167195	0	0	6.924	26.683013	5.324	20.544757	4.8	18.570608	6.724	26.093219	5.597	21.873176	0.861	5.8738	0.04179875	22.7529546	0.00496615731341981	0.0244443018725974	5.0128	6.82207
ENSMUSG00000003411_3_D	ENSMUST00000106650	ENSMUSG00000003411	Rab3b	chr4	108940625	108943311	+	108940813	108943311	2498	3	0.402	0.010609	1.022	0.021053	0	0	0	0	2.059	1.490397	2.095	1.379842	1.627	1.176689	1.988	1.286267	1.918	1.470803	0.356	1.9374	0.0079155	1.3607996	0.00438518101868573	0.022143821531239	1.5814	5.44213
ENSMUSG00000019066_1_D	ENSMUST00000115351	ENSMUSG00000019066	Rab3d	chr9	21907490	21910671	-	21907490	21910483	2993	3	28.653	1.187439	24.061	1.065869	27.021	1.261108	17.582	0.913488	79.028	8.66074	70.554	7.938665	75.674	8.763074	65.387	7.568017	66.43	7.961993	24.32925	71.4146	1.106976	8.1784978	3.6189009781299e-06	0.000124518949781678	47.08535	2.93534
ENSMUSG00000024663_3_D	ENSMUST00000113161	ENSMUSG00000024663	Rab3il1	chr19	10034456	10038388	+	10034539	10038388	3849	3	1.621	0.097465	2.429	0.13963	1.453	0.077514	2.165	0.083266	8.703	0.409421	8.021	0.382658	8.813	0.420092	7.32	0.356682	10.342	0.547222	1.917	8.6398	0.09946875	0.423215	3.43212780522502e-05	0.000585176989994193	6.7228	4.50694
ENSMUSG00000064181_1_D	ENSMUST00000020375	ENSMUSG00000064181	Rab3ip	chr10	116905779	116907118	-	116905779	116907035	1256	3	5.619	1.950902	4.395	1.572818	7.005	2.283902	4.118	1.512426	23.916	8.065699	26.261	9.061835	21.544	8.657536	21.069	7.605752	25.429	9.064077	5.28425	23.6438	1.830012	8.4909798	2.72056155314855e-06	0.000101446191758362	18.35955	4.47439
ENSMUSG00000070953_2_D	ENSMUST00000145903	ENSMUSG00000070953	Rabepk	chr2	34777555	34779529	-	34777555	34779236	1681	3	0.166	0.045335	0.137	0.042753	0.161	0.042742	0	0	3.575	0.906183	6.004	1.498087	3.898	0.881303	6.466	1.390678	7.738	1.782255	0.116	5.5362	0.0327075	1.2917012	0.00232439775946901	0.0135133981455464	5.4202	47.7259
ENSMUSG00000040472_3_D	ENSMUST00000227061	ENSMUSG00000040472	Rabggta	chr14	55715415	55716538	-	55715415	55716389	974	3	0.794	0.319635	0.991	0.452706	0.667	0.298146	0.102	0.035161	2.725	1.77676	4.689	2.625467	3.237	1.80868	3.965	2.398576	2.505	1.622169	0.6385	3.4242	0.276412	2.0463304	0.00101254003835885	0.0070547376036933	2.7857	5.36288
ENSMUSG00000001847_5_D	ENSMUST00000100489,ENSMUST00000080537	ENSMUSG00000001847	Rac1	chr5	143505477	143507105	-	143505477	143506974	1497	5	10.868	28.091269	11.09	29.523688	9.287	21.50871	10.039	24.604039	19.579	102.583376	21.423	105.074376	23.546	116.701449	21.471	105.278185	21.647	108.998593	10.321	21.5332	25.9319265	107.7271958	2.62287589090178e-06	9.96975549354573e-05	11.2122	2.08635
ENSMUSG00000028426_4_D	ENSMUST00000030134	ENSMUSG00000028426	Rad23b	chr4	55389883	55392237	+	55389997	55392237	2240	4	1.115	1.340129	1.289	1.469986	1.504	1.797542	1.19	1.288707	5.425	8.350717	4.373	6.691465	4.646	6.79472	5.029	7.221118	5.243	7.615464	1.2745	4.9432	1.474091	7.3346968	5.75961342761371e-06	0.000170568883289317	3.6687	3.87854
ENSMUSG00000027323_7_D	ENSMUST00000028795	ENSMUSG00000027323	Rad51	chr2	119135048	119137290	+	119135172	119137290	2118	7	2.184	2.491669	2.472	2.766656	2.554	2.865119	2.95	2.195557	21.425	2.440454	19.044	3.011041	20.494	3.059728	22.168	2.729488	22.667	3.013789	2.54	21.1596	2.57975025	2.8509	3.31268246051908e-06	0.000115752150686862	18.6196	8.33055
ENSMUSG00000007646_1_D	ENSMUST00000067692	ENSMUSG00000007646	Rad51c	chr11	87376644	87379487	-	87376644	87379385	2741	3	3.148	0.373713	1.057	0.136973	3.07	0.389334	0.853	0.12034	12.682	0.633105	14.482	0.621816	21.178	0.840168	10.453	0.471188	10.856	0.504082	2.032	13.9302	0.25509	0.6140718	0.00243944590773204	0.014015048153184	11.8982	6.85541
ENSMUSG00000018841_1_D	ENSMUST00000018985	ENSMUSG00000018841	Rad51d	chr11	82877802	82879023	-	82877802	82878939	1137	5	14.25	4.00623	13.063	3.981468	16.197	4.630747	15.545	5.797783	29.863	5.767001	32.159	6.498532	30.967	5.325004	31.274	6.09513	26.02	5.486135	14.76375	30.0566	4.604057	5.8343604	1.11382422951202e-05	0.000268633355511444	15.29285	2.03584
ENSMUSG00000008859_1_D	ENSMUST00000009003	ENSMUSG00000008859	Rala	chr13	17880561	17882501	-	17880561	17882378	1817	7	1.658	1.844028	1.588	1.674146	1.61	1.793677	1.795	2.376664	15.321	65.320406	17.543	65.43649	16.289	65.615394	16.898	64.966248	15.922	63.39427	1.66275	16.3946	1.92212875	64.9465616	2.12468163561572e-06	8.76063441331474e-05	14.73185	9.85993
ENSMUSG00000027652_6_D	ENSMUST00000046274	ENSMUSG00000027652	Ralgapb	chr2	158495450	158499253	+	158495644	158499253	3609	6	18.193	2.183671	19.497	2.370898	11.787	1.501368	14.084	1.488047	34.673	9.363162	37.193	10.280767	37.823	10.650128	25.799	6.67063	40.887	11.339052	15.89025	35.275	1.885996	9.6607478	0.000526975433205403	0.00425249539456418	19.38475	2.21991
ENSMUSG00000038831_2_D	ENSMUST00000042615	ENSMUSG00000038831	Ralgps1	chr2	33133397	33137709	-	33133397	33137679	4282	3	8.157	0.237028	9.656	0.228535	0	0	0	0	17.096	4.773197	20.714	5.690714	12.373	3.18754	11.697	3.281425	17.98	5.531953	4.45325	15.972	0.11639075	4.4929658	0.0119665464545486	0.0484468886956149	11.51875	3.58659
ENSMUSG00000026594_3_D	ENSMUST00000172057	ENSMUSG00000026594	Ralgps2	chr1	156804165	156809193	-	156804165	156809163	4998	3	12.608	0.637625	14.138	0.858672	11.878	0.756007	7.441	0.644609	80.782	10.8153	73.847	10.485758	90.224	11.245156	80.126	11.278295	79.489	11.350104	11.51625	80.8936	0.72422825	11.0349226	4.17647621087443e-07	2.97501084509497e-05	69.37735	7.0243
ENSMUSG00000029430_2_D	ENSMUST00000031383	ENSMUSG00000029430	Ran	chr5	129022773	129024323	+	129022818	129024323	1505	2	13.503	22.935519	14.407	24.906905	14.611	25.640759	11.037	17.853584	54.031	54.610633	49.447	50.383002	47.313	47.371171	43.452	44.486014	51.697	51.877703	13.3895	49.188	22.83419175	49.7457046	4.40085122886025e-06	0.000142224710931382	35.7985	3.67362
ENSMUSG00000070565_1_D	ENSMUST00000078308	ENSMUSG00000070565	Rasal2	chr1	157135181	157140875	-	157135181	157140710	5529	4	24.939	1.277346	17.046	1.032789	25.902	1.249897	24.213	1.034496	52.287	4.506542	58.207	4.626222	38.383	4.287717	42.288	4.50188	41.849	4.696663	23.025	46.6028	1.148632	4.5238048	0.00139638166099009	0.00910301586904483	23.5778	2.02401
ENSMUSG00000025907_6_D	ENSMUST00000027040	ENSMUSG00000025907	Rb1cc1	chr1	6274197	6276392	+	6274275	6276392	2117	6	1.441	0.19572	0.272	0.037474	0.26	0.022215	0.977	0.047707	3.111	3.475695	5.253	3.7631	3.538	3.266831	3.206	3.497858	4.288	3.732762	0.7375	3.8792	0.075779	3.5472492	0.000431951665181492	0.00365344207225104	3.1417	5.25993
ENSMUSG00000089824_1_D	ENSMUST00000059647	ENSMUSG00000089824	Rbm12	chr2	156091958	156098372	-	156091958	156095371	3413	7	9.574	1.457802	14.649	2.228384	10.655	1.618197	13.314	2.082313	23.394	4.044778	27.423	5.024156	22.983	4.159854	21.082	3.698038	26.097	4.466919	12.048	24.1958	1.846674	4.278749	0.000166282164329232	0.00178919935066331	12.1478	2.00828
ENSMUSG00000024491_6_D	ENSMUST00000046972	ENSMUSG00000024491	Rbm27	chr18	42338391	42341556	+	42338475	42341556	3081	6	18.949	3.766238	19.081	3.442832	14.804	3.153658	18.7	3.578321	36.508	4.760201	29.906	4.045688	28.771	3.651044	50.376	5.955955	36.246	4.163452	17.8835	36.3614	3.48526225	4.515268	0.00706093158991056	0.0319389418646345	18.4779	2.03324
ENSMUSG00000029701_1_D	ENSMUST00000007993	ENSMUSG00000029701	Rbm28	chr6	29123571	29125524	-	29123571	29125389	1818	4	8.968	3.702657	8.762	3.464116	9.321	3.684284	7.333	3.098663	39.599	8.638347	34.928	8.087197	35.506	8.429937	32.101	8.481753	38.505	8.779849	8.596	36.1278	3.48743	8.4834166	8.76077771858661e-06	0.000229072969590507	27.5318	4.20286
ENSMUSG00000048271_3_D	ENSMUST00000059644	ENSMUSG00000048271	Rbm33	chr5	28413567	28419244	+	28413616	28419244	5628	3	11.575	0.971679	11.016	0.954788	11.656	0.980132	4.184	0.319468	44.299	6.320797	40.117	5.579204	37.763	5.394066	40.814	5.98156	38.991	5.736598	9.60775	40.3968	0.80651675	5.802445	2.39177486516994e-05	0.000457071685334582	30.78905	4.20461
ENSMUSG00000033931_1_D	ENSMUST00000045994	ENSMUSG00000033931	Rbm34	chr8	126947172	126949543	-	126947172	126949234	2062	4	13.649	3.435693	11.234	3.258212	10.848	3.041774	9.581	3.654634	27.696	7.075021	27.81	7.54177	25.776	6.536495	22.266	6.007976	29.478	6.482883	11.328	26.6052	3.34757825	6.728829	2.54684956484669e-05	0.000476371359318489	15.2772	2.34862
ENSMUSG00000027620_1_D	ENSMUST00000029149	ENSMUSG00000027620	Rbm39	chr2	156147237	156148191	-	156147237	156148090	853	3	10.03	25.707331	11.578	26.31656	10.983	27.433325	9.539	15.633029	20.796	60.779028	23.142	63.236538	22.801	59.661555	21.007	56.062762	21.083	59.237851	10.5325	21.7658	23.77256125	59.7955468	7.37488293260429e-07	4.30502148757925e-05	11.2333	2.06654
ENSMUSG00000038374_3_D	ENSMUST00000198027,ENSMUST00000048915	ENSMUSG00000038374	Rbm8a	chr3	96631431	96633791	+	96631734	96633791	2057	3	0.208	0.18813	0.254	0.229258	0.184	0.17465	0.164	0.157934	3.515	1.217985	3.331	1.199214	3.112	1.084162	3.073	1.149587	3.204	1.0438	0.2025	3.247	0.187493	1.1389496	1.0360905828633e-06	5.47163009536258e-05	3.0445	16.0346
ENSMUSG00000022400_4_D	ENSMUST00000023036	ENSMUSG00000022400	Rbx1	chr15	81475085	81476369	+	81475098	81476369	1271	4	1.114	8.375503	0.441	3.260931	1.044	7.855674	0.379	1.789125	13.596	102.90394	13.111	95.481392	13.509	100.393414	11.202	84.936586	11.781	91.457244	0.7445	12.6398	5.32030825	95.0345152	2.03734900281073e-06	8.53179686899704e-05	11.8953	16.9776
ENSMUSG00000022106_5_D	ENSMUST00000169479	ENSMUSG00000022106	Rcbtb2	chr14	73182458	73184057	+	73182599	73184057	1458	5	0.878	0.354977	1.756	0.458073	1.582	0.543985	2.091	0.379619	11.378	5.738484	8.186	4.395237	9.618	6.335887	12.62	6.393046	10.808	5.31379	1.57675	10.522	0.4341635	5.6352888	0.000116084401463779	0.00137133093762252	8.94525	6.67322
ENSMUSG00000040945_4_D	ENSMUST00000038893	ENSMUSG00000040945	Rcc2	chr4	140721099	140723220	+	140721204	140723220	2016	4	9.889	35.081225	9.978	36.438682	9.774	34.353519	11.36	40.361964	25.614	22.369896	25.198	23.334742	27.42	23.5216	27.617	23.791575	23.78	24.256635	10.25025	25.9258	36.5588475	23.4548896	1.51683034300002e-06	7.11649001843838e-05	15.67555	2.52928
ENSMUSG00000019873_4_D	ENSMUST00000020023	ENSMUSG00000019873	Reep3	chr10	67009188	67013786	-	67009188	67013729	4541	4	6.871	1.616153	7.711	1.708719	5.206	1.871017	3.54	1.66582	13.176	9.080567	13.465	9.374156	20.537	9.762993	13.816	8.758517	14.662	9.30784	5.832	15.1312	1.71542725	9.2568146	0.00097027991221348	0.00683210889910319	9.2992	2.59451
ENSMUSG00000005873_1_D	ENSMUST00000006027	ENSMUSG00000005873	Reep5	chr18	34344884	34347168	-	34344884	34347118	2234	4	2.063	1.92207	2.006	1.819593	2.065	2.088442	2.61	1.75763	32.596	199.61879	32.276	196.293555	30.925	196.177065	31.624	192.828108	31.788	193.671603	2.186	31.8418	1.89693375	195.7178242	2.48090590579042e-10	5.72385983712154e-07	29.6558	14.5662
ENSMUSG00000029048_1_D	ENSMUST00000030914	ENSMUSG00000029048	Rer1	chr4	155074108	155075028	-	155074108	155074938	830	5	0.305	0.871815	0.577	1.514748	0.574	1.521099	0.774	2.127571	2.02	6.949886	2.525	8.503535	2.95	10.237149	2.082	6.737283	2.469	7.22127	0.5575	2.4092	1.50880825	7.9298246	6.44730190245897e-05	0.000898807542851904	1.8517	4.32143
ENSMUSG00000056666_2_D	ENSMUST00000070597	ENSMUSG00000056666	Retsat	chr6	72607241	72608432	+	72607381	72608432	1051	2	5.653	0.776486	7.58	0.72357	4.756	0.517796	4.594	0.551203	16.31	0.876781	18.471	0.700125	31.115	0.737355	21.024	0.824911	26.181	0.695142	5.64575	22.6202	0.64226375	0.7668628	0.0024129941811617	0.0139003246207114	16.97445	4.00659
ENSMUSG00000047417_1_D	ENSMUST00000057910	ENSMUSG00000047417	Rexo1	chr10	80540924	80542481	-	80540924	80542392	1468	3	0.62	0.253945	0.314	0.117425	0.615	0.211479	0.681	0.21684	5.728	4.376291	4.851	3.600421	5.195	3.804012	5.341	4.004283	6.83	4.808958	0.5575	5.589	0.19992225	4.118793	6.62779866724752e-05	0.000918594901256975	5.0315	10.0251
ENSMUSG00000023104_4_D	ENSMUST00000023867	ENSMUSG00000023104	Rfc2	chr5	134597848	134601807	+	134597959	134601807	3848	4	0.207	0.296693	0.19	0.306443	0.247	0.360739	0.211	0.261479	0.852	0.886952	0.91	0.910322	0.829	0.77041	0.972	0.859817	1.081	1.050785	0.21375	0.9288	0.3063385	0.8956572	4.48110340185166e-05	0.000699776679090323	0.71505	4.34526
ENSMUSG00000029363_1_D	ENSMUST00000086461	ENSMUSG00000029363	Rfc5	chr5	117378085	117379906	-	117378085	117379809	1724	2	6.528	6.060138	5.641	5.351719	6.089	5.601928	5.135	5.065759	29.643	5.325656	28.154	5.614738	28.792	5.591265	35.286	6.394447	29.394	5.724284	5.84825	30.2538	5.519886	5.730078	2.30634363239009e-05	0.00044590003446417	24.40555	5.17314
ENSMUSG00000043190_1_D	ENSMUST00000050997	ENSMUSG00000043190	Rfesd	chr13	76001539	76003088	-	76001539	76002824	1285	2	3.788	0.35366	2.774	0.224145	6.093	0.375438	6.432	0.386298	17.17	5.229594	20.658	5.994987	13.024	4.088243	13.582	4.363638	18.117	4.882914	4.77175	16.5102	0.33488525	4.9118752	0.000324341757128079	0.00292316587414173	11.73845	3.45999
ENSMUSG00000020846_1_D	ENSMUST00000021207	ENSMUSG00000020846	Rflnb	chr11	76019181	76022240	-	76019181	76021909	2728	3	0	0	22.158	0.524782	33.89	0.757049	16.031	0.409029	100	1.725722	100	2.031851	57.333	1.043354	100	2.053609	100	2.008145	18.01975	91.4666	0.422715	1.7725362	0.000297859646973939	0.00273273799348234	73.44685	5.07591
ENSMUSG00000037674_4_D	ENSMUST00000093820	ENSMUSG00000037674	Rfx7	chr9	72616636	72622955	+	72619909	72622955	3046	5	0	0	3.613	0.33027	5.268	0.541233	0	0	8.427	1.587769	12.16	2.326239	11.024	2.103806	14.495	2.741117	7.408	1.520315	2.22025	10.7028	0.21787575	2.0558492	0.00267847618410769	0.0150851609833079	8.48255	4.82054
ENSMUSG00000036615_1_D	ENSMUST00000044373	ENSMUSG00000036615	Rfxap	chr3	54803114	54804575	-	54803114	54804464	1350	2	4.947	0.823879	4.063	0.74224	4.45	0.723151	3.794	0.607963	23.238	16.488167	22.683	16.424044	24.085	16.215181	21.484	14.631162	27.556	17.025282	4.3135	23.8092	0.72430825	16.1567672	2.18465924290743e-05	0.000428556988354787	19.4957	5.51969
ENSMUSG00000048027_1_D	ENSMUST00000170578	ENSMUSG00000048027	Rgmb	chr17	15804492	15807801	-	15804492	15807144	2652	4	3.168	0.083359	0	0	0	0	0	0	4.046	2.249334	5.598	2.807819	5.317	2.890952	6.382	3.516542	2.991	1.639566	0.792	4.8668	0.02083975	2.6208426	0.00644561495333342	0.0297854615206931	4.0748	6.14495
ENSMUSG00000026678_2_D	ENSMUST00000027997	ENSMUSG00000026678	Rgs5	chr1	169692178	169695700	+	169692340	169695700	3360	3	0.252	0.007545	0.278	0.007186	0.467	0.007214	0.611	0.013089	3.809	0.112724	4.604	0.099308	3.723	0.089863	4.988	0.154405	4.38	0.127649	0.402	4.3008	0.0087585	0.1167898	2.26893618574483e-05	0.000440654535856476	3.8988	10.6985
ENSMUSG00000040649_1_D	ENSMUST00000068242	ENSMUSG00000040649	Rimklb	chr6	122453100	122456663	-	122453100	122456196	3096	5	8.273	1.182416	7.065	1.064329	6.807	0.995764	5.089	0.682857	22.218	16.18783	23.282	16.0673	22.114	15.990517	21.433	15.503932	21.58	15.274516	6.8085	22.1254	0.9813415	15.804819	1.27557837109407e-05	0.000296312847829122	15.3169	3.24967
ENSMUSG00000037386_2_D	ENSMUST00000226410	ENSMUSG00000037386	Rims2	chr15	39681545	39684372	+	39681764	39684372	2608	2	17.209	0.70698	15.333	0.65038	14.385	0.629206	14.325	0.239297	51.423	10.491985	43.5	9.908213	46.422	9.900503	45.403	10.340513	48.059	9.753237	15.313	46.9614	0.55646575	10.0788902	1.0670353693734e-06	5.57094056014696e-05	31.6484	3.06677
ENSMUSG00000035226_1_D	ENSMUST00000044734	ENSMUSG00000035226	Rims4	chr2	163859750	163864121	-	163859750	163863902	4152	2	24.091	0.597753	34.361	0.732257	24.341	0.545076	15.031	0.225608	81.305	10.869831	71.248	10.045958	73.155	10.436727	77.168	11.267142	78.007	11.41618	24.456	76.1766	0.5251735	10.8071676	0.000206020972869558	0.00209580448960487	51.7206	3.11484
ENSMUSG00000024404_5_D	ENSMUST00000025270	ENSMUSG00000024404	Riok3	chr18	12155219	12157382	+	12155327	12157382	2055	5	0.3	0.272521	0.07	0.059638	0.52	0.43767	0.249	0.225851	0.697	0.859604	0.492	0.646971	1.051	1.326516	0.961	1.144749	0.648	0.872336	0.28475	0.7698	0.24892	0.9700352	0.0100404326231441	0.0421863444783132	0.48505	2.70342
ENSMUSG00000028229_3_D	ENSMUST00000029888	ENSMUSG00000028229	Rmdn1	chr4	19606084	19606932	+	19606123	19606932	809	3	1.903	0.327181	0	0	1.014	0.241726	0	0	6.148	3.428744	5.247	3.582671	5.041	3.476	5.824	3.003594	1.431	1.414142	0.72925	4.7382	0.14222675	2.9810302	0.00603020350316005	0.0283290081751215	4.00895	6.49736
ENSMUSG00000036368_2_D	ENSMUST00000040368	ENSMUSG00000036368	Rmdn2	chr17	79681632	79682152	+	79681686	79682152	466	2	48.003	0.785308	43.614	0.733375	48.294	0.74531	26.574	0.373234	100	0.813753	100	0.58216	100	0.527307	100	0.90636	100	0.171674	41.62125	100	0.65930675	0.6002508	0.0014547619769785	0.00937285840410967	58.37875	2.40262
ENSMUSG00000037991_4_D	ENSMUST00000037913	ENSMUSG00000037991	Rmi2	chr16	10839828	10843238	+	10839977	10843238	3261	4	19.992	1.929046	21.092	1.735481	26.681	2.079199	27.533	2.323292	76.928	1.919787	59.344	1.529052	76.57	1.753425	74.109	1.822824	52.373	1.518663	23.8245	67.8648	2.0167545	1.7087502	0.00041119546018767	0.00351672990103065	44.0403	2.84853
ENSMUSG00000039328_2_D	ENSMUST00000046941	ENSMUSG00000039328	Rnf122	chr8	31128578	31131483	+	31128693	31131483	2790	2	0	0	0.269	0.010776	0.257	0.010812	0.306	0.020828	8.58	1.457955	7.715	1.214035	6.97	1.268481	8.163	1.306237	10.128	1.662823	0.208	8.3112	0.010604	1.3819062	8.54765684634443e-05	0.00110337333198357	8.1032	39.9577
ENSMUSG00000024317_5_D	ENSMUST00000052396	ENSMUSG00000024317	Rnf138	chr18	21026085	21028224	+	21026154	21028224	2070	6	1.878	2.361416	1.983	2.514979	2.105	2.724069	2.233	2.911264	6.159	6.111556	7.938	6.32983	7.967	6.133701	6.396	5.811158	5.234	4.351963	2.04975	6.7388	2.627932	5.7476416	0.000791749464560941	0.00584167249471822	4.68905	3.28762
ENSMUSG00000047747_7_D	ENSMUST00000078525	ENSMUSG00000047747	Rnf150	chr8	83083435	83091271	+	83083554	83091271	7717	7	3.093	0.019067	1.089	0.00756	0	0	0	0	33.142	3.428814	63.215	6.524268	25.044	2.942784	70.781	7.230786	42.126	4.52857	1.0455	46.8616	0.00665675	4.9310444	0.006159271754816	0.0287965428903205	45.8161	44.8222
ENSMUSG00000058761_1_D	ENSMUST00000080817	ENSMUSG00000058761	Rnf169	chr7	99920253	99926483	-	99920253	99925301	5048	5	34.954	2.253652	33.777	2.412933	39.118	2.557356	36.798	2.083522	68.071	2.540579	100	3.356717	65.869	3.631584	72.496	3.331747	74.285	3.713198	36.16175	76.1442	2.32686575	3.314765	0.00243152263868716	0.0139770179346089	39.98245	2.10566
ENSMUSG00000063760_1_D	ENSMUST00000081989	ENSMUSG00000063760	Rnf217	chr10	31493193	31502731	-	31493193	31502657	9464	7	4.642	0.028461	5.035	0.040605	5.972	0.044884	0	0	12.518	1.479527	10.571	1.390692	13.836	1.657224	11.406	1.476005	13.681	1.564199	3.91225	12.4024	0.0284875	1.5135294	0.00351125183389111	0.0187602169375677	8.49015	3.17015
ENSMUSG00000030816_2_D	ENSMUST00000205694	ENSMUSG00000030816	Rnf40	chr7	127602466	127604799	+	127602643	127604799	2156	2	0.197	0.035843	0.695	0.129129	0.471	0.091438	0.509	0.081702	1.305	0.33661	1.307	0.334072	1.394	0.328098	1.837	0.443517	0.938	0.246749	0.468	1.3562	0.084528	0.3378092	0.00166707394684171	0.0104206339425939	0.8882	2.89786
ENSMUSG00000025373_5_D	ENSMUST00000096386	ENSMUSG00000025373	Rnf41	chr10	128438082	128440338	+	128438434	128440338	1904	5	5.143	0.875177	4.093	0.75745	4.684	0.734299	2.363	0.31354	10.837	6.184473	9.423	5.521846	11.217	6.096429	11.424	6.313087	12.056	6.867034	4.07075	10.9914	0.6701165	6.1965738	0.000115230245747527	0.00136651089550483	6.92065	2.70009
ENSMUSG00000090083_4_D	ENSMUST00000024817	ENSMUSG00000090083	Rnf8	chr17	29641215	29644990	+	29641232	29644990	3758	4	0.997	0.17656	0.523	0.137597	0.768	0.175939	0.47	0.090533	1.438	0.628249	2.19	0.809599	1.419	0.633102	1.667	0.837792	1.551	0.679507	0.6895	1.653	0.14515725	0.7176498	0.00129378627252889	0.00858825742083341	0.9635	2.39739
ENSMUSG00000020521_2_D	ENSMUST00000020827	ENSMUSG00000020521	Rnft1	chr11	86495820	86499025	+	86495955	86499025	3070	2	2.116	0.21219	2.037	0.184102	3.013	0.276898	4.084	0.520185	7.574	0.382012	5.392	0.315518	6.399	0.360458	5.067	0.332022	6.965	0.353595	2.8125	6.2794	0.29834375	0.348721	0.00140113123036139	0.00912738845312974	3.4669	2.23268
ENSMUSG00000028274_2_D	ENSMUST00000108153	ENSMUSG00000028274	Rngtt	chr4	33500237	33502615	+	33500401	33502615	2214	2	25.926	2.811779	28.591	2.960528	23.365	2.997987	39.935	3.344128	61.612	7.791496	61.569	7.867695	63.231	7.776922	77.879	8.267418	73.775	7.669372	29.45425	67.6132	3.0286055	7.8745806	0.000154316419355787	0.00169156357229419	38.15895	2.29553
ENSMUSG00000009535_3_D	ENSMUST00000009679	ENSMUSG00000009535	Rnmt	chr18	68321317	68324868	+	68321355	68324868	3513	4	2.738	1.446125	3.178	1.599828	2.355	1.15301	4.02	1.244502	32.909	11.857781	33.762	12.231503	33.468	11.488297	40.783	14.077129	24.77	8.307052	3.07275	33.1384	1.36086625	11.5923524	0.000243111479827503	0.0023564888060495	30.06565	10.7846
ENSMUSG00000000751_2_D	ENSMUST00000092907	ENSMUSG00000000751	Rpa1	chr11	75298165	75301403	-	75298165	75301304	3139	3	0.252	0.25279	0.294	0.295615	0.178	0.17537	0.172	0.225687	1.671	0.389425	1.206	0.294412	1.15	0.266816	1.417	0.325292	1.865	0.440603	0.224	1.4618	0.2373655	0.3433096	0.000584638848661931	0.00461363325511978	1.2378	6.52589
ENSMUSG00000038510_1_D	ENSMUST00000045114	ENSMUSG00000038510	Rpf2	chr10	40223333	40223920	-	40223333	40223740	407	4	0.56	1.679513	1.014	2.91626	0.493	1.434731	0.601	1.572885	2.254	2.914683	1.796	2.155992	1.886	2.44808	2.393	3.345803	1.823	2.150754	0.667	2.0304	1.90084725	2.6030624	9.49753424603507e-05	0.00118807836504806	1.3634	3.04408
ENSMUSG00000012405_2_D	ENSMUST00000080281	ENSMUSG00000012405	Rpl15	chr14	18267822	18269316	-	18267822	18269010	1188	4	0.797	17.908495	0.675	15.188899	0.904	19.823265	0.906	20.571841	10.218	112.610868	9.128	109.551982	10.485	117.018057	10.088	114.223807	8.796	97.846244	0.8205	9.743	18.373125	110.2501916	7.20275064331913e-06	0.000199013114102327	8.9225	11.8745
ENSMUSG00000045128_2_D	ENSMUST00000054220	ENSMUSG00000045128	Rpl18a	chr8	70895299	70895507	-	70895299	70895414	115	2	0.032	2.624222	0.081	6.971463	0.058	5.000446	0.052	6.232642	0.25	11.110993	0.292	13.891135	0.282	12.00217	0.208	8.995492	0.171	7.78408	0.05575	0.2406	5.20719325	10.756774	0.000477518797133943	0.00393485031873516	0.18485	4.3157
ENSMUSG00000041453_2_D	ENSMUST00000035983	ENSMUSG00000041453	Rpl21	chr5	146835863	146837032	+	146835953	146837032	1079	3	0.032	1.132527	0.032	1.101383	0.034	1.195878	0.027	0.921168	0.147	2.550167	0.128	2.534538	0.1	1.869007	0.114	2.29863	0.131	2.527987	0.03125	0.124	1.087739	2.3560658	0.000227946017688735	0.00225559358821649	0.09275	3.968
ENSMUSG00000028936_4_D	ENSMUST00000139685	ENSMUSG00000028936	Rpl22	chr4	152332279	152334077	+	152332424	152334077	1653	4	0.337	6.784614	0.361	6.756968	0.619	11.502806	0.773	12.849884	3.846	25.905124	3.842	27.040324	4.22	26.463106	3.305	21.570387	4.042	26.386486	0.5225	3.851	9.473568	25.4730854	6.86207433359171e-07	4.07561594976565e-05	3.3285	7.37033
ENSMUSG00000046364_6_D	ENSMUST00000143107	ENSMUSG00000046364	Rpl27a	chr7	109521600	109522368	+	109521729	109522368	639	6	0.272	22.765547	0.224	18.46681	0.283	23.691764	0.239	19.099976	0.708	24.381156	0.783	27.391529	0.947	32.842946	0.653	23.971329	0.674	24.294926	0.2545	0.753	21.00602425	26.5763772	0.000454511290690109	0.00378661356429632	0.4985	2.95874
ENSMUSG00000030432_2_D	ENSMUST00000032597	ENSMUSG00000030432	Rpl28	chr7	4794417	4795066	+	4794507	4795066	559	3	0.019	1.001637	0.008	0.440944	0.013	0.66522	0.021	0.982569	0.045	0.756985	0.04	0.737879	0.075	1.272429	0.055	0.966117	0.073	1.245258	0.01525	0.0576	0.7725925	0.9957336	0.00229720155110976	0.0133770500970517	0.04235	3.77705
ENSMUSG00000041841_4_D	ENSMUST00000045356	ENSMUSG00000041841	Rpl37	chr15	5118566	5119140	+	5118636	5119140	504	4	0.001	0.130856	0	0	0	0	0.002	0.160022	0.025	1.36639	0.02	1.107451	0.023	1.301647	0.005	0.310205	0.035	1.990027	0.00075	0.0216	0.0727195	1.215144	0.0123764060642476	0.049656160633146	0.02085	28.8
ENSMUSG00000046330_3_D	ENSMUST00000059980	ENSMUSG00000046330	Rpl37a	chr1	72713501	72713813	+	72713565	72713813	248	3	0.238	24.120992	0.175	17.365571	0.196	20.306482	0.147	15.443541	0.489	25.874222	0.521	29.110828	0.399	22.187549	0.472	25.902426	0.42	23.378803	0.189	0.4602	19.3091465	25.2907656	3.69782463847286e-05	0.000613661440197342	0.2712	2.43492
ENSMUSG00000058558_3_D	ENSMUST00000082223	ENSMUSG00000058558	Rpl5	chr5	107907896	107909005	+	107907996	107909005	1009	3	0.078	4.913082	0.079	4.621675	0.076	4.404698	0.058	3.671016	1.484	36.141677	1.565	35.027496	1.555	36.679674	1.668	37.988503	1.387	31.026235	0.07275	1.5318	4.40261775	35.372717	5.13121566383289e-06	0.000159216201227556	1.45905	21.0557
ENSMUSG00000067274_5_D	ENSMUST00000086519	ENSMUSG00000067274	Rplp0	chr5	115563282	115563727	+	115563444	115563727	283	5	0.052	4.470278	0.084	7.316387	0.118	10.349523	0.098	8.802962	0.247	9.030669	0.149	6.008524	0.196	7.432613	0.21	7.985684	0.131	4.908086	0.088	0.1866	7.7347875	7.0731152	0.00646937310925777	0.0298557530855781	0.0986	2.12045
ENSMUSG00000023156_7_D	ENSMUST00000023924	ENSMUSG00000023156	Rpp14	chr14	8089907	8091849	+	8089964	8091849	1885	7	6.833	2.038106	7.354	2.262281	5.191	1.518086	3.627	0.982708	18.587	4.93906	16.356	4.530132	22.373	5.824088	21.338	5.602081	25.13	6.318099	5.75125	20.7568	1.70029525	5.442692	0.000123606184672838	0.00143717119046973	15.00555	3.60909
ENSMUSG00000021418_1_D	ENSMUST00000171686	ENSMUSG00000021418	Rpp40	chr13	35893470	35896925	-	35893470	35896726	3256	4	0.195	0.129781	0.142	0.098293	0.252	0.161296	0.16	0.099166	3.471	0.416641	2.705	0.316485	2.323	0.319032	1.316	0.206244	3.586	0.263694	0.18725	2.6802	0.122134	0.3044192	0.00378692947817281	0.0198387039724549	2.49295	14.3135
ENSMUSG00000008683_2_D	ENSMUST00000131374	ENSMUSG00000008683	Rps15a	chr7	118104373	118109193	-	118104373	118109099	4726	4	0.005	0.423778	0.007	0.582114	0.008	0.70568	0.004	0.416354	0.218	10.0503	0.211	9.214806	0.218	9.548096	0.209	9.118723	0.228	9.453611	0.006	0.2168	0.5319815	9.4771072	7.54487910823304e-08	1.12340106221962e-05	0.2108	36.1333
ENSMUSG00000037563_2_D	ENSMUST00000082134	ENSMUSG00000037563	Rps16	chr7	28352493	28353155	+	28352639	28353155	516	2	0.032	1.296302	0.022	0.899857	0.026	1.078791	0.024	1.02634	0.158	2.937008	0.096	1.946322	0.149	2.810533	0.145	2.804481	0.168	3.235803	0.026	0.1432	1.0753225	2.7468294	0.000567753464881808	0.00451970577343406	0.1172	5.50769
ENSMUSG00000028234_1_D	ENSMUST00000138502	ENSMUSG00000028234	Rps20	chr4	3831323	3834683	-	3831323	3834500	3177	5	0.001	0.054898	0.003	0.142401	0	0	0	0	0.035	0.683423	0.051	1.000864	0.06	1.146028	0.054	1.05643	0.025	0.471096	0.001	0.045	0.04932475	0.8715682	0.00231870333141617	0.0134876066546105	0.044	45
ENSMUSG00000031309_5_D	ENSMUST00000033671	ENSMUSG00000031309	Rps6ka3	chrX	159363362	159368259	+	159363485	159368259	4774	5	8.238	0.994883	5.591	0.74903	5.409	0.797228	4.957	0.557946	31.785	9.159034	30.783	8.612325	32.145	7.901578	33.657	8.28512	33.189	7.831444	6.04875	32.3118	0.77477175	8.3579002	2.58442232341881e-07	2.29927796831629e-05	26.26305	5.3419
ENSMUSG00000061477_2_D	ENSMUST00000074267	ENSMUSG00000061477	Rps7	chr12	28630847	28631193	-	28630847	28631115	268	2	0.033	3.044058	0.022	2.053767	0.039	3.68493	0.042	4.132807	0.113	6.610392	0.103	6.246439	0.14	8.583235	0.122	7.18355	0.143	8.540404	0.034	0.1242	3.2288905	7.432804	4.36840802620647e-05	0.0006861760915021	0.0902	3.65294
ENSMUSG00000030978_2_D	ENSMUST00000033283	ENSMUSG00000030978	Rrm1	chr7	102468294	102469772	+	102468483	102469772	1289	2	2.527	1.666101	2.248	1.621984	1.858	1.343361	0.975	0.500771	15.252	3.030549	17.899	3.527722	17.092	3.480346	19.516	3.682747	18.047	3.607655	1.902	17.5612	1.28305425	3.4658038	1.64316408091711e-06	7.44447500186544e-05	15.6592	9.23302
ENSMUSG00000058392_2_D	ENSMUST00000081339	ENSMUSG00000058392	Rrp1b	chr17	32060347	32062865	+	32060541	32062865	2324	2	14.371	9.978246	14.918	10.568628	14.871	10.389179	12.469	6.278776	23.24	6.66048	28.762	6.592896	38.558	6.282472	35.745	6.473401	25.808	7.226518	14.15725	30.4226	9.30370725	6.6471534	0.00436474471750618	0.0220798505941924	16.26535	2.14891
ENSMUSG00000035623_8_D	ENSMUST00000107153	ENSMUSG00000035623	Rsf1	chr7	97685424	97692785	+	97685987	97692785	6798	8	10.471	1.185381	8.556	0.990717	6.985	0.888212	5.486	0.521112	43.974	7.204809	44.014	6.633018	48.748	7.157042	56.016	7.220925	44.075	6.670954	7.8745	47.3654	0.8963555	6.9773496	9.98239062972569e-06	0.000249746134763067	39.4909	6.01504
ENSMUSG00000058900_3_D	ENSMUST00000021997	ENSMUSG00000058900	Rsl1	chr13	67181748	67184044	+	67182947	67184044	1097	3	3.575	0.071838	5.777	0.135329	5.299	0.080778	7.617	0.120908	28.337	0.64433	22.511	0.514226	32.044	0.502085	25.832	0.445788	18.122	0.407786	5.567	25.3692	0.10221325	0.502843	0.000583209036046086	0.00460574031007887	19.8022	4.55707
ENSMUSG00000019880_1_D	ENSMUST00000092623	ENSMUSG00000019880	Rspo3	chr10	29452415	29454329	-	29452415	29454129	1714	2	0	0	6.203	0.024775	0	0	0	0	16.184	0.264661	13.247	0.185782	19.802	0.303568	27.655	0.452931	23.294	0.430527	1.55075	20.0364	0.00619375	0.3274938	0.000651189971514677	0.00503141051504367	18.48565	12.9205
ENSMUSG00000027304_6_D	ENSMUST00000028767	ENSMUSG00000027304	Rtf1	chr2	119732784	119735417	+	119732891	119735417	2526	6	5.698	2.760278	5.7	2.364021	6.624	2.90476	4.655	1.890882	14.06	9.93739	9.954	7.565888	12.383	9.132551	12.695	7.895517	12.415	8.746724	5.66925	12.3014	2.47998525	8.655614	0.000103132113903972	0.00126357465955146	6.63215	2.16985
ENSMUSG00000027502_2_D	ENSMUST00000029005	ENSMUSG00000027502	Rtf2	chr2	172468595	172469908	+	172468774	172469908	1134	2	15.623	9.412642	19.038	10.926193	17.532	11.055006	10.111	6.002497	47.247	43.08005	45.152	41.298243	44.844	41.91567	42.774	41.288214	41.395	41.291601	15.576	44.2824	9.3490845	41.7747556	8.44481295094886e-05	0.0010986968111729	28.7064	2.84299
ENSMUSG00000024758_1_D	ENSMUST00000025667	ENSMUSG00000024758	Rtn3	chr19	7425900	7427875	-	7425900	7427829	1929	7	9.303	9.023001	9.939	10.023187	6.315	6.232441	11.193	12.38992	27.916	277.167241	27.473	276.315145	24.554	234.772206	27.55	264.429002	25.57	248.475616	9.1875	26.6126	9.41713725	260.231842	2.11199248036552e-05	0.000421631571429397	17.4251	2.89661
ENSMUSG00000034620_1_D	ENSMUST00000140299	ENSMUSG00000034620	Rxylt1	chr10	122079045	122081689	-	122079045	122081271	2226	4	0	0	1.129	0.267578	0.675	0.163994	0.535	0.053754	4.407	1.537436	4.21	1.325329	6.592	2.224197	6.849	2.176251	6.617	2.054616	0.58475	5.735	0.1213315	1.8635658	0.000370325388475869	0.00324883250994726	5.15025	9.80761
ENSMUSG00000043895_1_D	ENSMUST00000054197	ENSMUSG00000043895	S1pr2	chr9	20962360	20968570	-	20962360	20967471	5111	3	1.445	0.239782	1.201	0.214933	1.389	0.230736	1.002	0.131655	9.047	0.532622	8.845	0.575398	10.44	0.636937	8.64	0.597818	12.892	0.77214	1.25925	9.9728	0.2042765	0.622983	0.000343360326803606	0.00305307297685333	8.71355	7.91963
ENSMUSG00000006763_1_D	ENSMUST00000143082	ENSMUSG00000006763	Saal1	chr7	46687893	46689455	-	46687893	46689362	1469	9	0	0	0	0	0.518	0.320825	0	0	4.337	1.537116	3.787	1.457996	5.256	1.737878	3.899	1.784987	6.47	2.347632	0.1295	4.7498	0.08020625	1.7731218	0.000488482365319988	0.00400671399955083	4.6203	36.678
ENSMUSG00000021770_3_D	ENSMUST00000119430	ENSMUSG00000021770	Samd8	chr14	21792936	21798726	+	21793241	21798726	5485	3	1.523	0.235258	3.929	0.622604	1.457	0.224797	1.097	0.200276	7.987	3.058373	8.737	3.296279	12.569	4.055131	5.592	2.518801	4.162	1.348458	2.0015	7.8094	0.32073375	2.8554084	0.0123310852799914	0.0495299362098718	5.8079	3.90177
ENSMUSG00000022437_5_D	ENSMUST00000023071	ENSMUSG00000022437	Samm50	chr15	84214125	84217267	+	84214171	84217267	3096	5	0.005	0.018493	0.004	0.017613	0.004	0.017612	0	0	0.469	1.208333	0.34	0.888963	0.288	0.772457	0.413	1.249994	0.43	1.19062	0.00325	0.388	0.0134295	1.0620734	0.000291792709187122	0.00269321027881235	0.38475	119.385
ENSMUSG00000020755_5_D	ENSMUST00000140991	ENSMUSG00000020755	Sap30bp	chr11	115964210	115966725	+	115964392	115966725	2333	5	6.152	2.066585	6.844	2.597097	9.328	3.045995	5.112	2.353757	27.681	13.874031	27.273	14.446597	27.481	15.412889	29.365	14.951786	27.634	15.461883	6.859	27.8868	2.5158585	14.8294372	2.42119160578058e-05	0.000460908315592953	21.0278	4.06572
ENSMUSG00000020088_5_D	ENSMUST00000020285	ENSMUSG00000020088	Sar1a	chr10	61691284	61693316	+	61691401	61693316	1915	5	9.521	19.775178	9.01	19.505441	9.036	19.953499	7.989	19.404267	21.054	62.465177	18.473	62.092395	18.419	61.563437	18.864	61.307009	18.668	61.026233	8.889	19.0956	19.65959625	61.6908502	1.06889712029856e-06	5.57094056014696e-05	10.2066	2.14823
ENSMUSG00000068739_1_D	ENSMUST00000090553	ENSMUSG00000068739	Sars	chr3	108424864	108426981	-	108424864	108426829	1965	4	0.053	0.07381	0.021	0.027427	0.01	0.013257	0.028	0.03755	0.709	1.697923	0.592	1.506045	0.654	1.593446	0.624	1.542934	0.504	1.282687	0.028	0.6166	0.038011	1.524607	2.91714118913947e-05	0.000519646653499617	0.5886	22.0214
ENSMUSG00000023927_5_D	ENSMUST00000144331	ENSMUSG00000023927	Satb1	chr17	51736186	51740413	-	51736186	51739897	3711	9	1.974	0.115088	1.03	0.06346	1.09	0.063467	1.785	0.081777	13.32	2.001874	9.677	1.525501	14.862	2.197138	20.484	2.982725	11.516	1.881573	1.46975	13.9718	0.080948	2.1177622	0.00226737909864153	0.0132501704153647	12.50205	9.50624
ENSMUSG00000045107_1_D	ENSMUST00000059666	ENSMUSG00000045107	Saysd1	chr14	20075635	20077644	-	20075635	20077287	1652	2	5.788	0.463062	6.988	0.526631	6.258	0.423023	2.611	0.18519	19.868	1.404936	20.128	1.359715	16.508	1.25965	11.62	0.874403	12.276	0.85504	5.41125	16.08	0.3994765	1.1507488	0.00203735316773802	0.0121498776547554	10.66875	2.97159
ENSMUSG00000032018_2_D	ENSMUST00000052725	ENSMUSG00000032018	Sc5d	chr9	42251591	42255797	-	42251591	42255341	3750	5	8.436	1.116883	9.003	1.135964	9.37	1.167581	6.932	0.760078	33.336	19.692427	40.779	20.625988	34.38	19.863672	38.079	19.902776	36.144	20.326825	8.43525	36.5436	1.0451265	20.0823376	4.32932110683278e-06	0.000140857319956907	28.10835	4.33225
ENSMUSG00000033228_1_D	ENSMUST00000047835	ENSMUSG00000033228	Scaf11	chr15	96413630	96414916	-	96413630	96414787	1157	5	9.512	10.843713	8.935	10.500828	9.23	10.972098	9.979	5.907294	16.026	10.507161	24.083	12.264297	22.043	11.735348	18.094	11.647033	16.787	11.107256	9.414	19.4066	9.55598325	11.452219	0.00278484643509584	0.0155357164266827	9.9926	2.06146
ENSMUSG00000029426_1_D	ENSMUST00000031377	ENSMUSG00000029426	Scarb2	chr5	92441303	92444284	-	92441303	92444245	2942	5	21.101	8.22696	18.17	7.367108	19.399	8.027677	16.709	6.295546	35.755	51.593023	38.16	50.961073	39.06	52.170005	41.763	51.187132	41.784	50.466459	18.84475	39.3044	7.47932275	51.2755384	2.46978131814433e-06	9.66324475225048e-05	20.45965	2.08569
ENSMUSG00000062110_1_D	ENSMUST00000072857	ENSMUSG00000062110	Scfd2	chr5	74204811	74206395	-	74204811	74206302	1491	2	6.737	0.437364	5.481	0.326571	3.289	0.299024	3.164	0.153755	18.789	1.97839	26.744	2.147956	17.974	1.946565	24.365	2.174929	18.195	1.88106	4.66775	21.2134	0.3041785	2.02578	0.000238607732129732	0.00232968505673662	16.54565	4.54467
ENSMUSG00000023236_1_D	ENSMUST00000024005	ENSMUSG00000023236	Scg5	chr2	113776361	113776896	-	113776361	113776800	439	2	0	0	13.222	0.103672	0	0	0	0	26.532	50.590759	28.008	50.497243	29.621	53.755032	25.284	46.466992	24.696	45.779341	3.3055	26.8282	0.025918	49.4178734	0.00398941372741498	0.0206361929383606	23.5227	8.11623
ENSMUSG00000019124_1_D	ENSMUST00000019268	ENSMUSG00000019124	Scrn1	chr6	54505889	54509362	-	54505889	54509203	3314	3	8.323	0.637768	13.005	0.467092	6.071	0.525629	6.815	0.393698	34.673	59.801433	34.772	58.207645	32.642	60.990887	34.151	58.399441	36.551	61.300694	8.5535	34.5578	0.50604675	59.74002	0.00010537910882503	0.00128231184581014	26.0043	4.04019
ENSMUSG00000022261_7_D	ENSMUST00000022871	ENSMUSG00000022261	Sdc2	chr15	33032376	33034935	+	33032540	33034935	2395	7	0.958	0.190189	0	0	0.457	0.065772	0.815	0.05994	2.281	1.164376	2.144	1.252524	3.669	2.183641	4.285	2.248752	4.132	2.151126	0.5575	3.3022	0.07897525	1.8000838	0.00201073613545534	0.0120538451040918	2.7447	5.92323
ENSMUSG00000029076_3_D	ENSMUST00000050078	ENSMUSG00000029076	Sdf4	chr4	156009773	156013608	+	156009950	156013608	3658	3	1.418	1.001191	1.076	0.844285	1.21	0.928695	1.068	0.636131	10.46	12.07853	10.737	12.099075	9.573	11.706059	9.993	12.015596	10.87	12.33602	1.193	10.3266	0.8525755	12.047056	4.11621142542744e-07	2.94185630575299e-05	9.1336	8.65599
ENSMUSG00000024668_1_D	ENSMUST00000025570	ENSMUSG00000024668	Sdhaf2	chr19	10500520	10503129	-	10500520	10502998	2478	5	0.28	0.146931	0.108	0.056957	0.404	0.223785	0.259	0.144092	0.69	0.739234	0.656	0.672166	0.523	0.524547	0.55	0.511351	0.64	0.625416	0.26275	0.6118	0.14294125	0.6145428	0.0047173118610966	0.0234672583790655	0.34905	2.32845
ENSMUSG00000042505_6_D	ENSMUST00000040826	ENSMUSG00000042505	Sdhaf3	chr6	7038853	7042989	+	7039057	7042989	3932	6	0.646	0.129952	0.617	0.123485	0.546	0.103366	0.505	0.115035	6.18	1.322457	6.09	1.448172	7.645	1.614694	4.874	1.242182	4.782	1.212039	0.5785	5.9142	0.1179595	1.3679088	0.00050235627444517	0.00409388859003379	5.3357	10.2233
ENSMUSG00000025724_1_D	ENSMUST00000026818	ENSMUSG00000025724	Sec11a	chr7	80915376	80915904	-	80915376	80915853	477	2	6.172	5.132692	5.291	3.90895	5.861	5.002084	4.931	2.826069	17.579	19.858067	16.054	18.31749	16.298	17.251198	14.048	15.526416	20.476	20.937933	5.56375	16.891	4.21744875	18.3782208	0.000250578754055354	0.00240885288051959	11.32725	3.0359
ENSMUSG00000034473_1_D	ENSMUST00000043521	ENSMUSG00000034473	Sec22a	chr16	35311151	35314287	-	35311151	35314086	2935	4	0.615	0.091547	0.873	0.121461	0.906	0.13208	0.713	0.084104	5.179	0.652322	7.77	0.987613	6.604	0.975533	7.966	1.007234	5.485	0.723077	0.77675	6.6008	0.107298	0.8691558	0.000459801434893673	0.00382264543061467	5.82405	8.49797
ENSMUSG00000027879_4_D	ENSMUST00000029476	ENSMUSG00000027879	Sec22b	chr3	97921115	97923277	+	97921270	97923277	2007	4	7.091	2.012479	10.052	2.76429	5.517	1.504166	8.132	2.008926	31.576	15.536071	37.684	18.201292	32.808	16.454019	36.467	17.624585	30.341	14.564232	7.698	33.7752	2.07246525	16.4760398	2.05444732365483e-06	8.58662866793045e-05	26.0772	4.38753
ENSMUSG00000020986_1_D	ENSMUST00000021375	ENSMUSG00000020986	Sec23a	chr12	58958382	58960086	-	58958382	58959996	1614	6	2.649	0.273717	9.177	0.883374	9.997	0.919352	9.122	0.992136	17.89	6.3162	19.061	7.772567	19.738	7.514497	15.592	6.205386	17.712	7.061794	7.73625	17.9986	0.76714475	6.9740888	0.00503184349986681	0.0246826255961209	10.26235	2.32653
ENSMUSG00000001052_1_D	ENSMUST00000001079	ENSMUSG00000001052	Sec24b	chr3	129982756	129984006	-	129982756	129983891	1135	2	13.51	1.620093	10.365	1.32499	12.01	1.491849	17.28	1.236735	24.65	7.165383	23.213	6.355512	30.255	8.50151	26.875	7.415601	28.159	7.502203	13.29125	26.6304	1.41841675	7.3880418	0.000351238523885825	0.00311323075263995	13.33915	2.0036
ENSMUSG00000027706_4_D	ENSMUST00000029256	ENSMUSG00000027706	Sec62	chr3	30818499	30821280	+	30818966	30821280	2314	4	5.28	1.761678	5.212	1.61872	5.288	1.644226	5.306	1.609355	21.765	20.617779	22.618	20.125587	22.417	20.0417	20.351	19.062904	21.393	19.17859	5.2715	21.7088	1.65849475	19.805312	2.08973738994862e-06	8.69733659204275e-05	16.4373	4.11814
ENSMUSG00000019802_4_D	ENSMUST00000019937	ENSMUSG00000019802	Sec63	chr10	42828890	42832525	+	42829034	42832525	3491	4	9.52	2.281244	9.888	2.214005	9.573	2.260769	8.061	1.417585	19.381	9.759291	20.251	9.226487	18.263	10.098671	19.273	9.208195	19.043	10.162303	9.2605	19.2422	2.04340075	9.6909894	1.09823238947545e-06	5.64681071048996e-05	9.9817	2.07788
ENSMUSG00000079614_3_D	ENSMUST00000025421	ENSMUSG00000079614	Seh1l	chr18	67793149	67795487	+	67793162	67795487	2325	3	8.289	6.184491	7.953	6.077148	11.633	8.914895	11.417	8.46384	40.037	6.398879	49.02	7.759258	54.307	8.84146	32.157	6.424861	25.708	3.872601	9.823	40.2458	7.4100935	6.6594118	0.00382037901933071	0.0199641107856373	30.4228	4.0971
ENSMUSG00000020964_1_D	ENSMUST00000021347	ENSMUSG00000020964	Sel1l	chr12	91806042	91810053	-	91806042	91809843	3801	4	36.395	2.685889	32.733	2.726743	35.702	2.9436	26.448	1.946865	76.452	27.898317	71.765	26.364273	70.779	27.573813	72.772	26.700521	71.34	27.421842	32.8195	72.6216	2.57577425	27.1917532	6.43621282509327e-05	0.000898807542851904	39.8021	2.21276
ENSMUSG00000075703_9_D	ENSMUST00000145167	ENSMUSG00000075703	Selenoi	chr5	30266900	30272437	+	30266999	30272437	5438	9	11.32	2.584473	14.012	2.812575	11.932	2.630634	12.262	2.113375	39.147	18.672798	36.765	17.761918	38.841	18.000374	41.623	17.816565	35.732	17.738883	12.3815	38.4216	2.53526425	17.9981076	4.40041651352453e-07	3.08331145315293e-05	26.0401	3.10315
ENSMUSG00000042682_5_D	ENSMUST00000112268	ENSMUSG00000042682	Selenok	chr14	29974475	29975074	+	29974479	29975074	595	5	0	0	0	0	0	0	0.193	0.210728	1.286	6.345735	1.774	8.613281	0.898	4.582595	0.882	4.716627	0.586	2.926496	0.04825	1.0852	0.052682	5.4369468	0.0060322350671972	0.0283323443758544	1.03695	22.4912
ENSMUSG00000063531_7_D	ENSMUST00000073957	ENSMUSG00000063531	Sema3e	chr5	14252337	14256689	+	14252790	14256689	3899	7	9.123	0.390315	10.912	0.496194	7.447	0.25926	8.653	0.231804	45.694	1.395573	36.786	1.271073	30.808	1.147437	48.326	1.530983	43.018	1.58664	9.03375	40.9264	0.34439325	1.3863412	0.00037200662376721	0.00326224704302362	31.89265	4.53039
ENSMUSG00000034684_1_D	ENSMUST00000080560	ENSMUSG00000034684	Sema3f	chr9	107681499	107682839	-	107681499	107682428	929	2	18.07	0.115464	17.352	0.082058	14.591	0.137318	33.276	0.37547	51.964	3.578119	51.597	4.017066	63.571	3.836453	42.176	3.73754	64.232	3.953553	20.82225	54.708	0.1775775	3.8245462	0.000782172136155782	0.00579445155082893	33.88575	2.62738
[truncated: 394 more rows]

## Sheet: mES DIV -8 vs DIV 7 CE
GeneID	geneSymbol	chr	strand	exonStart_0base	exonEnd	upstreamES	upstreamEE	downstreamES	downstreamEE	ID.1	IJC_SAMPLE_1	SJC_SAMPLE_1	IJC_SAMPLE_2	SJC_SAMPLE_2	IncFormLen	SkipFormLen	PValue	FDR	IncLevel1	IncLevel2	IncLevelDifference
[truncated: 192 more rows]
