# Supplementary material for: Coordination of alternative splicing and alternative polyadenylation revealed by targeted long read sequencing
Source: Nat Commun. 2023 Sep 7;14:5506. doi: 10.1038/s41467-023-41207-8 (PMC10484994; doi:10.1038/s41467-023-41207-8)
Supplement: Supplementary file 15 — Source Data [file 41467_2023_41207_MOESM15_ESM.xlsx]

## Sheet: Fig.3b_stai_pulldown.summary
Gene	Sample	3'UTR Isoform	PSI			Sample	Isoform	n	PSI_MEAN	PSI_SEM
stai	No pulldown	Long	0.8125			No pulldown	Long	3	0.870833	0.0646841
stai	No pulldown	Short	0.9			No pulldown	Short	3	0.912698	0.0104086
stai	No pulldown	Long	1			Pulldown	Long	3	0.863028	0.00562494
stai	No pulldown	Short	0.904762			Pulldown	Short	3	0.890599	0.00565348
stai	No pulldown	Long	0.8
stai	No pulldown	Short	0.933333
stai	Pulldown	Long	0.874182
stai	Pulldown	Short	0.889211
stai	Pulldown	Long	0.856186
stai	Pulldown	Short	0.881575
stai	Pulldown	Long	0.858715
stai	Pulldown	Short	0.901012

## Sheet: Fig.3e_embryo_PSI
Gene	Sample	3'UTR Isoform	PSI			Gene	MEAN_PSI in short 3'UTR isoform	MEAN_PSI in long 3'UTR isoform	p_value	significance	Note
Calx	embryo	Long	0.0625			Calx	0.590919	0.0333889	3.71385e-05	***
Calx	embryo	Short	0.560748			Camta	0	0.190543	0.0358287	*
Calx	embryo	Long	0.06			CASK	0.515307	0.969697	0.0504946	n.s.
Calx	embryo	Short	0.545194			CdGAPr	0.123939	0.247619	0.538665	n.s.
Calx	embryo	Long	0.0444444			CG15312	0.0639323	0.00739735	0.0819009	n.s.
Calx	embryo	Short	0.634318			CG8671	0.0234699	0.292461	0.00343183	***
Calx	embryo	Long	0			Crag	0.867568	0.654368	0.048661	*
Calx	embryo	Short	0.586252			Dscam1	0.810661	0.0252915	0.000154271	***
Calx	embryo	Long	0			Dys	0.0171384	0.968894	3.73621e-07	***
Calx	embryo	Short	0.628086			Eip63E	0.896924	0.354896	3.30638e-05	***
Camta	embryo	Long	0.279279			Evi5	0.116556	0.265	0.20612	n.s.
Camta	embryo	Short	0			gish	0.653561	0.680343	0.411741	n.s.
Camta	embryo	Long	0.148148			Khc-73	0.0231138	0.96841	1.00203e-06	***
Camta	embryo	Short	0			lap	0.727681	0.28544	8.98791e-05	***
Camta	embryo	Long	0.0620155			Lar	0.77381	0.100261	0.0139464	*
Camta	embryo	Short	0			Mbs	0.368379	0.690292	0.0148738	*
Camta	embryo	Long	0.272727			mtd	0.0239146	0.324675	0.128652	n.s.
Camta	embryo	Short	0			Nc73EF	0.0309426	0.066076	0.0610536	n.s.
CASK	embryo	Long	0.909091			nuf	0.0608786	0.347246	3.07741e-05	***
CASK	embryo	Short	0.605263			par-1	0.0738389	0.255617	0.00585731	**
CASK	embryo	Long	1			pod1	0.105459	0.703221	0.000425945	***
CASK	embryo	Short	0.6			Ptp10D	0.003348	0.111755	0.0111268	*
CASK	embryo	Long	1			shi	0.0330545	0.162423	0.000191893	***
CASK	embryo	Short	0.340659			spen	0.256673	0.781171	0.00047349	***
CdGAPr	embryo	Long	0			stai	0.886572	0.858962	0.016147	*
CdGAPr	embryo	Short	0.05			tutl	0.643592	0.869792	0.0181909	*
CdGAPr	embryo	Long	0.142857			Vav	0.957143	0.971279	0.80688	n.s.
CdGAPr	embryo	Short	0.181818			X11L	0.0947429	0.628763	0.000822496	***
CdGAPr	embryo	Long	0.6
CdGAPr	embryo	Short	0.14
CG15312	embryo	Long	0.00750625
CG15312	embryo	Short	0.0609756
CG15312	embryo	Long	0.0168697
CG15312	embryo	Short	0.136364
CG15312	embryo	Long	0
CG15312	embryo	Short	0.0277778
CG15312	embryo	Long	0.00521342
CG15312	embryo	Short	0.0306122
CG8671	embryo	Long	0.444444
CG8671	embryo	Short	0.0150023
CG8671	embryo	Long	0.194805
CG8671	embryo	Short	0.00925926
CG8671	embryo	Long	0.261538
CG8671	embryo	Short	0.0345719
CG8671	embryo	Long	0.317073
CG8671	embryo	Short	0.0302045
CG8671	embryo	Long	0.244444
CG8671	embryo	Short	0.0283114
Crag	embryo	Long	0.753086
Crag	embryo	Short	0.83871
Crag	embryo	Long	0.54
Crag	embryo	Short	0.904523
Crag	embryo	Long	0.560748
Crag	embryo	Short	0.843373
Crag	embryo	Long	0.763636
Crag	embryo	Short	0.883666
Dscam1	embryo	Long	0.0373832
Dscam1	embryo	Short	0.799499
Dscam1	embryo	Long	0.0390625
Dscam1	embryo	Short	0.860825
Dscam1	embryo	Long	0.00921659
Dscam1	embryo	Short	0.861045
Dscam1	embryo	Long	0.0155039
Dscam1	embryo	Short	0.721277
Dys	embryo	Long	0.96748
Dys	embryo	Short	0.0241003
Dys	embryo	Long	0.954784
Dys	embryo	Short	0.012026
Dys	embryo	Long	0.97642
Dys	embryo	Short	0.0199048
Dys	embryo	Long	0.976891
Dys	embryo	Short	0.0125227
Eip63E	embryo	Long	0.367273
Eip63E	embryo	Short	0.903242
Eip63E	embryo	Long	0.390785
Eip63E	embryo	Short	0.912319
Eip63E	embryo	Long	0.358392
Eip63E	embryo	Short	0.887835
Eip63E	embryo	Long	0.303136
Eip63E	embryo	Short	0.8843
Evi5	embryo	Long	0.2
Evi5	embryo	Short	0.117647
Evi5	embryo	Long	0.5
Evi5	embryo	Short	0.04
Evi5	embryo	Long	0.291667
Evi5	embryo	Short	0.148148
Evi5	embryo	Long	0.333333
Evi5	embryo	Short	0.126984
Evi5	embryo	Long	0
Evi5	embryo	Short	0.15
gish	embryo	Long	0.625
gish	embryo	Short	0.694207
gish	embryo	Long	0.722222
gish	embryo	Short	0.680804
gish	embryo	Long	0.629167
gish	embryo	Short	0.631718
gish	embryo	Long	0.75
gish	embryo	Short	0.649137
gish	embryo	Long	0.675325
gish	embryo	Short	0.61194
Khc-73	embryo	Long	0.957983
Khc-73	embryo	Short	0.0176565
Khc-73	embryo	Long	0.97
Khc-73	embryo	Short	0.0202788
Khc-73	embryo	Long	0.975962
Khc-73	embryo	Short	0.0475594
Khc-73	embryo	Long	0.969697
Khc-73	embryo	Short	0.00696056
lap	embryo	Long	0.178571
lap	embryo	Short	0.709302
lap	embryo	Long	0.342466
lap	embryo	Short	0.726862
lap	embryo	Long	0.259259
lap	embryo	Short	0.730769
lap	embryo	Long	0.324324
lap	embryo	Short	0.709141
lap	embryo	Long	0.322581
lap	embryo	Short	0.762332
Lar	embryo	Long	0.138889
Lar	embryo	Short	1
Lar	embryo	Long	0.12
Lar	embryo	Short	0.666667
Lar	embryo	Long	0.0588235
Lar	embryo	Short	0.428571
Lar	embryo	Long	0.0833333
Lar	embryo	Short	1
Mbs	embryo	Long	0.664928
Mbs	embryo	Short	0.13273
Mbs	embryo	Long	0.712242
Mbs	embryo	Short	0.24365
Mbs	embryo	Long	0.677541
Mbs	embryo	Short	0.464026
Mbs	embryo	Long	0.716237
Mbs	embryo	Short	0.605263
Mbs	embryo	Long	0.680513
Mbs	embryo	Short	0.396226
mtd	embryo	Long	0.285714
mtd	embryo	Short	0.0334029
mtd	embryo	Long	0.142857
mtd	embryo	Short	0.0210084
mtd	embryo	Long	0.545455
mtd	embryo	Short	0.0173323
Nc73EF	embryo	Long	0.0873257
Nc73EF	embryo	Short	0.0455746
Nc73EF	embryo	Long	0.0191257
Nc73EF	embryo	Short	0.0107247
Nc73EF	embryo	Long	0.0488391
Nc73EF	embryo	Short	0.0232178
Nc73EF	embryo	Long	0.109013
Nc73EF	embryo	Short	0.0442531
nuf	embryo	Long	0.321894
nuf	embryo	Short	0.0563898
nuf	embryo	Long	0.326658
nuf	embryo	Short	0.0482561
nuf	embryo	Long	0.354116
nuf	embryo	Short	0.0855457
nuf	embryo	Long	0.394916
nuf	embryo	Short	0.054902
nuf	embryo	Long	0.338647
nuf	embryo	Short	0.0592992
par-1	embryo	Long	0.3
par-1	embryo	Short	0.0052356
par-1	embryo	Long	0.250412
par-1	embryo	Short	0.0246769
par-1	embryo	Long	0.244621
par-1	embryo	Short	0.107856
par-1	embryo	Long	0.236615
par-1	embryo	Short	0.106426
par-1	embryo	Long	0.246436
par-1	embryo	Short	0.125
pod1	embryo	Long	0.5
pod1	embryo	Short	0
pod1	embryo	Long	0.647059
pod1	embryo	Short	0.0217391
pod1	embryo	Long	0.619048
pod1	embryo	Short	0.0555556
pod1	embryo	Long	0.75
pod1	embryo	Short	0.25
pod1	embryo	Long	1
pod1	embryo	Short	0.2
Ptp10D	embryo	Long	0.0909091
Ptp10D	embryo	Short	0.0113636
Ptp10D	embryo	Long	0.1
Ptp10D	embryo	Short	0.00537634
Ptp10D	embryo	Long	0.186047
Ptp10D	embryo	Short	0
Ptp10D	embryo	Long	0.0454545
Ptp10D	embryo	Short	0
Ptp10D	embryo	Long	0.136364
Ptp10D	embryo	Short	0
shi	embryo	Long	0.168317
shi	embryo	Short	0.014218
shi	embryo	Long	0.174651
shi	embryo	Short	0.0305164
shi	embryo	Long	0.146165
shi	embryo	Short	0.0311615
shi	embryo	Long	0.145853
shi	embryo	Short	0.0460432
shi	embryo	Long	0.17713
shi	embryo	Short	0.0433333
spen	embryo	Long	0.831325
spen	embryo	Short	0.325444
spen	embryo	Long	0.761905
spen	embryo	Short	0.256184
spen	embryo	Long	0.736
spen	embryo	Short	0.265403
spen	embryo	Long	0.795455
spen	embryo	Short	0.179661
stai	embryo	Long	0.874182
stai	embryo	Short	0.889211
stai	embryo	Long	0.846766
stai	embryo	Short	0.874489
stai	embryo	Long	0.856186
stai	embryo	Short	0.881575
stai	embryo	Long	0.858715
stai	embryo	Short	0.901012
tutl	embryo	Long	0.888889
tutl	embryo	Short	0.673267
tutl	embryo	Long	1
tutl	embryo	Short	0.703364
tutl	embryo	Long	0.777778
tutl	embryo	Short	0.47929
tutl	embryo	Long	0.8125
tutl	embryo	Short	0.718447
Vav	embryo	Long	0.966667
Vav	embryo	Short	1
Vav	embryo	Long	0.977273
Vav	embryo	Short	1
Vav	embryo	Long	1
Vav	embryo	Short	0.828571
Vav	embryo	Long	0.941176
Vav	embryo	Short	1
X11L	embryo	Long	0.733333
X11L	embryo	Short	0.0485437
X11L	embryo	Long	0.648649
X11L	embryo	Short	0.0384615
X11L	embryo	Long	0.539474
X11L	embryo	Short	0.129747
X11L	embryo	Long	0.565217
X11L	embryo	Short	0.183099
X11L	embryo	Long	0.657143
X11L	embryo	Short	0.0738636

## Sheet: Fig.3f_head_PSI
Gene	Sample	3'UTR Isoform	PSI			Gene	MEAN_PSI in short 3'UTR isoform	MEAN_PSI in long 3'UTR isoform	p_value	significance	Note
Calx	head	Long	0.269388			Calx	0.206497	0.249826	0.612514	n.s.
Calx	head	Short	0.241438			Camta	0.482143	0.971264	0.490786	n.s.	n<3
Calx	head	Long	0			CASK	0.441356	0.867495	0.1337	n.s.
Calx	head	Short	0.156863			CdGAPr	0.301078	0.314951	0.813305	n.s.
Calx	head	Long	0.407767			CG15312	0.747058	0.657048	0.0161017	*
Calx	head	Short	0.19574			CG8671	0.130464	0.460475	0.0125752	*
Calx	head	Long	0.322148			Crag	0.443813	0.382227	0.221774	n.s.
Calx	head	Short	0.231946			Dscam1	0.846737	0.726482	0.0287447	*
Camta	head	Long	1			Dys	0.0313725	0.986528	0.000106082	***
Camta	head	Short	0.0357143			Eip63E	0.912137	0.30614	0.000229377	***
Camta	head	Long	0.942529			Evi5	0.315385	0.683333	0.171002	n.s.	n<3
Camta	head	Short	0.928571			gish	0.600717	0.828024	0.0146829	*
CASK	head	Long	0.602484			Khc-73	0.0560835	0.8885	0.000683052	***
CASK	head	Short	0.472441			lap	0.546396	0.271752	0.0125253	*
CASK	head	Long	1			Lar	0.45	0.130309	0.0176793	*	n<3
CASK	head	Short	0.268293			Mbs	0.621932	0.664997	0.237966	n.s.
CASK	head	Long	1			mtd	0.389426	0.896567	0.00103547	***
CASK	head	Short	0.583333			Nc73EF	0.15179	0.0510239	0.124648	n.s.
CdGAPr	head	Long	0.25			nuf	0.667597	0.728883	0.681251	n.s.
CdGAPr	head	Short	0.22449			par-1	0.0469599	0.226915	0.0017487	***
CdGAPr	head	Long	0.333333			pod1	0.529412	0.514847	0.886286	n.s.
CdGAPr	head	Short	0.272727			Ptp10D	0	0.112859	0.0420029	*
CdGAPr	head	Long	0.5			shi	0.440363	0.634566	0.00850258	**
CdGAPr	head	Short	0.391304			spen	0.425318	0.941142	0.000798994	***
CdGAPr	head	Long	0.176471			stai	0.297831	0.115073	0.0142536	*
CdGAPr	head	Short	0.315789			tutl	0.958445	1	0.115003	n.s.
CG15312	head	Long	0.632653			Vav	1	0.935827	0.0937745	n.s.
CG15312	head	Short	0.742188			X11L	0.0648901	0.466563	0.000901407	***
CG15312	head	Long	0.702128
CG15312	head	Short	0.793103
CG15312	head	Long	0.636364
CG15312	head	Short	0.705882
CG8671	head	Long	0.423256
CG8671	head	Short	0.151158
CG8671	head	Long	0.363951
CG8671	head	Short	0.0809228
CG8671	head	Long	0.391534
CG8671	head	Short	0.139621
CG8671	head	Long	0.663158
CG8671	head	Short	0.150155
Crag	head	Long	0.306773
Crag	head	Short	0.34252
Crag	head	Long	0.514706
Crag	head	Short	0.532609
Crag	head	Long	0.325203
Crag	head	Short	0.456311
Dscam1	head	Long	0.735849
Dscam1	head	Short	0.842635
Dscam1	head	Long	0.756098
Dscam1	head	Short	0.848926
Dscam1	head	Long	0.6875
Dscam1	head	Short	0.848649
Dys	head	Long	0.988069
Dys	head	Short	0.0354984
Dys	head	Long	0.996177
Dys	head	Short	0.0228369
Dys	head	Long	0.975336
Dys	head	Short	0.0357822
Eip63E	head	Long	0.312925
Eip63E	head	Short	0.932331
Eip63E	head	Long	0.262284
Eip63E	head	Short	0.872438
Eip63E	head	Long	0.34321
Eip63E	head	Short	0.931642
Evi5	head	Long	0.7
Evi5	head	Short	0.230769
Evi5	head	Long	0.666667
Evi5	head	Short	0.4
gish	head	Long	0.848039
gish	head	Short	0.589083
gish	head	Long	0.780846
gish	head	Short	0.679584
gish	head	Long	0.826607
gish	head	Short	0.588283
gish	head	Long	0.856604
gish	head	Short	0.545918
Khc-73	head	Long	0.903226
Khc-73	head	Short	0.0731707
Khc-73	head	Long	0.920168
Khc-73	head	Short	0.048926
Khc-73	head	Long	0.842105
Khc-73	head	Short	0.0461539
lap	head	Long	0.258621
lap	head	Short	0.611292
lap	head	Long	0.325
lap	head	Short	0.479699
lap	head	Long	0.189286
lap	head	Short	0.554979
lap	head	Long	0.314103
lap	head	Short	0.539615
Lar	head	Long	0.0714286
Lar	head	Short	0.4
Lar	head	Long	0.189189
Lar	head	Short	0.5
Mbs	head	Long	0.674988
Mbs	head	Short	0.596618
Mbs	head	Long	0.688167
Mbs	head	Short	0.647359
Mbs	head	Long	0.659629
Mbs	head	Short	0.698297
Mbs	head	Long	0.637205
Mbs	head	Short	0.545455
mtd	head	Long	0.896552
mtd	head	Short	0.417808
mtd	head	Long	0.903226
mtd	head	Short	0.337047
mtd	head	Long	0.962963
mtd	head	Short	0.387006
mtd	head	Long	0.823529
mtd	head	Short	0.415842
Nc73EF	head	Long	0.108018
Nc73EF	head	Short	0.286868
Nc73EF	head	Long	0.0271827
Nc73EF	head	Short	0.0803234
Nc73EF	head	Long	0.0178707
Nc73EF	head	Short	0.0881787
nuf	head	Long	0.758362
nuf	head	Short	0.497872
nuf	head	Long	0.661836
nuf	head	Short	1
nuf	head	Long	0.763583
nuf	head	Short	0.590698
nuf	head	Long	0.731751
nuf	head	Short	0.581818
par-1	head	Long	0.237191
par-1	head	Short	0.0347072
par-1	head	Long	0.231364
par-1	head	Short	0.028626
par-1	head	Long	0.201268
par-1	head	Short	0.0699088
par-1	head	Long	0.237838
par-1	head	Short	0.0545977
pod1	head	Long	0.636364
pod1	head	Short	0.5
pod1	head	Long	0.413333
pod1	head	Short	0.588235
pod1	head	Long	0.494845
pod1	head	Short	0.5
Ptp10D	head	Long	0.0990099
Ptp10D	head	Short	0
Ptp10D	head	Long	0.0539683
Ptp10D	head	Short	0
Ptp10D	head	Long	0.0909091
Ptp10D	head	Short	0
Ptp10D	head	Long	0.207547
Ptp10D	head	Short	0
shi	head	Long	0.6424
shi	head	Short	0.457831
shi	head	Long	0.59
shi	head	Short	0.350318
shi	head	Long	0.640552
shi	head	Short	0.397122
shi	head	Long	0.66531
shi	head	Short	0.55618
spen	head	Long	0.943396
spen	head	Short	0.4
spen	head	Long	0.985294
spen	head	Short	0.491525
spen	head	Long	0.894737
spen	head	Short	0.384428
stai	head	Long	0.136474
stai	head	Short	0.317264
stai	head	Long	0.100185
stai	head	Short	0.245764
stai	head	Long	0.108561
stai	head	Short	0.330466
tutl	head	Long	1
tutl	head	Short	0.941379
tutl	head	Long	1
tutl	head	Short	0.944649
tutl	head	Long	1
tutl	head	Short	0.989305
Vav	head	Long	0.876033
Vav	head	Short	1
Vav	head	Long	1
Vav	head	Short	1
Vav	head	Long	0.952381
Vav	head	Short	1
Vav	head	Long	0.914894
Vav	head	Short	1
X11L	head	Long	0.376
X11L	head	Short	0.0313901
X11L	head	Long	0.549816
X11L	head	Short	0.0939457
X11L	head	Long	0.56
X11L	head	Short	0.108893
X11L	head	Long	0.380435
X11L	head	Short	0.0253317

## Sheet: Fig.5a
Gene	PSI	3'UTR Isoform	Sample		Sample	3'UTR Isoform	n	PSI_MEAN	PSI_SEM
Dscam1	0	Long	Control		Control	Long	4	0	0
Dscam1	0.902655	Short	Control		Control	Short	4	0.921497	0.0354765
Dscam1	0	Long	Control		Dscam1_long_3'UTR_mutant	Long	4	NA	NA
Dscam1	1	Short	Control		Dscam1_long_3'UTR_mutant	Short	4	0.662384	0.0437572
Dscam1	0	Long	Control
Dscam1	0.833333	Short	Control
Dscam1	0	Long	Control
Dscam1	0.95	Short	Control
Dscam1	NA	Long	Dscam1_long_3'UTR_mutant
Dscam1	0.727273	Short	Dscam1_long_3'UTR_mutant
Dscam1	NA	Long	Dscam1_long_3'UTR_mutant
Dscam1	0.746667	Short	Dscam1_long_3'UTR_mutant
Dscam1	NA	Long	Dscam1_long_3'UTR_mutant
Dscam1	0.571429	Short	Dscam1_long_3'UTR_mutant
Dscam1	NA	Long	Dscam1_long_3'UTR_mutant
Dscam1	0.604167	Short	Dscam1_long_3'UTR_mutant

## Sheet: Fig.5b
Gene	PSI	3'UTR Isoform	Sample		Sample	3'UTR Isoform	n	PSI_MEAN	PSI_SEM
Khc-73	0.96	Long	Control		Control	Long	4	0.940203	0.0111529
Khc-73	0.924242	Long	Control		Control	Short	4	0.0540475	0.0105505
Khc-73	0.917808	Long	Control		Khc-73_long_3'UTR_mutant	Long	4	NA	NA
Khc-73	0.958763	Long	Control		Khc-73_long_3'UTR_mutant	Short	4	0.52747	0.00549401
Khc-73	0.036036	Short	Control
Khc-73	0.0404624	Short	Control
Khc-73	0.057047	Short	Control
Khc-73	0.0826446	Short	Control
Khc-73	NA	Long	Khc-73_long_3'UTR_mutant
Khc-73	0.527273	Short	Khc-73_long_3'UTR_mutant
Khc-73	NA	Long	Khc-73_long_3'UTR_mutant
Khc-73	0.520046	Short	Khc-73_long_3'UTR_mutant
Khc-73	NA	Long	Khc-73_long_3'UTR_mutant
Khc-73	0.519492	Short	Khc-73_long_3'UTR_mutant
Khc-73	NA	Long	Khc-73_long_3'UTR_mutant
Khc-73	0.543071	Short	Khc-73_long_3'UTR_mutant

## Sheet: Fig.5c
sample	ext/uni		sample	n	MEAN	SEM
Control	1.06211		Control	6	1	0.0658239
Control	1.18411		Dscam1△exon19/+	6	1.00852	0.056008
Control	1.05958
Control	1.02342
Control	0.705127
Control	0.965649
Dscam1△exon19/+	0.965622
Dscam1△exon19/+	1.17303
Dscam1△exon19/+	0.909532
Dscam1△exon19/+	0.995579
Dscam1△exon19/+	0.837563
Dscam1△exon19/+	1.16979

## Sheet: Fig.5d
sample	ext/uni			sample	n	MEAN	SEM
Control	0.964483			Control	6	1.00001	0.108551
Control	1.45087			Khc-73△exon15	6	1.01155	0.110491
Control	0.614827
Control	0.992746
Control	1.00036
Control	0.976737
Khc-73△exon15	0.995176
Khc-73△exon15	1.45629
Khc-73△exon15	0.653455
Khc-73△exon15	1.08786
Khc-73△exon15	0.830125
Khc-73△exon15	1.04641

## Sheet: Fig.6c_elav_dPAU
Gene	Sample	dPAU			Gene	Control_dPAU	elav_mutant_dPAU	p value	significance
Calx	Control	0.0331538			Calx	0.0489335	0.0100327	0.005023	**
Calx	Control	0.0649951			Camta	0.447354	0.439174	0.94521	n.s.
Calx	Control	0.0483425			CG15312	0.222182	0.243844	0.711305	n.s.
Calx	Control	0.0492424			CG8671	0.0433839	0.0338042	0.134557	n.s.
Calx	elav mutant	0.0102041			Dscam1	0.519446	0.231693	0.00114702	***
Calx	elav mutant	0.00404624			Dys	0.0345415	0.00695015	0.0214171	*
Calx	elav mutant	0.00830141			Eip63E	0.0314539	0.00686447	0.0322359	*
Calx	elav mutant	0.0175789			Khc-73	0.108499	0.0329259	0.00286465	***
Camta	Control	0.285038			lap	0.137415	0.133539	0.752424	n.s.
Camta	Control	0.466216			Lar	0.781017	0.6744	0.541459	n.s.
Camta	Control	0.664796			Mbs	0.720747	0.816725	0.359317	n.s.
Camta	Control	0.373368			mtd	0.0149459	0.00748563	0.220911	n.s.
Camta	elav mutant	0.667426			Nc73EF	0.0581658	0.0418319	0.127941	n.s.
Camta	elav mutant	0.420808			nuf	0.575981	0.55949	0.878758	n.s.
Camta	elav mutant	0.298908			par-1	0.528375	0.375263	0.172033	n.s.
Camta	elav mutant	0.369554			pod1	0.357991	0.364468	0.946632	n.s.
CASK	Control	0.026699			Ptp10D	0.315353	0.241825	0.513664	n.s.
CASK	Control	0.0322581			shi	0.385584	0.345042	0.2978	n.s.
CASK	Control	0.0618557			spen	0.00846282	0.00172894	0.22173	n.s.
CASK	Control	0.0269231			stai	0.296523	0.0967645	0.000946639	***
CASK	elav mutant	0.0227743			tutl	0.0226334	0.0166365	0.516926	n.s.
CASK	elav mutant	0.0167364			X11L	0.114899	0.120103	0.893552	n.s.
CASK	elav mutant	0.0289017
CASK	elav mutant	0.0211268
CG15312	Control	0.318998
CG15312	Control	0.144536
CG15312	Control	0.119426
CG15312	Control	0.30577
CG15312	elav mutant	0.25843
CG15312	elav mutant	0.210384
CG15312	elav mutant	0.260715
CG15312	elav mutant	0.245846
CG8671	Control	0.0346463
CG8671	Control	0.0501278
CG8671	Control	0.0506329
CG8671	Control	0.0381286
CG8671	elav mutant	0.0380482
CG8671	elav mutant	0.0389835
CG8671	elav mutant	0.0229259
CG8671	elav mutant	0.0352594
Dscam1	Control	0.529595
Dscam1	Control	0.493243
Dscam1	Control	0.609692
Dscam1	Control	0.445255
Dscam1	elav mutant	0.202663
Dscam1	elav mutant	0.2
Dscam1	elav mutant	0.268825
Dscam1	elav mutant	0.255285
Dys	Control	0.0236225
Dys	Control	0.0409264
Dys	Control	0.0498046
Dys	Control	0.0238123
Dys	elav mutant	0.00757464
Dys	elav mutant	0.00309969
Dys	elav mutant	0.00985239
Dys	elav mutant	0.0072739
Eip63E	Control	0.0199069
Eip63E	Control	0.0431021
Eip63E	Control	0.0426772
Eip63E	Control	0.0201294
Eip63E	elav mutant	0.00627218
Eip63E	elav mutant	0.00434138
Eip63E	elav mutant	0.00841904
Eip63E	elav mutant	0.00842528
Khc-73	Control	0.0988858
Khc-73	Control	0.1095
Khc-73	Control	0.12757
Khc-73	Control	0.0980392
Khc-73	elav mutant	0.0678808
Khc-73	elav mutant	0.0183727
Khc-73	elav mutant	0.0248447
Khc-73	elav mutant	0.0206053
lap	Control	0.148092
lap	Control	0.157475
lap	Control	0.13572
lap	Control	0.108374
lap	elav mutant	0.127219
lap	elav mutant	0.126404
lap	elav mutant	0.136364
lap	elav mutant	0.144168
Lar	Control	0.409091
Lar	Control	0.826087
Lar	Control	0.888889
Lar	Control	1
Lar	elav mutant	0.777778
Lar	elav mutant	NA
Lar	elav mutant	0.47619
Lar	elav mutant	0.769231
Mbs	Control	0.55671
Mbs	Control	0.865922
Mbs	Control	0.876012
Mbs	Control	0.584345
Mbs	elav mutant	0.893519
Mbs	elav mutant	0.75223
Mbs	elav mutant	0.817949
Mbs	elav mutant	0.803203
mtd	Control	0.0116279
mtd	Control	0.021102
mtd	Control	0.0229555
mtd	Control	0.00409836
mtd	elav mutant	0.0110538
mtd	elav mutant	0.00173913
mtd	elav mutant	0.014518
mtd	elav mutant	0.00263158
Nc73EF	Control	0.045172
Nc73EF	Control	0.0618284
Nc73EF	Control	0.0763594
Nc73EF	Control	0.0493033
Nc73EF	elav mutant	0.0584585
Nc73EF	elav mutant	0.0328171
Nc73EF	elav mutant	0.0335359
Nc73EF	elav mutant	0.0425159
nuf	Control	0.418998
nuf	Control	0.706714
nuf	Control	0.676298
nuf	Control	0.501912
nuf	elav mutant	0.677526
nuf	elav mutant	0.696829
nuf	elav mutant	0.377071
nuf	elav mutant	0.486533
par-1	Control	0.364209
par-1	Control	0.649304
par-1	Control	0.701262
par-1	Control	0.398726
par-1	elav mutant	0.382411
par-1	elav mutant	0.386513
par-1	elav mutant	0.355061
par-1	elav mutant	0.377067
pod1	Control	0.183333
pod1	Control	0.444444
pod1	Control	0.470852
pod1	Control	0.333333
pod1	elav mutant	0.495283
pod1	elav mutant	0.457143
pod1	elav mutant	0.226378
pod1	elav mutant	0.27907
Ptp10D	Control	0.156379
Ptp10D	Control	0.462979
Ptp10D	Control	0.488991
Ptp10D	Control	0.153061
Ptp10D	elav mutant	0.298373
Ptp10D	elav mutant	0.323077
Ptp10D	elav mutant	0.119099
Ptp10D	elav mutant	0.226754
shi	Control	0.359359
shi	Control	0.397505
shi	Control	0.396392
shi	Control	0.389078
shi	elav mutant	0.432945
shi	elav mutant	0.314176
shi	elav mutant	0.285569
shi	elav mutant	0.347477
spen	Control	0.00516209
spen	Control	0.00561338
spen	Control	0.0213407
spen	Control	0.00173511
spen	elav mutant	0.00098039
spen	elav mutant	0.00122053
spen	elav mutant	0.00275365
spen	elav mutant	0.00196119
stai	Control	0.305948
stai	Control	0.322286
stai	Control	0.309713
stai	Control	0.248144
stai	elav mutant	0.101711
stai	elav mutant	0.0889239
stai	elav mutant	0.0957904
stai	elav mutant	0.100632
tutl	Control	0.0209287
tutl	Control	0.0062978
tutl	Control	0.0375191
tutl	Control	0.025788
tutl	elav mutant	0.0341278
tutl	elav mutant	0.0105673
tutl	elav mutant	0.0106017
tutl	elav mutant	0.0112491
X11L	Control	0.0773931
X11L	Control	0.189357
X11L	Control	0.154086
X11L	Control	0.0387597
X11L	elav mutant	0.152142
X11L	elav mutant	0.118996
X11L	elav mutant	0.102497
X11L	elav mutant	0.106779

## Sheet: Fig.6c_elav_all
Gene	Isoforms	Sample	PSI			Gene	Sample	n	MEAN_PSI in all 3'UTR isoforms	SEM	p value	significance
Calx	All	elav	0.0697211			Calx	Control	4	0.0865285	0.00424637	0.688807	n.s.
Calx	All	elav	0.097561			Calx	elav	4	0.0823981	0.00866109
Calx	All	Control	0.0992556			Camta	Control	4	0.121698	0.00987088	0.00154403	***
Calx	All	elav	0.0652418			Camta	elav	4	0.0450596	0.00497343
Calx	All	Control	0.0827008			CG15312	Control	4	0.103624	0.027057	0.615268	n.s.
Calx	All	Control	0.0823529			CG15312	elav	4	0.0849758	0.0224115
Calx	All	elav	0.0970684			CG8671	Control	4	0.0758572	0.0193773	0.0686598	n.s.
Calx	All	Control	0.0818047			CG8671	elav	4	0.0223623	0.00276624
Camta	All	elav	0.0528169			Dscam1	Control	4	0.407716	0.017441	9.14214e-05	***
Camta	All	elav	0.0355621			Dscam1	elav	4	0.675037	0.0215333
Camta	All	Control	0.147678			Dys	Control	4	0.0502549	0.00963637	0.188472	n.s.
Camta	All	elav	0.0544423			Dys	elav	4	0.0676107	0.00616161
Camta	All	Control	0.106725			Eip63E	Control	4	0.864875	0.00623438	0.68781	n.s.
Camta	All	Control	0.10596			Eip63E	elav	4	0.86962	0.00926767
Camta	All	elav	0.0374171			Khc-73	Control	4	0.114326	0.00787084	0.06585	n.s.
Camta	All	Control	0.126428			Khc-73	elav	4	0.155825	0.0152422
CG15312	All	elav	0.0680313			lap	Control	4	0.755612	0.0441158	0.42337	n.s.
CG15312	All	elav	0.0796472			lap	elav	4	0.713234	0.0175311
CG15312	All	Control	0.162591			Lar	Control	4	0.3439	0.0257571	0.080324	n.s.
CG15312	All	elav	0.14838			Lar	elav	4	0.592517	0.0976179
CG15312	All	Control	0.0438755			Mbs	Control	4	0.601986	0.0728059	0.760515	n.s.
CG15312	All	Control	0.0745387			Mbs	elav	4	0.6279	0.0320865
CG15312	All	elav	0.043845			mtd	Control	4	0.0557594	0.00804037	0.0224218	*
CG15312	All	Control	0.133491			mtd	elav	4	0.0249385	0.00439423
CG8671	All	elav	0.0291953			Nc73EF	Control	4	0.0572838	0.0290016	0.576122	n.s.
CG8671	All	elav	0.0245126			Nc73EF	elav	4	0.0353494	0.0229906
CG8671	All	Control	0.0970838			nuf	Control	4	0.245928	0.0384265	0.647015	n.s.
CG8671	All	elav	0.0175862			nuf	elav	4	0.222511	0.0294892
CG8671	All	Control	0.0369665			par-1	Control	4	0.0782154	0.0129457	0.0131801	*
CG8671	All	Control	0.0501445			par-1	elav	4	0.0117062	0.00198853
CG8671	All	elav	0.0181552			pod1	Control	4	0.0866839	0.0203445	0.627393	n.s.
CG8671	All	Control	0.119234			pod1	elav	4	0.104565	0.0282181
Dscam1	All	elav	0.717358			Ptp10D	Control	4	0.0546917	0.0199817	0.258805	n.s.
Dscam1	All	elav	0.667971			Ptp10D	elav	4	0.0263436	0.007864
Dscam1	All	Control	0.425287			shi	Control	4	0.142243	0.00539695	0.00778686	**
Dscam1	All	elav	0.696792			shi	elav	4	0.111479	0.00568061
Dscam1	All	Control	0.380503			spen	Control	4	0.201342	0.0291125	0.104495	n.s.
Dscam1	All	Control	0.448276			spen	elav	4	0.135284	0.00850192
Dscam1	All	elav	0.618029			stai	Control	4	0.879499	0.00695571	0.000111067	***
Dscam1	All	Control	0.376799			stai	elav	4	0.964387	0.00641118
Dys	All	elav	0.0852939			tutl	Control	4	0.64021	0.0158004	5.49644e-05	***
Dys	All	elav	0.063103			tutl	elav	4	0.421359	0.0146563
Dys	All	Control	0.0537092			X11L	Control	4	0.186785	0.0317222	0.202113	n.s.
Dys	All	elav	0.0567937			X11L	elav	4	0.134084	0.0145679
Dys	All	Control	0.0357899
Dys	All	Control	0.0353578
Dys	All	elav	0.0652522
Dys	All	Control	0.0761629
Eip63E	All	elav	0.877287
Eip63E	All	elav	0.880712
Eip63E	All	Control	0.87811
Eip63E	All	elav	0.878583
Eip63E	All	Control	0.850983
Eip63E	All	Control	0.872205
Eip63E	All	elav	0.841898
Eip63E	All	Control	0.858202
Khc-73	All	elav	0.179739
Khc-73	All	elav	0.166667
Khc-73	All	Control	0.127072
Khc-73	All	elav	0.111111
Khc-73	All	Control	0.104534
Khc-73	All	Control	0.0973451
Khc-73	All	elav	0.165782
Khc-73	All	Control	0.128351
lap	All	elav	0.755853
lap	All	elav	0.70365
lap	All	Control	0.740527
lap	All	elav	0.721557
lap	All	Control	0.660473
lap	All	Control	0.747475
lap	All	elav	0.671875
lap	All	Control	0.873973
Lar	All	elav	0.5625
Lar	All	elav	0.784314
Lar	All	Control	0.332
Lar	All	elav	0.333333
Lar	All	Control	0.396226
Lar	All	Control	0.369863
Lar	All	elav	0.689922
Lar	All	Control	0.277512
Mbs	All	elav	0.717157
Mbs	All	elav	0.577845
Mbs	All	Control	0.72063
Mbs	All	elav	0.584702
Mbs	All	Control	0.455306
Mbs	All	Control	0.49848
Mbs	All	elav	0.631895
Mbs	All	Control	0.733529
mtd	All	elav	0.0242887
mtd	All	elav	0.0164632
mtd	All	Control	0.078
mtd	All	elav	0.0218254
mtd	All	Control	0.0532609
mtd	All	Control	0.0522134
mtd	All	elav	0.0371765
mtd	All	Control	0.0395634
Nc73EF	All	elav	0.103326
Nc73EF	All	elav	0.012598
Nc73EF	All	Control	0.0246746
Nc73EF	All	elav	0.0222674
Nc73EF	All	Control	0.0423406
Nc73EF	All	Control	0.143011
Nc73EF	All	elav	0.00320603
Nc73EF	All	Control	0.0191092
nuf	All	elav	0.250193
nuf	All	elav	0.209885
nuf	All	Control	0.322465
nuf	All	elav	0.283525
nuf	All	Control	0.162041
nuf	All	Control	0.200628
nuf	All	elav	0.146439
nuf	All	Control	0.298578
par-1	All	elav	0.0104079
par-1	All	elav	0.00670004
par-1	All	Control	0.0985065
par-1	All	elav	0.0142135
par-1	All	Control	0.0532168
par-1	All	Control	0.058622
par-1	All	elav	0.0155032
par-1	All	Control	0.102516
pod1	All	elav	0.14743
pod1	All	elav	0.0702934
pod1	All	Control	0.106061
pod1	All	elav	0.157303
pod1	All	Control	0.0511727
pod1	All	Control	0.0547504
pod1	All	elav	0.0432312
pod1	All	Control	0.134752
Ptp10D	All	elav	0.0496689
Ptp10D	All	elav	0.0202703
Ptp10D	All	Control	0.0713087
Ptp10D	All	elav	0.020202
Ptp10D	All	Control	0.025641
Ptp10D	All	Control	0.0185185
Ptp10D	All	elav	0.0152334
Ptp10D	All	Control	0.103299
shi	All	elav	0.112174
shi	All	elav	0.1069
shi	All	Control	0.150481
shi	All	elav	0.126805
shi	All	Control	0.131133
shi	All	Control	0.134902
shi	All	elav	0.100038
shi	All	Control	0.152457
spen	All	elav	0.157081
spen	All	elav	0.119491
spen	All	Control	0.255644
spen	All	elav	0.140183
spen	All	Control	0.135481
spen	All	Control	0.169591
spen	All	elav	0.124381
spen	All	Control	0.244654
stai	All	elav	0.970253
stai	All	elav	0.977758
stai	All	Control	0.887699
stai	All	elav	0.961663
stai	All	Control	0.858796
stai	All	Control	0.883933
stai	All	elav	0.947876
stai	All	Control	0.887566
tutl	All	elav	0.396852
tutl	All	elav	0.442523
tutl	All	Control	0.629702
tutl	All	elav	0.395431
tutl	All	Control	0.650479
tutl	All	Control	0.677612
tutl	All	elav	0.450632
tutl	All	Control	0.603047
X11L	All	elav	0.119266
X11L	All	elav	0.11272
X11L	All	Control	0.280611
X11L	All	elav	0.176834
X11L	All	Control	0.170096
X11L	All	Control	0.145161
X11L	All	elav	0.127517
X11L	All	Control	0.151272

## Sheet: Fig.6c_elav_long
Gene	3'UTR isoform	Sample	PSI			Gene	Sample	n	MEAN_PSI in long 3'UTR isoforms	SEM	p value	significance
Calx	Long	elav	0.294118			Calx	Control	4	0.709371	0.00599861	0.0125316	*
Calx	Long	elav	0.388889			Calx	elav	4	0.170752	0.100464
Calx	Long	Control	0.702381			Camta	Control	4	0.194152	0.0690675	0.13848	n.s.
Calx	Long	elav	0			Camta	elav	4	0.0561626	0.0280502
Calx	Long	Control	0.705128			CG15312	Control	4	0.0354769	0.0208472	0.562373	n.s.
Calx	Long	Control	0.702703			CG15312	elav	4	0.0214517	0.00730584
Calx	Long	elav	0			CG8671	Control	4	0.315874	0.0559791	0.0112733	*
Calx	Long	Control	0.727273			CG8671	elav	4	0.0414137	0.0207564
Camta	Long	elav	0.0227273			Dscam1	Control	4	0.0506835	0.0076822	0.00642467	**
Camta	Long	elav	0			Dscam1	elav	4	0.391421	0.0517273
Camta	Long	Control	0.318182			Dys	Control	4	0.982227	0.00511818	0.000896712	***
Camta	Long	elav	0.0769231			Dys	elav	4	0.730841	0.0216357
Camta	Long	Control	0			Eip63E	Control	4	0.353174	0.0323878	0.00243108	***
Camta	Long	Control	0.2			Eip63E	elav	4	0.731269	0.0562742
Camta	Long	elav	0.125			Khc-73	Control	4	0.942037	0.0212144	0.00599626	**
Camta	Long	Control	0.258427			Khc-73	elav	4	0.646449	0.0512929
CG15312	Long	elav	0.0236908			lap	Control	4	0.520292	0.087699	0.166002	n.s.
CG15312	Long	elav	0.0288136			lap	elav	4	0.349082	0.0609547
CG15312	Long	Control	0.0866551			Lar	Control	4	0.185038	0.0251692	0.027301	*
CG15312	Long	elav	0.0330097			Lar	elav	3	0.589864	0.0795052
CG15312	Long	Control	0.000426985			Mbs	Control	4	0.714626	0.0248425	0.257853	n.s.
CG15312	Long	Control	0.00253807			Mbs	elav	4	0.671494	0.0239422
CG15312	Long	elav	0.000292654			mtd	Control	4	0.479167	0.205185	0.309022	n.s.
CG15312	Long	Control	0.0522876			mtd	elav	4	0.215	0.104363
CG8671	Long	elav	0.0658683			Nc73EF	Control	4	0.114951	0.0725697	0.473535	n.s.
CG8671	Long	elav	0.00692042			Nc73EF	elav	4	0.0522595	0.0328662
CG8671	Long	Control	0.429825			nuf	Control	4	0.365972	0.0196786	0.919005	n.s.
CG8671	Long	elav	0.00561798			nuf	elav	4	0.368791	0.0178619
CG8671	Long	Control	0.388889			par-1	Control	4	0.255937	0.0070798	4.28432e-07	***
CG8671	Long	Control	0.192308			par-1	elav	4	0.0235782	0.00712773
CG8671	Long	elav	0.0872483			pod1	Control	4	0.591051	0.0815484	0.235915	n.s.
CG8671	Long	Control	0.252475			pod1	elav	4	0.726383	0.0610357
Dscam1	Long	elav	0.487805			Ptp10D	Control	4	0.162798	0.0586712	0.219017	n.s.
Dscam1	Long	elav	0.425373			Ptp10D	elav	4	0.0694666	0.0274849
Dscam1	Long	Control	0.05			shi	Control	4	0.175252	0.0141423	0.0204693	*
Dscam1	Long	elav	0.407407			shi	elav	4	0.115989	0.0124961
Dscam1	Long	Control	0.0714286			spen	Control	4	0.740632	0.0363375	0.872577	n.s.
Dscam1	Long	Control	0.0344828			spen	elav	4	0.710526	0.169868
Dscam1	Long	elav	0.245098			stai	Control	4	0.833708	0.0160505	0.00119305	***
Dscam1	Long	Control	0.0468227			stai	elav	4	0.956021	0.0111403
Dys	Long	elav	0.773333			tutl	Control	3	1	0	0.0915938	n.s.
Dys	Long	elav	0.762931			tutl	elav	4	0.505233	0.201859
Dys	Long	Control	0.981157			X11L	Control	4	0.573531	0.034485	0.00755089	**
Dys	Long	elav	0.694118			X11L	elav	4	0.331929	0.0474283
Dys	Long	Control	0.975265
Dys	Long	Control	0.97546
Dys	Long	elav	0.692982
Dys	Long	Control	0.997024
Eip63E	Long	elav	0.76
Eip63E	Long	elav	0.730435
Eip63E	Long	Control	0.363874
Eip63E	Long	elav	0.852941
Eip63E	Long	Control	0.334884
Eip63E	Long	Control	0.434783
Eip63E	Long	elav	0.581699
Eip63E	Long	Control	0.279156
Khc-73	Long	elav	0.666667
Khc-73	Long	elav	0.73913
Khc-73	Long	Control	0.908213
Khc-73	Long	elav	0.5
Khc-73	Long	Control	0.947368
Khc-73	Long	Control	1
Khc-73	Long	elav	0.68
Khc-73	Long	Control	0.912568
lap	Long	elav	0.176471
lap	Long	elav	0.381443
lap	Long	Control	0.361111
lap	Long	elav	0.463415
lap	Long	Control	0.379747
lap	Long	Control	0.636364
lap	Long	elav	0.375
lap	Long	Control	0.703947
Lar	Long	elav	0.6
Lar	Long	elav	0.447368
Lar	Long	Control	0.162162
Lar	Long	Control	0.222222
Lar	Long	Control	0.230769
Lar	Long	elav	0.722222
Lar	Long	Control	0.125
Mbs	Long	elav	0.740466
Mbs	Long	elav	0.645236
Mbs	Long	Control	0.759516
Mbs	Long	elav	0.634014
Mbs	Long	Control	0.655681
Mbs	Long	Control	0.691509
Mbs	Long	elav	0.666258
Mbs	Long	Control	0.751799
mtd	Long	elav	0.5
mtd	Long	elav	0
mtd	Long	Control	0.416667
mtd	Long	elav	0.2
mtd	Long	Control	0.5
mtd	Long	Control	1
mtd	Long	elav	0.16
mtd	Long	Control	0
Nc73EF	Long	elav	0.147321
Nc73EF	Long	elav	0.0141458
Nc73EF	Long	Control	0.0334052
Nc73EF	Long	elav	0.0444162
Nc73EF	Long	Control	0.0725552
Nc73EF	Long	Control	0.33033
Nc73EF	Long	elav	0.00315457
Nc73EF	Long	Control	0.0235131
nuf	Long	elav	0.348921
nuf	Long	elav	0.393955
nuf	Long	Control	0.423103
nuf	Long	elav	0.403471
nuf	Long	Control	0.335856
nuf	Long	Control	0.359916
nuf	Long	elav	0.328818
nuf	Long	Control	0.345011
par-1	Long	elav	0.00802139
par-1	Long	elav	0.0293675
par-1	Long	Control	0.242571
par-1	Long	elav	0.0164948
par-1	Long	Control	0.246704
par-1	Long	Control	0.273649
par-1	Long	elav	0.040429
par-1	Long	Control	0.260825
pod1	Long	elav	0.87
pod1	Long	elav	0.730769
pod1	Long	Control	0.733333
pod1	Long	elav	0.733333
pod1	Long	Control	0.4
pod1	Long	Control	0.72
pod1	Long	elav	0.571429
pod1	Long	Control	0.51087
Ptp10D	Long	elav	0.0517241
Ptp10D	Long	elav	0.120879
Ptp10D	Long	Control	0.172996
Ptp10D	Long	elav	0
Ptp10D	Long	Control	0.2
Ptp10D	Long	Control	0
Ptp10D	Long	elav	0.105263
Ptp10D	Long	Control	0.278195
shi	Long	elav	0.112353
shi	Long	elav	0.0970912
shi	Long	Control	0.169455
shi	Long	elav	0.102262
shi	Long	Control	0.168796
shi	Long	Control	0.147841
shi	Long	elav	0.152253
shi	Long	Control	0.214918
spen	Long	elav	1
spen	Long	elav	0.631579
spen	Long	Control	0.822222
spen	Long	elav	0.263158
spen	Long	Control	0.693878
spen	Long	Control	0.666667
spen	Long	elav	0.947368
spen	Long	Control	0.779762
stai	Long	elav	0.970186
stai	Long	elav	0.968085
stai	Long	Control	0.857143
stai	Long	elav	0.962896
stai	Long	Control	0.78828
stai	Long	Control	0.855583
stai	Long	elav	0.922918
stai	Long	Control	0.833827
tutl	Long	elav	0.736842
tutl	Long	elav	0.909091
tutl	Long	elav	0
tutl	Long	Control	1
tutl	Long	Control	1
tutl	Long	elav	0.375
tutl	Long	Control	1
X11L	Long	elav	0.3
X11L	Long	elav	0.230769
X11L	Long	Control	0.587649
X11L	Long	elav	0.339806
X11L	Long	Control	0.661972
X11L	Long	Control	0.5
X11L	Long	elav	0.457143
X11L	Long	Control	0.544503

[truncated: 5 more sheets: Fig.6c_elav_short, Fig.6c_elav_delta_PSI, Supplementary Fig.1, Supplementary Fig.3b, Supplementary Fig. 8e]
